# Supplementary material for: Event-triggered iterative learning control for output constrained multi-agent systems
Source: PLoS One. 2025 Mar 21;20(3):e0315209. doi: 10.1371/journal.pone.0315209 (PMC11927920; doi:10.1371/journal.pone.0315209)
Supplement: S1 Data — (ZIP) [file pone.0315209.s001.zip]

Archive with 128 entries (107 files):
- S1 data/Figures/Fig 7(b).tif
- S1 data/Figures/
- S1 data/Figures/Fig 1.tif
- S1 data/Figures/Fig 10(a).tif
- S1 data/Figures/Fig 10(b).tif
- S1 data/Figures/Fig 11(a).tif
- S1 data/Figures/Fig 11(b).tif
- S1 data/Figures/Fig 11(c).tif
- S1 data/Figures/Fig 11(d).tif
- S1 data/Figures/Fig 12(a).tif
- S1 data/Figures/Fig 12(b).tif
- S1 data/Figures/Fig 12(c).tif
- S1 data/Figures/Fig 12(d).tif
- S1 data/Figures/Fig 13.tif
- S1 data/Figures/Fig 14.tif
- S1 data/Figures/Fig 2.tif
- S1 data/Figures/Fig 3.tif
- S1 data/Figures/Fig 4.tif
- S1 data/Figures/Fig 5.tif
- S1 data/Figures/Fig 6.tif
- S1 data/Figures/Fig 7(a).tif
- S1 data/Figures/Fig 9(b).tif
- S1 data/Figures/Fig 7(c).tif
- S1 data/Figures/Fig 8.tif
- S1 data/Figures/Fig 9(a).tif
- S1 data/data - matlab/Figure 4 data/agent 2      501   iterations.xlsx
- S1 data/data - matlab/Figure 4 data/agent 5    501  iterations.xlsx
- S1 data/data - matlab/Figure 4 data/agent  4     501 iterations.xlsx
- S1 data/data - matlab/Figure 4 data/agent  3   501  iterations.xlsx
- S1 data/data - matlab/Figure 4 data/agent 1  501  iterations.xlsx
- S1 data/data - matlab/Figure 3 data/agent 1  501  iterations.xlsx
- S1 data/data - matlab/Figure 3 data/agent 5    501  iterations.xlsx
- S1 data/data - matlab/Figure 3 data/agent  3   501  iterations.xlsx
- S1 data/data - matlab/Figure 3 data/agent  4     501 iterations.xlsx
- S1 data/data - matlab/Figure 3 data/agent 2      501   iterations.xlsx
- S1 data/data - matlab/Figure 4 data/
- S1 data/data - matlab/Figure 3 data/
- S1 data/
- S1 data/data - matlab/
- S1 data/data - matlab/Figure 2 data/
- S1 data/data - matlab/Figure 2 data/agent  3   501  iterations.xlsx
- S1 data/data - matlab/Figure 2 data/agent  4     501 iterations.xlsx
- S1 data/data - matlab/Figure 2 data/agent 1  501  iterations.xlsx
- S1 data/data - matlab/Figure 2 data/agent 2      501   iterations.xlsx
- S1 data/data - matlab/Figure 2 data/agent 5    501  iterations.xlsx
- S1 data/data - matlab/Figure 10 data/
- S1 data/data - matlab/Figure 10 data/agent  5 trigger moments.xlsx
- S1 data/data - matlab/Figure 10 data/agent 1 trigger moments.xlsx
- S1 data/data - matlab/Figure 10 data/agent 1-5 errors.xlsx
- S1 data/data - matlab/Figure 10 data/agent 2 trigger moments.xlsx
- S1 data/data - matlab/Figure 10 data/agent 3 trigger moments.xlsx
- S1 data/data - matlab/Figure 10 data/agent 4 trigger moments.xlsx
- S1 data/data - matlab/Figure 11 data/
- S1 data/data - matlab/Figure 11 data/agent  3   501  iterations.xlsx
- S1 data/data - matlab/Figure 11 data/agent  4     501 iterations.xlsx
- S1 data/data - matlab/Figure 11 data/agent 1  501  iterations.xlsx
- S1 data/data - matlab/Figure 11 data/agent 1-5 errors.xlsx
- S1 data/data - matlab/Figure 11 data/agent 2      501   iterations.xlsx
- S1 data/data - matlab/Figure 11 data/agent 5    501  iterations.xlsx
- S1 data/data - matlab/Figure 12 data/
- S1 data/data - matlab/Figure 12 data/agent  3   501  iterations.xlsx
- S1 data/data - matlab/Figure 12 data/agent  4     501 iterations.xlsx
- S1 data/data - matlab/Figure 12 data/agent 1  501  iterations.xlsx
- S1 data/data - matlab/Figure 12 data/agent 1-5 errors.xlsx
- S1 data/data - matlab/Figure 12 data/agent 2      501   iterations.xlsx
- S1 data/data - matlab/Figure 12 data/agent 5    501  iterations.xlsx
- S1 data/data - matlab/Figure 13 data/
- S1 data/data - matlab/Figure 13 data/agent 11 trigger moments.xlsx
- S1 data/data - matlab/Figure 13 data/agent 21   trigger moments.xlsx
- S1 data/data - matlab/Figure 13 data/agent 31 trigger moments.xlsx
- S1 data/data - matlab/Figure 13 data/agent 41 trigger  moments.xlsx
- S1 data/data - matlab/Figure 13 data/agent 51 trigger moments.xlsx
- S1 data/data - matlab/Figure 14 data/
- S1 data/data - matlab/Figure 14 data/agent 12 trigger moments.xlsx
- S1 data/data - matlab/Figure 14 data/agent 22   trigger moments.xlsx
- S1 data/data - matlab/Figure 14 data/agent 32 trigger moments.xlsx
- S1 data/data - matlab/Figure 14 data/agent 42 trigger  moments.xlsx
- S1 data/data - matlab/Figure 14 data/agent 52 trigger moments.xlsx
- S1 data/data - matlab/Figure 5 data/
- S1 data/data - matlab/Figure 5 data/agent 1 trigger moments.xlsx
- S1 data/data - matlab/Figure 5 data/agent 2   trigger moments.xlsx
- S1 data/data - matlab/Figure 5 data/agent 3 trigger moments.xlsx
- S1 data/data - matlab/Figure 5 data/agent 4 trigger  moments.xlsx
- S1 data/data - matlab/Figure 5 data/agent 5 trigger moments.xlsx
- S1 data/data - matlab/Figure 6 data/
- S1 data/data - matlab/Figure 6 data/Fig 6 data.xlsx
- S1 data/data - matlab/Figure 7 data/
- S1 data/data - matlab/Figure 7 data/7(a).xlsx
- S1 data/data - matlab/Figure 7 data/7(b).xlsx
- S1 data/data - matlab/Figure 7 data/7(c).xlsx
- S1 data/data - matlab/Figure 8 data/
- S1 data/data - matlab/Figure 8 data/agent 1 trigger moments.xlsx
- S1 data/data - matlab/Figure 8 data/agent 2   trigger moments.xlsx
- S1 data/data - matlab/Figure 8 data/agent 3 trigger moments.xlsx
- S1 data/data - matlab/Figure 8 data/agent 4 trigger  moments.xlsx
- S1 data/data - matlab/Figure 8 data/agent 5 trigger moments.xlsx
- S1 data/data - matlab/Figure 9 data/
- S1 data/data - matlab/Figure 9 data/agent  5 trigger moments.xlsx
- S1 data/data - matlab/Figure 9 data/agent 1 trigger moments.xlsx
- S1 data/data - matlab/Figure 9 data/agent 1-5 errors.xlsx
- S1 data/data - matlab/Figure 9 data/agent 2 trigger moments.xlsx
- S1 data/data - matlab/Figure 9 data/agent 3 trigger moments.xlsx
- S1 data/data - matlab/Figure 9 data/agent 4 trigger moments.xlsx
- S1 data/data - matlab/Table 2 data/
- S1 data/data - matlab/Table 2 data/agent 1 trigger moments.xlsx
- S1 data/data - matlab/Table 2 data/agent 2   trigger moments.xlsx
- S1 data/data - matlab/Table 2 data/agent 3 trigger moments.xlsx
- S1 data/data - matlab/Table 2 data/agent 4 trigger  moments.xlsx
- S1 data/data - matlab/Table 2 data/agent 5 trigger moments.xlsx
- S1 data/data - matlab/Table 3 data/
- S1 data/data - matlab/Table 3 data/x=-0.6/
- S1 data/data - matlab/Table 3 data/x=-0.6/agent  5 trigger moments.xlsx
- S1 data/data - matlab/Table 3 data/x=-0.6/agent 1 trigger moments.xlsx
- S1 data/data - matlab/Table 3 data/x=-0.6/agent 2 trigger moments.xlsx
- S1 data/data - matlab/Table 3 data/x=-0.6/agent 3 trigger moments.xlsx
- S1 data/data - matlab/Table 3 data/x=-0.6/agent 4 trigger moments.xlsx
- S1 data/data - matlab/Table 3 data/x=-1.2/
- S1 data/data - matlab/Table 3 data/x=-1.2/agent  5 trigger moments.xlsx
- S1 data/data - matlab/Table 3 data/x=-1.2/agent 1 trigger moments.xlsx
- S1 data/data - matlab/Table 3 data/x=-1.2/agent 2 trigger moments.xlsx
- S1 data/data - matlab/Table 3 data/x=-1.2/agent 3 trigger moments.xlsx
- S1 data/data - matlab/Table 3 data/x=-1.2/agent 4 trigger moments.xlsx
- S1 data/data - matlab/Table 3 data/x=-1.4/
- S1 data/data - matlab/Table 3 data/x=-1.4/agent 1 trigger moments.xlsx
- S1 data/data - matlab/Table 3 data/x=-1.4/agent 2   trigger moments.xlsx
- S1 data/data - matlab/Table 3 data/x=-1.4/agent 3 trigger moments.xlsx
- S1 data/data - matlab/Table 3 data/x=-1.4/agent 4 trigger  moments.xlsx
- S1 data/data - matlab/Table 3 data/x=-1.4/agent 5 trigger moments.xlsx
