# Supplementary material for: Event-triggered iterative learning control for output constrained multi-agent systems
Source: PLoS One. 2025 Mar 21;20(3):e0315209. doi: 10.1371/journal.pone.0315209 (PMC11927920; doi:10.1371/journal.pone.0315209)
Supplement: S1 Data — (ZIP) [file pone.0315209.s001.zip › S1 data/data - matlab/Figure 4 data/agent 2 501 iterations.xlsx]

## Sheet: Sheet1
agent 2 501 iterations
0	-0.441687	1.5	-1.32992	1.5	-1.5	1.5	-1.5	1.5	-1.5	1.5	-1.5	1.5	-1.5	1.5	-1.5	1.5	-1.5	1.5	-1.5	1.5	-1.5	1.5	-1.5	1.5	-1.5	1.5	-1.5	1.5	-1.5	1.5	-1.5	1.5	-1.5	1.5	-1.5	1.5	-1.5	1.5	-1.5	1.5	-1.5	1.5	-1.5	1.5	-1.5	1.5	-1.5	1.5	-1.5
0	-0.152633	1.18944	-0.187289	1.14385	-0.14057	1.01201	-0.0315844	0.793647	0.211398	0.397274	0.758658	-0.440476	1.5	-1.5	1.5	-1.5	1.5	-1.5	1.5	-1.5	1.5	-1.5	1.5	-1.5	1.5	-1.5	1.5	-1.5	1.5	-1.5	1.5	-1.5	1.5	-1.5	1.5	-1.5	1.5	-1.5	1.5	-1.5	1.5	-1.5	1.5	-1.5	1.5	-1.5	1.5	-1.5	1.5
0	-0.152633	1.18944	-0.187289	1.14385	-0.14057	1.01201	-0.0315844	0.793647	0.211398	0.397274	0.758658	-0.440476	1.5	-1.5	1.5	-1.5	1.5	-1.5	1.5	-1.5	1.5	-1.5	1.5	-1.5	1.5	-1.5	1.5	-1.5	1.5	-1.5	1.5	-1.5	1.5	-1.5	1.5	-1.5	1.5	-1.5	1.5	-1.5	1.5	-1.5	1.5	-1.5	1.5	-1.5	1.5	-1.5	1.5
0	0.0875785	0.835785	0.609518	0.0424331	1.5	-1.5	1.5	-1.5	1.5	-1.5	1.5	-1.5	1.5	-1.5	1.5	-1.5	1.5	-1.5	1.5	-1.5	1.5	-1.5	1.5	-1.5	1.5	-1.5	1.5	-1.5	1.5	-1.5	1.5	-1.5	1.5	-1.5	1.5	-1.5	1.5	-1.5	1.5	-1.5	1.5	-1.5	1.5	-1.5	1.5	-1.5	1.5	-1.5	1.5
0	0.32961	0.47337	1.42537	-0.865985	1.5	-1.5	1.5	-1.5	1.5	-1.5	1.5	-1.5	1.5	-1.5	1.5	-1.5	1.5	-1.5	1.5	-1.5	1.5	-1.5	1.5	-1.5	1.5	-1.5	1.5	-1.5	1.5	-1.5	1.5	-1.5	1.5	-1.5	1.5	-1.5	1.5	-1.5	1.5	-1.5	1.5	-1.5	1.5	-1.5	1.5	-1.5	1.5	-1.5	1.5
0	0.528373	0.2451	1.5	-1.0055	1.5	-1.5	1.5	-1.5	1.5	-1.5	1.43961	-1.31987	0.829112	0.0976742	-0.153608	1.5	-1.5	1.5	-1.5	1.5	-1.5	1.5	-1.5	1.5	-1.5	1.5	-1.5	1.5	-1.5	1.5	-1.5	1.5	-1.5	1.5	-1.5	1.5	-1.5	1.5	-1.5	1.5	-1.5	1.5	-1.5	1.5	-1.5	1.5	-1.5	1.5	-1.5
0	0.685235	0.153301	1.5	-1.08854	1.5	-1.5	1.5	-1.5	1.5	-1.5	1.4396	-1.31985	0.829102	0.0976931	-0.579208	1.5	-1.5	1.5	-1.5	1.5	-1.5	1.5	-1.5	1.5	-1.5	1.5	-1.5	1.5	-1.5	1.5	-1.5	1.5	-1.5	1.5	-1.5	1.5	-1.5	1.5	-1.5	1.5	-1.5	1.5	-1.5	1.5	-1.5	1.5	-1.5	1.5	-1.5
0	0.807985	0.37222	1.5	-0.174832	1.5	-0.316579	0.922727	0.114829	-0.00818532	1.19405	-1.5	1.5	-1.5	0.167262	-0.893533	1.5	-1.5	1.5	-1.5	1.5	-1.5	1.5	-1.5	1.5	-1.5	1.5	-1.5	1.5	-1.5	1.5	-1.5	1.5	-1.5	1.5	-1.5	1.5	-1.5	1.5	-1.5	1.5	-1.5	1.5	-1.5	1.5	-1.5	1.5	-1.5	1.5	-1.5
0	0.903846	0.229545	1.5	0.0508249	1.11837	0.772851	-0.530333	1.5	-1.5	1.5	-1.5	1.30072	-1.5	1.5	-1.5	1.5	-1.5	1.5	-1.5	1.5	-1.5	1.5	-1.5	1.5	-1.5	1.5	-1.5	1.5	-1.5	1.5	-1.5	1.5	-1.5	1.5	-1.5	1.5	-1.5	1.5	-1.5	1.5	-1.5	1.5	-1.5	1.5	-1.5	1.5	-1.5	1.5	-1.5
0	0.978667	0.2949	1.5	0.494381	0.440461	1.5	-1.5	1.5	-1.5	0.752807	-1.5	1.5	-1.5	0.100753	-0.478909	1.1805	-1.04932	1.5	-1.5	1.5	-1.5	1.5	-1.5	1.5	-1.5	1.5	-1.5	1.5	-1.5	1.5	-1.5	1.5	-1.5	1.5	-1.5	1.5	-1.5	1.5	-1.5	1.5	-1.5	1.5	-1.5	1.5	-1.5	1.5	-1.5	1.5	-1.5
0	1.03706	0.412362	1.2722	1.03625	-0.142613	1.5	-1.5	1.5	-1.5	1.07386	-1.5	1.5	-1.5	0.229573	-0.73086	1.07396	-0.817033	1.46411	-0.82698	1.5	-0.885989	1.5	-0.906229	1.5	-0.932843	1.5	-1.056	1.5	-1.25672	1.5	-1.46436	1.5	-1.5	1.5	-1.5	1.5	-1.5	1.5	-1.5	1.5	-1.5	1.5	-1.5	1.5	-1.5	1.5	-1.5	1.5	-1.5
0	1.08262	0.537116	1.05863	1.4582	-0.614209	1.5	-1.5	1.5	-1.5	1.5	-1.5	1.18697	-1.5	1.5	-1.5	0.780245	-0.215172	0.461995	1.12287	-0.904532	1.5	-1.5	1.5	-1.5	1.5	-1.5	1.5	-1.5	1.5	-1.5	1.5	-1.5	1.5	-1.5	1.5	-1.5	1.5	-1.5	1.5	-1.5	1.5	-1.5	1.5	-1.5	1.5	-1.5	1.5	-1.5	1.5
0	1.11818	0.655772	0.883442	1.5	-0.671211	1.5	-1.5	1.5	-1.5	1.40563	-1.5	0.927546	-1.5	1.5	-1.5	0.315112	0.742696	-1.25827	1.5	-1.5	1.5	-1.5	1.5	-1.5	1.5	-1.5	1.5	-1.5	1.5	-1.5	1.5	-1.5	1.5	-1.5	1.5	-1.5	1.5	-1.5	1.5	-1.5	1.5	-1.5	1.5	-1.5	1.5	-1.5	1.5	-1.5	1.5
0	1.14592	0.763764	0.769779	1.5	-0.440356	1.5	-1.15971	1.5	-1.4796	1.03501	-1.5	0.619039	-1.21308	0.931036	-1.42879	0.559492	0.320921	-0.732782	1.5	-1.5	1.5	-1.5	1.5	-1.5	1.5	-1.5	1.5	-1.5	1.5	-1.5	1.5	-1.5	1.5	-1.5	1.5	-1.5	1.5	-1.5	1.5	-1.5	1.5	-1.5	1.5	-1.5	1.5	-1.5	1.5	-1.5	1.5
0	1.16757	0.859605	0.711564	1.5	-0.154525	1.5	-0.407959	0.54686	0.372661	-1.25499	1.5	-1.5	-0.620925	-0.146729	0.451462	-1.5	1.5	-1.5	1.44665	-1.11945	1.5	-1.5	1.5	-1.49848	1.5	-1.5	1.5	-1.5	1.5	-1.5	1.5	-1.5	1.5	-1.5	1.5	-1.5	1.5	-1.5	1.5	-1.5	1.5	-1.5	1.5	-1.5	1.5	-1.5	1.5	-1.5	1.5
0	1.18446	0.943199	0.696414	1.5	0.145977	1.35418	0.546096	-0.887101	1.5	-1.5	-0.76857	-0.702489	0.980855	-1.5	1.28191	-1.5	0.798835	-1.14269	1.5	-1.5	1.5	-1.47946	1.5	-1.16957	1.5	-1.32241	1.5	-1.5	1.5	-1.5	1.5	-1.5	1.5	-1.5	1.5	-1.5	1.5	-1.5	1.5	-1.5	1.5	-1.5	1.5	-1.5	1.5	-1.5	1.5	-1.5	1.5
0	1.19764	1.08988	0.614567	1.5	0.284776	0.996511	1.19088	-1.5	1.5	-1.5	-1.0445	-0.298575	0.424431	-1.5	1.22321	-1.5	1.12581	-1.27256	1.5	-1.14554	1.5	-0.874723	1.5	-0.504051	1.5	-0.371884	1.5	-0.425724	1.41099	-0.580878	1.40598	-0.806037	1.5	-1.08672	1.5	-1.39304	1.5	-1.5	1.5	-1.5	1.5	-1.5	1.5	-1.5	1.33833	-1.5	1.371	-1.5	1.5
0	1.20793	1.12579	0.685302	1.5	0.591577	0.502499	1.5	-1.5	1.5	-1.5	-0.0460111	-1.36418	1.0155	-1.5	0.334893	-1.32419	1.5	-1.5	1.5	-1.01633	1.5	-0.139277	1.4347	0.858904	0.251369	1.5	-1.5	1.5	-1.5	1.5	-1.5	1.5	-1.5	1.5	-1.5	1.5	-1.5	1.5	-1.5	1.5	-1.5	1.5	-1.5	1.5	-1.5	1.5	-1.5	1.5	-1.5
0	1.21595	1.15847	0.77571	1.48147	0.956947	0.0780879	1.5	-1.5	1.5	-1.5	0.243876	-1.5	0.467707	-1.5	0.833598	-1.5	1.40399	-1.30048	1.45717	0.0367571	0.754958	1.5	-1.05885	1.5	-1.39799	1.5	-1.5	1.5	-1.5	1.5	-1.5	1.5	-1.5	1.5	-1.5	1.5	-1.5	1.5	-1.5	1.5	-1.5	1.5	-1.5	1.5	-1.5	1.47177	-1.5	1.5	-1.5
0	1.22222	1.18781	0.85887	1.35506	1.17722	-0.0457583	1.5	-1.5	1.5	-1.5	0.939676	-1.5	-0.381503	-0.169804	-0.602341	0.344128	-0.943693	1.5	-1.5	1.5	-1.5	1.5	-1.14619	1.5	-1.09511	1.5	-1.5	1.5	-1.5	1.5	-1.5	1.5	-1.5	1.5	-1.5	1.5	-1.5	1.5	-1.5	1.5	-1.5	1.5	-1.5	1.40903	-1.5	1.37705	-1.5	1.5	-1.5
0	1.2271	1.21386	0.931239	1.21265	1.36178	-0.236217	1.5	-1.5	1.28608	-1.5	1.21042	-1.5	-0.86879	0.336691	-1.5	1.00163	-1.5	1.5	-1.5	1.5	-1.5	1.5	-0.943214	1.5	-1.35454	1.5	-1.5	1.5	-1.5	1.5	-1.5	1.5	-1.5	1.5	-1.5	1.5	-1.5	1.5	-1.5	1.5	-1.5	1.5	-1.5	1.40905	-1.5	1.37702	-1.5	1.5	-1.5
0	1.23092	1.2368	0.993673	1.1104	1.46447	-0.189317	1.5	-1.38545	0.742495	-0.868322	0.461857	-1.5	0.0503295	-1.1145	0.0968275	-0.872206	0.630775	-0.288379	0.625314	1.18436	-0.339226	1.5	-1.32028	1.5	-1.03022	1.5	-1.19838	1.5	-1.5	1.5	-1.5	1.5	-1.5	1.5	-1.5	1.5	-1.5	1.5	-1.5	1.5	-1.5	1.5	-1.5	1.30997	-1.5	1.23746	-1.5	1.5	-1.5
0	1.23389	1.25685	1.04757	1.07824	1.37909	0.0859592	1.24477	-0.152064	-0.709592	1.49708	-1.5	-0.498927	-0.835209	0.0102505	-1.03921	0.445344	-1.1484	1.5	-1.5	1.5	-1.5	1.5	-0.96694	1.5	-0.736534	1.5	-0.402698	1.45103	-0.271384	0.952849	0.041599	0.414491	0.747682	-0.521226	1.5	-1.5	1.5	-1.5	1.5	-1.5	1.5	-1.5	1.38873	-1.5	1.36442	-1.5	1.21222	-1.5	1.5
0	1.23621	1.27427	1.09417	1.05189	1.35167	0.291174	0.935768	0.541689	-1.5	1.5	-1.5	-1.5	-0.379763	-0.633101	-0.306766	-0.449272	0.147581	0.541097	-0.438142	1.5	-1.5	1.5	-0.792699	1.5	-0.308481	1.5	0.413282	0.229968	1.5	-1.5	1.5	-1.5	1.5	-1.5	1.5	-1.5	1.5	-1.5	1.5	-1.5	1.5	-1.5	1.43463	-1.5	1.23976	-1.5	1.30451	-1.5	1.5
0	1.23803	1.28932	1.13452	1.04011	1.31097	0.461915	0.546915	1.17299	-1.5	1.10643	-1.5	0.400427	-1.5	-0.00846687	-1.23258	0.386636	-1.20273	1.5	-1.5	1.5	-1.5	1.5	-0.598703	1.5	0.201051	0.841544	1.5	-1.3918	1.5	-1.5	1.5	-1.5	1.5	-1.5	1.5	-1.5	1.5	-1.5	1.5	-1.5	1.5	-1.5	1.29638	-1.5	1.09029	-1.5	1.16283	-1.5	1.5
0	1.23944	1.30228	1.16946	0.995891	1.32135	0.541997	0.322142	1.44534	-1.5	0.979497	-1.5	0.545951	-1.5	-0.214789	-0.938274	0.19848	-0.885561	1.39291	-1.5	1.5	-1.3852	1.5	-0.266251	1.5	0.939381	-0.183623	1.5	-1.5	1.5	-1.5	1.5	-1.5	1.5	-1.5	1.5	-1.5	1.5	-1.5	1.5	-1.5	1.5	-1.5	1.29829	-1.5	1.08883	-1.5	1.16382	-1.5	1.5
0	1.24054	1.31339	1.19972	1.00122	1.26519	0.665131	0.179774	1.22141	-1.5	0.981528	-1.5	0.391512	-1.5	-0.238206	-0.764012	-0.312484	0.119378	-0.504484	1.5	-1.5	1.5	-1.39014	1.5	-0.957468	1.5	-1.5	1.5	-1.5	1.5	-1.5	1.5	-1.5	1.5	-1.5	1.5	-1.5	1.5	-1.5	1.5	-1.5	1.5	-1.5	1.1812	-1.5	0.876892	-1.5	0.888786	-1.36718	1.37643
0	1.2414	1.3123	1.2377	1.00809	1.21558	0.767643	0.0442522	1.2105	-1.5	0.705499	-1.5	0.174526	-1.5	-0.106877	-0.942747	-0.158917	-0.092804	-0.186008	1.5	-1.5	1.5	-1.34964	1.5	-0.960629	1.5	-1.16629	1.5	-1.5	1.5	-1.5	1.5	-1.5	1.5	-1.5	1.5	-1.08634	1.5	-0.626387	0.980431	-0.0947622	-0.0244584	0.932442	-1.5	1.5	-1.5	-0.28507	-0.606249	1.20937	-1.5
0	1.24208	1.32203	1.25845	1.03296	1.15466	0.861575	-0.0252604	1.09305	-1.48722	0.305766	-0.690528	-0.629647	-0.542325	-0.934382	0.0285867	-1.38296	0.942873	-1.5	1.5	-1.5	1.5	-1.12741	1.5	-0.965215	1.5	-1.40926	1.5	-1.5	1.5	-1.5	1.5	-1.30115	1.38776	-0.53603	0.679374	1.00909	-1.29337	1.5	-1.5	1.5	-1.5	1.5	-1.5	0.769048	-1.5	1.5	-1.5	0.29881	-1.24324
0	1.2426	1.33215	1.27235	1.06458	1.0976	0.932921	-0.0388368	0.913801	-0.957389	-0.292157	0.391516	-1.5	-0.0273999	-1.5	0.1759	-1.5	0.941759	-1.5	1.5	-1.5	1.5	-1.12742	1.5	-0.965211	1.5	-1.11532	1.5	-1.08521	1.5	-0.538539	0.665916	0.728197	-1.22338	1.5	-1.5	1.5	-1.5	1.5	-1.5	1.5	-1.5	1.1897	-1.5	1.36413	-1.5	1.01864	-1.5	1.09618	-1.5
0	1.24301	1.34073	1.28448	1.0941	1.05414	0.971325	0.00289729	0.690884	-0.357626	-1.11948	1.24381	-1.5	-1.5	-0.496031	-0.733846	-0.191119	-0.728988	1.19408	-1.5	1.5	-1.39161	1.5	-0.361097	1.5	-0.200945	1.5	-1.36217	1.5	-1.5	1.5	-1.5	1.5	-1.5	1.5	-1.5	1.5	-1.5	1.5	-1.5	1.5	-1.5	1.32021	-1.5	1.26576	-1.5	0.827807	-1.5	1.5	-1.5
0	1.24333	1.34767	1.29608	1.11892	1.0248	0.979901	0.0850718	0.454223	0.160583	-1.5	0.915077	-1.5	-0.834677	-0.73119	-0.482493	-0.461806	-0.375345	0.7955	-1.24812	1.5	-1.5	1.5	-0.472275	1.5	-0.647765	1.5	-1.5	1.5	-1.5	1.5	-1.5	1.5	-1.5	1.5	-1.5	1.5	-1.5	1.5	-1.5	1.5	-1.5	1.35216	-1.5	1.0008	-1.5	0.99138	-1.5	1.20013	-1.5
0	1.24358	1.35321	1.30716	1.13932	1.0065	0.934823	0.232428	0.174937	0.61766	-1.5	0.35551	-1.5	-0.0521557	-1.5	-0.0259103	-1.21367	0.316581	-0.678195	1.44692	-0.657519	1.5	-1.00556	1.5	-0.81833	1.5	-0.872067	1.5	-0.896791	1.5	-0.514677	0.839731	-0.0381427	0.176891	1.26253	-1.5	1.5	-1.5	1.5	-1.5	1.5	-1.5	1.15666	-1.5	0.760557	-1.46185	0.70758	-1.5	0.921145	-1.19208
0	1.24377	1.35762	1.31751	1.15632	0.98445	0.935203	0.302612	0.0499564	0.730457	-1.5	0.345772	-1.5	-0.230253	-1.48651	-0.110086	-1.0733	0.234299	-0.539659	1.29848	-0.415485	1.5	-0.976429	1.5	-0.821024	1.5	-0.87218	1.5	-0.896732	1.5	-0.51462	0.839674	-0.0380486	0.443558	0.503661	-0.115971	1.31805	-0.869163	1.5	-1.5	1.5	-1.5	1.03678	-1.2831	0.300921	-0.419142	-0.434994	0.485448	-1.5	1.5
0	1.24392	1.36113	1.32696	1.17083	0.977257	0.916164	0.37075	-0.0428347	0.530238	-1.5	0.376556	-1.5	-0.236564	-1.28593	-0.482474	-0.382573	-0.604852	0.774416	-1.2028	1.5	-1.48769	1.5	-0.456107	1.5	-0.714675	1.5	-1.46515	1.5	-1.5	1.5	-1.5	1.5	-1.5	1.5	-1.5	1.5	-1.5	1.5	-1.46796	1.31177	-1.02911	0.365969	0.157896	-1.49102	1.5	-1.5	-0.806809	-0.245476	1.22614
0	1.24404	1.36391	1.33543	1.18351	0.976377	0.892396	0.431964	-0.132615	0.514021	-1.5	0.164285	-1.29006	-0.485899	-0.937862	-0.691606	-0.152832	-1.0399	1.18503	-1.5	1.5	-1.48113	1.5	-0.461035	1.5	-0.717225	1.5	-1.46518	1.5	-1.5	1.5	-1.5	1.5	-1.5	1.5	-1.5	1.5	-1.31638	1.41618	-0.469035	0.162342	1.18262	-1.5	1.5	-1.5	-1.21972	-0.11401	0.175872	-1.19075	1.5
0	1.24413	1.36612	1.3429	1.19477	0.978704	0.868835	0.480273	-0.175988	0.428559	-1.34007	-0.154654	-0.659958	-1.11354	-0.294536	-1.45448	0.278468	-1.5	0.96887	-1.02926	1.5	-0.52985	1.5	-0.0463455	1.5	0.228811	1.5	0.0309658	1.5	-1.48525	1.5	-1.5	1.5	-1.5	1.5	-0.875532	0.758402	0.884254	-1.5	1.5	-1.5	0.928997	-1.5	1.5	-1.5	-0.876197	-0.169487	0.12915	-1.09184	1.4869
0	1.24421	1.36788	1.34942	1.20485	0.982801	0.847335	0.514508	-0.181931	0.304198	-0.941521	-0.599722	0.00195426	-1.5	-0.206136	-1.5	0.21057	-1.4695	0.921372	-0.940777	1.5	-0.470094	1.5	-0.0133769	1.5	0.259285	1.5	0.0666093	1.5	-1.4432	1.5	-1.5	1.5	-1.5	1.5	-0.877538	0.760088	1.1209	-1.5	1.5	-1.5	0.519162	-1.49797	1.5	-1.5	0.431974	-1.5	1.32404	-1.5	0.418347
0	1.24426	1.36927	1.36106	1.20767	0.994259	0.821269	0.545278	-0.173512	0.181224	-0.58252	-1.08157	0.396204	-1.5	-0.818805	-0.659558	-0.681573	0.141139	-0.978872	1.5	-1.5	1.5	-0.170965	1.5	-0.823084	1.5	-0.946104	1.5	-1.27185	1.5	-1.5	1.5	-1.5	1.5	-1.5	1.5	-1.5	1.5	-1.5	1.5	-1.5	1.49535	-1.5	1.07089	-1.5	1.14146	-1.5	0.411406	-1.32243	0.903281
0	1.24431	1.37037	1.36389	1.21792	0.997717	0.814608	0.543508	-0.118404	0.0190789	-0.246747	-1.5	0.198182	-1.5	-0.493597	-0.987161	-0.394442	-0.185505	-0.705188	1.5	-1.5	1.5	-0.30697	1.5	-1.03827	1.5	-1.09983	1.5	-1.26669	1.5	-1.5	1.5	-1.5	1.5	-1.5	1.5	-1.5	1.5	-1.5	1.5	-1.5	1.24348	-1.5	1.12198	-1.5	1.19806	-1.5	0.198923	-0.516604	-0.186794
0	1.24434	1.37124	1.36648	1.22793	0.999586	0.804595	0.541676	-0.063346	-0.114286	-0.0338127	-1.5	0.0068334	-1.5	-0.433861	-1.08684	-0.327113	-0.431785	-0.152855	0.686092	0.485516	1.5	-0.398335	1.5	-0.583161	1.5	-0.563335	1.5	-0.606111	1.5	-0.820541	1.5	-1.5	1.5	-1.5	1.5	-1.5	1.5	-1.5	1.5	-1.5	1.5	-1.5	0.804088	-1.48	0.946228	-1.5	0.558001	-1.10275	0.342781
0	1.24437	1.37194	1.36883	1.2364	1.00272	0.794413	0.540141	-0.0183811	-0.207943	0.0505403	-1.5	-0.00701151	-1.5	-0.527021	-0.902767	-0.586758	-0.0994787	-0.60056	1.25052	-0.470286	1.5	-0.994879	1.5	-0.601347	1.5	-0.550808	1.5	-0.59776	1.5	-0.810473	1.5	-1.5	1.5	-1.5	1.5	-1.5	1.5	-1.5	1.5	-1.5	1.5	-1.5	0.503255	-0.713397	0.113623	-0.630471	-0.0852105	0.145463	-1.14459
0	1.24439	1.37249	1.37092	1.24334	1.00733	0.784386	0.538374	0.017237	-0.269651	-0.0581847	-1.44711	-0.219969	-1.21868	-0.75344	-0.650958	-0.819125	0.0496477	-0.831996	1.34914	-0.682243	1.5	-0.628358	1.5	-0.321576	1.5	-0.0684297	1.47695	0.365234	0.182849	1.3895	-1.5	1.5	-1.5	1.5	-1.40633	1.5	-1.5	1.5	-1.5	1.5	-1.5	1.5	-1.5	0.272965	-1.5	1.2038	-1.5	0.524597	-1.5
0	1.2444	1.37292	1.37278	1.24903	1.01287	0.775204	0.535428	0.0465778	-0.316294	-0.0817326	-1.27073	-0.464903	-0.782173	-1.15915	-0.373551	-1.15591	0.294566	-1.07313	1.25869	-0.227611	1.5	-0.209722	1.5	0.177248	1.4288	0.909057	0.11641	1.5	-1.5	1.5	-1.5	1.5	-1.5	1.5	-1.5	1.5	-1.5	1.5	-1.5	1.5	-1.5	1.5	-1.5	0.00453649	-1.2634	1.14871	-1.5	0.479564	-1.45299
0	1.24442	1.37326	1.37442	1.25372	1.01879	0.767516	0.53052	0.0723427	-0.349738	-0.120942	-1.08215	-0.712403	-0.451078	-1.5	-0.241083	-1.2363	0.227625	-0.801998	0.747362	0.710571	1.02196	1.44593	0.165716	1.5	-1.04833	1.5	-1.5	1.5	-1.5	1.5	-1.5	1.5	-1.5	1.5	-1.12354	1.33749	-0.81811	1.5	-1.5	1.5	-1.5	1.14198	-1.5	1.27011	-1.5	-0.00578852	-0.753845	0.540309	-1.43833
0	1.24443	1.37354	1.37586	1.25761	1.02469	0.761654	0.523464	0.0958361	-0.3703	-0.17223	-0.908679	-0.935472	-0.280212	-1.5	-0.447406	-0.848567	-0.183483	-0.048234	-0.430736	1.5	-1.5	1.5	-0.696853	1.5	-1.24055	1.5	-1.22422	1.5	-1.5	1.5	-1.5	1.5	-1.5	1.5	-1.12419	1.33873	-0.820109	1.5	-1.5	1.5	-1.5	1.14189	-1.5	1.27023	-1.5	-0.00599476	-0.753544	0.54002	-1.21924
0	1.24443	1.37375	1.37711	1.26086	1.03032	0.757642	0.51463	0.117093	-0.380559	-0.229065	-0.762632	-1.11154	-0.376097	-1.47757	-0.467145	-0.823721	-0.329935	0.173574	-0.917317	1.5	-1.5	1.5	-0.677494	1.5	-0.780562	1.5	-1.41513	1.5	-1.5	1.5	-1.5	1.5	-1.35803	1.01355	0.198764	-0.455548	1.5	-1.5	1.5	-1.5	1.25325	-1.5	0.858515	-1.5	1.0464	-1.5	0.246519	-1.01997	1.08197
0	1.24444	1.37392	1.37819	1.26359	1.03553	0.755311	0.504684	0.135494	-0.382061	-0.287688	-0.647342	-1.1953	-0.442727	-1.2807	-0.613937	-0.622163	-0.58491	0.449636	-1.13561	1.5	-1.14074	1.5	-0.919871	1.5	-0.784296	1.5	-1.11032	1.5	-1.5	1.5	-1.42933	1.13682	-0.269943	-0.318251	1.5	-1.5	1.5	-1.5	1.5	-1.5	0.929857	-1.5	1.25411	-1.5	0.7986	-1.5	0.526264	-1.5	1.5
0	1.24444	1.37406	1.37913	1.26589	1.04027	0.754394	0.494355	0.150343	-0.375761	-0.346044	-0.561292	-1.28931	-0.399742	-1.24076	-0.714411	-0.504823	-0.746553	0.539556	-1.27489	1.5	-1.19946	1.5	-0.702355	1.5	-0.54822	1.5	-0.574735	1.5	-0.415686	0.629856	0.787379	-1.5	1.5	-1.5	0.513332	-1.19409	1.5	-1.5	1.5	-1.5	1.5	-1.5	0.536773	-0.930412	0.251386	-1.00046	0.224066	-0.750265	0.418057
0	1.24445	1.37417	1.37901	1.26878	1.0436	0.755624	0.482988	0.162979	-0.365233	-0.399361	-0.505421	-1.30118	-0.497082	-1.05131	-0.873357	-0.391157	-0.864652	0.511956	-0.774433	1.5	-0.181119	1.5	0.147736	1.5	0.361027	1.25045	0.91552	-0.0328968	1.5	-1.5	1.5	-1.5	1.2323	-1.5	1.5	-1.5	1.5	-1.5	1.5	-1.5	1.39316	-1.5	0.603501	-1.03918	0.333418	-1.13828	0.317306	-0.906834	0.55793
0	1.24445	1.37425	1.37984	1.2703	1.04751	0.756507	0.473848	0.169502	-0.346511	-0.453208	-0.467384	-1.27468	-0.620166	-0.849156	-1.06083	-0.251478	-0.945243	0.411684	-0.574214	1.5	0.771034	0.693884	1.5	-0.299325	1.5	-1.21416	1.5	-1.5	1.5	-1.5	1.5	-1.5	1.5	-1.5	1.5	-1.5	1.5	-1.5	1.5	-1.5	1.31499	-1.5	0.117968	-0.0485662	-0.903089	0.604226	-1.5	1.0756	-1.5
0	1.24445	1.37432	1.38071	1.27126	1.05146	0.757241	0.466955	0.170217	-0.320842	-0.50595	-0.444229	-1.22725	-0.737052	-0.704297	-1.19582	-0.230133	-0.890355	0.211388	-0.0780999	0.636205	1.5	-1.03845	1.5	-0.767772	1.5	-1.33214	1.5	-1.5	1.5	-1.5	1.5	-1.5	1.5	-1.5	1.5	-1.5	1.5	-1.17033	1.20929	-0.751248	0.374051	0.15684	-1.49532	1.5	-1.5	-0.960923	-0.212632	0.118338	-0.794187
0	1.24445	1.37437	1.38145	1.27209	1.0549	0.7585	0.461055	0.168007	-0.294079	-0.550134	-0.494475	-1.08476	-0.889526	-0.583102	-1.22555	-0.304816	-0.710463	-0.0892547	0.511379	-0.554647	1.5	-1.41324	1.5	-0.583082	1.5	-0.738355	1.5	-1.5	1.5	-1.5	1.5	-1.5	1.5	-1.5	1.5	-1.5	1.48646	-0.432028	0.173661	1.27477	-1.5	1.5	-1.5	-1.5	0.433228	-1.21337	0.220004	-0.907799	0.635061
0	1.24446	1.37441	1.38206	1.27288	1.05772	0.760444	0.455546	0.164816	-0.270516	-0.585022	-0.499905	-1.01582	-0.987071	-0.621022	-1.10315	-0.460235	-0.465421	-0.453082	0.917619	-1.31577	1.5	-0.648556	1.5	-0.605354	1.5	-0.777339	1.5	-1.29243	1.5	-1.5	1.5	-1.5	1.5	-1.5	1.5	-1.5	1.03816	0.570492	-1.37346	1.5	-1.5	-0.610598	-0.393722	0.518206	-1.5	1.11022	-1.5	0.125918	-0.694485
0	1.24446	1.37444	1.38255	1.27365	1.05999	0.762876	0.45052	0.161066	-0.251093	-0.609846	-0.51718	-0.958256	-1.05019	-0.639088	-1.03304	-0.579523	-0.324125	-0.663287	1.16046	-1.3246	1.5	-0.891753	1.5	-0.47425	1.5	-0.408076	1.5	-0.567493	1.5	-1.17458	1.5	-1.5	1.5	-1.5	1.4946	-0.737239	0.138813	1.5	-1.5	1.5	-1.5	1.5	-1.5	-0.180042	-0.657255	0.229881	-1.5	0.964878	-1.5
0	1.24446	1.37447	1.38294	1.27437	1.06183	0.76552	0.446285	0.156527	-0.234951	-0.623144	-0.545863	-0.900509	-1.08577	-0.618095	-1.05513	-0.607691	-0.318034	-0.634433	0.942079	-0.638727	1.5	-0.775357	1.5	-0.179099	1.5	0.227676	1.17056	0.826751	-0.273751	1.5	-1.5	1.5	-1.5	1.48311	-1.5	1.5	-1.5	1.13441	-1.5	1.5	-1.5	0.814029	-1.5	1.19598	-1.5	0.215269	-1.17334	0.439463	-0.980326
0	1.24446	1.37449	1.38325	1.27504	1.06335	0.768154	0.443049	0.151027	-0.221128	-0.62811	-0.579846	-0.848541	-1.13045	-0.651235	-0.948956	-0.712507	-0.207114	-0.65158	0.705596	-0.185748	1.5	-0.250734	1.5	0.729748	0.786452	1.5	-0.7786	1.5	-1.5	1.5	-1.5	1.5	-1.5	1.5	-1.5	1.5	-1.5	1.5	-1.5	1.5	-1.5	1.03728	-1.5	0.875861	-1.5	0.618049	-1.5	0.60208	-1.27689
0	1.24446	1.37451	1.3835	1.27564	1.06464	0.77064	0.440855	0.144686	-0.209246	-0.627421	-0.614807	-0.807658	-1.14791	-0.70651	-0.870419	-0.794079	-0.159678	-0.645571	0.499421	0.355654	1.5	1.02952	0.346919	1.5	-1.02048	1.5	-1.48948	1.5	-1.5	1.5	-1.5	1.5	-1.5	1.5	-1.5	1.5	-1.5	1.5	-1.5	1.5	-1.5	1.27172	-1.5	0.726592	-1.5	0.330642	-0.972188	0.0862642	-0.240139
0	1.24446	1.37452	1.3837	1.27617	1.06574	0.772909	0.439609	0.137847	-0.199419	-0.62249	-0.648741	-0.779064	-1.14608	-0.767235	-0.804935	-0.849801	-0.161656	-0.567445	0.258886	0.851086	0.506181	1.5	-1.09312	1.5	-0.883252	1.5	-1.1757	1.5	-1.5	1.5	-1.5	1.5	-1.5	1.5	-1.5	1.5	-1.5	1.5	-1.39598	1.25176	-1.37698	1.04971	-1.5	0.549239	-1.23712	0.195607	-0.740096	-0.28913	0.521067
0	1.24446	1.37453	1.38386	1.27664	1.0667	0.774938	0.43915	0.130928	-0.191938	-0.614001	-0.680899	-0.761458	-1.13037	-0.826027	-0.757941	-0.876311	-0.200291	-0.450231	0.0079258	1.09691	-0.0797594	1.5	-1.00414	1.5	-0.973717	1.5	-1.19215	1.5	-1.5	1.5	-1.5	1.5	-1.5	1.5	-1.5	1.5	-1.5	1.5	-1.5	0.995412	-0.656986	0.16141	0.0174099	-1.0673	1.0901	-1.5	0.220935	-1.5	1.5
0	1.24446	1.37454	1.38399	1.27704	1.06754	0.776731	0.439296	0.124312	-0.186999	-0.602519	-0.710862	-0.752899	-1.10588	-0.879242	-0.728783	-0.847519	-0.290281	-0.285639	-0.266318	1.5	-0.675804	1.5	-1.05992	1.5	-0.785594	1.5	-0.824888	1.5	-1.16678	1.5	-1.16181	1.33861	-1.25033	1.42869	-1.5	1.5	-1.5	1.5	-1.4105	0.593784	0.303087	-1.35254	1.5	-1.5	-1.25124	-0.22688	0.0792961	-1.46672	1.37969
0	1.24446	1.37454	1.38409	1.27739	1.06829	0.778306	0.439874	0.118284	-0.184589	-0.588788	-0.738102	-0.751732	-1.07678	-0.92504	-0.689813	-0.861553	-0.333614	-0.218098	-0.369916	1.46102	-0.408845	1.5	-0.784737	1.5	-0.488409	1.5	-0.0488569	1.26207	0.368244	-0.369813	1.5	-1.5	1.5	-1.5	1.5	-1.5	1.5	-1.5	1.5	-1.5	0.305679	-1.5	1.5	-1.5	-0.925526	-0.292876	-0.0524977	-0.839838	0.323696
0	1.24446	1.37455	1.38418	1.27769	1.06894	0.779686	0.440739	0.113022	-0.184481	-0.573761	-0.757768	-0.790298	-1.01061	-0.986485	-0.66779	-0.853627	-0.380643	-0.162207	-0.347561	1.15576	0.251434	1.5	0.152082	1.5	0.428326	1.05316	1.34926	-0.600113	1.5	-1.5	1.5	-1.5	1.5	-1.5	1.5	-1.5	1.5	-1.5	1.5	-1.5	-0.189083	-0.495474	0.387747	-1.2124	1.18076	-1.5	-0.135258	-0.787041	0.278142
0	1.24446	1.37455	1.38424	1.27794	1.06952	0.780895	0.441775	0.108602	-0.186297	-0.55847	-0.781556	-0.789257	-0.991814	-1.00881	-0.683387	-0.808203	-0.45299	-0.0675456	-0.429758	0.997825	0.553146	1.5	0.82546	0.88027	1.5	-0.60451	1.5	-1.5	1.5	-1.5	1.5	-1.5	1.5	-1.5	1.5	-1.5	1.5	-1.5	1.5	-1.5	0.700418	-1.5	1.18649	-1.5	0.780534	-1.5	0.54073	-1.5	0.614379
0	1.24446	1.37455	1.38429	1.27815	1.07003	0.781956	0.442896	0.105023	-0.189581	-0.54388	-0.80085	-0.793584	-0.979932	-1.01392	-0.71612	-0.753602	-0.526802	0.00207273	-0.459592	0.826226	0.890861	0.876224	1.5	-0.259566	1.5	-1.40994	1.5	-1.5	1.5	-1.5	1.5	-1.5	1.5	-1.5	1.5	-1.5	1.5	-1.5	1.5	-1.5	0.690179	-1.5	1.03827	-1.5	1.00292	-1.5	0.240572	-1.12982	0.305521
0	1.24446	1.37456	1.38434	1.27833	1.07048	0.782888	0.444038	0.102232	-0.193866	-0.530763	-0.81403	-0.803674	-0.966364	-1.00695	-0.755644	-0.703549	-0.585147	0.0310322	-0.420451	0.599493	1.15565	0.33494	1.5	-0.760879	1.5	-0.965437	1.5	-1.5	1.5	-1.5	1.5	-1.5	1.5	-1.5	1.5	-1.5	1.5	-1.37415	1.5	-1.5	1.23172	-1.5	0.394748	-0.627403	0.185958	-1.17175	0.451147	-1.12141	-0.0421135
0	1.24446	1.37456	1.38437	1.27847	1.07088	0.78371	0.445161	0.100144	-0.198726	-0.519646	-0.821213	-0.818067	-0.951477	-1.0102	-0.781366	-0.676981	-0.607842	0.00449499	-0.301378	0.303651	1.5	-0.224046	1.5	-0.702444	1.5	-0.949599	1.5	-1.26703	1.5	-1.5	1.5	-1.5	1.5	-1.5	1.43119	-0.810422	0.635713	0.416917	0.0329285	0.178935	0.477284	-0.647582	-0.249996	0.403185	-1.44361	0.720832	-1.5	0.978919	-1.5
0	1.24446	1.37456	1.3844	1.2786	1.07122	0.784436	0.446237	0.0986597	-0.203801	-0.510803	-0.823106	-0.835092	-0.9373	-1.01224	-0.800913	-0.662088	-0.608462	-0.0529594	-0.157568	0.0124728	1.5	-0.673296	1.5	-0.806313	1.5	-0.69648	1.5	-0.678581	1.5	-1.04107	1.18586	-0.655993	0.496115	0.437132	-0.981297	1.5	-1.5	1.00202	-1.27348	1.5	-1.5	1.5	-1.5	-0.68297	-0.164945	-0.304829	-0.724104	0.497341	-1.5
0	1.24446	1.37456	1.38442	1.2787	1.07153	0.785078	0.447249	0.0976775	-0.208809	-0.504283	-0.820683	-0.853221	-0.925551	-1.01188	-0.817523	-0.645492	-0.590159	-0.129827	-0.0152915	-0.226272	1.5	-0.612329	1.5	-0.45942	1.5	-0.208733	1.5	0.344953	0.272905	1.36781	-1.5	1.5	-1.5	0.620306	-1.5	1.5	-1.5	0.649048	-0.786186	1.47542	-1.5	1.5	-1.5	-1.25386	0.428418	-1.48678	0.511859	-1.4698	0.572439
0	1.24446	1.37456	1.38443	1.27879	1.07179	0.785646	0.448191	0.0971012	-0.213545	-0.499963	-0.815029	-0.871166	-0.917249	-1.00871	-0.832553	-0.638803	-0.5813	-0.182751	0.0609911	-0.313276	1.5	-0.48203	1.5	-0.13062	1.5	0.528615	0.561335	1.5	-1.5	1.5	-1.5	1.49338	-1.5	1.5	-1.5	1.5	-1.5	1.5	-1.5	0.968884	-0.69255	0.54834	-1.5	1.5	-1.5	-0.462107	-0.342075	-0.131684	-0.629614
0	1.24446	1.37456	1.38445	1.27886	1.07201	0.786149	0.449059	0.0968441	-0.217874	-0.497604	-0.807218	-0.88791	-0.912769	-1.00292	-0.846369	-0.63661	-0.568826	-0.225704	0.104709	-0.216599	1.5	0.248051	1.44517	1.08784	0.284733	1.5	-1.5	1.5	-1.5	1.5	-1.5	1.5	-1.5	1.5	-1.5	1.5	-1.5	1.5	-1.5	1.16987	-1.01643	0.823635	-1.5	1.49175	-1.5	-0.443869	-0.566027	0.304683	-1.41542
0	1.24446	1.37456	1.38446	1.27891	1.07221	0.786594	0.449853	0.0968313	-0.221721	-0.496897	-0.79823	-0.902715	-0.911992	-0.995112	-0.858824	-0.637229	-0.555354	-0.26005	0.155129	-0.225784	1.37351	0.78319	0.568717	1.5	-1.01856	1.5	-1.5	1.5	-1.5	1.5	-1.5	1.5	-1.5	1.5	-1.5	1.5	-1.5	1.5	-1.33705	0.484211	0.355652	-0.964381	0.696187	-1.40994	0.785193	-1.5	0.316644	-0.982727	0.203514
0	1.24446	1.37456	1.38447	1.27896	1.07238	0.786987	0.450577	0.0970001	-0.225055	-0.497511	-0.788891	-0.912607	-0.929616	-0.972829	-0.879051	-0.632336	-0.549902	-0.277368	0.150764	-0.141279	1.01533	1.41838	-0.345957	1.5	-1.02549	1.5	-1.13083	1.5	-1.5	1.5	-1.5	1.5	-1.5	1.5	-1.5	1.5	-1.5	1.5	-1.43705	0.519849	0.451917	-1.21238	0.924639	-1.5	0.863372	-1.5	0.292748	-1.06278	0.490757
0	1.24446	1.37457	1.38447	1.279	1.07252	0.787334	0.451234	0.097299	-0.227878	-0.499121	-0.779849	-0.92456	-0.929563	-0.97022	-0.882657	-0.64134	-0.538664	-0.293574	0.134025	-0.0512999	0.673714	1.5	-0.73365	1.5	-1.06535	1.5	-1.1763	1.5	-1.5	1.5	-1.5	1.5	-1.5	1.5	-1.5	1.5	-1.5	1.5	-0.793115	-0.11756	1.41192	-1.5	0.607593	-1.24684	0.370846	-0.872367	-0.370219	0.206421	-1.28909
0	1.24446	1.37457	1.38448	1.27903	1.07264	0.78764	0.451828	0.0976871	-0.230217	-0.501428	-0.771569	-0.933875	-0.931922	-0.967281	-0.882713	-0.654509	-0.515246	-0.322176	0.133629	-0.00414561	0.463324	1.5	-0.5017	1.5	-0.769233	1.5	-0.829053	1.5	-0.927303	1.2057	-0.602057	0.642002	-0.00986495	-0.141543	1.44849	-1.5	1.5	-1.5	1.5	-1.5	0.909502	-1.5	0.829631	-1.5	0.496904	-1.09731	-0.199413	-0.0259335	-0.930759
0	1.24446	1.37457	1.38448	1.27906	1.07275	0.787908	0.452367	0.0981298	-0.232109	-0.504181	-0.764343	-0.939904	-0.93673	-0.961004	-0.884739	-0.664603	-0.497282	-0.341578	0.123281	0.0489243	0.310308	1.5	-0.747275	1.5	-0.519663	1.5	-0.25259	1.43214	0.350126	-0.506217	1.5	-1.5	1.5	-1.5	1.5	-1.5	1.5	-1.5	1.5	-1.5	-0.713891	0.947283	-1.5	1.07091	-1.5	0.625991	-1.5	0.651673	-1.5
0	1.24446	1.37457	1.38449	1.27908	1.07284	0.788144	0.452853	0.0986051	-0.233606	-0.507158	-0.75833	-0.942953	-0.943198	-0.955783	-0.885766	-0.673239	-0.485224	-0.348396	0.0955038	0.118996	0.172957	1.5	-0.592583	1.5	-0.193421	1.5	0.520496	0.284482	1.5	-1.5	1.5	-1.5	0.896445	-1.5	1.5	-1.5	1.5	-1.5	1.5	-1.5	0.184878	-0.184933	-0.864961	1.25716	-1.5	0.179289	-1.5	0.945855	-1.5
0	1.24446	1.37457	1.38449	1.27909	1.07291	0.788351	0.453289	0.099097	-0.234763	-0.510186	-0.753579	-0.943561	-0.95052	-0.951057	-0.88598	-0.680834	-0.477604	-0.346015	0.0570562	0.191435	0.062223	1.5	-0.33934	1.5	0.332355	0.92897	1.5	-1.183	1.5	-1.5	1.5	-1.5	1.5	-1.5	1.5	-1.5	1.5	-1.5	1.5	-1.5	0.763429	-1.24533	0.531018	-1.23472	0.447145	-1.11705	0.13754	-1.13047	1.11714
0	1.24446	1.37457	1.38449	1.27911	1.07298	0.788532	0.453678	0.099591	-0.23563	-0.513139	-0.750043	-0.94231	-0.958026	-0.947263	-0.885237	-0.687737	-0.473007	-0.33848	0.0168447	0.250987	-0.00109616	1.5	-0.0268371	1.5	1.07194	-0.0713138	1.5	-1.5	1.5	-1.5	1.5	-1.5	1.5	-1.5	1.5	-1.5	1.5	-1.5	1.5	-1.5	0.719942	-1.13296	0.461189	-1.11208	0.375181	-0.991975	0.0507676	-0.991722	1.02344
0	1.24446	1.37457	1.38449	1.27912	1.07303	0.788691	0.454027	0.100075	-0.236251	-0.515933	-0.747612	-0.93976	-0.965207	-0.944609	-0.883536	-0.694109	-0.470471	-0.328692	-0.019106	0.309639	0.0153155	1.5	0.419487	0.879498	1.5	-1.04868	1.5	-1.5	1.5	-1.5	1.5	-1.5	1.5	-1.5	1.5	-1.5	1.5	-1.5	1.5	-1.5	1.10788	-1.5	0.455008	-0.837743	-0.132739	0.0403556	-1.37629	0.707553	-1.5
0	1.24446	1.37457	1.3845	1.27913	1.07307	0.78883	0.454339	0.100542	-0.236667	-0.518512	-0.746141	-0.936401	-0.97171	-0.939503	-0.884168	-0.69738	-0.472003	-0.315264	-0.0521427	0.342505	0.0246276	1.5	0.822023	0.218279	1.5	-1.08886	1.5	-1.5	1.5	-1.5	1.5	-1.5	1.47444	-1.5	1.25454	-0.673519	0.748791	0.0303412	0.471642	-0.10833	0.227761	0.126317	-1.33409	1.31353	-1.5	0.0656345	-1.48966	0.743939	-1.5
0	1.24446	1.37457	1.3845	1.27914	1.07311	0.78895	0.454619	0.100985	-0.236914	-0.520846	-0.745478	-0.932637	-0.977322	-0.938835	-0.881368	-0.702303	-0.472505	-0.304746	-0.0744173	0.346465	0.0807484	1.29051	1.27381	-0.338575	1.5	-1.25621	1.5	-1.2954	1.5	-1.5	1.41135	-1.10148	0.796352	-0.0620644	-0.419158	1.5	-1.5	1.5	-1.5	1.5	-1.5	0.989912	-1.5	0.950225	-1.5	0.569003	-1.5	0.33942	-0.702825
0	1.24446	1.37457	1.3845	1.27914	1.07314	0.789053	0.454868	0.101402	-0.237027	-0.522915	-0.745472	-0.928782	-0.980763	-0.940919	-0.876278	-0.708553	-0.471546	-0.298428	-0.0845541	0.324918	0.168571	0.950664	1.5	-0.44841	1.5	-1.00125	1.5	-0.854109	1.5	-0.783183	0.47312	0.797977	-1.5	1.5	-1.5	0.479184	-1.38218	1.5	-1.5	1.14633	-1.5	1.5	-1.5	-1.5	0.511726	-1.38472	0.458818	-1.5	1.28769
0	1.24446	1.37457	1.3845	1.27915	1.07317	0.789143	0.45509	0.101793	-0.237036	-0.524718	-0.745982	-0.925067	-0.985204	-0.942298	-0.872213	-0.713077	-0.472347	-0.291916	-0.0904447	0.295465	0.252485	0.657248	1.5	-0.704752	1.5	-0.72303	1.5	-0.17353	0.729572	0.978419	-1.5	1.5	-1.5	0.0895086	-1.04913	1.5	-1.5	1.22503	-1.17842	1.5	-1.5	1.49339	-1.5	-0.118974	-0.702419	0.370339	-1.46995	0.184711	-0.338555
0	1.24446	1.37457	1.3845	1.27915	1.07319	0.78922	0.455288	0.102155	-0.236965	-0.526261	-0.746877	-0.921652	-0.988719	-0.944039	-0.868835	-0.715859	-0.475185	-0.284083	-0.0960091	0.269164	0.314378	0.463275	1.5	-0.6855	1.5	-0.44995	1.5	0.664477	-0.519053	1.5	-1.5	1.1612	-1.5	1.5	-1.5	1.07121	-1.5	1.5	-1.5	1.5	-1.5	1.48968	-1.5	0.304013	-1.4734	0.903872	-1.5	0.161288	-0.600737
0	1.24446	1.37457	1.3845	1.27916	1.07321	0.789285	0.455463	0.10249	-0.236836	-0.527561	-0.748043	-0.918641	-0.99105	-0.946464	-0.865707	-0.717574	-0.479046	-0.276234	-0.100302	0.246326	0.357625	0.35528	1.5	-0.603719	1.5	-0.117539	0.992854	1.5	-1.5	1.5	-1.5	1.27486	-1.5	1.5	-1.5	1.11519	-1.02753	1.34885	-1.04319	1.0196	-0.765884	0.516742	-1.13108	0.748609	-1.5	0.641622	-1.5	0.145991	-0.543136
0	1.24446	1.37457	1.3845	1.27916	1.07322	0.789342	0.455618	0.102799	-0.236665	-0.528636	-0.749379	-0.916088	-0.992321	-0.949392	-0.862854	-0.718514	-0.483249	-0.269485	-0.101832	0.224228	0.39023	0.301794	1.5	-0.297651	1.5	0.476171	0.124916	1.5	-1.5	1.5	-1.5	1.35033	-1.5	1.5	-1.5	1.5	-1.5	1.5	-1.24095	0.741307	-0.248187	-0.3602	0.483692	-1.42152	0.640406	-1.5	0.925345	-1.5	0.550704
0	1.24446	1.37457	1.3845	1.27916	1.07324	0.78939	0.455755	0.103083	-0.236465	-0.529512	-0.750806	-0.91401	-0.992736	-0.952527	-0.860467	-0.718709	-0.487564	-0.264143	-0.100405	0.201991	0.429421	0.281914	1.5	0.0725384	1.39846	1.34405	-0.90529	1.5	-1.5	1.5	-1.5	1.5	-1.5	1.5	-1.5	1.5	-1.5	1.19962	-0.312584	-0.361944	1.5	-1.5	0.526658	-1.5	0.888645	-1.5	0.873123	-1.5	0.426757
0	1.24446	1.37457	1.3845	1.27916	1.07325	0.78943	0.455875	0.103342	-0.236247	-0.53021	-0.752257	-0.912394	-0.992501	-0.955613	-0.858697	-0.718166	-0.491905	-0.260124	-0.0966719	0.180531	0.452575	0.278122	1.5	0.436819	0.745214	1.5	-1.36999	1.5	-1.5	1.5	-1.5	1.5	-1.5	1.5	-1.5	1.5	-1.20932	0.491327	1.22123	-1.5	1.5	-1.5	-1.02671	0.558395	-1.5	0.864249	-1.5	0.348837	-1.10036
0	1.24446	1.37457	1.3845	1.27916	1.07325	0.789465	0.45598	0.103578	-0.23602	-0.530756	-0.753681	-0.91121	-0.991803	-0.958462	-0.857602	-0.716976	-0.496148	-0.257323	-0.0913664	0.161048	0.464079	0.29497	1.5	0.800197	0.138263	1.5	-1.40619	1.5	-1.5	1.5	-1.5	1.41839	-1.21469	0.934652	-0.287586	0.219021	1.44352	-1.5	1.5	-1.5	-0.571553	0.338662	-0.644988	0.32774	-1.48045	0.8367	-1.5	0.374978	-1.14297
0	1.24446	1.37457	1.3845	1.27917	1.07326	0.789495	0.456073	0.103794	-0.235789	-0.531171	-0.755043	-0.910412	-0.990803	-0.960959	-0.857151	-0.715302	-0.500112	-0.255715	-0.0849961	0.144219	0.465993	0.324776	1.29018	1.15234	-0.303607	1.5	-1.5	1.5	-1.4392	1.5	-1.06671	0.707729	0.318392	-1.10879	1.5	-1.5	1.38011	-1.5	1.5	-1.5	0.743616	-1.48252	1.29481	-1.5	0.174196	-1.35758	0.978367	-1.5	0.549107
0	1.24446	1.37457	1.3845	1.27917	1.07327	0.789519	0.456154	0.103987	-0.235557	-0.531478	-0.756312	-0.909951	-0.989631	-0.963047	-0.857259	-0.713341	-0.503607	-0.255296	-0.0778964	0.130215	0.460393	0.361401	1.04186	1.47767	-0.424352	1.5	-1.24872	1.5	-0.944218	0.861031	0.325109	-1.20074	1.5	-1.5	0.19097	-1.00118	1.5	-1.5	1.07703	-1.5	1.5	-1.5	0.230547	-1.16355	0.646859	-1.5	0.983093	-1.5	0.525413
0	1.24446	1.37457	1.3845	1.27917	1.07327	0.789539	0.456225	0.104162	-0.23533	-0.531694	-0.757477	-0.909769	-0.988397	-0.964707	-0.857813	-0.711288	-0.50648	-0.256019	-0.0703759	0.119021	0.449277	0.400016	0.832107	1.5	-0.637018	1.5	-0.969999	1.5	-0.143596	-0.257037	1.5	-1.5	1.25584	-1.5	1.5	-1.5	1.38564	-1.5	1.5	-1.5	0.793259	-1.18753	0.75514	-1.5	0.50923	-1.5	0.524449	-1.5	0.915891
0	1.24446	1.37457	1.3845	1.27917	1.07328	0.789557	0.456286	0.10432	-0.235113	-0.531832	-0.758532	-0.90981	-0.987183	-0.96595	-0.858693	-0.709302	-0.508645	-0.257749	-0.0627952	0.110657	0.434201	0.437454	0.672737	1.5	-0.538804	1.5	-0.622977	1.3965	0.860357	-1.5	1.5	-1.5	0.619503	-1.02589	1.5	-1.5	1.5	-1.5	1.5	-1.5	1.01904	-1.49348	0.887985	-1.5	0.516018	-1.5	0.528773	-1.5	0.916296
0	1.24446	1.37457	1.3845	1.27917	1.07328	0.789572	0.456338	0.104463	-0.234906	-0.531907	-0.759475	-0.910025	-0.986047	-0.966814	-0.859785	-0.707508	-0.510085	-0.260282	-0.055556	0.105201	0.416252	0.47195	0.558964	1.5	-0.322701	1.5	-0.0946939	0.570384	1.5	-1.5	1.5	-1.5	1.5	-1.5	1.5	-1.5	1.5	-1.5	1.5	-1.5	1.06722	-1.36048	0.601597	-0.972363	-0.169943	-0.219534	-0.767091	0.356375	-1.33385
0	1.24446	1.37457	1.3845	1.27917	1.07328	0.789585	0.456383	0.104591	-0.23471	-0.531932	-0.760305	-0.910371	-0.985024	-0.967363	-0.86097	-0.705999	-0.510828	-0.26338	-0.0490323	0.102673	0.396297	0.502475	0.482695	1.5	-0.0556333	1.5	0.638036	-0.491684	1.5	-1.5	1.5	-1.5	1.5	-1.5	1.5	-1.5	1.5	-1.5	1.5	-1.39304	0.739394	-0.521953	-0.3397	0.552068	-1.5	1.04058	-1.5	0.182244	-1.34467
0	1.24446	1.37457	1.3845	1.27917	1.07328	0.789595	0.456422	0.104705	-0.234525	-0.531919	-0.761024	-0.910812	-0.984132	-0.967625	-0.862187	-0.704799	-0.510977	-0.266754	-0.0435819	0.103044	0.375072	0.54038	0.415035	1.5	0.199555	1.18952	1.43002	-1.40962	1.5	-1.5	1.5	-1.5	1.5	-1.5	1.27622	-0.973879	1.1451	-0.630465	0.505269	0.709059	-1.5	1.5	-1.5	-1.5	-0.022422	-0.328113	-0.761165	0.347799	-1.16582
0	1.24446	1.37457	1.3845	1.27917	1.07329	0.789604	0.456456	0.104806	-0.234351	-0.531877	-0.76164	-0.911315	-0.983382	-0.967667	-0.863361	-0.70392	-0.510647	-0.270152	-0.0394357	0.106082	0.353449	0.566018	0.400593	1.45121	0.522746	0.572372	1.5	-1.5	1.5	-1.5	1.5	-1.5	1.5	-1.5	1.23262	-0.611537	0.436152	0.896556	-1.5	1.5	-1.5	-0.833274	-0.44364	0.827383	-1.5	0.452182	-1.5	0.781393	-1.5
0	1.24446	1.37457	1.3845	1.27917	1.07329	0.789612	0.456484	0.104896	-0.234189	-0.531814	-0.76216	-0.911854	-0.982773	-0.967542	-0.864444	-0.703355	-0.509952	-0.273372	-0.0366731	0.111319	0.332509	0.582425	0.39986	1.26167	0.845605	0.0269062	1.5	-1.5	1.5	-1.5	1.5	-1.34366	1.053	-0.436611	0.0345855	1.5	-1.5	1.5	-1.5	0.942267	-1.5	1.5	-1.5	-0.928984	-0.185978	-0.372111	-0.424005	-0.187311	0.0581403
0	1.24446	1.37457	1.3845	1.27917	1.07329	0.789618	0.456509	0.104975	-0.234039	-0.531734	-0.762594	-0.912403	-0.982297	-0.967301	-0.865401	-0.703072	-0.509012	-0.276257	-0.0352637	0.118157	0.31335	0.590152	0.413636	1.06019	1.14387	-0.353689	1.5	-1.5	1.5	-1.5	1.18423	-0.527386	0.00990898	1.5	-1.5	1.5	-1.5	1.04037	-1.5	1.5	-1.5	0.257801	-1.45466	1.40714	-1.5	-0.72988	0.0985155	-1.18285	1.10676
0	1.24446	1.37457	1.3845	1.27917	1.07329	0.789624	0.456529	0.105047	-0.233902	-0.531641	-0.762956	-0.912942	-0.981955	-0.966975	-0.866224	-0.703022	-0.507945	-0.278691	-0.0350961	0.125959	0.296907	0.589515	0.438394	0.879342	1.3614	-0.378709	1.5	-1.38788	1.5	-1.5	0.722998	0.555019	-1.5	1.5	-1.5	-0.21367	0.164049	0.739914	-1.10505	1.5	-1.5	0.672286	-1.5	1.44559	-1.5	-0.84162	0.20053	-1.34672	1.1293
0	1.24446	1.37457	1.3845	1.27917	1.07329	0.789628	0.456546	0.105109	-0.233776	-0.531539	-0.763251	-0.913462	-0.981726	-0.966602	-0.866904	-0.70316	-0.506846	-0.280618	-0.0359787	0.134082	0.28389	0.581141	0.470802	0.726747	1.31743	-0.298854	1.5	-1.00292	1.5	-0.687957	-0.182753	1.5	-1.5	0.855915	-1.5	1.5	-1.5	1.28642	-1.5	1.5	-1.5	1.20492	-1.5	0.964874	-1.5	0.419968	-1.5	0.531232	-1.38134
0	1.24446	1.37457	1.3845	1.27917	1.07329	0.789632	0.456561	0.105164	-0.233659	-0.531436	-0.763485	-0.913955	-0.981591	-0.966214	-0.867441	-0.703444	-0.505784	-0.282035	-0.0376674	0.141931	0.274744	0.566072	0.5075	0.603639	1.5	-0.383862	1.5	-0.606376	1.21748	0.582113	-1.5	1.5	-1.5	0.387192	-0.785533	1.5	-1.5	1.5	-1.5	1.5	-1.5	1.38559	-1.5	0.66108	-1.5	0.689619	-1.5	0.647363	-1.5
0	1.24446	1.37457	1.3845	1.27917	1.07329	0.789636	0.456573	0.10521	-0.233552	-0.531332	-0.763666	-0.914417	-0.981535	-0.965834	-0.867844	-0.70383	-0.504811	-0.282969	-0.0399088	0.149021	0.269576	0.545782	0.545072	0.509746	1.5	-0.228853	1.5	0.00291997	0.268057	1.5	-1.5	1.16124	-1.5	1.5	-1.5	1.5	-1.5	1.5	-1.41899	0.904072	-0.682517	0.590832	-0.922226	0.18373	-0.824994	0.0962317	-0.754964	-0.140616	-0.109367
0	1.24446	1.37457	1.3845	1.27917	1.07329	0.789638	0.456584	0.105251	-0.233455	-0.531229	-0.763802	-0.914842	-0.981543	-0.965475	-0.868127	-0.704277	-0.503966	-0.283468	-0.0424681	0.155024	0.268157	0.522091	0.580895	0.443127	1.41339	0.0459037	1.42041	0.863819	-0.954101	1.5	-1.5	1.00466	-1.47271	1.5	-1.5	1.5	-1.5	1.5	-1.39985	0.89564	-0.430622	-0.0205266	0.314259	-1.5	1.07403	-1.5	0.154283	-1.37868	1.05354
0	1.24446	1.37457	1.3845	1.27917	1.07329	0.789641	0.456594	0.105286	-0.233366	-0.531126	-0.763904	-0.915224	-0.981606	-0.965145	-0.868314	-0.704746	-0.503275	-0.283592	-0.045147	0.159765	0.269973	0.496967	0.611937	0.417983	1.25416	0.395049	0.745566	1.5	-1.5	1.5	-1.5	0.85477	-0.971707	1.48177	-1.37064	1.11106	-0.666914	0.584554	0.614147	-1.5	1.5	-1.5	-0.725219	-0.507323	0.395017	-1.5	0.919429	-1.5	0.629903
0	1.24446	1.37457	1.3845	1.27917	1.07329	0.789642	0.456602	0.105316	-0.233287	-0.531026	-0.763977	-0.915563	-0.981712	-0.96485	-0.868414	-0.705216	-0.502737	-0.283422	-0.0477615	0.163164	0.274395	0.4722	0.653973	0.375462	1.13544	0.651613	0.209763	1.5	-1.5	1.5	-1.5	1.03691	-0.942232	1.07078	-0.65882	0.584401	0.522139	-1.30662	1.5	-1.5	-0.243605	-0.429833	0.92694	-1.5	0.529183	-1.5	0.561119	-1.5	0.637116
0	1.24446	1.37457	1.3845	1.27917	1.07329	0.789644	0.456609	0.105342	-0.233216	-0.530929	-0.764026	-0.915861	-0.981847	-0.964595	-0.868444	-0.705666	-0.50235	-0.283033	-0.0501734	0.165252	0.28071	0.449304	0.674018	0.349428	1.02821	0.831907	-0.0964169	1.5	-1.5	1.5	-1.5	1.14938	-0.914731	0.69329	0.288642	-0.887806	1.5	-1.5	0.909901	-1.5	1.5	-1.5	-0.0591871	-1.08227	0.588671	-1.5	0.556933	-1.5	0.636784
0	1.24446	1.37457	1.3845	1.27917	1.07329	0.789645	0.456615	0.105364	-0.233152	-0.530836	-0.764053	-0.916123	-0.982	-0.964383	-0.86842	-0.706082	-0.502099	-0.2825	-0.0522849	0.166141	0.288193	0.42945	0.680986	0.372649	0.865787	1.04865	-0.343323	1.5	-1.5	1.5	-1.5	1.24382	-0.860742	0.368834	0.995363	-1.5	1.5	-1.5	1.00026	-1.5	1.5	-1.5	-0.248757	-0.489654	-0.294015	-0.208884	-0.769625	0.445475	-1.5
0	1.24446	1.37457	1.3845	1.27917	1.07329	0.789646	0.45662	0.105383	-0.233096	-0.530747	-0.764064	-0.91635	-0.982164	-0.964213	-0.868355	-0.706456	-0.501967	-0.281886	-0.0540426	0.166012	0.296151	0.413441	0.6775	0.417244	0.692007	1.25165	-0.51471	1.5	-1.5	1.5	-1.5	1.18753	-0.561197	-0.1226	1.5	-1.5	1.5	-1.5	1.5	-1.5	1.5	-1.5	1.26849	-1.5	-0.0155737	-0.506372	-0.58492	0.468189	-1.5
0	1.24446	1.37457	1.3845	1.27917	1.0733	0.789647	0.456625	0.1054	-0.233046	-0.530663	-0.764061	-0.916545	-0.982331	-0.964079	-0.868263	-0.706779	-0.501938	-0.28124	-0.0554312	0.165082	0.303971	0.401705	0.665305	0.470871	0.537287	1.23211	-0.33973	1.5	-1.08563	1.5	-1.041	0.513458	0.810243	-1.5	1.5	-1.5	1.05108	-1.41664	1.5	-1.5	1.15487	-1.5	1.44704	-1.5	-0.316638	-0.127603	-1.01955	0.59065	-1.5
0	1.24446	1.37457	1.3845	1.27917	1.0733	0.789648	0.456629	0.105414	-0.233003	-0.530584	-0.764047	-0.91671	-0.982498	-0.963979	-0.868155	-0.707049	-0.501994	-0.280601	-0.0564595	0.163571	0.311175	0.394283	0.64633	0.526251	0.41509	1.27361	-0.230324	1.5	-0.362523	0.589242	0.855519	-1.5	1.5	-1.5	-0.787478	1.08062	-1.18083	1.5	-1.5	1.5	-1.5	0.929182	-1.5	1.20772	-1.5	-0.092759	-1.1079	0.647823	-1.5
0	1.24446	1.37457	1.3845	1.27917	1.0733	0.789649	0.456632	0.105427	-0.232966	-0.53051	-0.764024	-0.91685	-0.98266	-0.963914	-0.868036	-0.70727	-0.502109	-0.280008	-0.057146	0.161676	0.317451	0.390855	0.622778	0.578036	0.329786	1.39889	-0.277637	1.5	0.153122	-0.334019	1.5	-1.5	0.592972	-1.22098	1.5	-1.5	1.49875	-1.49838	1.5	-1.45711	0.911336	-0.901327	0.362413	-0.76727	-0.19089	-0.259948	-0.614019	-0.145566	-0.217391
0	1.24446	1.37457	1.3845	1.27917	1.0733	0.789649	0.456634	0.105438	-0.232933	-0.530442	-0.763994	-0.916969	-0.982813	-0.963876	-0.867913	-0.707446	-0.502268	-0.27948	-0.05753	0.159578	0.322605	0.390885	0.596847	0.622291	0.280868	1.31083	-0.0450342	1.07133	1.04877	-1.5	1.5	-1.5	0.693182	-1.34802	1.5	-1.5	1.42019	-1.37548	1.49737	-1.39355	0.940392	-1.02354	0.547764	-1.27344	0.329003	-1.18531	0.309197	-1.45576	1.17614
0	1.24446	1.37457	1.3845	1.27917	1.0733	0.78965	0.456637	0.105447	-0.232904	-0.53038	-0.763958	-0.917067	-0.982955	-0.96386	-0.867795	-0.707577	-0.502456	-0.279028	-0.0576631	0.157442	0.326544	0.393733	0.570494	0.656504	0.264764	1.14885	0.310343	0.349702	1.5	-1.5	1.5	-1.5	1.10808	-1.5	1.5	-1.5	1.27577	-0.847271	0.763697	0.112874	-0.77139	1.5	-1.5	0.343425	-1.5	0.784901	-1.5	0.299636	-0.725978
0	1.24446	1.37457	1.3845	1.27917	1.0733	0.78965	0.456639	0.105455	-0.232879	-0.530324	-0.763918	-0.917148	-0.983087	-0.963862	-0.867685	-0.707669	-0.50266	-0.278657	-0.0575978	0.155394	0.329272	0.398691	0.545368	0.679464	0.276022	0.96047	0.676923	-0.310584	1.5	-1.5	1.5	-1.5	1.5	-1.5	1.4773	-1.3673	1.15069	-0.619745	0.548852	0.478921	-1.29743	1.5	-1.5	-0.703189	-0.361897	-0.0112111	-0.906036	0.146002	-0.640238
0	1.24446	1.37457	1.3845	1.27917	1.0733	0.78965	0.45664	0.105462	-0.232859	-0.53027	-0.763878	-0.917211	-0.983211	-0.963876	-0.867587	-0.707725	-0.50287	-0.278365	-0.0573843	0.153528	0.330877	0.405045	0.522763	0.691054	0.308242	0.770998	0.989233	-0.749325	1.5	-1.5	1.5	-1.5	1.5	-1.5	1.18762	-0.588435	-0.00392156	1.5	-1.5	1.5	-1.5	0.225432	-0.713237	0.543744	-1.5	0.638412	-1.5	0.390567	-1.04763
0	1.24446	1.37457	1.3845	1.27917	1.0733	0.789651	0.456642	0.105469	-0.232841	-0.530222	-0.763836	-0.91726	-0.983323	-0.9639	-0.867502	-0.707753	-0.503075	-0.278148	-0.0570693	0.151903	0.331501	0.412122	0.503586	0.692064	0.354733	0.596456	1.21365	-0.932826	1.5	-1.5	1.5	-1.5	1.5	-1.5	0.821824	0.342036	-1.2506	1.5	-1.5	0.493632	-1.15513	1.3941	-1.5	0.835687	-1.5	0.426961	-1.5	0.375189	-0.952704
0	1.24446	1.37457	1.3845	1.27917	1.0733	0.789651	0.456643	0.105474	-0.232825	-0.53018	-0.763791	-0.9173	-0.983422	-0.963934	-0.867427	-0.70776	-0.503267	-0.278009	-0.0566791	0.150529	0.331347	0.419293	0.488431	0.683853	0.409187	0.447018	1.18954	-0.679862	1.5	-1.5	1.5	-1.39656	1.1758	-0.581415	-0.214073	1.5	-1.5	0.907555	-1.27536	1.5	-1.5	0.906092	-1.5	0.946486	-1.5	0.157317	-0.700732	-0.459755	0.587625
0	1.24446	1.37457	1.3845	1.27917	1.0733	0.789651	0.456644	0.105478	-0.232811	-0.530144	-0.763746	-0.917331	-0.983509	-0.963973	-0.867365	-0.70775	-0.503441	-0.277936	-0.0562515	0.14942	0.330592	0.426103	0.477434	0.668369	0.4657	0.328895	1.37106	-0.703978	1.5	-1.44368	1.03079	-0.256367	-0.198249	1.5	-1.5	1.32089	-1.5	1.5	-1.5	1.5	-1.5	1.10288	-1.5	0.449188	-1.35944	0.210168	-0.762324	-0.401494	0.515425
0	1.24446	1.37457	1.3845	1.27917	1.0733	0.789651	0.456645	0.105482	-0.232799	-0.530112	-0.7637	-0.917354	-0.983586	-0.964017	-0.867313	-0.707729	-0.503595	-0.277917	-0.0558176	0.148579	0.329392	0.432256	0.470365	0.647888	0.519072	0.263627	1.31601	-0.440086	1.5	-0.4966	-0.0612893	1.5	-1.5	1.5	-1.5	0.581997	-0.788933	1.5	-1.5	1.5	-1.5	0.83978	-1.1354	0.243325	-0.8665	-0.227854	-0.0349825	-1.29481	1.01622
0	1.24446	1.37457	1.3845	1.27917	1.0733	0.789651	0.456645	0.105486	-0.232788	-0.530084	-0.763656	-0.917369	-0.983654	-0.96406	-0.867273	-0.707698	-0.503727	-0.277942	-0.0554029	0.147993	0.32789	0.437566	0.466777	0.624649	0.565297	0.195685	1.23832	-0.132696	1.02339	0.749627	-1.5	1.5	-1.5	-0.0317375	-0.550645	1.5	-1.5	1.5	-1.5	1.36358	-1.48534	0.597088	-0.464101	-0.551452	0.408456	-1.5	1.0715	-1.5	0.256007
0	1.24446	1.37457	1.3845	1.27917	1.0733	0.789651	0.456646	0.105489	-0.232778	-0.53006	-0.763615	-0.917376	-0.983716	-0.964102	-0.867244	-0.707661	-0.503839	-0.277998	-0.0550258	0.14764	0.32622	0.441931	0.466124	0.600593	0.601844	0.174352	1.09238	0.231073	0.282904	1.5	-1.5	1.5	-1.5	1.5	-1.5	1.00531	-1.24928	1.42759	-1.16548	0.867147	-0.382937	-0.512787	1.39139	-1.5	-0.238469	-1.19464	0.930917	-1.5	0.394096
0	1.24446	1.37457	1.3845	1.27917	1.0733	0.789651	0.456646	0.105491	-0.232769	-0.530039	-0.763576	-0.917376	-0.983771	-0.964142	-0.867223	-0.707621	-0.50393	-0.278077	-0.0546957	0.147485	0.324503	0.445303	0.467846	0.577237	0.627648	0.182832	0.913879	0.594755	-0.383222	1.5	-1.5	1.2872	-1.5	1.5	-1.5	0.52636	0.0449605	-0.614438	1.5	-1.5	0.913851	-1.5	1.5	-1.5	-1.44914	0.131957	-1.0738	0.458467	-1.47084
0	1.24446	1.37457	1.3845	1.27917	1.0733	0.789651	0.456647	0.105493	-0.232762	-0.530021	-0.763539	-0.917373	-0.983818	-0.964181	-0.867209	-0.707581	-0.504001	-0.278174	-0.0544148	0.147484	0.322849	0.447683	0.478169	0.543907	0.63516	0.228991	0.705637	0.939671	-0.881037	1.5	-1.5	1.1667	-1.5	1.5	-1.5	1.31471	-1.12101	0.608008	0.801509	-1.5	1.5	-1.5	-1.5	0.533529	-1.24711	0.120988	-1.05069	0.442539	-1.5
0	1.24446	1.37457	1.3845	1.27917	1.0733	0.789651	0.456647	0.105495	-0.232755	-0.530006	-0.763505	-0.917365	-0.983858	-0.96422	-0.8672	-0.707545	-0.504053	-0.278281	-0.0541839	0.1476	0.321332	0.449136	0.481227	0.528025	0.634537	0.281089	0.520169	1.17815	-1.10219	1.5	-1.5	1.24357	-1.40516	1.5	-1.5	1.5	-1.5	0.853856	-0.0662396	-0.190248	1.12313	-1.5	1.29779	-1.5	0.534206	-1.5	0.623231	-1.5	0.980008
0	1.24446	1.37457	1.3845	1.27917	1.0733	0.789652	0.456648	0.105496	-0.232749	-0.529992	-0.763475	-0.917353	-0.983892	-0.964256	-0.867196	-0.70751	-0.50409	-0.278391	-0.0540051	0.147804	0.319993	0.449792	0.480613	0.525169	0.613201	0.355108	0.341568	1.15437	-0.848957	1.5	-1.5	1.37418	-1.29978	1.31961	-1.40703	1.40855	-0.729314	-0.0679667	1.5	-1.5	1.5	-1.5	-0.239935	-0.533461	0.35358	-1.5	0.771488	-1.5	0.85357
0	1.24446	1.37457	1.3845	1.27917	1.0733	0.789652	0.456648	0.105498	-0.232744	-0.52998	-0.763448	-0.917338	-0.983922	-0.964289	-0.867196	-0.707478	-0.504114	-0.278498	-0.0538742	0.148066	0.318857	0.449787	0.485558	0.51593	0.604662	0.400048	0.238906	1.14208	-0.590805	1.5	-1.5	1.33401	-0.93496	0.683166	-0.00113824	-0.284241	1.5	-1.5	1.23264	-1.5	1.5	-1.5	0.0952698	-0.976134	0.67869	-1.5	0.301835	-1.13564	0.409084
0	1.24446	1.37457	1.3845	1.27917	1.0733	0.789652	0.456648	0.105499	-0.23274	-0.529968	-0.763424	-0.917322	-0.983947	-0.964319	-0.8672	-0.707449	-0.504128	-0.278598	-0.0537868	0.148361	0.317935	0.449266	0.491431	0.505821	0.598885	0.427069	0.214028	1.00448	-0.183963	1.1521	-0.510077	0.161437	1.33542	-1.5	1.5	-1.5	1.17468	-1.5	1.5	-1.5	1.13676	-1.5	1.37458	-1.5	0.243998	-1.47793	0.355087	-1.21042	0.450878
0	1.24446	1.37457	1.3845	1.27917	1.0733	0.789652	0.456648	0.1055	-0.232736	-0.529958	-0.763403	-0.917305	-0.983967	-0.964348	-0.867206	-0.707424	-0.504133	-0.278689	-0.0537448	0.148679	0.317203	0.448398	0.496989	0.498141	0.590166	0.449979	0.179393	1.05444	-0.127078	0.789037	0.377043	-1.30917	1.5	-1.5	0.0431283	-0.800061	1.5	-1.5	0.770851	-0.815023	0.939332	-1.3847	1.17278	-1.5	0.512829	-1.5	0.240879	-0.882386	0.0813338
0	1.24446	1.37457	1.3845	1.27917	1.0733	0.789652	0.456648	0.105501	-0.232732	-0.529949	-0.763383	-0.917289	-0.983982	-0.964375	-0.867212	-0.707404	-0.504131	-0.278772	-0.0537348	0.148992	0.316666	0.447281	0.501901	0.49359	0.577996	0.472691	0.168239	0.921125	0.157764	0.207165	1.42169	-1.5	1.5	-1.5	1.5	-1.5	1.5	-1.5	0.512618	-0.0302042	-0.298085	0.814489	-1.5	1.05324	-1.5	0.478381	-1.5	0.991911	-1.5
0	1.24446	1.37457	1.3845	1.27917	1.0733	0.789652	0.456648	0.105501	-0.232729	-0.529941	-0.763366	-0.917273	-0.983993	-0.964399	-0.867221	-0.707385	-0.504125	-0.278843	-0.0537518	0.149287	0.316296	0.446037	0.506015	0.497712	0.553569	0.508807	0.144534	0.794683	0.429293	-0.309462	1.5	-1.5	1.5	-1.5	1.5	-1.5	1.36816	-1.5	1.5	-1.5	0.899421	-0.907171	0.275775	-0.635097	-0.0826087	-0.3721	-0.982256	0.919732	-1.5
0	1.24446	1.37457	1.3845	1.27917	1.0733	0.789652	0.456648	0.105502	-0.232727	-0.529934	-0.76335	-0.917258	-0.984	-0.964421	-0.867231	-0.70737	-0.504116	-0.278903	-0.0537887	0.149552	0.316103	0.4447	0.509381	0.497447	0.541633	0.521273	0.158057	0.63951	0.694854	-0.712742	1.5	-1.5	1.5	-1.5	1.5	-1.5	1.5	-1.5	1.5	-1.3326	0.534759	-0.288307	-0.28409	0.0349597	-0.830792	0.358209	-1.5	0.725068	-1.5
0	1.24446	1.37457	1.3845	1.27917	1.0733	0.789652	0.456649	0.105502	-0.232725	-0.529927	-0.763337	-0.917244	-0.984004	-0.964441	-0.867241	-0.707358	-0.504104	-0.278952	-0.0538385	0.14978	0.31605	0.443359	0.511991	0.498534	0.529952	0.526232	0.18819	0.483334	0.910592	-0.949524	1.5	-1.5	1.34342	-1.5	1.5	-1.5	1.5	-1.5	1.15032	-0.462765	-0.368038	1.14183	-1.5	0.8447	-1.5	0.677236	-1.5	0.514149	-1.5
0	1.24446	1.37457	1.3845	1.27917	1.0733	0.789652	0.456649	0.105503	-0.232723	-0.529922	-0.763324	-0.91723	-0.984006	-0.964458	-0.867251	-0.707348	-0.504091	-0.278991	-0.0538979	0.14997	0.316104	0.442095	0.513847	0.500684	0.518972	0.509778	0.25218	0.308149	0.966322	-0.856832	1.5	-1.5	1.5	-1.5	1.34411	-1.26919	1.17262	-0.702688	0.151514	1.3044	-1.5	1.5	-1.5	0.107097	-0.965001	0.170307	-1.10719	0.13725	-0.648134
0	1.24446	1.37457	1.3845	1.27917	1.0733	0.789652	0.456649	0.105503	-0.232721	-0.529917	-0.763314	-0.917217	-0.984007	-0.964474	-0.867262	-0.707341	-0.504078	-0.279022	-0.0539609	0.15012	0.31624	0.440953	0.515008	0.503576	0.509082	0.510883	0.280531	0.214834	0.974824	-0.671119	1.29903	-1.24005	1.03409	-0.433439	0.131521	1.08963	-1.5	1.5	-1.5	-0.0258507	-1.05605	1.5	-1.5	0.0482748	-0.70929	-0.0879947	-0.705717	-0.191862	0.0587527
0	1.24446	1.37457	1.3845	1.27917	1.0733	0.789652	0.456649	0.105503	-0.23272	-0.529912	-0.763304	-0.917205	-0.984006	-0.964488	-0.867272	-0.707335	-0.504065	-0.279045	-0.0540238	0.150232	0.316433	0.439961	0.515563	0.506904	0.500561	0.50931	0.301861	0.173018	0.894827	-0.362703	0.632695	0.170067	-0.826818	1.5	-1.5	0.707127	-1.5	1.5	-1.5	-0.44205	-0.111856	-0.00770809	-0.14046	-0.536823	0.239066	-1.47383	0.683246	-1.5	1.0885
0	1.24446	1.37457	1.3845	1.27917	1.0733	0.789652	0.456649	0.105504	-0.232719	-0.529908	-0.763295	-0.917194	-0.984004	-0.964499	-0.867283	-0.707331	-0.504053	-0.279062	-0.0540842	0.150312	0.316656	0.439143	0.5156	0.510426	0.493525	0.505437	0.321632	0.141387	0.941057	-0.304541	0.280218	1.01607	-1.5	1.5	-1.5	0.00982281	-0.273353	1.45649	-1.5	1.5	-1.5	-0.608063	0.656127	-1.5	1.00286	-1.5	0.130102	-1.48918	0.976732
0	1.24446	1.37457	1.3845	1.27917	1.0733	0.789652	0.456649	0.105504	-0.232718	-0.529905	-0.763288	-0.917184	-0.984002	-0.964509	-0.867293	-0.707328	-0.504041	-0.279075	-0.0541407	0.150364	0.316889	0.438504	0.515223	0.513924	0.488023	0.499682	0.340347	0.125539	0.830891	-0.0344408	-0.203315	1.5	-1.5	1.5	-1.5	1.5	-1.5	1.5	-1.5	1.5	-1.5	0.222466	-0.437975	-0.223102	-0.372594	-0.286637	-0.58227	-0.0506862	-0.63106
0	1.24446	1.37457	1.3845	1.27917	1.0733	0.789652	0.456649	0.105504	-0.232717	-0.529902	-0.763281	-0.917175	-0.983998	-0.964517	-0.867302	-0.707327	-0.504029	-0.279082	-0.0541922	0.150387	0.317131	0.438015	0.514572	0.517173	0.482761	0.494686	0.354293	0.123446	0.691861	0.275401	-0.699221	1.5	-1.5	1.36607	-1.5	1.5	-1.5	1.02096	-1.5	1.5	-1.5	0.0978551	-0.415543	-0.0617216	-0.635685	0.0214111	-1.02483	0.353004	-1.27855
0	1.24446	1.37457	1.3845	1.27917	1.0733	0.789652	0.456649	0.105504	-0.232716	-0.529899	-0.763275	-0.917166	-0.983995	-0.964524	-0.867312	-0.707326	-0.504019	-0.279087	-0.0542384	0.150389	0.317362	0.437673	0.513731	0.520076	0.479491	0.487348	0.368266	0.125108	0.564722	0.518387	-1.01724	1.5	-1.5	1.5	-1.5	1.5	-1.5	1.41409	-1.5	1.5	-1.5	0.446728	-0.897499	0.405234	-1.38672	0.540664	-1.5	0.4225	-1.32119
0	1.24446	1.37457	1.3845	1.27917	1.0733	0.789652	0.456649	0.105504	-0.232715	-0.529897	-0.763269	-0.917158	-0.983991	-0.96453	-0.86732	-0.707327	-0.50401	-0.279088	-0.054279	0.150377	0.317571	0.437469	0.512768	0.522585	0.477935	0.478588	0.381622	0.128654	0.45878	0.66922	-1.10335	1.5	-1.5	1.5	-1.5	1.5	-1.5	1.5	-1.5	1.5	-1.5	0.799094	-1.43806	0.680072	-1.5	0.528395	-1.5	0.414504	-1.13318
0	1.24446	1.37457	1.3845	1.27917	1.0733	0.789652	0.456649	0.105504	-0.232715	-0.529895	-0.763265	-0.917151	-0.983987	-0.964534	-0.867328	-0.707328	-0.504002	-0.279088	-0.0543142	0.150355	0.317752	0.437383	0.511753	0.524661	0.477751	0.469262	0.393026	0.135335	0.370572	0.744804	-1.01349	1.46609	-1.5	1.42206	-1.38266	1.4318	-1.30311	1.07166	-0.429998	0.410499	0.0695989	-0.685183	0.895618	-1.5	0.674693	-1.5	0.569662	-1.5	1.10059
0	1.24446	1.37457	1.3845	1.27917	1.0733	0.789652	0.456649	0.105504	-0.232714	-0.529893	-0.76326	-0.917145	-0.983982	-0.964538	-0.867336	-0.70733	-0.503995	-0.279085	-0.0543422	0.150322	0.317909	0.437381	0.510763	0.526369	0.478476	0.460236	0.401274	0.146553	0.294475	0.652605	-0.622057	0.767778	-0.203656	-0.109715	1.47832	-1.5	1.5	-1.5	0.741602	-1.5	1.5	-1.5	-0.912051	-0.110897	-0.245729	-0.915983	0.620749	-1.5	1.13879
0	1.24446	1.37457	1.3845	1.27917	1.0733	0.789652	0.456649	0.105504	-0.232714	-0.529892	-0.763257	-0.917139	-0.983978	-0.96454	-0.867343	-0.707333	-0.503988	-0.279081	-0.0543657	0.150285	0.318036	0.437451	0.509835	0.527841	0.479609	0.452254	0.405613	0.16276	0.201516	0.80957	-0.677406	0.489897	0.591335	-1.5	1.5	-1.5	0.730199	-1.5	1.5	-1.5	0.150787	-1.1027	1.35743	-1.5	-0.0315432	-1.04111	0.356633	-1.5	0.805177
0	1.24446	1.37457	1.3845	1.27917	1.0733	0.789652	0.456649	0.105505	-0.232714	-0.52989	-0.763253	-0.917134	-0.983974	-0.964542	-0.867349	-0.707335	-0.503983	-0.279077	-0.0543856	0.150248	0.318133	0.437576	0.508991	0.528821	0.481408	0.44479	0.407403	0.180975	0.160894	0.642844	-0.252886	-0.182144	1.5	-1.5	1.5	-1.5	1.5	-1.5	1.1142	-1.5	1.5	-1.5	-0.0179399	-0.922118	0.522363	-1.5	0.59033	-1.5	0.817061
0	1.24446	1.37457	1.3845	1.27917	1.0733	0.789652	0.456649	0.105505	-0.232713	-0.529889	-0.76325	-0.917129	-0.983971	-0.964543	-0.867354	-0.707339	-0.503978	-0.279072	-0.0544021	0.150213	0.318202	0.437736	0.508255	0.529322	0.483768	0.437923	0.40722	0.199248	0.128015	0.692188	-0.204682	-0.37916	1.5	-1.5	1.38516	-1.5	1.5	-1.5	0.961046	-1.43352	1.5	-1.5	0.258753	-1.11526	0.449012	-1.47655	0.224047	-1.05231	0.366748
0	1.24446	1.37457	1.3845	1.27917	1.0733	0.789652	0.456649	0.105505	-0.232713	-0.529888	-0.763248	-0.917125	-0.983967	-0.964544	-0.867359	-0.707342	-0.503975	-0.279066	-0.0544155	0.150179	0.31825	0.437909	0.50765	0.529405	0.486446	0.433358	0.402667	0.220657	0.097139	0.63688	-0.048227	-0.572592	1.5	-1.5	1.5	-1.5	1.5	-1.5	1.5	-1.5	1.49566	-1.5	0.969894	-1.5	0.548523	-1.5	0.26158	-0.932971	0.0463834
0	1.24446	1.37457	1.3845	1.27917	1.0733	0.789652	0.456649	0.105505	-0.232713	-0.529887	-0.763245	-0.917121	-0.983964	-0.964544	-0.867363	-0.707345	-0.503972	-0.279061	-0.0544261	0.150146	0.318282	0.438081	0.507181	0.52916	0.489186	0.427386	0.390097	0.253126	0.0471773	0.60199	0.0688563	-0.682228	1.5	-1.5	1.5	-1.5	1.5	-1.5	1.5	-1.5	1.32205	-1.5	1.05528	-1.5	0.317776	-1.08513	-0.101758	-0.22246	-0.868774
0	1.24446	1.37457	1.3845	1.27917	1.0733	0.789652	0.456649	0.105505	-0.232713	-0.529887	-0.763243	-0.917118	-0.983961	-0.964544	-0.867367	-0.707348	-0.50397	-0.279055	-0.0544341	0.150117	0.318301	0.438242	0.506838	0.528684	0.49176	0.422616	0.388954	0.261275	0.0429289	0.507465	0.250799	-0.727285	1.31068	-1.47172	1.34847	-1.11666	1.22827	-1.08109	1.18589	-0.893903	0.550763	-0.433259	-0.0428445	-0.243434	-0.727905	0.541998	-1.5	0.962418	-1.5
0	1.24446	1.37457	1.3845	1.27917	1.0733	0.789652	0.456649	0.105505	-0.232712	-0.529886	-0.763242	-0.917114	-0.983958	-0.964544	-0.86737	-0.707352	-0.503968	-0.27905	-0.05444	0.150089	0.318309	0.43839	0.506605	0.528071	0.494007	0.419546	0.393336	0.253034	0.0731414	0.366983	0.481881	-1.06981	1.31024	-1.16523	0.810565	0.112925	-0.454656	1.5	-1.5	1.5	-1.5	0.53456	-1.5	1.34147	-1.5	-0.234764	-1.28521	1.0525	-1.5
0	1.24446	1.37457	1.3845	1.27917	1.0733	0.789652	0.456649	0.105505	-0.232712	-0.529885	-0.76324	-0.917112	-0.983955	-0.964543	-0.867372	-0.707355	-0.503967	-0.279045	-0.054444	0.150067	0.318299	0.438538	0.506438	0.527435	0.495778	0.418165	0.378053	0.276689	0.0574122	0.30864	0.545604	-1.03041	0.991293	-0.30978	-0.337916	1.5	-1.5	1.5	-1.5	1.5	-1.5	-0.0279441	-0.997623	1.03385	-1.5	0.325346	-1.5	0.635265	-1.5
0	1.24446	1.37457	1.3845	1.27917	1.0733	0.789652	0.456649	0.105505	-0.232712	-0.529885	-0.763239	-0.917109	-0.983952	-0.964542	-0.867375	-0.707358	-0.503967	-0.27904	-0.0544464	0.150047	0.318282	0.438668	0.506345	0.526795	0.497101	0.418104	0.371423	0.286362	0.056646	0.254295	0.454586	-0.658518	0.351861	1.05497	-1.5	1.5	-1.5	0.729823	-1.13285	1.5	-1.5	0.75877	-1.5	1.04868	-1.5	0.436484	-1.5	0.610792	-1.5
0	1.24446	1.37457	1.3845	1.27917	1.0733	0.789652	0.456649	0.105505	-0.232712	-0.529884	-0.763237	-0.917107	-0.98395	-0.964542	-0.867376	-0.707361	-0.503966	-0.279035	-0.0544475	0.150029	0.318265	0.438771	0.506327	0.526155	0.49806	0.418915	0.369679	0.282768	0.0794382	0.1431	0.559186	-0.6213	0.0619877	1.5	-1.5	1.5	-1.5	1.5	-1.5	1.5	-1.5	1.4995	-1.5	0.138319	-1.09777	0.593689	-1.5	0.401429	-1.04378
0	1.24446	1.37457	1.3845	1.27917	1.0733	0.789652	0.456649	0.105505	-0.232712	-0.529884	-0.763236	-0.917105	-0.983948	-0.964541	-0.867378	-0.707363	-0.503967	-0.279031	-0.0544475	0.150013	0.318247	0.43885	0.506369	0.525543	0.498696	0.420271	0.362045	0.287359	0.09068	0.109306	0.51113	-0.406896	-0.290664	1.5	-1.5	1.5	-1.5	1.5	-1.5	1.5	-1.5	1.31599	-1.5	0.417123	-1.36389	0.565443	-1.5	0.234496	-0.513263
0	1.24446	1.37457	1.3845	1.27917	1.0733	0.789652	0.456649	0.105505	-0.232712	-0.529884	-0.763235	-0.917103	-0.983946	-0.96454	-0.867379	-0.707366	-0.503967	-0.279028	-0.0544465	0.149998	0.318228	0.438908	0.506452	0.524989	0.499035	0.421958	0.354263	0.292761	0.0965654	0.0901543	0.448373	-0.178668	-0.631694	1.5	-1.5	1.34607	-1.5	1.5	-1.5	1.5	-1.5	1.37806	-1.5	0.307904	-1.09166	0.244291	-1.0068	-0.212124	0.342528
0	1.24446	1.37457	1.3845	1.27917	1.0733	0.789652	0.456649	0.105505	-0.232712	-0.529884	-0.763235	-0.917102	-0.983944	-0.964539	-0.86738	-0.707368	-0.503968	-0.279024	-0.0544449	0.149985	0.31821	0.43895	0.506554	0.524526	0.499092	0.423841	0.34757	0.295345	0.104898	0.0712688	0.477369	-0.155681	-0.63637	1.5	-1.5	1.5	-1.5	1.36661	-1.21896	1.0688	-1.21184	0.95972	-1.5	0.324693	-0.957603	-0.0373082	-0.362928	-1.00847	1.26224
0	1.24446	1.37457	1.3845	1.27917	1.0733	0.789652	0.456649	0.105505	-0.232712	-0.529883	-0.763234	-0.9171	-0.983942	-0.964538	-0.867381	-0.70737	-0.503969	-0.279021	-0.0544426	0.149973	0.318192	0.438982	0.50666	0.524165	0.49891	0.425782	0.342208	0.294595	0.117429	0.0497863	0.427584	-0.0312395	-0.704442	1.5	-1.5	1.5	-1.26899	0.80893	0.0552967	-0.60242	1.5	-1.5	0.909983	-1.5	0.619103	-1.5	0.938211	-1.5	0.116725
0	1.24446	1.37457	1.3845	1.27917	1.0733	0.789652	0.456649	0.105505	-0.232712	-0.529883	-0.763233	-0.917099	-0.983941	-0.964537	-0.867381	-0.707372	-0.50397	-0.279019	-0.05444	0.149964	0.318178	0.439	0.506773	0.523885	0.498574	0.427608	0.338255	0.290978	0.132908	0.028046	0.371752	0.0997404	-0.786668	1.27314	-1.22409	0.992173	-0.00699955	-0.777315	1.5	-1.5	0.0975334	-1.11336	1.5	-1.5	-1.25386	-0.152248	-0.0944769	-1.1274	0.9141
0	1.24446	1.37457	1.3845	1.27917	1.0733	0.789652	0.456649	0.105505	-0.232712	-0.529883	-0.763233	-0.917098	-0.98394	-0.964536	-0.867382	-0.707374	-0.503971	-0.279017	-0.0544371	0.149956	0.318164	0.439011	0.506878	0.52369	0.498133	0.429225	0.335621	0.285316	0.149222	0.00263489	0.330802	0.182235	-0.78457	0.948879	-0.350243	-0.165662	1.5	-1.5	1.21616	-1.5	1.5	-1.5	0.0264869	-1.1218	0.91828	-1.5	0.27483	-1.5	0.993124
0	1.24446	1.37457	1.3845	1.27917	1.0733	0.789652	0.456649	0.105505	-0.232712	-0.529883	-0.763232	-0.917097	-0.983938	-0.964536	-0.867382	-0.707375	-0.503972	-0.279015	-0.0544341	0.149949	0.318149	0.439019	0.50697	0.523568	0.497635	0.430576	0.334141	0.278454	0.164456	-0.0138501	0.285264	0.245436	-0.734297	0.61509	0.496824	-1.5	1.5	-1.5	0.240085	-0.534141	1.08204	-1.5	1.40377	-1.5	-0.0280113	-1.2809	0.724792	-1.5	0.635507
0	1.24446	1.37457	1.3845	1.27917	1.0733	0.789652	0.456649	0.105505	-0.232712	-0.529883	-0.763232	-0.917096	-0.983937	-0.964535	-0.867382	-0.707376	-0.503974	-0.279014	-0.054431	0.149944	0.318134	0.439025	0.507048	0.523504	0.497126	0.431626	0.33363	0.271113	0.177288	-0.0217265	0.233675	0.300863	-0.670321	0.325217	1.0843	-1.5	1.5	-1.5	1.02667	-1.5	1.5	-1.5	0.546657	-1.5	0.941945	-1.5	0.164334	-0.934525	0.161249
0	1.24446	1.37457	1.3845	1.27917	1.0733	0.789652	0.456649	0.105505	-0.232712	-0.529883	-0.763232	-0.917096	-0.983936	-0.964534	-0.867382	-0.707377	-0.503975	-0.279013	-0.054428	0.149941	0.31812	0.439028	0.507115	0.523493	0.496627	0.432393	0.333853	0.263914	0.18692	-0.0213725	0.177927	0.348517	-0.602318	0.0925896	1.38743	-1.5	1.5	-1.5	1.32139	-1.5	1.5	-1.5	0.805521	-1.5	0.827711	-1.5	0.304998	-1.15838	0.154638
0	1.24446	1.37457	1.3845	1.27917	1.0733	0.789652	0.456649	0.105505	-0.232712	-0.529883	-0.763231	-0.917095	-0.983935	-0.964533	-0.867382	-0.707378	-0.503976	-0.279013	-0.054425	0.149938	0.318106	0.439029	0.507172	0.523511	0.496179	0.43287	0.334636	0.257248	0.193165	-0.0140773	0.121397	0.314448	-0.400951	-0.242534	1.5	-1.5	1.5	-1.5	1.5	-1.5	0.962269	-1.25075	0.727117	-1.5	0.660302	-1.5	0.206075	-0.847224	-0.176444
0	1.24446	1.37457	1.3845	1.27917	1.0733	0.789652	0.456649	0.105505	-0.232712	-0.529883	-0.763231	-0.917094	-0.983935	-0.964533	-0.867382	-0.707379	-0.503977	-0.279012	-0.0544222	0.149936	0.318093	0.439027	0.507221	0.523546	0.4958	0.433082	0.335807	0.251377	0.196198	-0.00164335	0.0464465	0.376454	-0.378956	-0.325418	1.5	-1.5	1.5	-1.5	1.5	-1.5	0.966108	-1.06062	0.390867	-0.921347	0.119427	-0.755224	-0.290053	0.121843	-1.5
0	1.24446	1.37457	1.3845	1.27917	1.0733	0.789652	0.456649	0.105505	-0.232712	-0.529882	-0.763231	-0.917094	-0.983934	-0.964532	-0.867382	-0.70738	-0.503978	-0.279012	-0.0544196	0.149936	0.318081	0.439023	0.507264	0.523589	0.495494	0.433078	0.337182	0.246494	0.196346	0.0141054	0.0125592	0.353765	-0.259051	-0.458483	1.40967	-1.5	1.5	-1.5	1.40378	-1.28551	0.535063	-0.112466	-0.802117	0.893865	-1.5	0.674974	-1.5	0.830506	-1.5
0	1.24446	1.37457	1.3845	1.27917	1.0733	0.789652	0.456649	0.105505	-0.232712	-0.529882	-0.763231	-0.917093	-0.983933	-0.964531	-0.867382	-0.70738	-0.503979	-0.279012	-0.0544172	0.149935	0.31807	0.439018	0.507302	0.523636	0.495256	0.432919	0.338593	0.242715	0.194041	0.0315002	-0.0169867	0.326823	-0.137579	-0.505857	1.14975	-1.02219	1.06968	-0.431357	0.118838	1.18834	-1.5	1.5	-1.5	-0.850553	-0.321482	0.118995	-1.5	0.853114	-1.5
0	1.24446	1.37457	1.3845	1.27917	1.0733	0.789652	0.456649	0.105505	-0.232712	-0.529882	-0.76323	-0.917093	-0.983933	-0.964531	-0.867381	-0.707381	-0.50398	-0.279012	-0.0544151	0.149936	0.31806	0.43901	0.507334	0.523684	0.495076	0.432661	0.339913	0.24005	0.189818	0.0490408	-0.0406943	0.360051	-0.150177	-0.412349	0.747899	-0.0220451	-0.371216	1.5	-1.5	1.44088	-1.5	1.34367	-1.5	0.597635	-1.5	0.76926	-1.5	0.417493	-1.5
0	1.24446	1.37457	1.3845	1.27917	1.0733	0.789652	0.456649	0.105505	-0.232712	-0.529882	-0.76323	-0.917093	-0.983932	-0.96453	-0.867381	-0.707381	-0.503981	-0.279012	-0.0544132	0.149937	0.318052	0.439002	0.507361	0.523732	0.494944	0.432351	0.34106	0.238415	0.184285	0.0654222	-0.0662225	0.331138	-0.0720723	-0.524963	0.663303	0.344783	-1.14258	1.5	-1.5	-0.128805	-0.597045	1.1367	-1.5	0.947755	-1.5	0.411842	-1.5	0.594441	-1.5
0	1.24446	1.37457	1.3845	1.27917	1.0733	0.789652	0.456649	0.105505	-0.232712	-0.529882	-0.76323	-0.917092	-0.983932	-0.96453	-0.867381	-0.707381	-0.503982	-0.279013	-0.0544115	0.149938	0.318044	0.438992	0.507385	0.523779	0.494851	0.432023	0.341994	0.237652	0.178065	0.0796037	-0.0792781	0.276017	0.0511736	-0.636051	0.62558	0.437963	-1.21142	1.5	-1.5	1.19249	-1.5	1.5	-1.5	0.249648	-1.27547	0.367169	-1.22419	0.245992	-0.723601
0	1.24446	1.37457	1.3845	1.27917	1.0733	0.789652	0.456649	0.105505	-0.232712	-0.529882	-0.76323	-0.917092	-0.983931	-0.96453	-0.867381	-0.707382	-0.503983	-0.279013	-0.0544101	0.14994	0.318038	0.438982	0.507404	0.523823	0.494785	0.431705	0.342702	0.237583	0.1717	0.0909145	-0.0827429	0.211241	0.172982	-0.726428	0.566569	0.417294	-0.935802	1.5	-1.5	1.5	-1.5	1.08254	-1.5	0.854206	-1.5	0.369445	-1.25065	0.0901229	-0.218792
0	1.24446	1.37457	1.3845	1.27917	1.0733	0.789652	0.456649	0.105505	-0.232712	-0.529882	-0.76323	-0.917092	-0.983931	-0.964529	-0.867381	-0.707382	-0.503983	-0.279014	-0.0544089	0.149942	0.318032	0.438972	0.507419	0.523866	0.494741	0.431413	0.343197	0.238013	0.165644	0.0990305	-0.0785007	0.144961	0.270392	-0.758248	0.446394	0.568059	-0.923174	1.5	-1.5	1.5	-1.5	0.441477	-0.820485	0.325448	-1.17439	0.164459	-0.740648	-0.428837	0.622509
0	1.24446	1.37457	1.3845	1.27917	1.0733	0.789652	0.456649	0.105505	-0.232712	-0.529882	-0.76323	-0.917092	-0.983931	-0.964529	-0.86738	-0.707382	-0.503984	-0.279014	-0.054408	0.149943	0.318028	0.438961	0.507431	0.523906	0.494713	0.43115	0.343511	0.238753	0.160231	0.103943	-0.0684037	0.0820211	0.335539	-0.720579	0.263748	0.789736	-1.0723	1.5	-1.5	1.5	-1.5	0.573674	-0.865401	0.15603	-0.744455	-0.32169	0.132498	-1.5	1.29501
0	1.24446	1.37457	1.3845	1.27917	1.0733	0.789652	0.456649	0.105505	-0.232712	-0.529882	-0.76323	-0.917092	-0.98393	-0.964529	-0.86738	-0.707382	-0.503984	-0.279015	-0.0544072	0.149945	0.318024	0.438951	0.507439	0.523944	0.494704	0.430911	0.343694	0.239629	0.155692	0.10588	-0.054334	0.0256848	0.296325	-0.492912	-0.107769	1.38531	-1.5	1.5	-1.5	1.44085	-1.5	0.841005	-1.20964	0.286212	-0.861543	-0.327384	0.201935	-1.5	1.00665
0	1.24446	1.37457	1.3845	1.27917	1.0733	0.789652	0.456649	0.105505	-0.232712	-0.529882	-0.76323	-0.917091	-0.98393	-0.964528	-0.86738	-0.707382	-0.503985	-0.279015	-0.0544066	0.149947	0.318022	0.438941	0.507445	0.523978	0.494707	0.430701	0.343765	0.240543	0.152073	0.105358	-0.038264	-0.021622	0.371026	-0.482834	-0.209685	1.39547	-1.5	1.25147	-0.763017	0.531956	-0.21727	-0.485915	0.992514	-1.5	0.678842	-1.5	0.62409	-1.5	0.649449
0	1.24446	1.37457	1.3845	1.27917	1.0733	0.789652	0.456649	0.105505	-0.232712	-0.529882	-0.76323	-0.917091	-0.98393	-0.964528	-0.86738	-0.707382	-0.503985	-0.279016	-0.0544062	0.149949	0.31802	0.438931	0.507448	0.524011	0.494717	0.430524	0.343747	0.241434	0.149322	0.103009	-0.0219956	-0.0602026	0.365614	-0.374323	-0.349396	1.32272	-1.22796	0.705405	0.509782	-1.40554	1.5	-1.5	-0.883293	-0.318949	0.166459	-1.5	0.932806	-1.5	0.32547
0	1.24446	1.37457	1.3845	1.27917	1.0733	0.789652	0.456649	0.105505	-0.232712	-0.529882	-0.76323	-0.917091	-0.98393	-0.964528	-0.86738	-0.707382	-0.503985	-0.279016	-0.0544059	0.149951	0.318019	0.438922	0.507449	0.524037	0.494737	0.430371	0.343672	0.24224	0.14737	0.0994039	-0.00685341	-0.0789781	0.312887	-0.18908	-0.517758	1.25107	-0.805397	0.050765	1.5	-1.5	1.34641	-1.5	1.00923	-1.5	0.49207	-1.5	0.510496	-1.5	0.497993
0	1.24446	1.37457	1.3845	1.27917	1.0733	0.789652	0.456649	0.105505	-0.232712	-0.529882	-0.76323	-0.917091	-0.98393	-0.964528	-0.867379	-0.707382	-0.503986	-0.279017	-0.0544058	0.149952	0.318018	0.438913	0.507448	0.524061	0.494759	0.430247	0.34355	0.242947	0.146086	0.0950912	0.00623067	-0.0993017	0.264412	-0.0317527	-0.75275	1.25816	-0.560924	-0.41027	1.5	-1.5	0.596259	-1.4739	1.5	-1.5	-0.51079	-0.490687	-0.236694	-0.223757	-0.757065
0	1.24446	1.37457	1.3845	1.27917	1.0733	0.789652	0.456649	0.105505	-0.232712	-0.529882	-0.76323	-0.917091	-0.983929	-0.964527	-0.867379	-0.707382	-0.503986	-0.279017	-0.0544057	0.149954	0.318018	0.438906	0.507445	0.524083	0.494782	0.430151	0.343392	0.243552	0.145333	0.0905289	0.0167282	-0.106573	0.205022	0.104864	-0.731957	0.953185	0.146854	-1.32895	1.5	-1.5	0.242608	-0.9381	1.23807	-1.5	0.324346	-1.48126	0.311073	-0.850782	-0.238796
0	1.24446	1.37457	1.3845	1.27917	1.0733	0.789652	0.456649	0.105505	-0.232712	-0.529882	-0.76323	-0.917091	-0.983929	-0.964527	-0.867379	-0.707382	-0.503986	-0.279018	-0.0544057	0.149955	0.318019	0.438899	0.50744	0.524104	0.494805	0.430078	0.343214	0.244047	0.144999	0.086034	0.0245177	-0.105603	0.142141	0.213954	-0.896071	0.870817	0.430631	-1.5	1.5	-1.5	0.372177	-0.911177	0.91971	-1.5	0.70451	-1.5	0.243665	-0.773971	-0.214249
0	1.24446	1.37457	1.3845	1.27917	1.0733	0.789652	0.456649	0.105505	-0.232712	-0.529882	-0.76323	-0.917091	-0.983929	-0.964527	-0.867379	-0.707382	-0.503986	-0.279018	-0.0544058	0.149956	0.318019	0.438893	0.507435	0.524121	0.494828	0.430025	0.34303	0.24443	0.144992	0.0818095	0.0297655	-0.099114	0.0822713	0.288628	-0.873078	0.642499	0.833874	-1.5	1.5	-1.5	1.24169	-1.5	1.00428	-1.5	0.590851	-1.5	0.000949594	-0.184017	-0.951094
0	1.24446	1.37457	1.3845	1.27917	1.0733	0.789652	0.456649	0.105505	-0.232712	-0.529882	-0.76323	-0.917091	-0.983929	-0.964527	-0.867379	-0.707382	-0.503986	-0.279018	-0.054406	0.149957	0.31802	0.438888	0.507429	0.524137	0.494851	0.429986	0.342855	0.244701	0.145235	0.0779779	0.0327938	-0.0891922	0.0293713	0.265382	-0.647796	0.22238	1.3432	-1.5	1.5	-1.5	1.2921	-1.5	0.827875	-1.5	0.496243	-1.39966	-0.0545754	-0.0957541	-1.08601
0	1.24446	1.37457	1.3845	1.27917	1.0733	0.789652	0.456649	0.105505	-0.232712	-0.529882	-0.76323	-0.917091	-0.983929	-0.964527	-0.867379	-0.707382	-0.503987	-0.279019	-0.0544062	0.149958	0.318021	0.438883	0.507422	0.524149	0.494874	0.429956	0.342694	0.244869	0.145647	0.0746245	0.0339588	-0.0774774	-0.0145777	0.336238	-0.601203	0.0110817	1.45734	-1.5	1.5	-1.4234	0.892407	-1.20596	0.451486	-0.845192	-0.0851042	-0.266659	-1.15798	1.07174	-1.5
0	1.24446	1.37457	1.3845	1.27917	1.0733	0.789652	0.456649	0.105505	-0.232712	-0.529882	-0.76323	-0.917091	-0.983929	-0.964527	-0.867379	-0.707382	-0.503987	-0.279019	-0.0544064	0.149959	0.318022	0.43888	0.507415	0.52416	0.494897	0.429934	0.34255	0.244955	0.146154	0.0718049	0.0336065	-0.0652045	-0.0489886	0.331689	-0.464932	-0.217591	1.5	-1.5	1.07527	-0.404204	-0.249861	0.890114	-1.5	1.30258	-1.5	-0.143617	-1.5	0.911371	-1.5
0	1.24446	1.37457	1.3845	1.27917	1.0733	0.789652	0.456649	0.105505	-0.232712	-0.529882	-0.76323	-0.917091	-0.983929	-0.964527	-0.867379	-0.707382	-0.503987	-0.279019	-0.0544066	0.14996	0.318023	0.438877	0.507408	0.524168	0.494916	0.429925	0.342414	0.24499	0.146674	0.0695642	0.032037	-0.053228	-0.074243	0.297987	-0.2878	-0.470324	1.5	-1.5	0.802685	0.352476	-1.4771	1.5	-1.5	-1.36202	-0.0763044	-0.156538	-1.11336	0.471145	-1.1475
0	1.24446	1.37457	1.3845	1.27917	1.0733	0.789652	0.456649	0.105505	-0.232712	-0.529882	-0.76323	-0.917091	-0.983929	-0.964527	-0.867379	-0.707382	-0.503987	-0.27902	-0.0544069	0.14996	0.318024	0.438874	0.507401	0.524174	0.494935	0.429921	0.342295	0.244977	0.147179	0.0678546	0.0296252	-0.0422723	-0.0857889	0.242355	-0.101962	-0.704712	1.5	-1.5	0.571947	0.85342	-1.5	1.5	-1.5	0.140433	-1.5	1.04902	-1.5	-0.258176	-0.0588363
0	1.24446	1.37457	1.3845	1.27917	1.0733	0.789652	0.456649	0.105505	-0.232712	-0.529882	-0.76323	-0.917091	-0.983929	-0.964526	-0.867378	-0.707382	-0.503987	-0.27902	-0.0544071	0.149961	0.318026	0.438873	0.507394	0.524178	0.494954	0.429919	0.342195	0.244923	0.147656	0.0665964	0.026739	-0.032882	-0.100369	0.198731	0.02982	-0.695479	1.5	-1.22373	0.105275	1.5	-1.5	0.977293	-1.5	1.2684	-1.5	-0.125006	-1.10107	0.294126	-0.657116
0	1.24446	1.37457	1.3845	1.27917	1.0733	0.789652	0.456649	0.105505	-0.232712	-0.529882	-0.76323	-0.917091	-0.983929	-0.964526	-0.867378	-0.707382	-0.503987	-0.27902	-0.0544074	0.149961	0.318027	0.438871	0.507388	0.52418	0.494972	0.429919	0.342112	0.244841	0.148087	0.0657246	0.0236536	-0.0253146	-0.104403	0.148732	0.13381	-0.853184	1.40702	-0.728814	-0.497651	1.5	-1.5	-0.12209	-0.455106	0.514343	-1.5	0.772518	-1.5	0.205019	-0.544561
0	1.24446	1.37457	1.3845	1.27917	1.0733	0.789652	0.456649	0.105505	-0.232712	-0.529882	-0.76323	-0.917091	-0.983929	-0.964526	-0.867378	-0.707382	-0.503987	-0.27902	-0.0544076	0.149961	0.318028	0.438871	0.507382	0.524181	0.49499	0.429921	0.342043	0.244744	0.148455	0.0651859	0.020555	-0.01958	-0.102627	0.0980535	0.211455	-0.84357	1.09927	0.0553019	-1.49481	1.5	-1.5	-0.629935	0.363674	-0.915186	0.184218	-0.974832	0.266819	-1.5	1.34184
0	1.24446	1.37457	1.3845	1.27917	1.0733	0.789652	0.456649	0.105505	-0.232712	-0.529882	-0.76323	-0.917091	-0.983929	-0.964526	-0.867378	-0.707382	-0.503987	-0.27902	-0.0544079	0.149961	0.318029	0.43887	0.507376	0.52418	0.495007	0.429926	0.341985	0.244644	0.148749	0.0649251	0.0175784	-0.0155525	-0.0972759	0.0515586	0.26016	-0.757448	0.726544	0.882964	-1.5	1.5	-1.5	0.318225	-0.867722	0.594513	-1.5	0.557708	-1.5	0.37255	-0.7087
0	1.24446	1.37457	1.3845	1.27917	1.0733	0.789652	0.456649	0.105505	-0.232712	-0.529882	-0.76323	-0.917091	-0.983929	-0.964526	-0.867378	-0.707381	-0.503987	-0.27902	-0.0544081	0.149961	0.31803	0.43887	0.507371	0.524178	0.495022	0.429933	0.341936	0.244546	0.148971	0.0648812	0.0148308	-0.0130542	-0.0897745	0.0116537	0.281377	-0.627827	0.354106	1.5	-1.5	1.25922	-1.5	0.930884	-1.5	1.0699	-1.5	0.178622	-1.07993	0.0250152	-0.32668
0	1.24446	1.37457	1.3845	1.27917	1.0733	0.789652	0.456649	0.105505	-0.232712	-0.529882	-0.76323	-0.917091	-0.983929	-0.964526	-0.867378	-0.707381	-0.503987	-0.27902	-0.0544083	0.149961	0.318031	0.43887	0.507366	0.524175	0.495036	0.429942	0.341893	0.244453	0.149128	0.0649911	0.0123945	-0.0118878	-0.0811549	-0.020832	0.279773	-0.476417	0.0145663	1.5	-1.5	1.34612	-1.5	0.836708	-1.5	0.701714	-1.5	0.358111	-1.07893	-0.104994	-0.11854
0	1.24446	1.37457	1.3845	1.27917	1.0733	0.789652	0.456649	0.105505	-0.232712	-0.529882	-0.76323	-0.917091	-0.983928	-0.964526	-0.867378	-0.707381	-0.503987	-0.279021	-0.0544085	0.149961	0.318031	0.438871	0.507363	0.524171	0.495048	0.429953	0.341856	0.244369	0.149231	0.0651979	0.0103206	-0.0118366	-0.0722038	-0.04593	0.261137	-0.321122	-0.271204	1.5	-1.5	0.545393	0.0507651	-0.856734	0.960272	-1.5	0.763558	-1.5	0.741321	-1.5	0.802961
0	1.24446	1.37457	1.3845	1.27917	1.0733	0.789652	0.456649	0.105505	-0.232712	-0.529882	-0.76323	-0.91709	-0.983928	-0.964526	-0.867378	-0.707381	-0.503987	-0.279021	-0.0544087	0.149961	0.318032	0.438871	0.507359	0.524167	0.495059	0.429966	0.341825	0.244291	0.149291	0.0654577	0.00862283	-0.0126627	-0.0635389	-0.0641076	0.231006	-0.175602	-0.48885	1.5	-1.5	0.558377	0.308694	-1.45813	1.5	-1.5	-0.213793	-1.00712	0.626993	-1.5	1.00631
0	1.24446	1.37457	1.3845	1.27917	1.0733	0.789652	0.456649	0.105505	-0.232712	-0.529882	-0.76323	-0.91709	-0.983928	-0.964526	-0.867378	-0.707381	-0.503987	-0.279021	-0.0544088	0.149961	0.318033	0.438872	0.507356	0.524163	0.495067	0.42998	0.341799	0.244221	0.149318	0.0657343	0.00729216	-0.0141313	-0.0556161	-0.0760857	0.194125	-0.0488977	-0.631647	1.5	-1.5	0.763392	-0.0327368	-0.686577	0.519832	-1.36297	0.75255	-1.5	0.562683	-1.5	0.662327
0	1.24446	1.37457	1.3845	1.27917	1.0733	0.789652	0.456649	0.105505	-0.232712	-0.529882	-0.76323	-0.91709	-0.983928	-0.964526	-0.867378	-0.707381	-0.503987	-0.279021	-0.054409	0.149961	0.318033	0.438872	0.507354	0.524158	0.495074	0.429994	0.341778	0.244157	0.149323	0.0660028	0.00629764	-0.0160191	-0.0487483	-0.0763595	0.143626	0.0706034	-0.61209	1.5	-1.5	0.832248	-0.197959	-0.448167	0.251652	-0.91465	0.477008	-1.5	0.687821	-1.5	0.607238
0	1.24446	1.37457	1.3845	1.27917	1.0733	0.789652	0.456649	0.105505	-0.232712	-0.529882	-0.76323	-0.91709	-0.983928	-0.964526	-0.867378	-0.707381	-0.503987	-0.279021	-0.0544091	0.149961	0.318034	0.438873	0.507352	0.524154	0.49508	0.430009	0.341761	0.244098	0.149311	0.0662488	0.00559393	-0.018125	-0.043119	-0.0785421	0.103734	0.148359	-0.730446	1.466	-1.35974	0.455274	0.496551	-1.35953	0.882976	-1.5	0.676219	-1.5	0.301883	-1.19624	0.318081
0	1.24446	1.37457	1.3845	1.27917	1.0733	0.789652	0.456649	0.105505	-0.232712	-0.529882	-0.76323	-0.91709	-0.983928	-0.964526	-0.867378	-0.707381	-0.503987	-0.279021	-0.0544093	0.149961	0.318034	0.438874	0.50735	0.524149	0.495084	0.430024	0.341749	0.244044	0.149288	0.0664648	0.00512944	-0.0202815	-0.0387937	-0.0781156	0.0694271	0.193071	-0.68547	1.11616	-0.472968	-0.52076	1.5	-1.5	-0.455002	0.20757	-1.19912	0.644889	-1.5	0.804876	-1.5
0	1.24446	1.37457	1.3845	1.27917	1.0733	0.789652	0.456649	0.105505	-0.232712	-0.529882	-0.76323	-0.91709	-0.983928	-0.964526	-0.867378	-0.707381	-0.503987	-0.279021	-0.0544094	0.149961	0.318034	0.438875	0.507349	0.524145	0.495086	0.430038	0.34174	0.243994	0.149258	0.0666487	0.00485277	-0.02236	-0.0357368	-0.0824256	0.0510227	0.197511	-0.555045	0.671442	0.58509	-1.5	1.5	-1.5	-1.01973	0.90973	-1.5	0.649466	-1.5	0.849591	-1.5
0	1.24446	1.37457	1.3845	1.27917	1.0733	0.789652	0.456649	0.105505	-0.232712	-0.529882	-0.76323	-0.91709	-0.983928	-0.964526	-0.867378	-0.707381	-0.503987	-0.279021	-0.0544095	0.149961	0.318034	0.438875	0.507348	0.524141	0.495088	0.430052	0.341735	0.243948	0.149223	0.0668015	0.00470947	-0.0242588	-0.0338533	-0.0780819	0.0249761	0.203541	-0.432613	0.287037	1.35557	-1.5	1.23459	-1.5	0.62403	-1.26939	0.489197	-1.5	0.527657	-1.5	0.654695
0	1.24446	1.37457	1.3845	1.27917	1.0733	0.789652	0.456649	0.105505	-0.232712	-0.529882	-0.76323	-0.91709	-0.983928	-0.964526	-0.867378	-0.707381	-0.503987	-0.279021	-0.0544096	0.14996	0.318035	0.438876	0.507348	0.524137	0.495088	0.430065	0.341734	0.243907	0.149185	0.066926	0.00467454	-0.0259508	-0.0329404	-0.07137	-0.00124456	0.207896	-0.330607	0.00714733	1.5	-1.5	1.24484	-1.5	0.567371	-1.31793	0.55096	-1.5	0.535268	-1.5	0.655638
0	1.24446	1.37457	1.3845	1.27917	1.0733	0.789652	0.456649	0.105505	-0.232712	-0.529882	-0.76323	-0.91709	-0.983928	-0.964526	-0.867378	-0.707381	-0.503987	-0.279021	-0.0544096	0.14996	0.318035	0.438877	0.507347	0.524133	0.495088	0.430077	0.341735	0.243872	0.14914	0.0670324	0.00469943	-0.02739	-0.0328359	-0.0642162	-0.0230561	0.203195	-0.236416	-0.190923	1.5	-1.5	0.960115	-1.17785	0.298101	-0.627734	-0.240692	-0.145966	-1.04735	0.801016	-1.5
0	1.24446	1.37457	1.3845	1.27917	1.0733	0.789652	0.456649	0.105505	-0.232712	-0.529882	-0.76323	-0.91709	-0.983928	-0.964526	-0.867378	-0.707381	-0.503987	-0.279021	-0.0544097	0.14996	0.318035	0.438877	0.507347	0.52413	0.495086	0.430088	0.341739	0.243841	0.149095	0.067116	0.00476974	-0.0285879	-0.0333306	-0.0574173	-0.0391696	0.187984	-0.14416	-0.334244	1.5	-1.5	1.09075	-1.14817	0.0917179	-0.272178	-0.665279	0.369619	-1.5	1.02691	-1.5
0	1.24446	1.37457	1.3845	1.27917	1.0733	0.789652	0.456649	0.105505	-0.232712	-0.529882	-0.76323	-0.91709	-0.983928	-0.964526	-0.867378	-0.707381	-0.503987	-0.279021	-0.0544098	0.14996	0.318035	0.438878	0.507347	0.524127	0.495084	0.430098	0.341746	0.243812	0.149052	0.0671765	0.00487395	-0.0295713	-0.0366436	-0.0472775	-0.055751	0.173168	-0.0697053	-0.415515	1.47178	-1.5	1.18221	-1.11553	-0.0670257	0.0144169	-1.09755	0.69613	-1.5	0.482826	-1.47492
0	1.24446	1.37457	1.3845	1.27917	1.0733	0.789652	0.456649	0.105505	-0.232712	-0.529882	-0.76323	-0.91709	-0.983928	-0.964526	-0.867378	-0.707381	-0.503987	-0.279021	-0.0544098	0.14996	0.318035	0.438878	0.507348	0.524125	0.495082	0.430106	0.341753	0.243787	0.14901	0.0672181	0.00499681	-0.0303599	-0.0371568	-0.0432606	-0.0601449	0.142691	0.0115049	-0.402743	1.1392	-1.3902	0.859694	-0.357168	-0.886948	0.998554	-1.5	0.324647	-1.5	0.548729	-1.5
0	1.24446	1.37457	1.3845	1.27917	1.0733	0.789652	0.456649	0.105505	-0.232712	-0.529882	-0.76323	-0.91709	-0.983928	-0.964526	-0.867378	-0.707381	-0.503987	-0.279021	-0.0544099	0.14996	0.318035	0.438879	0.507348	0.524122	0.49508	0.430113	0.341762	0.243765	0.14897	0.0672451	0.00512475	-0.0309713	-0.0361734	-0.0437762	-0.0483322	0.0892468	0.113263	-0.556501	1.04185	-0.929626	0.2647	0.853052	-1.5	0.892992	-1.5	0.341453	-1.35648	0.314763	-0.928399
0	1.24446	1.37457	1.3845	1.27917	1.0733	0.789652	0.456649	0.105505	-0.232712	-0.529882	-0.76323	-0.91709	-0.983928	-0.964526	-0.867378	-0.707381	-0.503987	-0.279021	-0.0544099	0.14996	0.318035	0.438879	0.507348	0.524121	0.495077	0.430119	0.341772	0.243746	0.148931	0.0672616	0.00524731	-0.0314253	-0.0371564	-0.0415252	-0.0478623	0.0595761	0.162385	-0.557212	0.804468	-0.249809	-0.688456	1.5	-1.5	-1.5	0.526296	-1.5	0.845141	-1.5	0.814148
0	1.24446	1.37457	1.3845	1.27917	1.0733	0.789652	0.456649	0.105505	-0.232712	-0.529882	-0.76323	-0.91709	-0.983928	-0.964526	-0.867378	-0.707381	-0.503987	-0.279021	-0.0544099	0.14996	0.318035	0.438879	0.507349	0.524119	0.495074	0.430124	0.341782	0.243731	0.148893	0.0672703	0.0053589	-0.0317456	-0.040248	-0.0363321	-0.0516299	0.0458077	0.1374	-0.405674	0.399936	0.627468	-1.5	1.5	-1.5	-1.5	0.653459	-1.5	0.893967	-1.5	0.696327
0	1.24446	1.37457	1.3845	1.27917	1.0733	0.789652	0.456649	0.105505	-0.232712	-0.529882	-0.76323	-0.91709	-0.983928	-0.964526	-0.867378	-0.707381	-0.503987	-0.279021	-0.05441	0.14996	0.318035	0.43888	0.507349	0.524118	0.495071	0.430128	0.341793	0.243719	0.148856	0.067273	0.00545755	-0.0319584	-0.0410481	-0.0360531	-0.0472974	0.0255501	0.170701	-0.354799	0.153709	1.08911	-1.5	1.5	-1.5	-0.56827	-0.271275	-0.38858	-0.342001	-0.448399	0.15831
0	1.24446	1.37457	1.3845	1.27917	1.0733	0.789652	0.456649	0.105505	-0.232712	-0.529882	-0.76323	-0.91709	-0.983928	-0.964526	-0.867378	-0.707381	-0.503987	-0.279021	-0.05441	0.14996	0.318035	0.43888	0.507349	0.524117	0.495068	0.43013	0.341803	0.24371	0.14882	0.0672707	0.00554345	-0.032089	-0.0408614	-0.0363238	-0.0432495	0.00841693	0.173657	-0.279462	-0.0434847	1.06895	-1.5	1.5	-1.5	-0.415035	-0.488406	-0.111807	-0.717319	-0.0181126	-0.431686
0	1.24446	1.37457	1.3845	1.27917	1.0733	0.789652	0.456649	0.105505	-0.232712	-0.529882	-0.76323	-0.91709	-0.983928	-0.964526	-0.867378	-0.707381	-0.503987	-0.279021	-0.05441	0.149959	0.318035	0.43888	0.50735	0.524116	0.495065	0.430132	0.341813	0.243705	0.148785	0.0672639	0.00561778	-0.0321623	-0.0417369	-0.0360246	-0.0404982	-0.00296986	0.161161	-0.1885	-0.216363	1.32294	-1.5	1.4	-1.5	0.712702	-1.5	0.562265	-1.5	0.51203	-1.39819
0	1.24446	1.37457	1.3845	1.27917	1.0733	0.789652	0.456649	0.105505	-0.232712	-0.529882	-0.76323	-0.91709	-0.983928	-0.964526	-0.867378	-0.707381	-0.503987	-0.279021	-0.05441	0.149959	0.318035	0.43888	0.50735	0.524115	0.495063	0.430133	0.341823	0.243702	0.148753	0.0672524	0.00568328	-0.0321918	-0.042718	-0.035513	-0.0385831	-0.00989298	0.140763	-0.0992744	-0.350775	1.29108	-1.5	1.22823	-1.5	1.00398	-1.5	0.188447	-1.18555	0.290371	-0.765005
0	1.24446	1.37457	1.3845	1.27917	1.0733	0.789652	0.456649	0.105505	-0.232712	-0.529882	-0.76323	-0.91709	-0.983928	-0.964526	-0.867378	-0.707381	-0.503987	-0.279021	-0.05441	0.149959	0.318034	0.43888	0.507351	0.524115	0.49506	0.430133	0.341832	0.243701	0.148723	0.0672373	0.00573869	-0.0321895	-0.043584	-0.0352653	-0.0366271	-0.0147122	0.118994	-0.0254384	-0.430328	1.12479	-1.5	0.972216	-1.5	0.915102	-1.5	0.160071	-0.916082	-0.203384	0.1395
0	1.24446	1.37457	1.3845	1.27917	1.0733	0.789652	0.456649	0.105505	-0.232712	-0.529882	-0.76323	-0.91709	-0.983928	-0.964526	-0.867378	-0.707381	-0.503987	-0.279021	-0.05441	0.149959	0.318034	0.43888	0.507351	0.524115	0.495058	0.430133	0.34184	0.243703	0.148695	0.0672194	0.00578659	-0.0321679	-0.0442949	-0.0353849	-0.0344773	-0.0184627	0.0990019	0.0281726	-0.453428	0.887664	-1.05253	0.379805	-0.380138	-0.21616	-0.344014	-0.64311	0.326459	-1.5	1.26319
0	1.24446	1.37457	1.3845	1.27917	1.0733	0.789652	0.456649	0.105505	-0.232712	-0.529882	-0.76323	-0.91709	-0.983928	-0.964526	-0.867378	-0.707381	-0.503987	-0.279021	-0.05441	0.149959	0.318034	0.43888	0.507351	0.524115	0.495056	0.430132	0.341847	0.243706	0.14867	0.067199	0.00582807	-0.032135	-0.0448593	-0.0358036	-0.0322816	-0.0213049	0.0813691	0.0634971	-0.432367	0.624438	-0.335805	-0.598043	1.22757	-1.5	0.300675	-1.5	1.00779	-1.5	0.0217127
0	1.24446	1.37457	1.3845	1.27917	1.0733	0.789652	0.456649	0.105505	-0.232712	-0.529882	-0.76323	-0.91709	-0.983928	-0.964526	-0.867378	-0.707381	-0.503987	-0.279021	-0.05441	0.149959	0.318034	0.43888	0.507352	0.524115	0.495054	0.430131	0.341854	0.243711	0.148648	0.0671764	0.00586382	-0.0320955	-0.0452986	-0.0364139	-0.0302221	-0.0231657	0.0657215	0.084954	-0.384311	0.369855	0.276393	-1.5	1.5	-1.5	-1.23533	-0.0189073	-0.76547	0.0456005	-0.693552
0	1.24446	1.37457	1.3845	1.27917	1.0733	0.789652	0.456649	0.105505	-0.232712	-0.529882	-0.76323	-0.91709	-0.983928	-0.964526	-0.867378	-0.707381	-0.503987	-0.279021	-0.05441	0.149959	0.318034	0.43888	0.507352	0.524115	0.495053	0.430129	0.341859	0.243716	0.148628	0.0671519	0.00589426	-0.0320526	-0.0456354	-0.0371194	-0.0284278	-0.0240288	0.0516548	0.0966608	-0.324099	0.146999	0.693507	-1.5	1.5	-1.5	-0.433525	-0.546994	-0.0779495	-0.795062	0.36514
0	1.24446	1.37457	1.3845	1.27917	1.0733	0.789652	0.456649	0.105505	-0.232712	-0.529882	-0.76323	-0.91709	-0.983928	-0.964526	-0.867378	-0.707381	-0.503987	-0.279021	-0.05441	0.149959	0.318034	0.43888	0.507352	0.524115	0.495051	0.430128	0.341864	0.243723	0.148612	0.067126	0.00591962	-0.0320078	-0.0458906	-0.0378482	-0.0269628	-0.0239908	0.0389993	0.0824531	-0.228295	-0.077193	0.980552	-1.5	1.21401	-1.5	0.542659	-1.5	0.62846	-1.5	0.736373
0	1.24446	1.37457	1.3845	1.27917	1.0733	0.789652	0.456649	0.105505	-0.232712	-0.529882	-0.76323	-0.91709	-0.983928	-0.964526	-0.867378	-0.707381	-0.503987	-0.279021	-0.05441	0.149959	0.318034	0.43888	0.507353	0.524115	0.49505	0.430126	0.341868	0.24373	0.148598	0.0670993	0.00593999	-0.0319623	-0.0460815	-0.038552	-0.0256948	-0.0211114	0.0241058	0.106907	-0.210609	-0.156035	0.962406	-1.5	1.06443	-1.5	0.77006	-1.5	0.373424	-1.5	0.581121
0	1.24446	1.37457	1.3845	1.27917	1.0733	0.789652	0.456649	0.105505	-0.232712	-0.529882	-0.76323	-0.91709	-0.983928	-0.964526	-0.867378	-0.707381	-0.503987	-0.279021	-0.05441	0.149959	0.318034	0.43888	0.507353	0.524115	0.495049	0.430124	0.341871	0.243737	0.148587	0.0670722	0.00595542	-0.0319166	-0.0462228	-0.0392017	-0.0246843	-0.0207177	0.0158225	0.104477	-0.166334	-0.226226	0.870289	-1.5	0.877561	-1.5	0.699373	-1.5	0.339492	-1.25677	0.439003
0	1.24446	1.37457	1.3845	1.27917	1.0733	0.789652	0.456649	0.105505	-0.232712	-0.529882	-0.76323	-0.91709	-0.983928	-0.964526	-0.867378	-0.707381	-0.503987	-0.279021	-0.05441	0.149959	0.318034	0.43888	0.507353	0.524115	0.495049	0.430123	0.341873	0.243744	0.148578	0.0670452	0.00596597	-0.0318712	-0.0463257	-0.0397826	-0.0240431	-0.0197984	0.00946365	0.0940075	-0.112142	-0.269458	0.733258	-1.28497	0.50813	-0.862238	0.11685	-0.959988	-0.0581624	-0.38201	-0.536026
0	1.24446	1.37457	1.3845	1.27917	1.0733	0.789652	0.456649	0.105505	-0.232712	-0.529882	-0.76323	-0.91709	-0.983928	-0.964526	-0.867378	-0.707381	-0.503987	-0.279021	-0.05441	0.149959	0.318034	0.43888	0.507353	0.524116	0.495048	0.430121	0.341875	0.243751	0.148572	0.0670191	0.00597136	-0.0318259	-0.0464	-0.0402885	-0.0237298	-0.0185213	0.00411001	0.0821235	-0.0642106	-0.343834	0.660605	-0.917451	0.0432284	0.075255	-1.18303	0.678533	-1.5	0.840597	-1.5
0	1.24446	1.37457	1.3845	1.27917	1.0733	0.789652	0.456649	0.105505	-0.232712	-0.529882	-0.76323	-0.91709	-0.983928	-0.964526	-0.867378	-0.707381	-0.503987	-0.279021	-0.05441	0.149959	0.318034	0.43888	0.507353	0.524116	0.495047	0.430119	0.341876	0.243758	0.148569	0.066994	0.00596898	-0.0317763	-0.0464609	-0.0407082	-0.0236882	-0.0170503	-0.000328666	0.0705359	-0.027338	-0.366151	0.533967	-0.499333	-0.530651	0.940491	-1.5	0.485204	-1.5	0.993518	-1.5
0	1.24446	1.37457	1.3845	1.27917	1.0733	0.789652	0.456649	0.105505	-0.232712	-0.529882	-0.76323	-0.91709	-0.983928	-0.964526	-0.867378	-0.707381	-0.503987	-0.279021	-0.05441	0.149959	0.318034	0.43888	0.507353	0.524116	0.495047	0.430118	0.341876	0.243764	0.148567	0.0669703	0.0059625	-0.0317303	-0.0465014	-0.041065	-0.02382	-0.0155796	-0.00374044	0.0593918	-0.000641901	-0.358459	0.377794	-0.097625	-1.11887	1.42597	-1.5	-0.687441	-0.218405	-0.477136	-0.00101856
0	1.24446	1.37457	1.3845	1.27917	1.0733	0.789652	0.456649	0.105505	-0.232712	-0.529882	-0.76323	-0.91709	-0.983928	-0.964526	-0.867378	-0.707381	-0.503987	-0.279021	-0.05441	0.149959	0.318034	0.43888	0.507353	0.524116	0.495047	0.430116	0.341877	0.24377	0.148567	0.0669482	0.00595291	-0.0316884	-0.0465234	-0.0413717	-0.0240516	-0.014229	-0.0061141	0.0486656	0.0179939	-0.333472	0.219681	0.228122	-1.5	1.44384	-1.5	-0.55223	-0.36218	-0.284452	-0.244113
0	1.24446	1.37457	1.3845	1.27917	1.0733	0.789652	0.456649	0.105505	-0.232712	-0.529882	-0.76323	-0.91709	-0.983928	-0.964526	-0.867378	-0.707381	-0.503987	-0.279021	-0.05441	0.149959	0.318034	0.43888	0.507353	0.524117	0.495047	0.430115	0.341876	0.243776	0.148568	0.066928	0.00594069	-0.0316508	-0.0465254	-0.0416428	-0.0243267	-0.0136505	-0.00654201	0.0369903	0.032516	-0.302732	0.0800653	0.444825	-1.5	1.21579	-1.5	0.0841356	-1.24907	0.54016	-1.5
0	1.24446	1.37457	1.3845	1.27917	1.0733	0.789652	0.456649	0.105505	-0.232712	-0.529882	-0.76323	-0.91709	-0.983928	-0.964526	-0.867378	-0.707381	-0.503987	-0.279021	-0.05441	0.149959	0.318034	0.43888	0.507354	0.524117	0.495047	0.430113	0.341876	0.24378	0.14857	0.0669099	0.00592622	-0.0316175	-0.0465152	-0.0418746	-0.0246297	-0.0124577	-0.00758534	0.0280991	0.0389094	-0.263739	-0.0436204	0.457849	-1.5	0.952912	-1.5	0.497138	-1.5	0.62376	-1.5
0	1.24446	1.37457	1.3845	1.27917	1.0733	0.789652	0.456649	0.105505	-0.232712	-0.529882	-0.76323	-0.91709	-0.983928	-0.964526	-0.867378	-0.707381	-0.503987	-0.279021	-0.05441	0.149959	0.318034	0.43888	0.507354	0.524117	0.495046	0.430112	0.341875	0.243785	0.148574	0.0668939	0.00590992	-0.0315886	-0.0464968	-0.0420672	-0.0249508	-0.0113563	-0.00839225	0.0210001	0.0261958	-0.198147	-0.17974	0.66165	-1.5	0.736428	-1.5	0.465238	-1.5	0.282387	-0.672
0	1.24446	1.37457	1.3845	1.27917	1.0733	0.789652	0.456649	0.105505	-0.232712	-0.529882	-0.76323	-0.91709	-0.983928	-0.964526	-0.867378	-0.707381	-0.503987	-0.279021	-0.05441	0.149959	0.318034	0.43888	0.507354	0.524117	0.495046	0.430111	0.341874	0.243788	0.148578	0.0668802	0.00589224	-0.031564	-0.0464725	-0.042224	-0.025278	-0.0104772	-0.008633	0.0146683	0.0262988	-0.162127	-0.254723	0.6543	-1.5	0.525858	-1.12994	0.0994877	-0.898139	-0.110788	-0.0409379
0	1.24446	1.37457	1.3845	1.27917	1.0733	0.789652	0.456649	0.105505	-0.232712	-0.529882	-0.76323	-0.91709	-0.983928	-0.964526	-0.867378	-0.707381	-0.503987	-0.279021	-0.05441	0.149959	0.318034	0.43888	0.507354	0.524117	0.495047	0.430111	0.341873	0.243791	0.148582	0.0668687	0.0058762	-0.0315481	-0.0464377	-0.0423586	-0.0255863	-0.00984101	-0.0070198	0.00657681	0.0286411	-0.141317	-0.265404	0.514571	-1.18839	0.191692	-0.414118	-0.734518	0.395011	-1.5	1.27799
0	1.24446	1.37457	1.3845	1.27917	1.0733	0.789652	0.456649	0.105505	-0.232712	-0.529882	-0.76323	-0.91709	-0.983928	-0.964526	-0.867378	-0.707381	-0.503987	-0.279021	-0.05441	0.149959	0.318034	0.43888	0.507354	0.524118	0.495047	0.43011	0.341872	0.243794	0.148587	0.0668592	0.00585948	-0.0315362	-0.0464007	-0.0424658	-0.0258807	-0.00940042	-0.0066306	0.00182836	0.0253131	-0.118559	-0.301143	0.414905	-0.834594	-0.223013	0.315175	-1.5	0.96452	-1.5	0.412312
0	1.24446	1.37457	1.3845	1.27917	1.0733	0.789652	0.456649	0.105505	-0.232712	-0.529882	-0.76323	-0.91709	-0.983928	-0.964526	-0.867378	-0.707381	-0.503987	-0.279021	-0.05441	0.149959	0.318034	0.43888	0.507354	0.524118	0.495047	0.430109	0.341871	0.243796	0.148592	0.0668518	0.00584206	-0.0315267	-0.046366	-0.0425424	-0.0261679	-0.00910012	-0.00607695	-0.00164851	0.0203622	-0.0973326	-0.314136	0.30389	-0.510945	-0.656084	0.858014	-1.5	0.0633984	-1.07769	0.601077
0	1.24446	1.37457	1.3845	1.27917	1.0733	0.789652	0.456649	0.105505	-0.232712	-0.529882	-0.76323	-0.91709	-0.983928	-0.964526	-0.867378	-0.707381	-0.503987	-0.279021	-0.05441	0.149959	0.318034	0.43888	0.507354	0.524118	0.495047	0.430109	0.34187	0.243797	0.148596	0.0668462	0.00582436	-0.0315196	-0.0463344	-0.0425932	-0.0264427	-0.00891172	-0.00543869	-0.00525814	0.0165304	-0.0821247	-0.311783	0.187948	-0.233014	-1.04007	1.11539	-1.5	-0.271415	-0.605767	0.187105
0	1.24446	1.37457	1.3845	1.27917	1.0733	0.789652	0.456649	0.105505	-0.232712	-0.529882	-0.76323	-0.91709	-0.983928	-0.964526	-0.867378	-0.707381	-0.503987	-0.279021	-0.05441	0.149959	0.318034	0.43888	0.507354	0.524118	0.495047	0.430108	0.341869	0.243798	0.148601	0.0668423	0.00580685	-0.0315151	-0.0463076	-0.0426215	-0.0266996	-0.00881729	-0.00476356	-0.00667317	0.0186677	-0.0819538	-0.284855	0.0577548	0.0152441	-1.28506	1.09193	-1.5	-0.132757	-0.654509	0.0610726
0	1.24446	1.37457	1.3845	1.27917	1.0733	0.789652	0.456649	0.105505	-0.232712	-0.529882	-0.76323	-0.91709	-0.983928	-0.964526	-0.867378	-0.707381	-0.503987	-0.279021	-0.05441	0.149959	0.318034	0.43888	0.507354	0.524118	0.495047	0.430108	0.341868	0.243799	0.148606	0.0668399	0.00578993	-0.0315134	-0.0462818	-0.0426384	-0.0269239	-0.00881725	-0.00406257	-0.007835	0.00192804	-0.0522198	-0.300144	0.00226204	0.10441	-1.41621	0.969024	-1.5	0.158519	-0.995267	0.267383
0	1.24446	1.37457	1.3845	1.27917	1.0733	0.789652	0.456649	0.105505	-0.232712	-0.529882	-0.76323	-0.91709	-0.983928	-0.964526	-0.867378	-0.707381	-0.503987	-0.279021	-0.05441	0.149959	0.318034	0.43888	0.507354	0.524118	0.495047	0.430108	0.341867	0.243799	0.14861	0.0668388	0.00577391	-0.0315146	-0.0462563	-0.042649	-0.0271106	-0.00890098	-0.00384249	-0.0079446	-0.00426401	-0.0410549	-0.293324	-0.0595193	0.163682	-1.38842	0.768049	-1.5	0.311463	-1.11495	0.265876
0	1.24446	1.37457	1.3845	1.27917	1.0733	0.789652	0.456649	0.105505	-0.232712	-0.529882	-0.76323	-0.91709	-0.983928	-0.964526	-0.867378	-0.707381	-0.503987	-0.279021	-0.05441	0.149959	0.318034	0.43888	0.507354	0.524118	0.495047	0.430108	0.341866	0.2438	0.148614	0.0668388	0.00575905	-0.0315185	-0.0462311	-0.042655	-0.0272628	-0.00904531	-0.00305095	-0.009227	-0.00752955	-0.0398725	-0.268197	-0.164717	0.274892	-1.42644	0.599422	-1.46553	0.145864	-0.684474	-0.216268
0	1.24446	1.37457	1.3845	1.27917	1.0733	0.789652	0.456649	0.105505	-0.232712	-0.529882	-0.76323	-0.91709	-0.983928	-0.964526	-0.867378	-0.707381	-0.503987	-0.279021	-0.05441	0.149959	0.318034	0.43888	0.507354	0.524118	0.495048	0.430107	0.341866	0.2438	0.148617	0.0668397	0.00574553	-0.0315248	-0.0462068	-0.0426569	-0.0273865	-0.00922428	-0.00225166	-0.010276	-0.0105868	-0.041175	-0.240105	-0.208297	0.273	-1.28842	0.384947	-0.920272	-0.325655	0.0413801	-1.24455
0	1.24446	1.37457	1.3845	1.27917	1.0733	0.789652	0.456649	0.105505	-0.232712	-0.529882	-0.76323	-0.91709	-0.983928	-0.964526	-0.867378	-0.707381	-0.503987	-0.279021	-0.05441	0.149959	0.318034	0.43888	0.507354	0.524118	0.495048	0.430107	0.341865	0.243799	0.14862	0.0668414	0.00573347	-0.0315333	-0.046184	-0.0426546	-0.0274882	-0.00941614	-0.00158196	-0.0108802	-0.0137802	-0.0426361	-0.21591	-0.259283	0.268096	-1.13784	0.159412	-0.380762	-1.02173	0.827077	-1.5
0	1.24446	1.37457	1.3845	1.27917	1.0733	0.789652	0.456649	0.105505	-0.232712	-0.529882	-0.76323	-0.91709	-0.983928	-0.964526	-0.867378	-0.707381	-0.503987	-0.279021	-0.05441	0.149959	0.318034	0.43888	0.507353	0.524118	0.495048	0.430107	0.341864	0.243799	0.148623	0.0668437	0.00572293	-0.0315434	-0.0461631	-0.0426481	-0.0275729	-0.00960577	-0.00106697	-0.0110421	-0.0170703	-0.0438695	-0.196777	-0.283811	0.222561	-0.939388	-0.0989425	0.100802	-1.5	0.785567	-1.5
0	1.24446	1.37457	1.3845	1.27917	1.0733	0.789652	0.456649	0.105505	-0.232712	-0.529882	-0.76323	-0.91709	-0.983928	-0.964526	-0.867378	-0.707381	-0.503987	-0.279021	-0.05441	0.149959	0.318034	0.43888	0.507353	0.524118	0.495048	0.430107	0.341864	0.243798	0.148625	0.0668463	0.00571391	-0.0315549	-0.0461445	-0.0426376	-0.0276443	-0.00978431	-0.000697005	-0.010858	-0.0202795	-0.0451111	-0.18172	-0.307406	0.177271	-0.760409	-0.345603	0.444505	-1.5	0.705726	-1.5
0	1.24446	1.37457	1.3845	1.27917	1.0733	0.789652	0.456649	0.105505	-0.232712	-0.529882	-0.76323	-0.91709	-0.983928	-0.964526	-0.867378	-0.707381	-0.503987	-0.279021	-0.05441	0.149959	0.318034	0.43888	0.507353	0.524118	0.495048	0.430107	0.341863	0.243798	0.148627	0.0668493	0.00570638	-0.0315672	-0.0461287	-0.0426234	-0.0277051	-0.0099477	-0.000447564	-0.0104468	-0.0232297	-0.046658	-0.169458	-0.316931	0.11714	-0.584312	-0.581933	0.528081	-1.5	0.46024	-1.27498
0	1.24446	1.37457	1.3845	1.27917	1.0733	0.789652	0.456649	0.105505	-0.232712	-0.529882	-0.76323	-0.91709	-0.983928	-0.964526	-0.867378	-0.707381	-0.503987	-0.279021	-0.05441	0.149959	0.318034	0.43888	0.507353	0.524118	0.495048	0.430107	0.341863	0.243797	0.148629	0.0668524	0.00570027	-0.0315801	-0.0461158	-0.042606	-0.0277553	-0.0100976	-0.000294809	-0.00990811	-0.0258091	-0.048659	-0.159098	-0.319356	0.0527755	-0.426076	-0.788013	0.741121	-1.5	0.149797	-0.508535
0	1.24446	1.37457	1.3845	1.27917	1.0733	0.789652	0.456649	0.105505	-0.232712	-0.529882	-0.76323	-0.91709	-0.983928	-0.964526	-0.867378	-0.707381	-0.503987	-0.279021	-0.05441	0.149959	0.318034	0.43888	0.507353	0.524118	0.495048	0.430107	0.341862	0.243797	0.14863	0.0668555	0.00569551	-0.0315931	-0.0461059	-0.042586	-0.0277982	-0.0102308	-0.000218585	-0.00931633	-0.0268397	-0.0530327	-0.14741	-0.321612	-0.00425442	-0.303658	-0.933587	0.721911	-1.5	0.0752738	-0.180723
0	1.24446	1.37457	1.3845	1.27917	1.0733	0.789652	0.456649	0.105505	-0.232712	-0.529882	-0.76323	-0.91709	-0.983928	-0.964526	-0.867378	-0.707381	-0.503987	-0.279021	-0.05441	0.149959	0.318034	0.43888	0.507353	0.524118	0.495048	0.430108	0.341862	0.243796	0.148631	0.0668587	0.00569196	-0.0316059	-0.0460989	-0.0425641	-0.0278346	-0.0103483	-0.000199345	-0.00872631	-0.0289739	-0.0551612	-0.140793	-0.316006	-0.0631264	-0.201084	-1.0344	0.616968	-1.5	-0.00814029	0.0153035
0	1.24446	1.37457	1.3845	1.27917	1.0733	0.789652	0.456649	0.105505	-0.232712	-0.529882	-0.76323	-0.91709	-0.983928	-0.964526	-0.867378	-0.707381	-0.503987	-0.279021	-0.05441	0.149959	0.318034	0.43888	0.507353	0.524118	0.495048	0.430108	0.341862	0.243795	0.148632	0.0668617	0.00568952	-0.0316184	-0.0460948	-0.0425411	-0.0278644	-0.010453	-0.00021866	-0.0081776	-0.0308308	-0.0569488	-0.136808	-0.305869	-0.120527	-0.118904	-1.09309	0.476213	-1.22779	-0.271793	0.351701
0	1.24446	1.37457	1.3845	1.27917	1.0733	0.789652	0.456649	0.105505	-0.232712	-0.529882	-0.76323	-0.91709	-0.983928	-0.964526	-0.867378	-0.707381	-0.503987	-0.279021	-0.05441	0.149959	0.318034	0.43888	0.507353	0.524118	0.495048	0.430108	0.341861	0.243795	0.148632	0.0668646	0.00568805	-0.0316302	-0.0460934	-0.0425177	-0.0278877	-0.0105472	-0.000261771	-0.00769408	-0.0321696	-0.0592028	-0.133346	-0.295666	-0.170109	-0.0636852	-1.1024	0.315049	-0.747544	-0.746453	0.81135
0	1.24446	1.37457	1.3845	1.27917	1.0733	0.789652	0.456649	0.105505	-0.232712	-0.529882	-0.76323	-0.91709	-0.983928	-0.964526	-0.867378	-0.707381	-0.503987	-0.279021	-0.05441	0.149959	0.318034	0.43888	0.507353	0.524118	0.495048	0.430108	0.341861	0.243794	0.148633	0.0668673	0.00568742	-0.0316412	-0.0460943	-0.0424946	-0.0279044	-0.0106332	-0.000318263	-0.00728569	-0.0330292	-0.0619149	-0.129967	-0.286874	-0.209938	-0.0740609	-0.999379	0.0955609	-0.233255	-1.39812	1.23849
0	1.24446	1.37457	1.3845	1.27917	1.0733	0.789652	0.456649	0.105505	-0.232712	-0.529882	-0.76323	-0.91709	-0.983928	-0.964526	-0.867378	-0.707381	-0.503987	-0.279021	-0.05441	0.149959	0.318034	0.43888	0.507353	0.524118	0.495048	0.430108	0.341861	0.243794	0.148633	0.0668697	0.00568749	-0.0316513	-0.0460974	-0.0424724	-0.0279149	-0.0107121	-0.000381502	-0.00695206	-0.0335095	-0.064831	-0.126973	-0.279098	-0.254863	-0.00556679	-1.02789	-0.00975049	-3.61391e-05	-1.5	1.08596
0	1.24446	1.37457	1.3845	1.27917	1.0733	0.789652	0.456649	0.105505	-0.232712	-0.529882	-0.76323	-0.91709	-0.983928	-0.964526	-0.867378	-0.707381	-0.503987	-0.279021	-0.05441	0.149959	0.318034	0.43888	0.507353	0.524118	0.495048	0.430108	0.341861	0.243793	0.148633	0.066872	0.00568814	-0.0316603	-0.0461022	-0.0424516	-0.0279195	-0.0107847	-0.000447667	-0.00668651	-0.0337125	-0.0676971	-0.124737	-0.271579	-0.274652	-0.0151066	-0.944041	-0.165581	0.209097	-1.5	0.753146
0	1.24446	1.37457	1.3845	1.27917	1.0733	0.789652	0.456649	0.105505	-0.232712	-0.529882	-0.76323	-0.91709	-0.983928	-0.964526	-0.867378	-0.707381	-0.503987	-0.279021	-0.05441	0.149959	0.318034	0.43888	0.507353	0.524118	0.495049	0.430108	0.341861	0.243793	0.148633	0.0668739	0.00568925	-0.0316684	-0.0461085	-0.0424326	-0.0279187	-0.0108512	-0.00051483	-0.00647936	-0.0337263	-0.0703307	-0.123466	-0.263867	-0.291825	-0.0372369	-0.836544	-0.33503	0.266769	-1.5	0.515541
0	1.24446	1.37457	1.3845	1.27917	1.0733	0.789652	0.456649	0.105505	-0.232712	-0.529882	-0.76323	-0.91709	-0.983928	-0.964526	-0.867378	-0.707381	-0.503987	-0.279021	-0.05441	0.149959	0.318034	0.43888	0.507353	0.524118	0.495049	0.430108	0.341861	0.243792	0.148632	0.0668757	0.00569072	-0.0316753	-0.0461158	-0.0424158	-0.0279131	-0.0109118	-0.000582197	-0.00632026	-0.0336207	-0.072627	-0.123183	-0.255916	-0.306799	-0.0618113	-0.735296	-0.484924	0.462196	-1.5	0.303113
0	1.24446	1.37457	1.3845	1.27917	1.0733	0.789652	0.456649	0.105505	-0.232712	-0.529882	-0.76323	-0.91709	-0.983928	-0.964526	-0.867378	-0.707381	-0.503987	-0.279021	-0.05441	0.149959	0.318034	0.43888	0.507353	0.524118	0.495049	0.430108	0.341861	0.243792	0.148632	0.0668771	0.00569244	-0.0316812	-0.046124	-0.0424014	-0.0279033	-0.0109661	-0.000649562	-0.00619955	-0.0334475	-0.0745441	-0.123775	-0.247956	-0.31955	-0.0872201	-0.645644	-0.604948	0.481543	-1.5	0.113687
0	1.24446	1.37457	1.3845	1.27917	1.0733	0.789652	0.456649	0.105505	-0.232712	-0.529882	-0.76323	-0.91709	-0.983928	-0.964526	-0.867378	-0.707381	-0.503987	-0.279021	-0.05441	0.149959	0.318034	0.43888	0.507353	0.524118	0.495049	0.430108	0.341861	0.243792	0.148632	0.0668784	0.00569433	-0.0316861	-0.0461327	-0.0423894	-0.0278903	-0.0110127	-0.000719171	-0.00610569	-0.0332478	-0.076078	-0.125068	-0.240313	-0.331041	-0.111546	-0.569754	-0.692571	0.418887	-1.25404	-0.146219
0	1.24446	1.37457	1.3845	1.27917	1.0733	0.789652	0.456649	0.105505	-0.232712	-0.529882	-0.76323	-0.91709	-0.983928	-0.964526	-0.867378	-0.707381	-0.503987	-0.279021	-0.05441	0.149959	0.318034	0.43888	0.507353	0.524118	0.495049	0.430108	0.341861	0.243791	0.148631	0.0668794	0.0056963	-0.03169	-0.0461415	-0.0423799	-0.0278748	-0.0110533	-0.000787736	-0.00603697	-0.0330384	-0.07727	-0.126839	-0.23334	-0.340224	-0.136141	-0.504392	-0.75326	0.317865	-0.852544	-0.543304
0	1.24446	1.37457	1.3845	1.27917	1.0733	0.789652	0.456649	0.105505	-0.232712	-0.529882	-0.76323	-0.91709	-0.983928	-0.964526	-0.867378	-0.707381	-0.503987	-0.279021	-0.05441	0.149959	0.318034	0.43888	0.507353	0.524118	0.495049	0.430108	0.341861	0.243791	0.148631	0.0668802	0.00569831	-0.0316931	-0.0461504	-0.0423728	-0.0278574	-0.0110879	-0.00085443	-0.00599009	-0.0328302	-0.0781727	-0.128879	-0.227311	-0.346338	-0.162157	-0.446397	-0.793992	0.203915	-0.480717	-0.98932
0	1.24446	1.37457	1.3845	1.27917	1.0733	0.789652	0.456649	0.105505	-0.232712	-0.529882	-0.76323	-0.91709	-0.983928	-0.964526	-0.867378	-0.707381	-0.503987	-0.279021	-0.05441	0.149959	0.318034	0.43888	0.507353	0.524118	0.495049	0.430108	0.341861	0.243791	0.148631	0.0668809	0.00570029	-0.0316953	-0.0461591	-0.042368	-0.027839	-0.0111166	-0.000919395	-0.00596051	-0.0326327	-0.0788339	-0.131024	-0.222364	-0.349514	-0.189286	-0.395119	-0.818592	0.0896528	-0.189576	-1.33484
0	1.24446	1.37457	1.3845	1.27917	1.0733	0.789652	0.456649	0.105505	-0.232712	-0.529882	-0.76323	-0.91709	-0.983928	-0.964526	-0.867378	-0.707381	-0.503987	-0.279021	-0.05441	0.149959	0.318034	0.43888	0.507353	0.524118	0.495049	0.430108	0.341861	0.243791	0.14863	0.0668814	0.0057022	-0.0316969	-0.0461674	-0.0423653	-0.0278202	-0.0111391	-0.000982764	-0.00594421	-0.0324525	-0.0792965	-0.133154	-0.218523	-0.350151	-0.216733	-0.350945	-0.828758	-0.0198258	0.0175488	-1.32022
0	1.24446	1.37457	1.3845	1.27917	1.0733	0.789652	0.456649	0.105505	-0.232712	-0.529882	-0.76323	-0.91709	-0.983928	-0.964526	-0.867378	-0.707381	-0.503987	-0.279021	-0.05441	0.149959	0.318034	0.43888	0.507353	0.524118	0.495049	0.430108	0.341861	0.243791	0.14863	0.0668817	0.00570401	-0.0316978	-0.0461753	-0.0423645	-0.0278015	-0.0111557	-0.00104439	-0.00593836	-0.0322924	-0.0796008	-0.135184	-0.215733	-0.348746	-0.243634	-0.314369	-0.825597	-0.122798	0.152353	-1.5
0	1.24446	1.37457	1.3845	1.27917	1.0733	0.789652	0.456649	0.105505	-0.232712	-0.529882	-0.76323	-0.91709	-0.983928	-0.964526	-0.867378	-0.707381	-0.503987	-0.279021	-0.05441	0.149959	0.318034	0.43888	0.507353	0.524118	0.495049	0.430108	0.341861	0.24379	0.14863	0.0668819	0.0057057	-0.0316982	-0.0461825	-0.0423654	-0.0277836	-0.0111667	-0.00110389	-0.00594122	-0.0321524	-0.0797863	-0.13705	-0.2139	-0.3458	-0.269234	-0.28561	-0.810442	-0.218682	0.229683	-1.43631
0	1.24446	1.37457	1.3845	1.27917	1.0733	0.789652	0.456649	0.105505	-0.232712	-0.529882	-0.76323	-0.91709	-0.983928	-0.964526	-0.867378	-0.707381	-0.503987	-0.279021	-0.05441	0.149959	0.318034	0.43888	0.507353	0.524118	0.495049	0.430108	0.341861	0.24379	0.148629	0.066882	0.00570725	-0.0316982	-0.0461891	-0.0423677	-0.0277667	-0.0111724	-0.00116069	-0.00595174	-0.0320307	-0.07988	-0.138724	-0.212884	-0.341814	-0.292902	-0.264594	-0.784999	-0.307161	0.263227	-1.24899
0	1.24446	1.37457	1.3845	1.27917	1.0733	0.789652	0.456649	0.105505	-0.232712	-0.529882	-0.76323	-0.91709	-0.983928	-0.964526	-0.867378	-0.707381	-0.503987	-0.279021	-0.05441	0.149959	0.318034	0.43888	0.507353	0.524118	0.495049	0.430108	0.341861	0.24379	0.148629	0.066882	0.00570865	-0.0316978	-0.046195	-0.0423711	-0.0277513	-0.0111735	-0.00121416	-0.00596928	-0.0319249	-0.0799105	-0.140186	-0.212546	-0.337214	-0.325669	-0.253312	-0.743881	-0.395139	0.273427	-1.03416
0	1.24446	1.37457	1.3845	1.27917	1.0733	0.789652	0.456649	0.105505	-0.232712	-0.529882	-0.76323	-0.91709	-0.983928	-0.964526	-0.867378	-0.707381	-0.503987	-0.279021	-0.05441	0.149959	0.318034	0.43888	0.507353	0.524118	0.495049	0.430108	0.341861	0.24379	0.148629	0.066882	0.00570989	-0.0316971	-0.0462002	-0.0423755	-0.0277375	-0.0111704	-0.00126367	-0.00599332	-0.0318326	-0.0798987	-0.141435	-0.212745	-0.332363	-0.340397	-0.23253	-0.727482	-0.444421	0.222139	-0.752848
0	1.24446	1.37457	1.3845	1.27917	1.0733	0.789652	0.456649	0.105505	-0.232712	-0.529882	-0.76323	-0.91709	-0.983928	-0.964526	-0.867378	-0.707381	-0.503987	-0.279021	-0.05441	0.149959	0.318034	0.43888	0.507353	0.524118	0.495049	0.430108	0.341861	0.24379	0.148628	0.0668819	0.00571097	-0.0316962	-0.0462046	-0.0423806	-0.0277255	-0.0111639	-0.00130732	-0.00602565	-0.0317494	-0.079863	-0.142476	-0.213351	-0.327547	-0.353185	-0.2359	-0.67947	-0.510236	0.183898	-0.531444
0	1.24446	1.37457	1.3845	1.27917	1.0733	0.789652	0.456649	0.105505	-0.232712	-0.529882	-0.76323	-0.91709	-0.983928	-0.964526	-0.867378	-0.707381	-0.503987	-0.279021	-0.05441	0.149959	0.318034	0.43888	0.507353	0.524118	0.495049	0.430108	0.341861	0.24379	0.148628	0.0668817	0.00571191	-0.0316951	-0.0462084	-0.0423861	-0.0277154	-0.0111547	-0.00134645	-0.00606259	-0.0316763	-0.0798109	-0.143332	-0.214235	-0.322998	-0.363956	-0.244591	-0.626056	-0.575182	0.148948	-0.368142
0	1.24446	1.37457	1.3845	1.27917	1.0733	0.789652	0.456649	0.105505	-0.232712	-0.529882	-0.76323	-0.91709	-0.983928	-0.964526	-0.867378	-0.707381	-0.503987	-0.279021	-0.05441	0.149959	0.318034	0.43888	0.507353	0.524118	0.495049	0.430109	0.341861	0.24379	0.148628	0.0668816	0.0057127	-0.031694	-0.0462115	-0.0423919	-0.0277071	-0.0111433	-0.00138095	-0.00610264	-0.0316142	-0.0797457	-0.144033	-0.215278	-0.318888	-0.372727	-0.255817	-0.576163	-0.626221	0.100514	-0.224947
0	1.24446	1.37457	1.3845	1.27917	1.0733	0.789652	0.456649	0.105505	-0.232712	-0.529882	-0.76323	-0.91709	-0.983928	-0.964526	-0.867378	-0.707381	-0.503987	-0.279021	-0.05441	0.149959	0.318034	0.43888	0.507353	0.524118	0.495049	0.430109	0.341861	0.24379	0.148628	0.0668814	0.00571336	-0.0316928	-0.046214	-0.0423978	-0.0277007	-0.0111304	-0.00141056	-0.00614519	-0.0315625	-0.0796718	-0.144601	-0.216396	-0.315312	-0.377769	-0.27149	-0.528147	-0.664686	0.0411827	-0.105023
0	1.24446	1.37457	1.3845	1.27917	1.0733	0.789652	0.456649	0.105505	-0.232712	-0.529882	-0.76323	-0.91709	-0.983928	-0.964526	-0.867378	-0.707381	-0.503987	-0.279021	-0.05441	0.149959	0.318034	0.43888	0.507353	0.524118	0.495049	0.430109	0.341861	0.24379	0.148628	0.0668811	0.00571389	-0.0316915	-0.046216	-0.0424036	-0.027696	-0.0111166	-0.00143514	-0.00618973	-0.0315201	-0.0795933	-0.145056	-0.217526	-0.312299	-0.383807	-0.284292	-0.491483	-0.645811	-0.0776909	0.0622546
0	1.24446	1.37457	1.3845	1.27917	1.0733	0.789652	0.456649	0.105505	-0.232712	-0.529882	-0.76323	-0.91709	-0.983928	-0.964526	-0.867378	-0.707381	-0.503987	-0.279021	-0.05441	0.149959	0.318034	0.43888	0.507353	0.524118	0.495049	0.430109	0.341861	0.24379	0.148627	0.0668809	0.00571431	-0.0316903	-0.0462174	-0.0424093	-0.0276928	-0.0111024	-0.00145469	-0.00623561	-0.031491	-0.0795058	-0.145426	-0.218613	-0.309862	-0.388381	-0.297367	-0.461746	-0.683127	-0.115839	0.0734193
0	1.24446	1.37457	1.3845	1.27917	1.0733	0.789652	0.456649	0.105505	-0.232712	-0.529882	-0.76323	-0.91709	-0.983928	-0.964526	-0.867378	-0.707381	-0.503987	-0.279021	-0.05441	0.149959	0.318034	0.43888	0.507353	0.524118	0.495049	0.430109	0.341861	0.24379	0.148627	0.0668807	0.00571463	-0.0316891	-0.0462184	-0.0424147	-0.0276912	-0.0110882	-0.00146938	-0.00628205	-0.0314707	-0.0794176	-0.145718	-0.21964	-0.307948	-0.391455	-0.31109	-0.436771	-0.681663	-0.178772	0.174555
0	1.24446	1.37457	1.3845	1.27917	1.0733	0.789652	0.456649	0.105505	-0.232712	-0.529882	-0.76323	-0.91709	-0.983928	-0.964526	-0.867378	-0.707381	-0.503987	-0.279021	-0.05441	0.149959	0.318034	0.43888	0.507353	0.524118	0.495049	0.430109	0.341861	0.24379	0.148627	0.0668805	0.00571486	-0.031688	-0.046219	-0.0424197	-0.0276908	-0.0110745	-0.00147948	-0.00632821	-0.0314583	-0.0793325	-0.145941	-0.220599	-0.30649	-0.393308	-0.325032	-0.416164	-0.668085	-0.248622	0.219387
0	1.24446	1.37457	1.3845	1.27917	1.0733	0.789652	0.456649	0.105505	-0.232712	-0.529882	-0.76323	-0.91709	-0.983928	-0.964526	-0.867378	-0.707381	-0.503987	-0.279021	-0.05441	0.149959	0.318034	0.43888	0.507353	0.524118	0.495049	0.430109	0.341861	0.24379	0.148627	0.0668803	0.00571501	-0.031687	-0.0462193	-0.0424244	-0.0276915	-0.0110615	-0.00148537	-0.00637321	-0.0314532	-0.0792517	-0.146104	-0.221482	-0.305429	-0.394041	-0.338988	-0.399538	-0.649342	-0.31283	0.233063
0	1.24446	1.37457	1.3845	1.27917	1.0733	0.789652	0.456649	0.105505	-0.232712	-0.529882	-0.76323	-0.91709	-0.983928	-0.964526	-0.867378	-0.707381	-0.503987	-0.279021	-0.05441	0.149959	0.318034	0.43888	0.507353	0.524118	0.495049	0.430109	0.341861	0.24379	0.148627	0.0668801	0.0057151	-0.031686	-0.0462193	-0.0424286	-0.0276931	-0.0110496	-0.00148751	-0.00641627	-0.0314553	-0.0791754	-0.14622	-0.222282	-0.304712	-0.394225	-0.352106	-0.387374	-0.62684	-0.368512	0.222425
0	1.24446	1.37457	1.3845	1.27917	1.0733	0.789652	0.456649	0.105505	-0.232712	-0.529882	-0.76323	-0.91709	-0.983928	-0.964526	-0.867378	-0.707381	-0.503987	-0.279021	-0.05441	0.149959	0.318034	0.43888	0.507353	0.524118	0.495049	0.430109	0.341861	0.24379	0.148627	0.0668799	0.00571514	-0.0316851	-0.0462191	-0.0424323	-0.0276954	-0.0110388	-0.00148637	-0.00645666	-0.0314641	-0.0791037	-0.146298	-0.222994	-0.304287	-0.393905	-0.36434	-0.379147	-0.602111	-0.415031	0.193451
0	1.24446	1.37457	1.3845	1.27917	1.0733	0.789652	0.456649	0.105505	-0.232712	-0.529882	-0.76323	-0.91709	-0.983928	-0.964526	-0.867378	-0.707381	-0.503987	-0.279021	-0.05441	0.149959	0.318034	0.43888	0.507353	0.524118	0.495049	0.430109	0.341861	0.24379	0.148627	0.0668797	0.00571512	-0.0316844	-0.0462187	-0.0424356	-0.0276983	-0.0110292	-0.00148249	-0.00649382	-0.031479	-0.0790369	-0.146346	-0.223622	-0.304104	-0.393223	-0.384466	-0.36122	-0.593292	-0.433858	0.129098
0	1.24446	1.37457	1.3845	1.27917	1.0733	0.789652	0.456649	0.105505	-0.232712	-0.529882	-0.76323	-0.91709	-0.983928	-0.964526	-0.867378	-0.707381	-0.503987	-0.279021	-0.05441	0.149959	0.318034	0.43888	0.507353	0.524118	0.495049	0.430109	0.341861	0.24379	0.148627	0.0668796	0.00571508	-0.0316837	-0.0462182	-0.0424384	-0.0277017	-0.011021	-0.00147639	-0.00652728	-0.0314995	-0.0789763	-0.14637	-0.224167	-0.304118	-0.392307	-0.392433	-0.377914	-0.541045	-0.492499	0.115751
0	1.24446	1.37457	1.3845	1.27917	1.0733	0.789652	0.456649	0.105505	-0.232712	-0.529882	-0.76323	-0.91709	-0.983928	-0.964526	-0.867378	-0.707381	-0.503987	-0.279021	-0.05441	0.149959	0.318034	0.43888	0.507353	0.524118	0.495049	0.430109	0.341862	0.24379	0.148627	0.0668794	0.005715	-0.0316831	-0.0462175	-0.0424408	-0.0277053	-0.0110142	-0.00146856	-0.00655674	-0.0315246	-0.078921	-0.146375	-0.224635	-0.304285	-0.391266	-0.399661	-0.367642	-0.530438	-0.501004	0.052622
0	1.24446	1.37457	1.3845	1.27917	1.0733	0.789652	0.456649	0.105505	-0.232712	-0.529882	-0.76323	-0.91709	-0.983928	-0.964526	-0.867378	-0.707381	-0.503987	-0.279021	-0.05441	0.149959	0.318034	0.43888	0.507353	0.524118	0.495049	0.430109	0.341862	0.24379	0.148627	0.0668793	0.0057149	-0.0316826	-0.0462168	-0.0424428	-0.0277091	-0.0110087	-0.0014595	-0.00658204	-0.0315534	-0.0788716	-0.146366	-0.225035	-0.304564	-0.390187	-0.406118	-0.385927	-0.486697	-0.536319	0.0207493
0	1.24446	1.37457	1.3845	1.27917	1.0733	0.789652	0.456649	0.105505	-0.232712	-0.529882	-0.76323	-0.91709	-0.983928	-0.964526	-0.867378	-0.707381	-0.503987	-0.279021	-0.05441	0.149959	0.318034	0.43888	0.507353	0.524118	0.495048	0.430109	0.341862	0.24379	0.148627	0.0668792	0.00571479	-0.0316822	-0.0462161	-0.0424444	-0.0277129	-0.0110044	-0.00144963	-0.00660314	-0.0315849	-0.0788289	-0.146344	-0.225376	-0.304921	-0.389136	-0.411801	-0.389796	-0.46627	-0.516211	-0.0694489
0	1.24446	1.37457	1.3845	1.27917	1.0733	0.789652	0.456649	0.105505	-0.232712	-0.529882	-0.76323	-0.91709	-0.983928	-0.964526	-0.867378	-0.707381	-0.503987	-0.279021	-0.05441	0.149959	0.318034	0.43888	0.507353	0.524118	0.495048	0.430109	0.341862	0.24379	0.148627	0.0668791	0.00571467	-0.0316819	-0.0462154	-0.0424456	-0.0277166	-0.0110014	-0.00143936	-0.00662012	-0.0316182	-0.0787934	-0.14631	-0.225665	-0.305327	-0.388159	-0.416739	-0.394198	-0.452647	-0.510724	-0.132671
0	1.24446	1.37457	1.3845	1.27917	1.0733	0.789652	0.456649	0.105505	-0.232712	-0.529882	-0.76323	-0.91709	-0.983928	-0.964526	-0.867378	-0.707381	-0.503987	-0.279021	-0.05441	0.149959	0.318034	0.43888	0.507353	0.524118	0.495048	0.430109	0.341862	0.24379	0.148627	0.066879	0.00571454	-0.0316816	-0.0462146	-0.0424466	-0.0277202	-0.0109994	-0.00142903	-0.00663317	-0.0316523	-0.0787654	-0.146268	-0.225909	-0.30576	-0.387283	-0.417874	-0.403451	-0.436509	-0.508741	-0.175606
0	1.24446	1.37457	1.3845	1.27917	1.0733	0.789652	0.456649	0.105505	-0.232712	-0.529882	-0.76323	-0.91709	-0.983928	-0.964526	-0.867378	-0.707381	-0.503987	-0.279021	-0.05441	0.149959	0.318034	0.43888	0.507353	0.524118	0.495048	0.430109	0.341862	0.24379	0.148627	0.0668789	0.00571441	-0.0316814	-0.0462139	-0.0424472	-0.0277237	-0.0109983	-0.00141893	-0.00664254	-0.0316862	-0.0787453	-0.146219	-0.226114	-0.306205	-0.386521	-0.421943	-0.407128	-0.429954	-0.495032	-0.22103
0	1.24446	1.37457	1.3845	1.27917	1.0733	0.789652	0.456649	0.105505	-0.232712	-0.529882	-0.76323	-0.91709	-0.983928	-0.964526	-0.867378	-0.707381	-0.503987	-0.279021	-0.05441	0.149959	0.318034	0.43888	0.507353	0.524118	0.495048	0.430109	0.341862	0.24379	0.148627	0.0668789	0.00571428	-0.0316812	-0.0462133	-0.0424476	-0.0277269	-0.0109981	-0.00140929	-0.00664856	-0.0317193	-0.0787354	-0.14616	-0.22629	-0.306641	-0.38593	-0.425641	-0.410782	-0.426256	-0.47974	-0.260404
0	1.24446	1.37457	1.3845	1.27917	1.0733	0.789652	0.456649	0.105505	-0.232712	-0.529882	-0.76323	-0.91709	-0.983928	-0.964526	-0.867378	-0.707381	-0.503987	-0.279021	-0.05441	0.149959	0.318034	0.43888	0.507353	0.524118	0.495048	0.430108	0.341862	0.24379	0.148627	0.0668788	0.00571416	-0.0316811	-0.0462126	-0.0424478	-0.0277298	-0.0109986	-0.0014003	-0.0066516	-0.0317482	-0.0787375	-0.146091	-0.226444	-0.307057	-0.385429	-0.428764	-0.414728	-0.42776	-0.459686	-0.29712
0	1.24446	1.37457	1.3845	1.27917	1.0733	0.789652	0.456649	0.105505	-0.232712	-0.529882	-0.76323	-0.91709	-0.983928	-0.964526	-0.867378	-0.707381	-0.503987	-0.279021	-0.05441	0.149959	0.318034	0.43888	0.507353	0.524118	0.495048	0.430108	0.341862	0.24379	0.148627	0.0668788	0.00571404	-0.0316811	-0.046212	-0.0424479	-0.0277325	-0.0109997	-0.0013921	-0.00665204	-0.0317755	-0.0787452	-0.146024	-0.226564	-0.307468	-0.385019	-0.431351	-0.418866	-0.425173	-0.449072	-0.314917
0	1.24446	1.37457	1.3845	1.27917	1.0733	0.789652	0.456649	0.105505	-0.232712	-0.529882	-0.76323	-0.91709	-0.983928	-0.964526	-0.867378	-0.707381	-0.503987	-0.279021	-0.05441	0.149959	0.318034	0.43888	0.507353	0.524118	0.495048	0.430108	0.341862	0.24379	0.148627	0.0668788	0.00571393	-0.031681	-0.0462115	-0.0424478	-0.0277348	-0.0110012	-0.00138477	-0.0066503	-0.0318011	-0.078756	-0.145963	-0.226646	-0.307882	-0.384677	-0.433494	-0.423039	-0.42311	-0.439629	-0.324465
0	1.24446	1.37457	1.3845	1.27917	1.0733	0.789652	0.456649	0.105505	-0.232712	-0.529882	-0.76323	-0.91709	-0.983928	-0.964526	-0.867378	-0.707381	-0.503987	-0.279021	-0.05441	0.149959	0.318034	0.43888	0.507353	0.524118	0.495048	0.430108	0.341862	0.24379	0.148627	0.0668787	0.00571383	-0.031681	-0.046211	-0.0424475	-0.0277369	-0.0110031	-0.00137837	-0.00664677	-0.0318248	-0.0787695	-0.14591	-0.226695	-0.308293	-0.384402	-0.435256	-0.427149	-0.421603	-0.431126	-0.329428
0	1.24446	1.37457	1.3845	1.27917	1.0733	0.789652	0.456649	0.105505	-0.232712	-0.529882	-0.76323	-0.91709	-0.983928	-0.964526	-0.867378	-0.707381	-0.503987	-0.279021	-0.05441	0.149959	0.318034	0.43888	0.507353	0.524118	0.495048	0.430108	0.341862	0.24379	0.148627	0.0668787	0.00571374	-0.031681	-0.0462106	-0.0424472	-0.0277387	-0.0110052	-0.00137291	-0.00664185	-0.031846	-0.0787857	-0.145863	-0.226717	-0.308688	-0.384201	-0.43668	-0.431142	-0.420624	-0.423444	-0.331431
0	1.24446	1.37457	1.3845	1.27917	1.0733	0.789652	0.456649	0.105505	-0.232712	-0.529882	-0.76323	-0.91709	-0.983928	-0.964526	-0.867378	-0.707381	-0.503987	-0.279021	-0.05441	0.149959	0.318034	0.43888	0.507353	0.524118	0.495048	0.430108	0.341862	0.24379	0.148627	0.0668787	0.00571365	-0.0316811	-0.0462103	-0.0424469	-0.0277402	-0.0110075	-0.00136839	-0.00663588	-0.0318645	-0.0788043	-0.145823	-0.226722	-0.309054	-0.384082	-0.437799	-0.434986	-0.414826	-0.42414	-0.321931
0	1.24446	1.37457	1.3845	1.27917	1.0733	0.789652	0.456649	0.105505	-0.232712	-0.529882	-0.76323	-0.91709	-0.983928	-0.964526	-0.867378	-0.707381	-0.503987	-0.279021	-0.05441	0.149959	0.318034	0.43888	0.507353	0.524118	0.495048	0.430108	0.341862	0.243791	0.148627	0.0668787	0.00571358	-0.0316811	-0.04621	-0.0424465	-0.0277414	-0.0110099	-0.00136477	-0.0066292	-0.0318802	-0.0788249	-0.145789	-0.226713	-0.309389	-0.384042	-0.438655	-0.438639	-0.414675	-0.41665	-0.32225
0	1.24446	1.37457	1.3845	1.27917	1.0733	0.789652	0.456649	0.105505	-0.232712	-0.529882	-0.76323	-0.91709	-0.983928	-0.964526	-0.867378	-0.707381	-0.503987	-0.279021	-0.05441	0.149959	0.318034	0.43888	0.507353	0.524118	0.495048	0.430108	0.341862	0.243791	0.148627	0.0668787	0.00571351	-0.0316812	-0.0462097	-0.0424461	-0.0277425	-0.0110123	-0.001362	-0.00662212	-0.0318932	-0.0788471	-0.14576	-0.226694	-0.309689	-0.384072	-0.439296	-0.442063	-0.415891	-0.408613	-0.324722
0	1.24446	1.37457	1.3845	1.27917	1.0733	0.789652	0.456649	0.105505	-0.232712	-0.529882	-0.76323	-0.91709	-0.983928	-0.964526	-0.867378	-0.707381	-0.503987	-0.279021	-0.05441	0.149959	0.318034	0.43888	0.507353	0.524118	0.495048	0.430108	0.341862	0.243791	0.148627	0.0668787	0.00571345	-0.0316812	-0.0462095	-0.0424456	-0.0277433	-0.0110147	-0.00136	-0.00661488	-0.0319033	-0.0788701	-0.145736	-0.226667	-0.309955	-0.384162	-0.439767	-0.44523	-0.417551	-0.401463	-0.325784
0	1.24446	1.37457	1.3845	1.27917	1.0733	0.789652	0.456649	0.105505	-0.232712	-0.529882	-0.76323	-0.91709	-0.983928	-0.964526	-0.867378	-0.707381	-0.503987	-0.279021	-0.05441	0.149959	0.318034	0.43888	0.507353	0.524118	0.495048	0.430108	0.341862	0.243791	0.148627	0.0668787	0.0057134	-0.0316813	-0.0462093	-0.0424452	-0.0277439	-0.011017	-0.00135871	-0.0066077	-0.0319109	-0.0788917	-0.145722	-0.22663	-0.310194	-0.384291	-0.440117	-0.448111	-0.419453	-0.395339	-0.324896
0	1.24446	1.37457	1.3845	1.27917	1.0733	0.789652	0.456649	0.105505	-0.232712	-0.529882	-0.76323	-0.91709	-0.983928	-0.964526	-0.867378	-0.707381	-0.503987	-0.279021	-0.05441	0.149959	0.318034	0.43888	0.507353	0.524118	0.495048	0.430108	0.341862	0.243791	0.148627	0.0668787	0.00571335	-0.0316814	-0.0462092	-0.0424448	-0.0277443	-0.0110192	-0.00135803	-0.00660078	-0.031916	-0.0789132	-0.145712	-0.226589	-0.310402	-0.384459	-0.440368	-0.450714	-0.421501	-0.390191	-0.322393
0	1.24446	1.37457	1.3845	1.27917	1.0733	0.789652	0.456649	0.105505	-0.232712	-0.529882	-0.76323	-0.91709	-0.983928	-0.964526	-0.867378	-0.707381	-0.503987	-0.279021	-0.05441	0.149959	0.318034	0.43888	0.507353	0.524118	0.495048	0.430108	0.341862	0.243791	0.148627	0.0668787	0.00571332	-0.0316815	-0.0462091	-0.0424444	-0.0277446	-0.0110212	-0.00135789	-0.00659423	-0.031919	-0.0789345	-0.145706	-0.226549	-0.310577	-0.384662	-0.44054	-0.453053	-0.423628	-0.385936	-0.31875
0	1.24446	1.37457	1.3845	1.27917	1.0733	0.789652	0.456649	0.105505	-0.232712	-0.529882	-0.76323	-0.91709	-0.983928	-0.964526	-0.867378	-0.707381	-0.503987	-0.279021	-0.05441	0.149959	0.318034	0.43888	0.507353	0.524118	0.495048	0.430108	0.341862	0.243791	0.148627	0.0668787	0.00571328	-0.0316815	-0.046209	-0.042444	-0.0277447	-0.011023	-0.0013582	-0.00658819	-0.0319201	-0.0789551	-0.145703	-0.22651	-0.310721	-0.384892	-0.440655	-0.452813	-0.429067	-0.378211	-0.319848
0	1.24446	1.37457	1.3845	1.27917	1.0733	0.789652	0.456649	0.105505	-0.232712	-0.529882	-0.76323	-0.91709	-0.983928	-0.964526	-0.867378	-0.707381	-0.503987	-0.279021	-0.05441	0.149959	0.318034	0.43888	0.507353	0.524118	0.495048	0.430108	0.341862	0.243791	0.148627	0.0668787	0.00571326	-0.0316816	-0.0462089	-0.0424436	-0.0277448	-0.0110247	-0.00135888	-0.00658271	-0.0319196	-0.0789745	-0.145704	-0.226472	-0.310841	-0.385135	-0.44074	-0.454938	-0.430823	-0.375328	-0.315435
0	1.24446	1.37457	1.3845	1.27917	1.0733	0.789652	0.456649	0.105505	-0.232712	-0.529882	-0.76323	-0.91709	-0.983928	-0.964526	-0.867378	-0.707381	-0.503987	-0.279021	-0.05441	0.149959	0.318034	0.43888	0.507353	0.524118	0.495048	0.430108	0.341862	0.243791	0.148627	0.0668787	0.00571324	-0.0316817	-0.0462089	-0.0424433	-0.0277447	-0.0110262	-0.00135985	-0.00657786	-0.0319177	-0.0789925	-0.145709	-0.226435	-0.310937	-0.385384	-0.440809	-0.457118	-0.431595	-0.375223	-0.307014
0	1.24446	1.37457	1.3845	1.27917	1.0733	0.789652	0.456649	0.105505	-0.232712	-0.529882	-0.76323	-0.91709	-0.983928	-0.964526	-0.867378	-0.707381	-0.503987	-0.279021	-0.05441	0.149959	0.318034	0.43888	0.507353	0.524118	0.495048	0.430108	0.341862	0.243791	0.148627	0.0668787	0.00571322	-0.0316817	-0.0462089	-0.042443	-0.0277446	-0.0110275	-0.00136104	-0.00657364	-0.0319147	-0.0790086	-0.145717	-0.2264	-0.311013	-0.385635	-0.440873	-0.459003	-0.432492	-0.375542	-0.298734
0	1.24446	1.37457	1.3845	1.27917	1.0733	0.789652	0.456649	0.105505	-0.232712	-0.529882	-0.76323	-0.91709	-0.983928	-0.964526	-0.867378	-0.707381	-0.503987	-0.279021	-0.05441	0.149959	0.318034	0.43888	0.507353	0.524118	0.495048	0.430108	0.341862	0.243791	0.148627	0.0668787	0.00571321	-0.0316818	-0.0462089	-0.0424428	-0.0277445	-0.0110286	-0.00136239	-0.00657007	-0.0319109	-0.0790228	-0.145727	-0.226368	-0.311075	-0.385876	-0.440949	-0.460568	-0.43371	-0.375509	-0.292394
0	1.24446	1.37457	1.3845	1.27917	1.0733	0.789652	0.456649	0.105505	-0.232712	-0.529882	-0.76323	-0.91709	-0.983928	-0.964526	-0.867378	-0.707381	-0.503987	-0.279021	-0.05441	0.149959	0.318034	0.43888	0.507353	0.524118	0.495048	0.430108	0.341862	0.243791	0.148627	0.0668787	0.0057132	-0.0316818	-0.0462089	-0.0424426	-0.0277443	-0.0110295	-0.00136384	-0.00656712	-0.0319066	-0.0790349	-0.14574	-0.226339	-0.311118	-0.386114	-0.441028	-0.461863	-0.435157	-0.37517	-0.28793
0	1.24446	1.37457	1.3845	1.27917	1.0733	0.789652	0.456649	0.105505	-0.232712	-0.529882	-0.76323	-0.91709	-0.983928	-0.964526	-0.867378	-0.707381	-0.503987	-0.279021	-0.05441	0.149959	0.318034	0.43888	0.507353	0.524118	0.495048	0.430108	0.341862	0.243791	0.148627	0.0668787	0.00571319	-0.0316819	-0.0462089	-0.0424424	-0.027744	-0.0110303	-0.00136533	-0.00656477	-0.0319018	-0.0790451	-0.145754	-0.226314	-0.311145	-0.386347	-0.44111	-0.462933	-0.436716	-0.37474	-0.284705
0	1.24446	1.37457	1.3845	1.27917	1.0733	0.789652	0.456649	0.105505	-0.232712	-0.529882	-0.76323	-0.91709	-0.983928	-0.964526	-0.867378	-0.707381	-0.503987	-0.279021	-0.05441	0.149959	0.318034	0.43888	0.507353	0.524118	0.495048	0.430108	0.341862	0.243791	0.148627	0.0668787	0.00571319	-0.0316819	-0.046209	-0.0424422	-0.0277438	-0.011031	-0.00136684	-0.00656296	-0.0318969	-0.0790532	-0.14577	-0.226292	-0.311158	-0.386572	-0.441202	-0.463811	-0.4383	-0.37439	-0.282161
0	1.24446	1.37457	1.3845	1.27917	1.0733	0.789652	0.456649	0.105505	-0.232712	-0.529882	-0.76323	-0.91709	-0.983928	-0.964526	-0.867378	-0.707381	-0.503987	-0.279021	-0.05441	0.149959	0.318034	0.43888	0.507353	0.524118	0.495048	0.430108	0.341862	0.243791	0.148627	0.0668787	0.00571318	-0.0316819	-0.046209	-0.0424421	-0.0277435	-0.0110315	-0.00136832	-0.00656167	-0.0318919	-0.0790594	-0.145786	-0.226274	-0.31116	-0.386784	-0.441305	-0.464524	-0.439852	-0.374209	-0.27996
0	1.24446	1.37457	1.3845	1.27917	1.0733	0.789652	0.456649	0.105505	-0.232712	-0.529882	-0.76323	-0.91709	-0.983928	-0.964526	-0.867378	-0.707381	-0.503987	-0.279021	-0.05441	0.149959	0.318034	0.43888	0.507353	0.524118	0.495048	0.430108	0.341862	0.243791	0.148627	0.0668788	0.00571318	-0.031682	-0.046209	-0.0424419	-0.0277433	-0.0110319	-0.00136975	-0.00656082	-0.0318871	-0.0790639	-0.145803	-0.226261	-0.311153	-0.386981	-0.441424	-0.465096	-0.441333	-0.374232	-0.277937
0	1.24446	1.37457	1.3845	1.27917	1.0733	0.789652	0.456649	0.105505	-0.232712	-0.529882	-0.76323	-0.91709	-0.983928	-0.964526	-0.867378	-0.707381	-0.503987	-0.279021	-0.05441	0.149959	0.318034	0.43888	0.507353	0.524118	0.495048	0.430108	0.341862	0.243791	0.148627	0.0668788	0.00571318	-0.031682	-0.0462091	-0.0424419	-0.027743	-0.0110322	-0.0013711	-0.00656037	-0.0318824	-0.0790667	-0.145819	-0.226251	-0.311139	-0.387161	-0.441558	-0.46555	-0.442713	-0.374462	-0.276036
0	1.24446	1.37457	1.3845	1.27917	1.0733	0.789652	0.456649	0.105505	-0.232712	-0.529882	-0.76323	-0.91709	-0.983928	-0.964526	-0.867378	-0.707381	-0.503987	-0.279021	-0.05441	0.149959	0.318034	0.43888	0.507353	0.524118	0.495048	0.430108	0.341862	0.243791	0.148627	0.0668788	0.00571319	-0.031682	-0.0462091	-0.0424418	-0.0277428	-0.0110324	-0.00137235	-0.00656026	-0.0318781	-0.0790682	-0.145835	-0.226246	-0.311121	-0.387324	-0.441706	-0.465909	-0.443978	-0.37488	-0.274255
0	1.24446	1.37457	1.3845	1.27917	1.0733	0.789652	0.456649	0.105505	-0.232712	-0.529882	-0.76323	-0.91709	-0.983928	-0.964526	-0.867378	-0.707381	-0.503987	-0.279021	-0.05441	0.149959	0.318034	0.43888	0.507353	0.524118	0.495048	0.430108	0.341862	0.243791	0.148627	0.0668788	0.00571319	-0.031682	-0.0462092	-0.0424417	-0.0277426	-0.0110325	-0.0013735	-0.00656043	-0.0318741	-0.0790685	-0.14585	-0.226244	-0.3111	-0.387468	-0.441868	-0.46619	-0.445116	-0.375457	-0.272618
0	1.24446	1.37457	1.3845	1.27917	1.0733	0.789652	0.456649	0.105505	-0.232712	-0.529882	-0.76323	-0.91709	-0.983928	-0.964526	-0.867378	-0.707381	-0.503987	-0.279021	-0.05441	0.149959	0.318034	0.43888	0.507353	0.524118	0.495048	0.430108	0.341862	0.243791	0.148627	0.0668788	0.00571319	-0.0316821	-0.0462092	-0.0424417	-0.0277424	-0.0110325	-0.00137455	-0.00656084	-0.0318705	-0.0790678	-0.145863	-0.226245	-0.311077	-0.387593	-0.44204	-0.46641	-0.446124	-0.376159	-0.271153
0	1.24446	1.37457	1.3845	1.27917	1.0733	0.789652	0.456649	0.105505	-0.232712	-0.529882	-0.76323	-0.91709	-0.983928	-0.964526	-0.867378	-0.707381	-0.503987	-0.279021	-0.05441	0.149959	0.318034	0.43888	0.507353	0.524118	0.495048	0.430108	0.341862	0.243791	0.148627	0.0668788	0.00571319	-0.0316821	-0.0462092	-0.0424417	-0.0277422	-0.0110325	-0.00137548	-0.00656144	-0.0318674	-0.0790662	-0.145875	-0.226249	-0.311054	-0.387701	-0.442221	-0.466584	-0.447006	-0.376951	-0.269887
0	1.24446	1.37457	1.3845	1.27917	1.0733	0.789652	0.456649	0.105505	-0.232712	-0.529882	-0.76323	-0.91709	-0.983928	-0.964526	-0.867378	-0.707381	-0.503987	-0.279021	-0.05441	0.149959	0.318034	0.43888	0.507353	0.524118	0.495048	0.430108	0.341862	0.243791	0.148627	0.0668788	0.0057132	-0.0316821	-0.0462093	-0.0424417	-0.027742	-0.0110325	-0.0013763	-0.00656217	-0.0318646	-0.079064	-0.145886	-0.226256	-0.311032	-0.387792	-0.442408	-0.466723	-0.447765	-0.377798	-0.268835
0	1.24446	1.37457	1.3845	1.27917	1.0733	0.789652	0.456649	0.105505	-0.232712	-0.529882	-0.76323	-0.91709	-0.983928	-0.964526	-0.867378	-0.707381	-0.503987	-0.279021	-0.05441	0.149959	0.318034	0.43888	0.507353	0.524118	0.495048	0.430108	0.341862	0.243791	0.148627	0.0668788	0.0057132	-0.0316821	-0.0462093	-0.0424417	-0.0277418	-0.0110324	-0.001377	-0.006563	-0.0318623	-0.0790613	-0.145895	-0.226264	-0.311011	-0.387867	-0.442597	-0.466838	-0.44841	-0.378672	-0.268003
0	1.24446	1.37457	1.3845	1.27917	1.0733	0.789652	0.456649	0.105505	-0.232712	-0.529882	-0.76323	-0.91709	-0.983928	-0.964526	-0.867378	-0.707381	-0.503987	-0.279021	-0.05441	0.149959	0.318034	0.43888	0.507353	0.524118	0.495048	0.430108	0.341862	0.243791	0.148627	0.0668788	0.00571321	-0.0316821	-0.0462093	-0.0424417	-0.0277417	-0.0110323	-0.00137761	-0.00656389	-0.0318604	-0.0790583	-0.145903	-0.226273	-0.310993	-0.387928	-0.442787	-0.466937	-0.44895	-0.379547	-0.267389
0	1.24446	1.37457	1.3845	1.27917	1.0733	0.789652	0.456649	0.105505	-0.232712	-0.529882	-0.76323	-0.91709	-0.983928	-0.964526	-0.867378	-0.707381	-0.503987	-0.279021	-0.05441	0.149959	0.318034	0.43888	0.507353	0.524118	0.495048	0.430108	0.341862	0.243791	0.148627	0.0668788	0.00571321	-0.0316821	-0.0462094	-0.0424417	-0.0277416	-0.0110322	-0.00137811	-0.00656481	-0.0318589	-0.079055	-0.14591	-0.226284	-0.310977	-0.387986	-0.442957	-0.467048	-0.449372	-0.38043	-0.266944
0	1.24446	1.37457	1.3845	1.27917	1.0733	0.789652	0.456649	0.105505	-0.232712	-0.529882	-0.76323	-0.91709	-0.983928	-0.964526	-0.867378	-0.707381	-0.503987	-0.279021	-0.05441	0.149959	0.318034	0.43888	0.507353	0.524118	0.495048	0.430108	0.341862	0.243791	0.148627	0.0668788	0.00571321	-0.0316821	-0.0462094	-0.0424417	-0.0277415	-0.011032	-0.00137853	-0.00656574	-0.0318577	-0.0790517	-0.145915	-0.226295	-0.310964	-0.38803	-0.443128	-0.467149	-0.449717	-0.381267	-0.266698
0	1.24446	1.37457	1.3845	1.27917	1.0733	0.789652	0.456649	0.105505	-0.232712	-0.529882	-0.76323	-0.91709	-0.983928	-0.964526	-0.867378	-0.707381	-0.503987	-0.279021	-0.05441	0.149959	0.318034	0.43888	0.507353	0.524118	0.495048	0.430108	0.341862	0.243791	0.148627	0.0668788	0.00571322	-0.0316821	-0.0462094	-0.0424417	-0.0277414	-0.0110319	-0.00137886	-0.00656666	-0.0318568	-0.0790484	-0.145919	-0.226307	-0.310953	-0.38806	-0.4433	-0.467236	-0.450011	-0.382021	-0.266667
0	1.24446	1.37457	1.3845	1.27917	1.0733	0.789652	0.456649	0.105505	-0.232712	-0.529882	-0.76323	-0.91709	-0.983928	-0.964526	-0.867378	-0.707381	-0.503987	-0.279021	-0.05441	0.149959	0.318034	0.43888	0.507353	0.524118	0.495048	0.430108	0.341862	0.243791	0.148627	0.0668788	0.00571322	-0.0316821	-0.0462094	-0.0424417	-0.0277413	-0.0110317	-0.00137912	-0.00656754	-0.0318563	-0.0790453	-0.145921	-0.226318	-0.310946	-0.388077	-0.443469	-0.467316	-0.450259	-0.382693	-0.266816
0	1.24446	1.37457	1.3845	1.27917	1.0733	0.789652	0.456649	0.105505	-0.232712	-0.529882	-0.76323	-0.91709	-0.983928	-0.964526	-0.867378	-0.707381	-0.503987	-0.279021	-0.05441	0.149959	0.318034	0.43888	0.507353	0.524118	0.495048	0.430108	0.341862	0.243791	0.148627	0.0668788	0.00571322	-0.0316821	-0.0462094	-0.0424417	-0.0277413	-0.0110316	-0.00137931	-0.00656837	-0.031856	-0.0790422	-0.145923	-0.226329	-0.310941	-0.388086	-0.443632	-0.467395	-0.45046	-0.383295	-0.267085
0	1.24446	1.37457	1.3845	1.27917	1.0733	0.789652	0.456649	0.105505	-0.232712	-0.529882	-0.76323	-0.91709	-0.983928	-0.964526	-0.867378	-0.707381	-0.503987	-0.279021	-0.05441	0.149959	0.318034	0.43888	0.507353	0.524118	0.495048	0.430108	0.341862	0.243791	0.148627	0.0668788	0.00571323	-0.0316821	-0.0462094	-0.0424418	-0.0277412	-0.0110315	-0.00137945	-0.00656915	-0.0318559	-0.0790394	-0.145924	-0.22634	-0.310939	-0.388088	-0.443786	-0.467478	-0.450617	-0.383839	-0.267426
0	1.24446	1.37457	1.3845	1.27917	1.0733	0.789652	0.456649	0.105505	-0.232712	-0.529882	-0.76323	-0.91709	-0.983928	-0.964526	-0.867378	-0.707381	-0.503987	-0.279021	-0.05441	0.149959	0.318034	0.43888	0.507353	0.524118	0.495048	0.430108	0.341862	0.243791	0.148627	0.0668788	0.00571323	-0.0316821	-0.0462095	-0.0424418	-0.0277412	-0.0110313	-0.00137953	-0.00656987	-0.031856	-0.0790368	-0.145924	-0.226349	-0.310939	-0.388085	-0.443928	-0.467568	-0.450734	-0.38433	-0.267807
0	1.24446	1.37457	1.3845	1.27917	1.0733	0.789652	0.456649	0.105505	-0.232712	-0.529882	-0.76323	-0.91709	-0.983928	-0.964526	-0.867378	-0.707381	-0.503987	-0.279021	-0.05441	0.149959	0.318034	0.43888	0.507353	0.524118	0.495048	0.430108	0.341862	0.243791	0.148627	0.0668788	0.00571323	-0.0316821	-0.0462095	-0.0424418	-0.0277412	-0.0110312	-0.00137958	-0.00657052	-0.0318562	-0.0790345	-0.145923	-0.226358	-0.310941	-0.388079	-0.444056	-0.467666	-0.450818	-0.384769	-0.268213
0	1.24446	1.37457	1.3845	1.27917	1.0733	0.789652	0.456649	0.105505	-0.232712	-0.529882	-0.76323	-0.91709	-0.983928	-0.964526	-0.867378	-0.707381	-0.503987	-0.279021	-0.05441	0.149959	0.318034	0.43888	0.507353	0.524118	0.495048	0.430108	0.341862	0.243791	0.148627	0.0668788	0.00571323	-0.0316821	-0.0462095	-0.0424418	-0.0277411	-0.0110311	-0.00137959	-0.0065711	-0.0318566	-0.0790325	-0.145922	-0.226366	-0.310945	-0.388072	-0.444172	-0.467771	-0.450876	-0.385154	-0.268637
0	1.24446	1.37457	1.3845	1.27917	1.0733	0.789652	0.456649	0.105505	-0.232712	-0.529882	-0.76323	-0.91709	-0.983928	-0.964526	-0.867378	-0.707381	-0.503987	-0.279021	-0.05441	0.149959	0.318034	0.43888	0.507353	0.524118	0.495048	0.430108	0.341862	0.243791	0.148627	0.0668788	0.00571323	-0.0316821	-0.0462095	-0.0424418	-0.0277411	-0.011031	-0.00137957	-0.00657161	-0.031857	-0.0790308	-0.14592	-0.226373	-0.31095	-0.388064	-0.444273	-0.467881	-0.450916	-0.385485	-0.269073
0	1.24446	1.37457	1.3845	1.27917	1.0733	0.789652	0.456649	0.105505	-0.232712	-0.529882	-0.76323	-0.91709	-0.983928	-0.964526	-0.867378	-0.707381	-0.503987	-0.279021	-0.05441	0.149959	0.318034	0.43888	0.507353	0.524118	0.495048	0.430108	0.341862	0.243791	0.148627	0.0668788	0.00571324	-0.0316821	-0.0462095	-0.0424419	-0.0277411	-0.0110309	-0.00137953	-0.00657206	-0.0318575	-0.0790293	-0.145919	-0.226378	-0.310956	-0.388056	-0.444362	-0.467995	-0.450945	-0.385762	-0.269515
0	1.24446	1.37457	1.3845	1.27917	1.0733	0.789652	0.456649	0.105505	-0.232712	-0.529882	-0.76323	-0.91709	-0.983928	-0.964526	-0.867378	-0.707381	-0.503987	-0.279021	-0.05441	0.149959	0.318034	0.43888	0.507353	0.524118	0.495048	0.430108	0.341862	0.243791	0.148627	0.0668788	0.00571324	-0.0316821	-0.0462095	-0.0424419	-0.0277411	-0.0110308	-0.00137947	-0.00657244	-0.031858	-0.079028	-0.145917	-0.226383	-0.310963	-0.388048	-0.444438	-0.46811	-0.450968	-0.385989	-0.269955
0	1.24446	1.37457	1.3845	1.27917	1.0733	0.789652	0.456649	0.105505	-0.232712	-0.529882	-0.76323	-0.91709	-0.983928	-0.964526	-0.867378	-0.707381	-0.503987	-0.279021	-0.05441	0.149959	0.318034	0.43888	0.507353	0.524118	0.495048	0.430108	0.341862	0.243791	0.148627	0.0668788	0.00571324	-0.0316821	-0.0462095	-0.0424419	-0.0277411	-0.0110307	-0.00137941	-0.00657276	-0.0318586	-0.0790271	-0.145915	-0.226387	-0.31097	-0.388042	-0.444503	-0.468225	-0.45099	-0.386168	-0.270387
0	1.24446	1.37457	1.3845	1.27917	1.0733	0.789652	0.456649	0.105505	-0.232712	-0.529882	-0.76323	-0.91709	-0.983928	-0.964526	-0.867378	-0.707381	-0.503987	-0.279021	-0.05441	0.149959	0.318034	0.43888	0.507353	0.524118	0.495048	0.430108	0.341862	0.243791	0.148627	0.0668788	0.00571324	-0.0316821	-0.0462095	-0.0424419	-0.0277411	-0.0110307	-0.00137933	-0.00657303	-0.0318592	-0.0790263	-0.145912	-0.22639	-0.310977	-0.388036	-0.444558	-0.468339	-0.451014	-0.386305	-0.270802
0	1.24446	1.37457	1.3845	1.27917	1.0733	0.789652	0.456649	0.105505	-0.232712	-0.529882	-0.76323	-0.91709	-0.983928	-0.964526	-0.867378	-0.707381	-0.503987	-0.279021	-0.05441	0.149959	0.318034	0.43888	0.507353	0.524118	0.495048	0.430108	0.341862	0.243791	0.148627	0.0668788	0.00571324	-0.0316821	-0.0462095	-0.0424419	-0.0277411	-0.0110306	-0.00137925	-0.00657325	-0.0318597	-0.0790258	-0.14591	-0.226393	-0.310985	-0.388033	-0.444603	-0.468448	-0.451041	-0.386405	-0.271192
0	1.24446	1.37457	1.3845	1.27917	1.0733	0.789652	0.456649	0.105505	-0.232712	-0.529882	-0.76323	-0.91709	-0.983928	-0.964526	-0.867378	-0.707381	-0.503987	-0.279021	-0.05441	0.149959	0.318034	0.43888	0.507353	0.524118	0.495048	0.430108	0.341862	0.243791	0.148627	0.0668788	0.00571324	-0.0316821	-0.0462095	-0.0424419	-0.0277411	-0.0110306	-0.00137916	-0.00657342	-0.0318602	-0.0790254	-0.145908	-0.226394	-0.310992	-0.38803	-0.444641	-0.468552	-0.451074	-0.386476	-0.271552
0	1.24446	1.37457	1.3845	1.27917	1.0733	0.789652	0.456649	0.105505	-0.232712	-0.529882	-0.76323	-0.91709	-0.983928	-0.964526	-0.867378	-0.707381	-0.503987	-0.279021	-0.05441	0.149959	0.318034	0.43888	0.507353	0.524118	0.495048	0.430108	0.341862	0.243791	0.148627	0.0668788	0.00571324	-0.0316821	-0.0462095	-0.042442	-0.0277412	-0.0110305	-0.00137908	-0.00657355	-0.0318608	-0.0790252	-0.145906	-0.226395	-0.310999	-0.388029	-0.444689	-0.468626	-0.451142	-0.386486	-0.271922
0	1.24446	1.37457	1.3845	1.27917	1.0733	0.789652	0.456649	0.105505	-0.232712	-0.529882	-0.76323	-0.91709	-0.983928	-0.964526	-0.867378	-0.707381	-0.503987	-0.279021	-0.05441	0.149959	0.318034	0.43888	0.507353	0.524118	0.495048	0.430108	0.341862	0.243791	0.148627	0.0668788	0.00571324	-0.0316821	-0.0462095	-0.042442	-0.0277412	-0.0110305	-0.001379	-0.00657364	-0.0318612	-0.0790251	-0.145905	-0.226396	-0.311006	-0.388029	-0.444714	-0.468717	-0.451187	-0.386513	-0.272207
0	1.24446	1.37457	1.3845	1.27917	1.0733	0.789652	0.456649	0.105505	-0.232712	-0.529882	-0.76323	-0.91709	-0.983928	-0.964526	-0.867378	-0.707381	-0.503987	-0.279021	-0.05441	0.149959	0.318034	0.43888	0.507353	0.524118	0.495048	0.430108	0.341862	0.243791	0.148627	0.0668788	0.00571324	-0.0316821	-0.0462095	-0.042442	-0.0277412	-0.0110305	-0.00137892	-0.0065737	-0.0318617	-0.0790251	-0.145903	-0.226395	-0.311012	-0.388031	-0.444744	-0.468791	-0.451243	-0.386526	-0.272447
0	1.24446	1.37457	1.3845	1.27917	1.0733	0.789652	0.456649	0.105505	-0.232712	-0.529882	-0.76323	-0.91709	-0.983928	-0.964526	-0.867378	-0.707381	-0.503987	-0.279021	-0.05441	0.149959	0.318034	0.43888	0.507353	0.524118	0.495048	0.430108	0.341862	0.243791	0.148627	0.0668788	0.00571324	-0.0316821	-0.0462095	-0.042442	-0.0277412	-0.0110305	-0.00137885	-0.00657374	-0.0318621	-0.0790252	-0.145902	-0.226395	-0.311017	-0.388033	-0.444769	-0.468858	-0.451302	-0.386533	-0.272643
0	1.24446	1.37457	1.3845	1.27917	1.0733	0.789652	0.456649	0.105505	-0.232712	-0.529882	-0.76323	-0.91709	-0.983928	-0.964526	-0.867378	-0.707381	-0.503987	-0.279021	-0.05441	0.149959	0.318034	0.43888	0.507353	0.524118	0.495048	0.430108	0.341862	0.243791	0.148627	0.0668788	0.00571324	-0.0316821	-0.0462095	-0.042442	-0.0277412	-0.0110304	-0.00137878	-0.00657375	-0.0318624	-0.0790254	-0.1459	-0.226394	-0.311022	-0.388036	-0.444787	-0.468924	-0.451355	-0.386547	-0.272789
0	1.24446	1.37457	1.3845	1.27917	1.0733	0.789652	0.456649	0.105505	-0.232712	-0.529882	-0.76323	-0.91709	-0.983928	-0.964526	-0.867378	-0.707381	-0.503987	-0.279021	-0.05441	0.149959	0.318034	0.43888	0.507353	0.524118	0.495048	0.430108	0.341862	0.243791	0.148627	0.0668788	0.00571324	-0.0316821	-0.0462095	-0.042442	-0.0277412	-0.0110304	-0.00137872	-0.00657375	-0.0318628	-0.0790257	-0.145899	-0.226393	-0.311026	-0.38804	-0.444801	-0.468987	-0.451403	-0.386566	-0.272893
0	1.24446	1.37457	1.3845	1.27917	1.0733	0.789652	0.456649	0.105505	-0.232712	-0.529882	-0.76323	-0.91709	-0.983928	-0.964526	-0.867378	-0.707381	-0.503987	-0.279021	-0.05441	0.149959	0.318034	0.43888	0.507353	0.524118	0.495048	0.430108	0.341862	0.243791	0.148627	0.0668788	0.00571324	-0.0316821	-0.0462095	-0.042442	-0.0277412	-0.0110304	-0.00137866	-0.00657373	-0.031863	-0.079026	-0.145898	-0.226392	-0.311029	-0.388045	-0.444811	-0.469046	-0.451449	-0.386588	-0.272969
0	1.24446	1.37457	1.3845	1.27917	1.0733	0.789652	0.456649	0.105505	-0.232712	-0.529882	-0.76323	-0.91709	-0.983928	-0.964526	-0.867378	-0.707381	-0.503987	-0.279021	-0.05441	0.149959	0.318034	0.43888	0.507353	0.524118	0.495048	0.430108	0.341862	0.243791	0.148627	0.0668788	0.00571324	-0.0316821	-0.0462095	-0.042442	-0.0277412	-0.0110304	-0.00137861	-0.00657371	-0.0318633	-0.0790263	-0.145897	-0.226391	-0.311032	-0.388049	-0.444818	-0.4691	-0.451496	-0.386607	-0.27303
0	1.24446	1.37457	1.3845	1.27917	1.0733	0.789652	0.456649	0.105505	-0.232712	-0.529882	-0.76323	-0.91709	-0.983928	-0.964526	-0.867378	-0.707381	-0.503987	-0.279021	-0.05441	0.149959	0.318034	0.43888	0.507353	0.524118	0.495048	0.430108	0.341862	0.243791	0.148627	0.0668788	0.00571324	-0.0316821	-0.0462095	-0.042442	-0.0277412	-0.0110304	-0.00137856	-0.00657367	-0.0318635	-0.0790267	-0.145897	-0.22639	-0.311035	-0.388054	-0.444824	-0.469148	-0.451543	-0.386623	-0.273082
0	1.24446	1.37457	1.3845	1.27917	1.0733	0.789652	0.456649	0.105505	-0.232712	-0.529882	-0.76323	-0.91709	-0.983928	-0.964526	-0.867378	-0.707381	-0.503987	-0.279021	-0.05441	0.149959	0.318034	0.43888	0.507353	0.524118	0.495048	0.430108	0.341862	0.243791	0.148627	0.0668788	0.00571324	-0.0316821	-0.0462095	-0.042442	-0.0277413	-0.0110304	-0.00137852	-0.00657363	-0.0318637	-0.079027	-0.145896	-0.226388	-0.311037	-0.388059	-0.444828	-0.469189	-0.451591	-0.386635	-0.273128
0	1.24446	1.37457	1.3845	1.27917	1.0733	0.789652	0.456649	0.105505	-0.232712	-0.529882	-0.76323	-0.91709	-0.983928	-0.964526	-0.867378	-0.707381	-0.503987	-0.279021	-0.05441	0.149959	0.318034	0.43888	0.507353	0.524118	0.495048	0.430108	0.341862	0.243791	0.148627	0.0668788	0.00571324	-0.0316821	-0.0462095	-0.042442	-0.0277413	-0.0110304	-0.00137849	-0.00657358	-0.0318638	-0.0790273	-0.145896	-0.226387	-0.311038	-0.388063	-0.444832	-0.469225	-0.45164	-0.386646	-0.273168
0	1.24446	1.37457	1.3845	1.27917	1.0733	0.789652	0.456649	0.105505	-0.232712	-0.529882	-0.76323	-0.91709	-0.983928	-0.964526	-0.867378	-0.707381	-0.503987	-0.279021	-0.05441	0.149959	0.318034	0.43888	0.507353	0.524118	0.495048	0.430108	0.341862	0.243791	0.148627	0.0668788	0.00571324	-0.0316821	-0.0462095	-0.042442	-0.0277413	-0.0110304	-0.00137846	-0.00657354	-0.0318639	-0.0790276	-0.145896	-0.226386	-0.311039	-0.388068	-0.444836	-0.469256	-0.451688	-0.386657	-0.273199
0	1.24446	1.37457	1.3845	1.27917	1.0733	0.789652	0.456649	0.105505	-0.232712	-0.529882	-0.76323	-0.91709	-0.983928	-0.964526	-0.867378	-0.707381	-0.503987	-0.279021	-0.05441	0.149959	0.318034	0.43888	0.507353	0.524118	0.495048	0.430108	0.341862	0.243791	0.148627	0.0668788	0.00571324	-0.0316821	-0.0462095	-0.042442	-0.0277413	-0.0110304	-0.00137843	-0.00657349	-0.031864	-0.079028	-0.145896	-0.226385	-0.311039	-0.388072	-0.444839	-0.469289	-0.451725	-0.386681	-0.273208
0	1.24446	1.37457	1.3845	1.27917	1.0733	0.789652	0.456649	0.105505	-0.232712	-0.529882	-0.76323	-0.91709	-0.983928	-0.964526	-0.867378	-0.707381	-0.503987	-0.279021	-0.05441	0.149959	0.318034	0.43888	0.507353	0.524118	0.495048	0.430108	0.341862	0.243791	0.148627	0.0668788	0.00571324	-0.0316821	-0.0462095	-0.042442	-0.0277413	-0.0110304	-0.00137841	-0.00657344	-0.0318641	-0.0790282	-0.145896	-0.226383	-0.31104	-0.388076	-0.444842	-0.469316	-0.451761	-0.386705	-0.273211
0	1.24446	1.37457	1.3845	1.27917	1.0733	0.789652	0.456649	0.105505	-0.232712	-0.529882	-0.76323	-0.91709	-0.983928	-0.964526	-0.867378	-0.707381	-0.503987	-0.279021	-0.05441	0.149959	0.318034	0.43888	0.507353	0.524118	0.495048	0.430108	0.341862	0.243791	0.148627	0.0668788	0.00571324	-0.0316821	-0.0462095	-0.042442	-0.0277413	-0.0110305	-0.0013784	-0.0065734	-0.0318641	-0.0790285	-0.145896	-0.226382	-0.311039	-0.388079	-0.444845	-0.469338	-0.451799	-0.386725	-0.273219
0	1.24446	1.37457	1.3845	1.27917	1.0733	0.789652	0.456649	0.105505	-0.232712	-0.529882	-0.76323	-0.91709	-0.983928	-0.964526	-0.867378	-0.707381	-0.503987	-0.279021	-0.05441	0.149959	0.318034	0.43888	0.507353	0.524118	0.495048	0.430108	0.341862	0.243791	0.148627	0.0668788	0.00571324	-0.0316821	-0.0462095	-0.042442	-0.0277413	-0.0110305	-0.00137839	-0.00657335	-0.0318641	-0.0790288	-0.145896	-0.226382	-0.311039	-0.388083	-0.444849	-0.469356	-0.451837	-0.386741	-0.273232
0	1.24446	1.37457	1.3845	1.27917	1.0733	0.789652	0.456649	0.105505	-0.232712	-0.529882	-0.76323	-0.91709	-0.983928	-0.964526	-0.867378	-0.707381	-0.503987	-0.279021	-0.05441	0.149959	0.318034	0.43888	0.507353	0.524118	0.495048	0.430108	0.341862	0.243791	0.148627	0.0668788	0.00571324	-0.0316821	-0.0462095	-0.042442	-0.0277413	-0.0110305	-0.00137838	-0.00657331	-0.0318641	-0.079029	-0.145896	-0.226381	-0.311039	-0.388086	-0.444852	-0.469369	-0.451874	-0.386756	-0.273245
0	1.24446	1.37457	1.3845	1.27917	1.0733	0.789652	0.456649	0.105505	-0.232712	-0.529882	-0.76323	-0.91709	-0.983928	-0.964526	-0.867378	-0.707381	-0.503987	-0.279021	-0.05441	0.149959	0.318034	0.43888	0.507353	0.524118	0.495048	0.430108	0.341862	0.243791	0.148627	0.0668788	0.00571324	-0.0316821	-0.0462095	-0.042442	-0.0277413	-0.0110305	-0.00137837	-0.00657327	-0.0318642	-0.0790292	-0.145896	-0.22638	-0.311038	-0.388088	-0.444855	-0.46938	-0.451909	-0.386772	-0.273256
0	1.24446	1.37457	1.3845	1.27917	1.0733	0.789652	0.456649	0.105505	-0.232712	-0.529882	-0.76323	-0.91709	-0.983928	-0.964526	-0.867378	-0.707381	-0.503987	-0.279021	-0.05441	0.149959	0.318034	0.43888	0.507353	0.524118	0.495048	0.430108	0.341862	0.243791	0.148627	0.0668788	0.00571324	-0.0316821	-0.0462095	-0.042442	-0.0277413	-0.0110305	-0.00137836	-0.00657324	-0.0318641	-0.0790293	-0.145896	-0.22638	-0.311037	-0.38809	-0.444859	-0.469388	-0.45194	-0.38679	-0.273261
0	1.24446	1.37457	1.3845	1.27917	1.0733	0.789652	0.456649	0.105505	-0.232712	-0.529882	-0.76323	-0.91709	-0.983928	-0.964526	-0.867378	-0.707381	-0.503987	-0.279021	-0.05441	0.149959	0.318034	0.43888	0.507353	0.524118	0.495048	0.430108	0.341862	0.243791	0.148627	0.0668788	0.00571324	-0.0316821	-0.0462095	-0.042442	-0.0277413	-0.0110305	-0.00137836	-0.00657321	-0.0318641	-0.0790295	-0.145896	-0.226379	-0.311037	-0.388092	-0.444862	-0.469395	-0.451969	-0.386811	-0.273262
0	1.24446	1.37457	1.3845	1.27917	1.0733	0.789652	0.456649	0.105505	-0.232712	-0.529882	-0.76323	-0.91709	-0.983928	-0.964526	-0.867378	-0.707381	-0.503987	-0.279021	-0.05441	0.149959	0.318034	0.43888	0.507353	0.524118	0.495048	0.430108	0.341862	0.243791	0.148627	0.0668788	0.00571324	-0.0316821	-0.0462095	-0.042442	-0.0277413	-0.0110305	-0.00137836	-0.00657318	-0.0318641	-0.0790296	-0.145896	-0.226379	-0.311036	-0.388093	-0.444866	-0.469401	-0.451994	-0.386833	-0.27326
0	1.24446	1.37457	1.3845	1.27917	1.0733	0.789652	0.456649	0.105505	-0.232712	-0.529882	-0.76323	-0.91709	-0.983928	-0.964526	-0.867378	-0.707381	-0.503987	-0.279021	-0.05441	0.149959	0.318034	0.43888	0.507353	0.524118	0.495048	0.430108	0.341862	0.243791	0.148627	0.0668788	0.00571324	-0.0316821	-0.0462095	-0.042442	-0.0277413	-0.0110305	-0.00137836	-0.00657316	-0.0318641	-0.0790297	-0.145897	-0.226378	-0.311035	-0.388094	-0.444869	-0.469405	-0.452016	-0.386856	-0.273257
0	1.24446	1.37457	1.3845	1.27917	1.0733	0.789652	0.456649	0.105505	-0.232712	-0.529882	-0.76323	-0.91709	-0.983928	-0.964526	-0.867378	-0.707381	-0.503987	-0.279021	-0.05441	0.149959	0.318034	0.43888	0.507353	0.524118	0.495048	0.430108	0.341862	0.243791	0.148627	0.0668788	0.00571324	-0.0316821	-0.0462095	-0.042442	-0.0277413	-0.0110305	-0.00137836	-0.00657313	-0.0318641	-0.0790298	-0.145897	-0.226378	-0.311034	-0.388095	-0.444872	-0.469409	-0.452034	-0.386881	-0.273253
0	1.24446	1.37457	1.3845	1.27917	1.0733	0.789652	0.456649	0.105505	-0.232712	-0.529882	-0.76323	-0.91709	-0.983928	-0.964526	-0.867378	-0.707381	-0.503987	-0.279021	-0.05441	0.149959	0.318034	0.43888	0.507353	0.524118	0.495048	0.430108	0.341862	0.243791	0.148627	0.0668788	0.00571324	-0.0316821	-0.0462095	-0.042442	-0.0277413	-0.0110305	-0.00137836	-0.00657312	-0.031864	-0.0790299	-0.145897	-0.226378	-0.311034	-0.388095	-0.444875	-0.469413	-0.452049	-0.386905	-0.273251
0	1.24446	1.37457	1.3845	1.27917	1.0733	0.789652	0.456649	0.105505	-0.232712	-0.529882	-0.76323	-0.91709	-0.983928	-0.964526	-0.867378	-0.707381	-0.503987	-0.279021	-0.05441	0.149959	0.318034	0.43888	0.507353	0.524118	0.495048	0.430108	0.341862	0.243791	0.148627	0.0668788	0.00571324	-0.0316821	-0.0462095	-0.042442	-0.0277413	-0.0110305	-0.00137837	-0.0065731	-0.031864	-0.07903	-0.145897	-0.226378	-0.311033	-0.388096	-0.444877	-0.469416	-0.452062	-0.386929	-0.273251
0	1.24446	1.37457	1.3845	1.27917	1.0733	0.789652	0.456649	0.105505	-0.232712	-0.529882	-0.76323	-0.91709	-0.983928	-0.964526	-0.867378	-0.707381	-0.503987	-0.279021	-0.05441	0.149959	0.318034	0.43888	0.507353	0.524118	0.495048	0.430108	0.341862	0.243791	0.148627	0.0668788	0.00571324	-0.0316821	-0.0462095	-0.042442	-0.0277413	-0.0110305	-0.00137837	-0.00657309	-0.031864	-0.07903	-0.145897	-0.226378	-0.311032	-0.388096	-0.44488	-0.469419	-0.452073	-0.386952	-0.273253
0	1.24446	1.37457	1.3845	1.27917	1.0733	0.789652	0.456649	0.105505	-0.232712	-0.529882	-0.76323	-0.91709	-0.983928	-0.964526	-0.867378	-0.707381	-0.503987	-0.279021	-0.05441	0.149959	0.318034	0.43888	0.507353	0.524118	0.495048	0.430108	0.341862	0.243791	0.148627	0.0668788	0.00571324	-0.0316821	-0.0462095	-0.042442	-0.0277413	-0.0110305	-0.00137837	-0.00657308	-0.031864	-0.07903	-0.145897	-0.226378	-0.311032	-0.388096	-0.444882	-0.469422	-0.452081	-0.386972	-0.273261
0	1.24446	1.37457	1.3845	1.27917	1.0733	0.789652	0.456649	0.105505	-0.232712	-0.529882	-0.76323	-0.91709	-0.983928	-0.964526	-0.867378	-0.707381	-0.503987	-0.279021	-0.05441	0.149959	0.318034	0.43888	0.507353	0.524118	0.495048	0.430108	0.341862	0.243791	0.148627	0.0668788	0.00571324	-0.0316821	-0.0462095	-0.042442	-0.0277413	-0.0110305	-0.00137838	-0.00657307	-0.0318639	-0.0790301	-0.145898	-0.226378	-0.311031	-0.388096	-0.444884	-0.469425	-0.452088	-0.38699	-0.273271
0	1.24446	1.37457	1.3845	1.27917	1.0733	0.789652	0.456649	0.105505	-0.232712	-0.529882	-0.76323	-0.91709	-0.983928	-0.964526	-0.867378	-0.707381	-0.503987	-0.279021	-0.05441	0.149959	0.318034	0.43888	0.507353	0.524118	0.495048	0.430108	0.341862	0.243791	0.148627	0.0668788	0.00571324	-0.0316821	-0.0462095	-0.042442	-0.0277413	-0.0110305	-0.00137838	-0.00657306	-0.0318639	-0.0790301	-0.145898	-0.226378	-0.311031	-0.388095	-0.444885	-0.469428	-0.452094	-0.387006	-0.273283
0	1.24446	1.37457	1.3845	1.27917	1.0733	0.789652	0.456649	0.105505	-0.232712	-0.529882	-0.76323	-0.91709	-0.983928	-0.964526	-0.867378	-0.707381	-0.503987	-0.279021	-0.05441	0.149959	0.318034	0.43888	0.507353	0.524118	0.495048	0.430108	0.341862	0.243791	0.148627	0.0668788	0.00571324	-0.0316821	-0.0462095	-0.042442	-0.0277413	-0.0110305	-0.00137838	-0.00657306	-0.0318639	-0.0790301	-0.145898	-0.226378	-0.31103	-0.388095	-0.444887	-0.46943	-0.452099	-0.387021	-0.273295
0	1.24446	1.37457	1.3845	1.27917	1.0733	0.789652	0.456649	0.105505	-0.232712	-0.529882	-0.76323	-0.91709	-0.983928	-0.964526	-0.867378	-0.707381	-0.503987	-0.279021	-0.05441	0.149959	0.318034	0.43888	0.507353	0.524118	0.495048	0.430108	0.341862	0.243791	0.148627	0.0668788	0.00571324	-0.0316821	-0.0462095	-0.042442	-0.0277413	-0.0110305	-0.00137839	-0.00657305	-0.0318639	-0.0790301	-0.145898	-0.226378	-0.31103	-0.388095	-0.444888	-0.469432	-0.452103	-0.387034	-0.273309
0	1.24446	1.37457	1.3845	1.27917	1.0733	0.789652	0.456649	0.105505	-0.232712	-0.529882	-0.76323	-0.91709	-0.983928	-0.964526	-0.867378	-0.707381	-0.503987	-0.279021	-0.05441	0.149959	0.318034	0.43888	0.507353	0.524118	0.495048	0.430108	0.341862	0.243791	0.148627	0.0668788	0.00571324	-0.0316821	-0.0462095	-0.042442	-0.0277413	-0.0110305	-0.00137839	-0.00657305	-0.0318639	-0.0790301	-0.145898	-0.226378	-0.31103	-0.388094	-0.444889	-0.469435	-0.452107	-0.387046	-0.273322
0	1.24446	1.37457	1.3845	1.27917	1.0733	0.789652	0.456649	0.105505	-0.232712	-0.529882	-0.76323	-0.91709	-0.983928	-0.964526	-0.867378	-0.707381	-0.503987	-0.279021	-0.05441	0.149959	0.318034	0.43888	0.507353	0.524118	0.495048	0.430108	0.341862	0.243791	0.148627	0.0668788	0.00571324	-0.0316821	-0.0462095	-0.042442	-0.0277413	-0.0110305	-0.00137839	-0.00657305	-0.0318638	-0.0790301	-0.145898	-0.226378	-0.31103	-0.388094	-0.44489	-0.469437	-0.45211	-0.387055	-0.273336
0	1.24446	1.37457	1.3845	1.27917	1.0733	0.789652	0.456649	0.105505	-0.232712	-0.529882	-0.76323	-0.91709	-0.983928	-0.964526	-0.867378	-0.707381	-0.503987	-0.279021	-0.05441	0.149959	0.318034	0.43888	0.507353	0.524118	0.495048	0.430108	0.341862	0.243791	0.148627	0.0668788	0.00571324	-0.0316821	-0.0462095	-0.042442	-0.0277413	-0.0110305	-0.0013784	-0.00657305	-0.0318638	-0.07903	-0.145898	-0.226378	-0.311029	-0.388093	-0.44489	-0.469439	-0.452112	-0.387064	-0.27335
0	1.24446	1.37457	1.3845	1.27917	1.0733	0.789652	0.456649	0.105505	-0.232712	-0.529882	-0.76323	-0.91709	-0.983928	-0.964526	-0.867378	-0.707381	-0.503987	-0.279021	-0.05441	0.149959	0.318034	0.43888	0.507353	0.524118	0.495048	0.430108	0.341862	0.243791	0.148627	0.0668788	0.00571324	-0.0316821	-0.0462095	-0.042442	-0.0277413	-0.0110305	-0.0013784	-0.00657305	-0.0318638	-0.07903	-0.145898	-0.226379	-0.311029	-0.388093	-0.444891	-0.469441	-0.452115	-0.387071	-0.273363
0	1.24446	1.37457	1.3845	1.27917	1.0733	0.789652	0.456649	0.105505	-0.232712	-0.529882	-0.76323	-0.91709	-0.983928	-0.964526	-0.867378	-0.707381	-0.503987	-0.279021	-0.05441	0.149959	0.318034	0.43888	0.507353	0.524118	0.495048	0.430108	0.341862	0.243791	0.148627	0.0668788	0.00571324	-0.0316821	-0.0462095	-0.042442	-0.0277413	-0.0110305	-0.0013784	-0.00657305	-0.0318638	-0.07903	-0.145898	-0.226379	-0.311029	-0.388092	-0.444891	-0.469442	-0.452117	-0.387077	-0.273375
0	1.24446	1.37457	1.3845	1.27917	1.0733	0.789652	0.456649	0.105505	-0.232712	-0.529882	-0.76323	-0.91709	-0.983928	-0.964526	-0.867378	-0.707381	-0.503987	-0.279021	-0.05441	0.149959	0.318034	0.43888	0.507353	0.524118	0.495048	0.430108	0.341862	0.243791	0.148627	0.0668788	0.00571324	-0.0316821	-0.0462095	-0.042442	-0.0277413	-0.0110305	-0.0013784	-0.00657305	-0.0318638	-0.07903	-0.145898	-0.226379	-0.311029	-0.388092	-0.444891	-0.469444	-0.452119	-0.387082	-0.273387
0	1.24446	1.37457	1.3845	1.27917	1.0733	0.789652	0.456649	0.105505	-0.232712	-0.529882	-0.76323	-0.91709	-0.983928	-0.964526	-0.867378	-0.707381	-0.503987	-0.279021	-0.05441	0.149959	0.318034	0.43888	0.507353	0.524118	0.495048	0.430108	0.341862	0.243791	0.148627	0.0668788	0.00571324	-0.0316821	-0.0462095	-0.042442	-0.0277413	-0.0110305	-0.00137841	-0.00657305	-0.0318638	-0.07903	-0.145898	-0.226379	-0.311029	-0.388092	-0.444891	-0.469445	-0.452121	-0.387087	-0.273398
0	1.24446	1.37457	1.3845	1.27917	1.0733	0.789652	0.456649	0.105505	-0.232712	-0.529882	-0.76323	-0.91709	-0.983928	-0.964526	-0.867378	-0.707381	-0.503987	-0.279021	-0.05441	0.149959	0.318034	0.43888	0.507353	0.524118	0.495048	0.430108	0.341862	0.243791	0.148627	0.0668788	0.00571324	-0.0316821	-0.0462095	-0.042442	-0.0277413	-0.0110305	-0.00137841	-0.00657305	-0.0318638	-0.07903	-0.145898	-0.226379	-0.311029	-0.388091	-0.444891	-0.469446	-0.452123	-0.38709	-0.273408
0	1.24446	1.37457	1.3845	1.27917	1.0733	0.789652	0.456649	0.105505	-0.232712	-0.529882	-0.76323	-0.91709	-0.983928	-0.964526	-0.867378	-0.707381	-0.503987	-0.279021	-0.05441	0.149959	0.318034	0.43888	0.507353	0.524118	0.495048	0.430108	0.341862	0.243791	0.148627	0.0668788	0.00571324	-0.0316821	-0.0462095	-0.042442	-0.0277413	-0.0110305	-0.00137841	-0.00657306	-0.0318638	-0.07903	-0.145898	-0.226379	-0.311029	-0.388091	-0.444891	-0.469448	-0.452124	-0.387093	-0.273416
0	1.24446	1.37457	1.3845	1.27917	1.0733	0.789652	0.456649	0.105505	-0.232712	-0.529882	-0.76323	-0.91709	-0.983928	-0.964526	-0.867378	-0.707381	-0.503987	-0.279021	-0.05441	0.149959	0.318034	0.43888	0.507353	0.524118	0.495048	0.430108	0.341862	0.243791	0.148627	0.0668788	0.00571324	-0.0316821	-0.0462095	-0.042442	-0.0277413	-0.0110305	-0.00137841	-0.00657306	-0.0318638	-0.0790299	-0.145898	-0.226379	-0.311029	-0.388091	-0.444891	-0.469448	-0.452126	-0.387096	-0.273424
0	1.24446	1.37457	1.3845	1.27917	1.0733	0.789652	0.456649	0.105505	-0.232712	-0.529882	-0.76323	-0.91709	-0.983928	-0.964526	-0.867378	-0.707381	-0.503987	-0.279021	-0.05441	0.149959	0.318034	0.43888	0.507353	0.524118	0.495048	0.430108	0.341862	0.243791	0.148627	0.0668788	0.00571324	-0.0316821	-0.0462095	-0.042442	-0.0277413	-0.0110305	-0.00137841	-0.00657306	-0.0318638	-0.0790299	-0.145898	-0.226379	-0.311029	-0.388091	-0.444891	-0.469449	-0.452127	-0.387098	-0.273431
0	1.24446	1.37457	1.3845	1.27917	1.0733	0.789652	0.456649	0.105505	-0.232712	-0.529882	-0.76323	-0.91709	-0.983928	-0.964526	-0.867378	-0.707381	-0.503987	-0.279021	-0.05441	0.149959	0.318034	0.43888	0.507353	0.524118	0.495048	0.430108	0.341862	0.243791	0.148627	0.0668788	0.00571324	-0.0316821	-0.0462095	-0.042442	-0.0277413	-0.0110305	-0.00137841	-0.00657306	-0.0318638	-0.0790299	-0.145898	-0.226379	-0.311029	-0.38809	-0.444891	-0.46945	-0.452129	-0.3871	-0.273437
0	1.24446	1.37457	1.3845	1.27917	1.0733	0.789652	0.456649	0.105505	-0.232712	-0.529882	-0.76323	-0.91709	-0.983928	-0.964526	-0.867378	-0.707381	-0.503987	-0.279021	-0.05441	0.149959	0.318034	0.43888	0.507353	0.524118	0.495048	0.430108	0.341862	0.243791	0.148627	0.0668788	0.00571324	-0.0316821	-0.0462095	-0.042442	-0.0277413	-0.0110305	-0.00137841	-0.00657306	-0.0318638	-0.0790299	-0.145898	-0.226379	-0.311029	-0.38809	-0.44489	-0.46945	-0.45213	-0.387102	-0.273442
0	1.24446	1.37457	1.3845	1.27917	1.0733	0.789652	0.456649	0.105505	-0.232712	-0.529882	-0.76323	-0.91709	-0.983928	-0.964526	-0.867378	-0.707381	-0.503987	-0.279021	-0.05441	0.149959	0.318034	0.43888	0.507353	0.524118	0.495048	0.430108	0.341862	0.243791	0.148627	0.0668788	0.00571324	-0.0316821	-0.0462095	-0.042442	-0.0277413	-0.0110305	-0.00137841	-0.00657306	-0.0318638	-0.0790299	-0.145898	-0.226379	-0.311029	-0.38809	-0.44489	-0.469451	-0.452131	-0.387103	-0.273447
0	1.24446	1.37457	1.3845	1.27917	1.0733	0.789652	0.456649	0.105505	-0.232712	-0.529882	-0.76323	-0.91709	-0.983928	-0.964526	-0.867378	-0.707381	-0.503987	-0.279021	-0.05441	0.149959	0.318034	0.43888	0.507353	0.524118	0.495048	0.430108	0.341862	0.243791	0.148627	0.0668788	0.00571324	-0.0316821	-0.0462095	-0.042442	-0.0277413	-0.0110305	-0.00137841	-0.00657307	-0.0318638	-0.0790299	-0.145898	-0.226379	-0.311029	-0.38809	-0.44489	-0.469451	-0.452132	-0.387105	-0.273451
0	1.24446	1.37457	1.3845	1.27917	1.0733	0.789652	0.456649	0.105505	-0.232712	-0.529882	-0.76323	-0.91709	-0.983928	-0.964526	-0.867378	-0.707381	-0.503987	-0.279021	-0.05441	0.149959	0.318034	0.43888	0.507353	0.524118	0.495048	0.430108	0.341862	0.243791	0.148627	0.0668788	0.00571324	-0.0316821	-0.0462095	-0.042442	-0.0277413	-0.0110305	-0.00137842	-0.00657307	-0.0318638	-0.0790299	-0.145898	-0.226379	-0.311029	-0.38809	-0.44489	-0.469451	-0.452133	-0.387106	-0.273454
0	1.24446	1.37457	1.3845	1.27917	1.0733	0.789652	0.456649	0.105505	-0.232712	-0.529882	-0.76323	-0.91709	-0.983928	-0.964526	-0.867378	-0.707381	-0.503987	-0.279021	-0.05441	0.149959	0.318034	0.43888	0.507353	0.524118	0.495048	0.430108	0.341862	0.243791	0.148627	0.0668788	0.00571324	-0.0316821	-0.0462095	-0.042442	-0.0277413	-0.0110305	-0.00137842	-0.00657307	-0.0318638	-0.0790299	-0.145898	-0.226379	-0.311029	-0.38809	-0.444889	-0.469452	-0.452134	-0.387107	-0.273457
0	1.24446	1.37457	1.3845	1.27917	1.0733	0.789652	0.456649	0.105505	-0.232712	-0.529882	-0.76323	-0.91709	-0.983928	-0.964526	-0.867378	-0.707381	-0.503987	-0.279021	-0.05441	0.149959	0.318034	0.43888	0.507353	0.524118	0.495048	0.430108	0.341862	0.243791	0.148627	0.0668788	0.00571324	-0.0316821	-0.0462095	-0.042442	-0.0277413	-0.0110305	-0.00137842	-0.00657307	-0.0318638	-0.0790299	-0.145898	-0.226379	-0.311029	-0.38809	-0.444889	-0.469452	-0.452135	-0.387108	-0.273459
0	1.24446	1.37457	1.3845	1.27917	1.0733	0.789652	0.456649	0.105505	-0.232712	-0.529882	-0.76323	-0.91709	-0.983928	-0.964526	-0.867378	-0.707381	-0.503987	-0.279021	-0.05441	0.149959	0.318034	0.43888	0.507353	0.524118	0.495048	0.430108	0.341862	0.243791	0.148627	0.0668788	0.00571324	-0.0316821	-0.0462095	-0.042442	-0.0277413	-0.0110305	-0.00137842	-0.00657307	-0.0318638	-0.0790299	-0.145898	-0.22638	-0.31103	-0.38809	-0.444889	-0.469452	-0.452136	-0.38711	-0.273461
0	1.24446	1.37457	1.3845	1.27917	1.0733	0.789652	0.456649	0.105505	-0.232712	-0.529882	-0.76323	-0.91709	-0.983928	-0.964526	-0.867378	-0.707381	-0.503987	-0.279021	-0.05441	0.149959	0.318034	0.43888	0.507353	0.524118	0.495048	0.430108	0.341862	0.243791	0.148627	0.0668788	0.00571324	-0.0316821	-0.0462095	-0.042442	-0.0277413	-0.0110305	-0.00137842	-0.00657307	-0.0318638	-0.0790299	-0.145898	-0.22638	-0.31103	-0.38809	-0.444889	-0.469452	-0.452137	-0.387111	-0.273463
0	1.24446	1.37457	1.3845	1.27917	1.0733	0.789652	0.456649	0.105505	-0.232712	-0.529882	-0.76323	-0.91709	-0.983928	-0.964526	-0.867378	-0.707381	-0.503987	-0.279021	-0.05441	0.149959	0.318034	0.43888	0.507353	0.524118	0.495048	0.430108	0.341862	0.243791	0.148627	0.0668788	0.00571324	-0.0316821	-0.0462095	-0.042442	-0.0277413	-0.0110305	-0.00137842	-0.00657307	-0.0318638	-0.0790299	-0.145898	-0.22638	-0.31103	-0.38809	-0.444889	-0.469452	-0.452137	-0.387111	-0.273464
0	1.24446	1.37457	1.3845	1.27917	1.0733	0.789652	0.456649	0.105505	-0.232712	-0.529882	-0.76323	-0.91709	-0.983928	-0.964526	-0.867378	-0.707381	-0.503987	-0.279021	-0.05441	0.149959	0.318034	0.43888	0.507353	0.524118	0.495048	0.430108	0.341862	0.243791	0.148627	0.0668788	0.00571324	-0.0316821	-0.0462095	-0.042442	-0.0277413	-0.0110305	-0.00137842	-0.00657308	-0.0318638	-0.0790299	-0.145898	-0.22638	-0.31103	-0.38809	-0.444889	-0.469452	-0.452138	-0.387112	-0.273465
0	1.24446	1.37457	1.3845	1.27917	1.0733	0.789652	0.456649	0.105505	-0.232712	-0.529882	-0.76323	-0.91709	-0.983928	-0.964526	-0.867378	-0.707381	-0.503987	-0.279021	-0.05441	0.149959	0.318034	0.43888	0.507353	0.524118	0.495048	0.430108	0.341862	0.243791	0.148627	0.0668788	0.00571324	-0.0316821	-0.0462095	-0.042442	-0.0277413	-0.0110305	-0.00137842	-0.00657308	-0.0318638	-0.0790298	-0.145898	-0.22638	-0.31103	-0.38809	-0.444888	-0.469452	-0.452138	-0.387113	-0.273466
0	1.24446	1.37457	1.3845	1.27917	1.0733	0.789652	0.456649	0.105505	-0.232712	-0.529882	-0.76323	-0.91709	-0.983928	-0.964526	-0.867378	-0.707381	-0.503987	-0.279021	-0.05441	0.149959	0.318034	0.43888	0.507353	0.524118	0.495048	0.430108	0.341862	0.243791	0.148627	0.0668788	0.00571324	-0.0316821	-0.0462095	-0.042442	-0.0277413	-0.0110305	-0.00137842	-0.00657308	-0.0318638	-0.0790298	-0.145898	-0.22638	-0.31103	-0.38809	-0.444888	-0.469452	-0.452139	-0.387114	-0.273467
0	1.24446	1.37457	1.3845	1.27917	1.0733	0.789652	0.456649	0.105505	-0.232712	-0.529882	-0.76323	-0.91709	-0.983928	-0.964526	-0.867378	-0.707381	-0.503987	-0.279021	-0.05441	0.149959	0.318034	0.43888	0.507353	0.524118	0.495048	0.430108	0.341862	0.243791	0.148627	0.0668788	0.00571324	-0.0316821	-0.0462095	-0.042442	-0.0277413	-0.0110305	-0.00137842	-0.00657308	-0.0318638	-0.0790298	-0.145898	-0.22638	-0.31103	-0.38809	-0.444888	-0.469451	-0.452139	-0.387115	-0.273468
0	1.24446	1.37457	1.3845	1.27917	1.0733	0.789652	0.456649	0.105505	-0.232712	-0.529882	-0.76323	-0.91709	-0.983928	-0.964526	-0.867378	-0.707381	-0.503987	-0.279021	-0.05441	0.149959	0.318034	0.43888	0.507353	0.524118	0.495048	0.430108	0.341862	0.243791	0.148627	0.0668788	0.00571324	-0.0316821	-0.0462095	-0.042442	-0.0277413	-0.0110305	-0.00137842	-0.00657308	-0.0318638	-0.0790298	-0.145898	-0.22638	-0.31103	-0.38809	-0.444888	-0.469451	-0.452139	-0.387116	-0.273469
0	1.24446	1.37457	1.3845	1.27917	1.0733	0.789652	0.456649	0.105505	-0.232712	-0.529882	-0.76323	-0.91709	-0.983928	-0.964526	-0.867378	-0.707381	-0.503987	-0.279021	-0.05441	0.149959	0.318034	0.43888	0.507353	0.524118	0.495048	0.430108	0.341862	0.243791	0.148627	0.0668788	0.00571324	-0.0316821	-0.0462095	-0.042442	-0.0277413	-0.0110305	-0.00137842	-0.00657308	-0.0318638	-0.0790298	-0.145898	-0.22638	-0.31103	-0.38809	-0.444888	-0.469451	-0.452139	-0.387116	-0.27347
0	1.24446	1.37457	1.3845	1.27917	1.0733	0.789652	0.456649	0.105505	-0.232712	-0.529882	-0.76323	-0.91709	-0.983928	-0.964526	-0.867378	-0.707381	-0.503987	-0.279021	-0.05441	0.149959	0.318034	0.43888	0.507353	0.524118	0.495048	0.430108	0.341862	0.243791	0.148627	0.0668788	0.00571324	-0.0316821	-0.0462095	-0.042442	-0.0277413	-0.0110305	-0.00137842	-0.00657308	-0.0318638	-0.0790298	-0.145898	-0.22638	-0.31103	-0.38809	-0.444888	-0.469451	-0.45214	-0.387117	-0.273471
0	1.24446	1.37457	1.3845	1.27917	1.0733	0.789652	0.456649	0.105505	-0.232712	-0.529882	-0.76323	-0.91709	-0.983928	-0.964526	-0.867378	-0.707381	-0.503987	-0.279021	-0.05441	0.149959	0.318034	0.43888	0.507353	0.524118	0.495048	0.430108	0.341862	0.243791	0.148627	0.0668788	0.00571324	-0.0316821	-0.0462095	-0.042442	-0.0277413	-0.0110305	-0.00137842	-0.00657308	-0.0318638	-0.0790298	-0.145898	-0.22638	-0.31103	-0.38809	-0.444888	-0.469451	-0.45214	-0.387117	-0.273471
0	1.24446	1.37457	1.3845	1.27917	1.0733	0.789652	0.456649	0.105505	-0.232712	-0.529882	-0.76323	-0.91709	-0.983928	-0.964526	-0.867378	-0.707381	-0.503987	-0.279021	-0.05441	0.149959	0.318034	0.43888	0.507353	0.524118	0.495048	0.430108	0.341862	0.243791	0.148627	0.0668788	0.00571324	-0.0316821	-0.0462095	-0.042442	-0.0277413	-0.0110305	-0.00137842	-0.00657308	-0.0318638	-0.0790298	-0.145898	-0.22638	-0.31103	-0.38809	-0.444888	-0.469451	-0.45214	-0.387118	-0.273472
0	1.24446	1.37457	1.3845	1.27917	1.0733	0.789652	0.456649	0.105505	-0.232712	-0.529882	-0.76323	-0.91709	-0.983928	-0.964526	-0.867378	-0.707381	-0.503987	-0.279021	-0.05441	0.149959	0.318034	0.43888	0.507353	0.524118	0.495048	0.430108	0.341862	0.243791	0.148627	0.0668788	0.00571324	-0.0316821	-0.0462095	-0.042442	-0.0277413	-0.0110305	-0.00137842	-0.00657308	-0.0318638	-0.0790298	-0.145898	-0.22638	-0.31103	-0.38809	-0.444888	-0.469451	-0.45214	-0.387118	-0.273473
0	1.24446	1.37457	1.3845	1.27917	1.0733	0.789652	0.456649	0.105505	-0.232712	-0.529882	-0.76323	-0.91709	-0.983928	-0.964526	-0.867378	-0.707381	-0.503987	-0.279021	-0.05441	0.149959	0.318034	0.43888	0.507353	0.524118	0.495048	0.430108	0.341862	0.243791	0.148627	0.0668788	0.00571324	-0.0316821	-0.0462095	-0.042442	-0.0277413	-0.0110305	-0.00137842	-0.00657308	-0.0318638	-0.0790298	-0.145898	-0.22638	-0.31103	-0.38809	-0.444888	-0.469451	-0.45214	-0.387119	-0.273473
0	1.24446	1.37457	1.3845	1.27917	1.0733	0.789652	0.456649	0.105505	-0.232712	-0.529882	-0.76323	-0.91709	-0.983928	-0.964526	-0.867378	-0.707381	-0.503987	-0.279021	-0.05441	0.149959	0.318034	0.43888	0.507353	0.524118	0.495048	0.430108	0.341862	0.243791	0.148627	0.0668788	0.00571324	-0.0316821	-0.0462095	-0.042442	-0.0277413	-0.0110305	-0.00137842	-0.00657308	-0.0318638	-0.0790298	-0.145898	-0.22638	-0.31103	-0.38809	-0.444888	-0.469451	-0.45214	-0.387119	-0.273474
0	1.24446	1.37457	1.3845	1.27917	1.0733	0.789652	0.456649	0.105505	-0.232712	-0.529882	-0.76323	-0.91709	-0.983928	-0.964526	-0.867378	-0.707381	-0.503987	-0.279021	-0.05441	0.149959	0.318034	0.43888	0.507353	0.524118	0.495048	0.430108	0.341862	0.243791	0.148627	0.0668788	0.00571324	-0.0316821	-0.0462095	-0.042442	-0.0277413	-0.0110305	-0.00137842	-0.00657308	-0.0318638	-0.0790298	-0.145898	-0.22638	-0.31103	-0.38809	-0.444888	-0.469451	-0.45214	-0.387119	-0.273474
0	1.24446	1.37457	1.3845	1.27917	1.0733	0.789652	0.456649	0.105505	-0.232712	-0.529882	-0.76323	-0.91709	-0.983928	-0.964526	-0.867378	-0.707381	-0.503987	-0.279021	-0.05441	0.149959	0.318034	0.43888	0.507353	0.524118	0.495048	0.430108	0.341862	0.243791	0.148627	0.0668788	0.00571324	-0.0316821	-0.0462095	-0.042442	-0.0277413	-0.0110305	-0.00137842	-0.00657308	-0.0318638	-0.0790298	-0.145898	-0.22638	-0.31103	-0.38809	-0.444888	-0.469451	-0.45214	-0.387119	-0.273475
0	1.24446	1.37457	1.3845	1.27917	1.0733	0.789652	0.456649	0.105505	-0.232712	-0.529882	-0.76323	-0.91709	-0.983928	-0.964526	-0.867378	-0.707381	-0.503987	-0.279021	-0.05441	0.149959	0.318034	0.43888	0.507353	0.524118	0.495048	0.430108	0.341862	0.243791	0.148627	0.0668788	0.00571324	-0.0316821	-0.0462095	-0.042442	-0.0277413	-0.0110305	-0.00137842	-0.00657308	-0.0318638	-0.0790298	-0.145898	-0.22638	-0.31103	-0.38809	-0.444888	-0.46945	-0.45214	-0.38712	-0.273475
0	1.24446	1.37457	1.3845	1.27917	1.0733	0.789652	0.456649	0.105505	-0.232712	-0.529882	-0.76323	-0.91709	-0.983928	-0.964526	-0.867378	-0.707381	-0.503987	-0.279021	-0.05441	0.149959	0.318034	0.43888	0.507353	0.524118	0.495048	0.430108	0.341862	0.243791	0.148627	0.0668788	0.00571324	-0.0316821	-0.0462095	-0.042442	-0.0277413	-0.0110305	-0.00137842	-0.00657308	-0.0318638	-0.0790298	-0.145898	-0.226379	-0.31103	-0.38809	-0.444888	-0.46945	-0.45214	-0.38712	-0.273476
0	1.24446	1.37457	1.3845	1.27917	1.0733	0.789652	0.456649	0.105505	-0.232712	-0.529882	-0.76323	-0.91709	-0.983928	-0.964526	-0.867378	-0.707381	-0.503987	-0.279021	-0.05441	0.149959	0.318034	0.43888	0.507353	0.524118	0.495048	0.430108	0.341862	0.243791	0.148627	0.0668788	0.00571324	-0.0316821	-0.0462095	-0.042442	-0.0277413	-0.0110305	-0.00137842	-0.00657308	-0.0318638	-0.0790298	-0.145898	-0.226379	-0.31103	-0.38809	-0.444888	-0.46945	-0.45214	-0.38712	-0.273476
0	1.24446	1.37457	1.3845	1.27917	1.0733	0.789652	0.456649	0.105505	-0.232712	-0.529882	-0.76323	-0.91709	-0.983928	-0.964526	-0.867378	-0.707381	-0.503987	-0.279021	-0.05441	0.149959	0.318034	0.43888	0.507353	0.524118	0.495048	0.430108	0.341862	0.243791	0.148627	0.0668788	0.00571324	-0.0316821	-0.0462095	-0.042442	-0.0277413	-0.0110305	-0.00137842	-0.00657308	-0.0318638	-0.0790298	-0.145898	-0.226379	-0.31103	-0.38809	-0.444888	-0.46945	-0.45214	-0.38712	-0.273476
0	1.24446	1.37457	1.3845	1.27917	1.0733	0.789652	0.456649	0.105505	-0.232712	-0.529882	-0.76323	-0.91709	-0.983928	-0.964526	-0.867378	-0.707381	-0.503987	-0.279021	-0.05441	0.149959	0.318034	0.43888	0.507353	0.524118	0.495048	0.430108	0.341862	0.243791	0.148627	0.0668788	0.00571324	-0.0316821	-0.0462095	-0.042442	-0.0277413	-0.0110305	-0.00137842	-0.00657308	-0.0318638	-0.0790298	-0.145898	-0.226379	-0.31103	-0.38809	-0.444888	-0.46945	-0.452139	-0.38712	-0.273477
0	1.24446	1.37457	1.3845	1.27917	1.0733	0.789652	0.456649	0.105505	-0.232712	-0.529882	-0.76323	-0.91709	-0.983928	-0.964526	-0.867378	-0.707381	-0.503987	-0.279021	-0.05441	0.149959	0.318034	0.43888	0.507353	0.524118	0.495048	0.430108	0.341862	0.243791	0.148627	0.0668788	0.00571324	-0.0316821	-0.0462095	-0.042442	-0.0277413	-0.0110305	-0.00137842	-0.00657308	-0.0318638	-0.0790298	-0.145898	-0.226379	-0.31103	-0.38809	-0.444888	-0.46945	-0.452139	-0.38712	-0.273477
0	1.24446	1.37457	1.3845	1.27917	1.0733	0.789652	0.456649	0.105505	-0.232712	-0.529882	-0.76323	-0.91709	-0.983928	-0.964526	-0.867378	-0.707381	-0.503987	-0.279021	-0.05441	0.149959	0.318034	0.43888	0.507353	0.524118	0.495048	0.430108	0.341862	0.243791	0.148627	0.0668788	0.00571324	-0.0316821	-0.0462095	-0.042442	-0.0277413	-0.0110305	-0.00137842	-0.00657308	-0.0318638	-0.0790298	-0.145898	-0.226379	-0.31103	-0.38809	-0.444888	-0.46945	-0.452139	-0.38712	-0.273477
0	1.24446	1.37457	1.3845	1.27917	1.0733	0.789652	0.456649	0.105505	-0.232712	-0.529882	-0.76323	-0.91709	-0.983928	-0.964526	-0.867378	-0.707381	-0.503987	-0.279021	-0.05441	0.149959	0.318034	0.43888	0.507353	0.524118	0.495048	0.430108	0.341862	0.243791	0.148627	0.0668788	0.00571324	-0.0316821	-0.0462095	-0.042442	-0.0277413	-0.0110305	-0.00137842	-0.00657308	-0.0318638	-0.0790299	-0.145898	-0.226379	-0.31103	-0.38809	-0.444888	-0.46945	-0.452139	-0.38712	-0.273477
0	1.24446	1.37457	1.3845	1.27917	1.0733	0.789652	0.456649	0.105505	-0.232712	-0.529882	-0.76323	-0.91709	-0.983928	-0.964526	-0.867378	-0.707381	-0.503987	-0.279021	-0.05441	0.149959	0.318034	0.43888	0.507353	0.524118	0.495048	0.430108	0.341862	0.243791	0.148627	0.0668788	0.00571324	-0.0316821	-0.0462095	-0.042442	-0.0277413	-0.0110305	-0.00137842	-0.00657308	-0.0318638	-0.0790299	-0.145898	-0.226379	-0.31103	-0.38809	-0.444888	-0.46945	-0.452139	-0.38712	-0.273478
0	1.24446	1.37457	1.3845	1.27917	1.0733	0.789652	0.456649	0.105505	-0.232712	-0.529882	-0.76323	-0.91709	-0.983928	-0.964526	-0.867378	-0.707381	-0.503987	-0.279021	-0.05441	0.149959	0.318034	0.43888	0.507353	0.524118	0.495048	0.430108	0.341862	0.243791	0.148627	0.0668788	0.00571324	-0.0316821	-0.0462095	-0.042442	-0.0277413	-0.0110305	-0.00137842	-0.00657308	-0.0318638	-0.0790299	-0.145898	-0.226379	-0.31103	-0.38809	-0.444888	-0.46945	-0.452139	-0.38712	-0.273478
0	1.24446	1.37457	1.3845	1.27917	1.0733	0.789652	0.456649	0.105505	-0.232712	-0.529882	-0.76323	-0.91709	-0.983928	-0.964526	-0.867378	-0.707381	-0.503987	-0.279021	-0.05441	0.149959	0.318034	0.43888	0.507353	0.524118	0.495048	0.430108	0.341862	0.243791	0.148627	0.0668788	0.00571324	-0.0316821	-0.0462095	-0.042442	-0.0277413	-0.0110305	-0.00137842	-0.00657308	-0.0318638	-0.0790299	-0.145898	-0.226379	-0.31103	-0.38809	-0.444888	-0.46945	-0.452139	-0.38712	-0.273478
0	1.24446	1.37457	1.3845	1.27917	1.0733	0.789652	0.456649	0.105505	-0.232712	-0.529882	-0.76323	-0.91709	-0.983928	-0.964526	-0.867378	-0.707381	-0.503987	-0.279021	-0.05441	0.149959	0.318034	0.43888	0.507353	0.524118	0.495048	0.430108	0.341862	0.243791	0.148627	0.0668788	0.00571324	-0.0316821	-0.0462095	-0.042442	-0.0277413	-0.0110305	-0.00137842	-0.00657308	-0.0318638	-0.0790299	-0.145898	-0.226379	-0.31103	-0.38809	-0.444888	-0.46945	-0.452139	-0.38712	-0.273478
0	1.24446	1.37457	1.3845	1.27917	1.0733	0.789652	0.456649	0.105505	-0.232712	-0.529882	-0.76323	-0.91709	-0.983928	-0.964526	-0.867378	-0.707381	-0.503987	-0.279021	-0.05441	0.149959	0.318034	0.43888	0.507353	0.524118	0.495048	0.430108	0.341862	0.243791	0.148627	0.0668788	0.00571324	-0.0316821	-0.0462095	-0.042442	-0.0277413	-0.0110305	-0.00137842	-0.00657308	-0.0318638	-0.0790299	-0.145898	-0.226379	-0.31103	-0.38809	-0.444888	-0.46945	-0.452139	-0.38712	-0.273478
0	1.24446	1.37457	1.3845	1.27917	1.0733	0.789652	0.456649	0.105505	-0.232712	-0.529882	-0.76323	-0.91709	-0.983928	-0.964526	-0.867378	-0.707381	-0.503987	-0.279021	-0.05441	0.149959	0.318034	0.43888	0.507353	0.524118	0.495048	0.430108	0.341862	0.243791	0.148627	0.0668788	0.00571324	-0.0316821	-0.0462095	-0.042442	-0.0277413	-0.0110305	-0.00137842	-0.00657308	-0.0318638	-0.0790299	-0.145898	-0.226379	-0.31103	-0.38809	-0.444888	-0.46945	-0.452139	-0.38712	-0.273478
0	1.24446	1.37457	1.3845	1.27917	1.0733	0.789652	0.456649	0.105505	-0.232712	-0.529882	-0.76323	-0.91709	-0.983928	-0.964526	-0.867378	-0.707381	-0.503987	-0.279021	-0.05441	0.149959	0.318034	0.43888	0.507353	0.524118	0.495048	0.430108	0.341862	0.243791	0.148627	0.0668788	0.00571324	-0.0316821	-0.0462095	-0.042442	-0.0277413	-0.0110305	-0.00137842	-0.00657308	-0.0318638	-0.0790299	-0.145898	-0.226379	-0.31103	-0.38809	-0.444888	-0.46945	-0.452139	-0.38712	-0.273478
0	1.24446	1.37457	1.3845	1.27917	1.0733	0.789652	0.456649	0.105505	-0.232712	-0.529882	-0.76323	-0.91709	-0.983928	-0.964526	-0.867378	-0.707381	-0.503987	-0.279021	-0.05441	0.149959	0.318034	0.43888	0.507353	0.524118	0.495048	0.430108	0.341862	0.243791	0.148627	0.0668788	0.00571324	-0.0316821	-0.0462095	-0.042442	-0.0277413	-0.0110305	-0.00137842	-0.00657308	-0.0318638	-0.0790299	-0.145898	-0.226379	-0.31103	-0.38809	-0.444888	-0.46945	-0.452139	-0.38712	-0.273479
0	1.24446	1.37457	1.3845	1.27917	1.0733	0.789652	0.456649	0.105505	-0.232712	-0.529882	-0.76323	-0.91709	-0.983928	-0.964526	-0.867378	-0.707381	-0.503987	-0.279021	-0.05441	0.149959	0.318034	0.43888	0.507353	0.524118	0.495048	0.430108	0.341862	0.243791	0.148627	0.0668788	0.00571324	-0.0316821	-0.0462095	-0.042442	-0.0277413	-0.0110305	-0.00137842	-0.00657308	-0.0318638	-0.0790299	-0.145898	-0.226379	-0.31103	-0.38809	-0.444888	-0.46945	-0.452139	-0.38712	-0.273479
0	1.24446	1.37457	1.3845	1.27917	1.0733	0.789652	0.456649	0.105505	-0.232712	-0.529882	-0.76323	-0.91709	-0.983928	-0.964526	-0.867378	-0.707381	-0.503987	-0.279021	-0.05441	0.149959	0.318034	0.43888	0.507353	0.524118	0.495048	0.430108	0.341862	0.243791	0.148627	0.0668788	0.00571324	-0.0316821	-0.0462095	-0.042442	-0.0277413	-0.0110305	-0.00137842	-0.00657308	-0.0318638	-0.0790299	-0.145898	-0.226379	-0.31103	-0.38809	-0.444888	-0.46945	-0.452139	-0.38712	-0.273479
0	1.24446	1.37457	1.3845	1.27917	1.0733	0.789652	0.456649	0.105505	-0.232712	-0.529882	-0.76323	-0.91709	-0.983928	-0.964526	-0.867378	-0.707381	-0.503987	-0.279021	-0.05441	0.149959	0.318034	0.43888	0.507353	0.524118	0.495048	0.430108	0.341862	0.243791	0.148627	0.0668788	0.00571324	-0.0316821	-0.0462095	-0.042442	-0.0277413	-0.0110305	-0.00137842	-0.00657308	-0.0318638	-0.0790299	-0.145898	-0.226379	-0.31103	-0.38809	-0.444888	-0.46945	-0.452139	-0.38712	-0.273479
0	1.24446	1.37457	1.3845	1.27917	1.0733	0.789652	0.456649	0.105505	-0.232712	-0.529882	-0.76323	-0.91709	-0.983928	-0.964526	-0.867378	-0.707381	-0.503987	-0.279021	-0.05441	0.149959	0.318034	0.43888	0.507353	0.524118	0.495048	0.430108	0.341862	0.243791	0.148627	0.0668788	0.00571324	-0.0316821	-0.0462095	-0.042442	-0.0277413	-0.0110305	-0.00137842	-0.00657308	-0.0318638	-0.0790299	-0.145898	-0.226379	-0.31103	-0.38809	-0.444888	-0.46945	-0.452139	-0.38712	-0.273479
0	1.24446	1.37457	1.3845	1.27917	1.0733	0.789652	0.456649	0.105505	-0.232712	-0.529882	-0.76323	-0.91709	-0.983928	-0.964526	-0.867378	-0.707381	-0.503987	-0.279021	-0.05441	0.149959	0.318034	0.43888	0.507353	0.524118	0.495048	0.430108	0.341862	0.243791	0.148627	0.0668788	0.00571324	-0.0316821	-0.0462095	-0.042442	-0.0277413	-0.0110305	-0.00137842	-0.00657308	-0.0318638	-0.0790299	-0.145898	-0.226379	-0.31103	-0.38809	-0.444888	-0.46945	-0.452139	-0.38712	-0.273479
0	1.24446	1.37457	1.3845	1.27917	1.0733	0.789652	0.456649	0.105505	-0.232712	-0.529882	-0.76323	-0.91709	-0.983928	-0.964526	-0.867378	-0.707381	-0.503987	-0.279021	-0.05441	0.149959	0.318034	0.43888	0.507353	0.524118	0.495048	0.430108	0.341862	0.243791	0.148627	0.0668788	0.00571324	-0.0316821	-0.0462095	-0.042442	-0.0277413	-0.0110305	-0.00137842	-0.00657308	-0.0318638	-0.0790299	-0.145898	-0.226379	-0.31103	-0.38809	-0.444888	-0.46945	-0.452139	-0.38712	-0.273479
0	1.24446	1.37457	1.3845	1.27917	1.0733	0.789652	0.456649	0.105505	-0.232712	-0.529882	-0.76323	-0.91709	-0.983928	-0.964526	-0.867378	-0.707381	-0.503987	-0.279021	-0.05441	0.149959	0.318034	0.43888	0.507353	0.524118	0.495048	0.430108	0.341862	0.243791	0.148627	0.0668788	0.00571324	-0.0316821	-0.0462095	-0.042442	-0.0277413	-0.0110305	-0.00137842	-0.00657308	-0.0318638	-0.0790299	-0.145898	-0.226379	-0.31103	-0.38809	-0.444888	-0.46945	-0.452139	-0.38712	-0.273479
0	1.24446	1.37457	1.3845	1.27917	1.0733	0.789652	0.456649	0.105505	-0.232712	-0.529882	-0.76323	-0.91709	-0.983928	-0.964526	-0.867378	-0.707381	-0.503987	-0.279021	-0.05441	0.149959	0.318034	0.43888	0.507353	0.524118	0.495048	0.430108	0.341862	0.243791	0.148627	0.0668788	0.00571324	-0.0316821	-0.0462095	-0.042442	-0.0277413	-0.0110305	-0.00137842	-0.00657308	-0.0318638	-0.0790299	-0.145898	-0.226379	-0.31103	-0.38809	-0.444888	-0.46945	-0.452139	-0.38712	-0.273479
0	1.24446	1.37457	1.3845	1.27917	1.0733	0.789652	0.456649	0.105505	-0.232712	-0.529882	-0.76323	-0.91709	-0.983928	-0.964526	-0.867378	-0.707381	-0.503987	-0.279021	-0.05441	0.149959	0.318034	0.43888	0.507353	0.524118	0.495048	0.430108	0.341862	0.243791	0.148627	0.0668788	0.00571324	-0.0316821	-0.0462095	-0.042442	-0.0277413	-0.0110305	-0.00137842	-0.00657308	-0.0318638	-0.0790299	-0.145898	-0.226379	-0.31103	-0.38809	-0.444888	-0.46945	-0.452139	-0.38712	-0.273479
0	1.24446	1.37457	1.3845	1.27917	1.0733	0.789652	0.456649	0.105505	-0.232712	-0.529882	-0.76323	-0.91709	-0.983928	-0.964526	-0.867378	-0.707381	-0.503987	-0.279021	-0.05441	0.149959	0.318034	0.43888	0.507353	0.524118	0.495048	0.430108	0.341862	0.243791	0.148627	0.0668788	0.00571324	-0.0316821	-0.0462095	-0.042442	-0.0277413	-0.0110305	-0.00137842	-0.00657308	-0.0318638	-0.0790299	-0.145898	-0.226379	-0.31103	-0.38809	-0.444888	-0.46945	-0.452139	-0.38712	-0.273479
0	1.24446	1.37457	1.3845	1.27917	1.0733	0.789652	0.456649	0.105505	-0.232712	-0.529882	-0.76323	-0.91709	-0.983928	-0.964526	-0.867378	-0.707381	-0.503987	-0.279021	-0.05441	0.149959	0.318034	0.43888	0.507353	0.524118	0.495048	0.430108	0.341862	0.243791	0.148627	0.0668788	0.00571324	-0.0316821	-0.0462095	-0.042442	-0.0277413	-0.0110305	-0.00137842	-0.00657308	-0.0318638	-0.0790299	-0.145898	-0.226379	-0.31103	-0.38809	-0.444888	-0.46945	-0.452139	-0.38712	-0.273479
0	1.24446	1.37457	1.3845	1.27917	1.0733	0.789652	0.456649	0.105505	-0.232712	-0.529882	-0.76323	-0.91709	-0.983928	-0.964526	-0.867378	-0.707381	-0.503987	-0.279021	-0.05441	0.149959	0.318034	0.43888	0.507353	0.524118	0.495048	0.430108	0.341862	0.243791	0.148627	0.0668788	0.00571324	-0.0316821	-0.0462095	-0.042442	-0.0277413	-0.0110305	-0.00137842	-0.00657308	-0.0318638	-0.0790299	-0.145898	-0.226379	-0.31103	-0.38809	-0.444888	-0.46945	-0.452139	-0.38712	-0.273479
0	1.24446	1.37457	1.3845	1.27917	1.0733	0.789652	0.456649	0.105505	-0.232712	-0.529882	-0.76323	-0.91709	-0.983928	-0.964526	-0.867378	-0.707381	-0.503987	-0.279021	-0.05441	0.149959	0.318034	0.43888	0.507353	0.524118	0.495048	0.430108	0.341862	0.243791	0.148627	0.0668788	0.00571324	-0.0316821	-0.0462095	-0.042442	-0.0277413	-0.0110305	-0.00137842	-0.00657308	-0.0318638	-0.0790299	-0.145898	-0.226379	-0.31103	-0.38809	-0.444888	-0.46945	-0.452139	-0.38712	-0.273479
0	1.24446	1.37457	1.3845	1.27917	1.0733	0.789652	0.456649	0.105505	-0.232712	-0.529882	-0.76323	-0.91709	-0.983928	-0.964526	-0.867378	-0.707381	-0.503987	-0.279021	-0.05441	0.149959	0.318034	0.43888	0.507353	0.524118	0.495048	0.430108	0.341862	0.243791	0.148627	0.0668788	0.00571324	-0.0316821	-0.0462095	-0.042442	-0.0277413	-0.0110305	-0.00137842	-0.00657308	-0.0318638	-0.0790299	-0.145898	-0.226379	-0.31103	-0.38809	-0.444888	-0.46945	-0.452139	-0.38712	-0.273479
0	1.24446	1.37457	1.3845	1.27917	1.0733	0.789652	0.456649	0.105505	-0.232712	-0.529882	-0.76323	-0.91709	-0.983928	-0.964526	-0.867378	-0.707381	-0.503987	-0.279021	-0.05441	0.149959	0.318034	0.43888	0.507353	0.524118	0.495048	0.430108	0.341862	0.243791	0.148627	0.0668788	0.00571324	-0.0316821	-0.0462095	-0.042442	-0.0277413	-0.0110305	-0.00137842	-0.00657308	-0.0318638	-0.0790299	-0.145898	-0.226379	-0.31103	-0.38809	-0.444888	-0.46945	-0.452139	-0.38712	-0.273479
0	1.24446	1.37457	1.3845	1.27917	1.0733	0.789652	0.456649	0.105505	-0.232712	-0.529882	-0.76323	-0.91709	-0.983928	-0.964526	-0.867378	-0.707381	-0.503987	-0.279021	-0.05441	0.149959	0.318034	0.43888	0.507353	0.524118	0.495048	0.430108	0.341862	0.243791	0.148627	0.0668788	0.00571324	-0.0316821	-0.0462095	-0.042442	-0.0277413	-0.0110305	-0.00137842	-0.00657308	-0.0318638	-0.0790299	-0.145898	-0.226379	-0.31103	-0.38809	-0.444888	-0.46945	-0.452139	-0.38712	-0.273479
0	1.24446	1.37457	1.3845	1.27917	1.0733	0.789652	0.456649	0.105505	-0.232712	-0.529882	-0.76323	-0.91709	-0.983928	-0.964526	-0.867378	-0.707381	-0.503987	-0.279021	-0.05441	0.149959	0.318034	0.43888	0.507353	0.524118	0.495048	0.430108	0.341862	0.243791	0.148627	0.0668788	0.00571324	-0.0316821	-0.0462095	-0.042442	-0.0277413	-0.0110305	-0.00137842	-0.00657308	-0.0318638	-0.0790299	-0.145898	-0.226379	-0.31103	-0.38809	-0.444888	-0.46945	-0.452139	-0.38712	-0.273479
0	1.24446	1.37457	1.3845	1.27917	1.0733	0.789652	0.456649	0.105505	-0.232712	-0.529882	-0.76323	-0.91709	-0.983928	-0.964526	-0.867378	-0.707381	-0.503987	-0.279021	-0.05441	0.149959	0.318034	0.43888	0.507353	0.524118	0.495048	0.430108	0.341862	0.243791	0.148627	0.0668788	0.00571324	-0.0316821	-0.0462095	-0.042442	-0.0277413	-0.0110305	-0.00137842	-0.00657308	-0.0318638	-0.0790299	-0.145898	-0.226379	-0.31103	-0.38809	-0.444888	-0.46945	-0.452139	-0.38712	-0.273479
0	1.24446	1.37457	1.3845	1.27917	1.0733	0.789652	0.456649	0.105505	-0.232712	-0.529882	-0.76323	-0.91709	-0.983928	-0.964526	-0.867378	-0.707381	-0.503987	-0.279021	-0.05441	0.149959	0.318034	0.43888	0.507353	0.524118	0.495048	0.430108	0.341862	0.243791	0.148627	0.0668788	0.00571324	-0.0316821	-0.0462095	-0.042442	-0.0277413	-0.0110305	-0.00137842	-0.00657308	-0.0318638	-0.0790299	-0.145898	-0.226379	-0.31103	-0.38809	-0.444888	-0.46945	-0.452139	-0.38712	-0.273479
0	1.24446	1.37457	1.3845	1.27917	1.0733	0.789652	0.456649	0.105505	-0.232712	-0.529882	-0.76323	-0.91709	-0.983928	-0.964526	-0.867378	-0.707381	-0.503987	-0.279021	-0.05441	0.149959	0.318034	0.43888	0.507353	0.524118	0.495048	0.430108	0.341862	0.243791	0.148627	0.0668788	0.00571324	-0.0316821	-0.0462095	-0.042442	-0.0277413	-0.0110305	-0.00137842	-0.00657308	-0.0318638	-0.0790299	-0.145898	-0.226379	-0.31103	-0.38809	-0.444888	-0.46945	-0.452139	-0.38712	-0.273479
0	1.24446	1.37457	1.3845	1.27917	1.0733	0.789652	0.456649	0.105505	-0.232712	-0.529882	-0.76323	-0.91709	-0.983928	-0.964526	-0.867378	-0.707381	-0.503987	-0.279021	-0.05441	0.149959	0.318034	0.43888	0.507353	0.524118	0.495048	0.430108	0.341862	0.243791	0.148627	0.0668788	0.00571324	-0.0316821	-0.0462095	-0.042442	-0.0277413	-0.0110305	-0.00137842	-0.00657308	-0.0318638	-0.0790299	-0.145898	-0.226379	-0.31103	-0.38809	-0.444888	-0.46945	-0.452139	-0.38712	-0.273479
0	1.24446	1.37457	1.3845	1.27917	1.0733	0.789652	0.456649	0.105505	-0.232712	-0.529882	-0.76323	-0.91709	-0.983928	-0.964526	-0.867378	-0.707381	-0.503987	-0.279021	-0.05441	0.149959	0.318034	0.43888	0.507353	0.524118	0.495048	0.430108	0.341862	0.243791	0.148627	0.0668788	0.00571324	-0.0316821	-0.0462095	-0.042442	-0.0277413	-0.0110305	-0.00137842	-0.00657308	-0.0318638	-0.0790299	-0.145898	-0.226379	-0.31103	-0.38809	-0.444888	-0.46945	-0.452139	-0.38712	-0.273479
0	1.24446	1.37457	1.3845	1.27917	1.0733	0.789652	0.456649	0.105505	-0.232712	-0.529882	-0.76323	-0.91709	-0.983928	-0.964526	-0.867378	-0.707381	-0.503987	-0.279021	-0.05441	0.149959	0.318034	0.43888	0.507353	0.524118	0.495048	0.430108	0.341862	0.243791	0.148627	0.0668788	0.00571324	-0.0316821	-0.0462095	-0.042442	-0.0277413	-0.0110305	-0.00137842	-0.00657308	-0.0318638	-0.0790299	-0.145898	-0.226379	-0.31103	-0.38809	-0.444888	-0.46945	-0.452139	-0.38712	-0.273479
0	1.24446	1.37457	1.3845	1.27917	1.0733	0.789652	0.456649	0.105505	-0.232712	-0.529882	-0.76323	-0.91709	-0.983928	-0.964526	-0.867378	-0.707381	-0.503987	-0.279021	-0.05441	0.149959	0.318034	0.43888	0.507353	0.524118	0.495048	0.430108	0.341862	0.243791	0.148627	0.0668788	0.00571324	-0.0316821	-0.0462095	-0.042442	-0.0277413	-0.0110305	-0.00137842	-0.00657308	-0.0318638	-0.0790299	-0.145898	-0.226379	-0.31103	-0.38809	-0.444888	-0.46945	-0.452139	-0.38712	-0.273479
0	1.24446	1.37457	1.3845	1.27917	1.0733	0.789652	0.456649	0.105505	-0.232712	-0.529882	-0.76323	-0.91709	-0.983928	-0.964526	-0.867378	-0.707381	-0.503987	-0.279021	-0.05441	0.149959	0.318034	0.43888	0.507353	0.524118	0.495048	0.430108	0.341862	0.243791	0.148627	0.0668788	0.00571324	-0.0316821	-0.0462095	-0.042442	-0.0277413	-0.0110305	-0.00137842	-0.00657308	-0.0318638	-0.0790299	-0.145898	-0.226379	-0.31103	-0.38809	-0.444888	-0.46945	-0.452139	-0.38712	-0.273479
0	1.24446	1.37457	1.3845	1.27917	1.0733	0.789652	0.456649	0.105505	-0.232712	-0.529882	-0.76323	-0.91709	-0.983928	-0.964526	-0.867378	-0.707381	-0.503987	-0.279021	-0.05441	0.149959	0.318034	0.43888	0.507353	0.524118	0.495048	0.430108	0.341862	0.243791	0.148627	0.0668788	0.00571324	-0.0316821	-0.0462095	-0.042442	-0.0277413	-0.0110305	-0.00137842	-0.00657308	-0.0318638	-0.0790299	-0.145898	-0.226379	-0.31103	-0.38809	-0.444888	-0.46945	-0.452139	-0.38712	-0.273479
0	1.24446	1.37457	1.3845	1.27917	1.0733	0.789652	0.456649	0.105505	-0.232712	-0.529882	-0.76323	-0.91709	-0.983928	-0.964526	-0.867378	-0.707381	-0.503987	-0.279021	-0.05441	0.149959	0.318034	0.43888	0.507353	0.524118	0.495048	0.430108	0.341862	0.243791	0.148627	0.0668788	0.00571324	-0.0316821	-0.0462095	-0.042442	-0.0277413	-0.0110305	-0.00137842	-0.00657308	-0.0318638	-0.0790299	-0.145898	-0.226379	-0.31103	-0.38809	-0.444888	-0.46945	-0.452139	-0.38712	-0.273479
0	1.24446	1.37457	1.3845	1.27917	1.0733	0.789652	0.456649	0.105505	-0.232712	-0.529882	-0.76323	-0.91709	-0.983928	-0.964526	-0.867378	-0.707381	-0.503987	-0.279021	-0.05441	0.149959	0.318034	0.43888	0.507353	0.524118	0.495048	0.430108	0.341862	0.243791	0.148627	0.0668788	0.00571324	-0.0316821	-0.0462095	-0.042442	-0.0277413	-0.0110305	-0.00137842	-0.00657308	-0.0318638	-0.0790299	-0.145898	-0.226379	-0.31103	-0.38809	-0.444888	-0.46945	-0.452139	-0.38712	-0.273479
0	1.24446	1.37457	1.3845	1.27917	1.0733	0.789652	0.456649	0.105505	-0.232712	-0.529882	-0.76323	-0.91709	-0.983928	-0.964526	-0.867378	-0.707381	-0.503987	-0.279021	-0.05441	0.149959	0.318034	0.43888	0.507353	0.524118	0.495048	0.430108	0.341862	0.243791	0.148627	0.0668788	0.00571324	-0.0316821	-0.0462095	-0.042442	-0.0277413	-0.0110305	-0.00137842	-0.00657308	-0.0318638	-0.0790299	-0.145898	-0.226379	-0.31103	-0.38809	-0.444888	-0.46945	-0.452139	-0.38712	-0.273479
0	1.24446	1.37457	1.3845	1.27917	1.0733	0.789652	0.456649	0.105505	-0.232712	-0.529882	-0.76323	-0.91709	-0.983928	-0.964526	-0.867378	-0.707381	-0.503987	-0.279021	-0.05441	0.149959	0.318034	0.43888	0.507353	0.524118	0.495048	0.430108	0.341862	0.243791	0.148627	0.0668788	0.00571324	-0.0316821	-0.0462095	-0.042442	-0.0277413	-0.0110305	-0.00137842	-0.00657308	-0.0318638	-0.0790299	-0.145898	-0.226379	-0.31103	-0.38809	-0.444888	-0.46945	-0.452139	-0.38712	-0.273479
0	1.24446	1.37457	1.3845	1.27917	1.0733	0.789652	0.456649	0.105505	-0.232712	-0.529882	-0.76323	-0.91709	-0.983928	-0.964526	-0.867378	-0.707381	-0.503987	-0.279021	-0.05441	0.149959	0.318034	0.43888	0.507353	0.524118	0.495048	0.430108	0.341862	0.243791	0.148627	0.0668788	0.00571324	-0.0316821	-0.0462095	-0.042442	-0.0277413	-0.0110305	-0.00137842	-0.00657308	-0.0318638	-0.0790299	-0.145898	-0.226379	-0.31103	-0.38809	-0.444888	-0.46945	-0.452139	-0.38712	-0.273479
0	1.24446	1.37457	1.3845	1.27917	1.0733	0.789652	0.456649	0.105505	-0.232712	-0.529882	-0.76323	-0.91709	-0.983928	-0.964526	-0.867378	-0.707381	-0.503987	-0.279021	-0.05441	0.149959	0.318034	0.43888	0.507353	0.524118	0.495048	0.430108	0.341862	0.243791	0.148627	0.0668788	0.00571324	-0.0316821	-0.0462095	-0.042442	-0.0277413	-0.0110305	-0.00137842	-0.00657308	-0.0318638	-0.0790299	-0.145898	-0.226379	-0.31103	-0.38809	-0.444888	-0.46945	-0.452139	-0.38712	-0.273479
0	1.24446	1.37457	1.3845	1.27917	1.0733	0.789652	0.456649	0.105505	-0.232712	-0.529882	-0.76323	-0.91709	-0.983928	-0.964526	-0.867378	-0.707381	-0.503987	-0.279021	-0.05441	0.149959	0.318034	0.43888	0.507353	0.524118	0.495048	0.430108	0.341862	0.243791	0.148627	0.0668788	0.00571324	-0.0316821	-0.0462095	-0.042442	-0.0277413	-0.0110305	-0.00137842	-0.00657308	-0.0318638	-0.0790299	-0.145898	-0.226379	-0.31103	-0.38809	-0.444888	-0.46945	-0.452139	-0.38712	-0.273479
0	1.24446	1.37457	1.3845	1.27917	1.0733	0.789652	0.456649	0.105505	-0.232712	-0.529882	-0.76323	-0.91709	-0.983928	-0.964526	-0.867378	-0.707381	-0.503987	-0.279021	-0.05441	0.149959	0.318034	0.43888	0.507353	0.524118	0.495048	0.430108	0.341862	0.243791	0.148627	0.0668788	0.00571324	-0.0316821	-0.0462095	-0.042442	-0.0277413	-0.0110305	-0.00137842	-0.00657308	-0.0318638	-0.0790299	-0.145898	-0.226379	-0.31103	-0.38809	-0.444888	-0.46945	-0.452139	-0.38712	-0.273479
0	1.24446	1.37457	1.3845	1.27917	1.0733	0.789652	0.456649	0.105505	-0.232712	-0.529882	-0.76323	-0.91709	-0.983928	-0.964526	-0.867378	-0.707381	-0.503987	-0.279021	-0.05441	0.149959	0.318034	0.43888	0.507353	0.524118	0.495048	0.430108	0.341862	0.243791	0.148627	0.0668788	0.00571324	-0.0316821	-0.0462095	-0.042442	-0.0277413	-0.0110305	-0.00137842	-0.00657308	-0.0318638	-0.0790299	-0.145898	-0.226379	-0.31103	-0.38809	-0.444888	-0.46945	-0.452139	-0.38712	-0.273479
0	1.24446	1.37457	1.3845	1.27917	1.0733	0.789652	0.456649	0.105505	-0.232712	-0.529882	-0.76323	-0.91709	-0.983928	-0.964526	-0.867378	-0.707381	-0.503987	-0.279021	-0.05441	0.149959	0.318034	0.43888	0.507353	0.524118	0.495048	0.430108	0.341862	0.243791	0.148627	0.0668788	0.00571324	-0.0316821	-0.0462095	-0.042442	-0.0277413	-0.0110305	-0.00137842	-0.00657308	-0.0318638	-0.0790299	-0.145898	-0.226379	-0.31103	-0.38809	-0.444888	-0.46945	-0.452139	-0.38712	-0.273479
0	1.24446	1.37457	1.3845	1.27917	1.0733	0.789652	0.456649	0.105505	-0.232712	-0.529882	-0.76323	-0.91709	-0.983928	-0.964526	-0.867378	-0.707381	-0.503987	-0.279021	-0.05441	0.149959	0.318034	0.43888	0.507353	0.524118	0.495048	0.430108	0.341862	0.243791	0.148627	0.0668788	0.00571324	-0.0316821	-0.0462095	-0.042442	-0.0277413	-0.0110305	-0.00137842	-0.00657308	-0.0318638	-0.0790299	-0.145898	-0.226379	-0.31103	-0.38809	-0.444888	-0.46945	-0.452139	-0.38712	-0.273479
0	1.24446	1.37457	1.3845	1.27917	1.0733	0.789652	0.456649	0.105505	-0.232712	-0.529882	-0.76323	-0.91709	-0.983928	-0.964526	-0.867378	-0.707381	-0.503987	-0.279021	-0.05441	0.149959	0.318034	0.43888	0.507353	0.524118	0.495048	0.430108	0.341862	0.243791	0.148627	0.0668788	0.00571324	-0.0316821	-0.0462095	-0.042442	-0.0277413	-0.0110305	-0.00137842	-0.00657308	-0.0318638	-0.0790299	-0.145898	-0.226379	-0.31103	-0.38809	-0.444888	-0.46945	-0.452139	-0.38712	-0.273479
0	1.24446	1.37457	1.3845	1.27917	1.0733	0.789652	0.456649	0.105505	-0.232712	-0.529882	-0.76323	-0.91709	-0.983928	-0.964526	-0.867378	-0.707381	-0.503987	-0.279021	-0.05441	0.149959	0.318034	0.43888	0.507353	0.524118	0.495048	0.430108	0.341862	0.243791	0.148627	0.0668788	0.00571324	-0.0316821	-0.0462095	-0.042442	-0.0277413	-0.0110305	-0.00137842	-0.00657308	-0.0318638	-0.0790299	-0.145898	-0.226379	-0.31103	-0.38809	-0.444888	-0.46945	-0.452139	-0.38712	-0.273479
0	1.24446	1.37457	1.3845	1.27917	1.0733	0.789652	0.456649	0.105505	-0.232712	-0.529882	-0.76323	-0.91709	-0.983928	-0.964526	-0.867378	-0.707381	-0.503987	-0.279021	-0.05441	0.149959	0.318034	0.43888	0.507353	0.524118	0.495048	0.430108	0.341862	0.243791	0.148627	0.0668788	0.00571324	-0.0316821	-0.0462095	-0.042442	-0.0277413	-0.0110305	-0.00137842	-0.00657308	-0.0318638	-0.0790299	-0.145898	-0.226379	-0.31103	-0.38809	-0.444888	-0.46945	-0.452139	-0.38712	-0.273479
0	1.24446	1.37457	1.3845	1.27917	1.0733	0.789652	0.456649	0.105505	-0.232712	-0.529882	-0.76323	-0.91709	-0.983928	-0.964526	-0.867378	-0.707381	-0.503987	-0.279021	-0.05441	0.149959	0.318034	0.43888	0.507353	0.524118	0.495048	0.430108	0.341862	0.243791	0.148627	0.0668788	0.00571324	-0.0316821	-0.0462095	-0.042442	-0.0277413	-0.0110305	-0.00137842	-0.00657308	-0.0318638	-0.0790299	-0.145898	-0.226379	-0.31103	-0.38809	-0.444888	-0.46945	-0.452139	-0.38712	-0.273479
0	1.24446	1.37457	1.3845	1.27917	1.0733	0.789652	0.456649	0.105505	-0.232712	-0.529882	-0.76323	-0.91709	-0.983928	-0.964526	-0.867378	-0.707381	-0.503987	-0.279021	-0.05441	0.149959	0.318034	0.43888	0.507353	0.524118	0.495048	0.430108	0.341862	0.243791	0.148627	0.0668788	0.00571324	-0.0316821	-0.0462095	-0.042442	-0.0277413	-0.0110305	-0.00137842	-0.00657308	-0.0318638	-0.0790299	-0.145898	-0.226379	-0.31103	-0.38809	-0.444888	-0.46945	-0.452139	-0.38712	-0.273479
0	1.24446	1.37457	1.3845	1.27917	1.0733	0.789652	0.456649	0.105505	-0.232712	-0.529882	-0.76323	-0.91709	-0.983928	-0.964526	-0.867378	-0.707381	-0.503987	-0.279021	-0.05441	0.149959	0.318034	0.43888	0.507353	0.524118	0.495048	0.430108	0.341862	0.243791	0.148627	0.0668788	0.00571324	-0.0316821	-0.0462095	-0.042442	-0.0277413	-0.0110305	-0.00137842	-0.00657308	-0.0318638	-0.0790299	-0.145898	-0.226379	-0.31103	-0.38809	-0.444888	-0.46945	-0.452139	-0.38712	-0.273479
0	1.24446	1.37457	1.3845	1.27917	1.0733	0.789652	0.456649	0.105505	-0.232712	-0.529882	-0.76323	-0.91709	-0.983928	-0.964526	-0.867378	-0.707381	-0.503987	-0.279021	-0.05441	0.149959	0.318034	0.43888	0.507353	0.524118	0.495048	0.430108	0.341862	0.243791	0.148627	0.0668788	0.00571324	-0.0316821	-0.0462095	-0.042442	-0.0277413	-0.0110305	-0.00137842	-0.00657308	-0.0318638	-0.0790299	-0.145898	-0.226379	-0.31103	-0.38809	-0.444888	-0.46945	-0.452139	-0.38712	-0.273479
0	1.24446	1.37457	1.3845	1.27917	1.0733	0.789652	0.456649	0.105505	-0.232712	-0.529882	-0.76323	-0.91709	-0.983928	-0.964526	-0.867378	-0.707381	-0.503987	-0.279021	-0.05441	0.149959	0.318034	0.43888	0.507353	0.524118	0.495048	0.430108	0.341862	0.243791	0.148627	0.0668788	0.00571324	-0.0316821	-0.0462095	-0.042442	-0.0277413	-0.0110305	-0.00137842	-0.00657308	-0.0318638	-0.0790299	-0.145898	-0.226379	-0.31103	-0.38809	-0.444888	-0.46945	-0.452139	-0.38712	-0.273479
0	1.24446	1.37457	1.3845	1.27917	1.0733	0.789652	0.456649	0.105505	-0.232712	-0.529882	-0.76323	-0.91709	-0.983928	-0.964526	-0.867378	-0.707381	-0.503987	-0.279021	-0.05441	0.149959	0.318034	0.43888	0.507353	0.524118	0.495048	0.430108	0.341862	0.243791	0.148627	0.0668788	0.00571324	-0.0316821	-0.0462095	-0.042442	-0.0277413	-0.0110305	-0.00137842	-0.00657308	-0.0318638	-0.0790299	-0.145898	-0.226379	-0.31103	-0.38809	-0.444888	-0.46945	-0.452139	-0.38712	-0.273479
0	1.24446	1.37457	1.3845	1.27917	1.0733	0.789652	0.456649	0.105505	-0.232712	-0.529882	-0.76323	-0.91709	-0.983928	-0.964526	-0.867378	-0.707381	-0.503987	-0.279021	-0.05441	0.149959	0.318034	0.43888	0.507353	0.524118	0.495048	0.430108	0.341862	0.243791	0.148627	0.0668788	0.00571324	-0.0316821	-0.0462095	-0.042442	-0.0277413	-0.0110305	-0.00137842	-0.00657308	-0.0318638	-0.0790299	-0.145898	-0.226379	-0.31103	-0.38809	-0.444888	-0.46945	-0.452139	-0.38712	-0.273479
0	1.24446	1.37457	1.3845	1.27917	1.0733	0.789652	0.456649	0.105505	-0.232712	-0.529882	-0.76323	-0.91709	-0.983928	-0.964526	-0.867378	-0.707381	-0.503987	-0.279021	-0.05441	0.149959	0.318034	0.43888	0.507353	0.524118	0.495048	0.430108	0.341862	0.243791	0.148627	0.0668788	0.00571324	-0.0316821	-0.0462095	-0.042442	-0.0277413	-0.0110305	-0.00137842	-0.00657308	-0.0318638	-0.0790299	-0.145898	-0.226379	-0.31103	-0.38809	-0.444888	-0.46945	-0.452139	-0.38712	-0.273479
0	1.24446	1.37457	1.3845	1.27917	1.0733	0.789652	0.456649	0.105505	-0.232712	-0.529882	-0.76323	-0.91709	-0.983928	-0.964526	-0.867378	-0.707381	-0.503987	-0.279021	-0.05441	0.149959	0.318034	0.43888	0.507353	0.524118	0.495048	0.430108	0.341862	0.243791	0.148627	0.0668788	0.00571324	-0.0316821	-0.0462095	-0.042442	-0.0277413	-0.0110305	-0.00137842	-0.00657308	-0.0318638	-0.0790299	-0.145898	-0.226379	-0.31103	-0.38809	-0.444888	-0.46945	-0.452139	-0.38712	-0.273479
0	1.24446	1.37457	1.3845	1.27917	1.0733	0.789652	0.456649	0.105505	-0.232712	-0.529882	-0.76323	-0.91709	-0.983928	-0.964526	-0.867378	-0.707381	-0.503987	-0.279021	-0.05441	0.149959	0.318034	0.43888	0.507353	0.524118	0.495048	0.430108	0.341862	0.243791	0.148627	0.0668788	0.00571324	-0.0316821	-0.0462095	-0.042442	-0.0277413	-0.0110305	-0.00137842	-0.00657308	-0.0318638	-0.0790299	-0.145898	-0.226379	-0.31103	-0.38809	-0.444888	-0.46945	-0.452139	-0.38712	-0.273479
0	1.24446	1.37457	1.3845	1.27917	1.0733	0.789652	0.456649	0.105505	-0.232712	-0.529882	-0.76323	-0.91709	-0.983928	-0.964526	-0.867378	-0.707381	-0.503987	-0.279021	-0.05441	0.149959	0.318034	0.43888	0.507353	0.524118	0.495048	0.430108	0.341862	0.243791	0.148627	0.0668788	0.00571324	-0.0316821	-0.0462095	-0.042442	-0.0277413	-0.0110305	-0.00137842	-0.00657308	-0.0318638	-0.0790299	-0.145898	-0.226379	-0.31103	-0.38809	-0.444888	-0.46945	-0.452139	-0.38712	-0.273479
0	1.24446	1.37457	1.3845	1.27917	1.0733	0.789652	0.456649	0.105505	-0.232712	-0.529882	-0.76323	-0.91709	-0.983928	-0.964526	-0.867378	-0.707381	-0.503987	-0.279021	-0.05441	0.149959	0.318034	0.43888	0.507353	0.524118	0.495048	0.430108	0.341862	0.243791	0.148627	0.0668788	0.00571324	-0.0316821	-0.0462095	-0.042442	-0.0277413	-0.0110305	-0.00137842	-0.00657308	-0.0318638	-0.0790299	-0.145898	-0.226379	-0.31103	-0.38809	-0.444888	-0.46945	-0.452139	-0.38712	-0.273479
0	1.24446	1.37457	1.3845	1.27917	1.0733	0.789652	0.456649	0.105505	-0.232712	-0.529882	-0.76323	-0.91709	-0.983928	-0.964526	-0.867378	-0.707381	-0.503987	-0.279021	-0.05441	0.149959	0.318034	0.43888	0.507353	0.524118	0.495048	0.430108	0.341862	0.243791	0.148627	0.0668788	0.00571324	-0.0316821	-0.0462095	-0.042442	-0.0277413	-0.0110305	-0.00137842	-0.00657308	-0.0318638	-0.0790299	-0.145898	-0.226379	-0.31103	-0.38809	-0.444888	-0.46945	-0.452139	-0.38712	-0.273479
0	1.24446	1.37457	1.3845	1.27917	1.0733	0.789652	0.456649	0.105505	-0.232712	-0.529882	-0.76323	-0.91709	-0.983928	-0.964526	-0.867378	-0.707381	-0.503987	-0.279021	-0.05441	0.149959	0.318034	0.43888	0.507353	0.524118	0.495048	0.430108	0.341862	0.243791	0.148627	0.0668788	0.00571324	-0.0316821	-0.0462095	-0.042442	-0.0277413	-0.0110305	-0.00137842	-0.00657308	-0.0318638	-0.0790299	-0.145898	-0.226379	-0.31103	-0.38809	-0.444888	-0.46945	-0.452139	-0.38712	-0.273479
0	1.24446	1.37457	1.3845	1.27917	1.0733	0.789652	0.456649	0.105505	-0.232712	-0.529882	-0.76323	-0.91709	-0.983928	-0.964526	-0.867378	-0.707381	-0.503987	-0.279021	-0.05441	0.149959	0.318034	0.43888	0.507353	0.524118	0.495048	0.430108	0.341862	0.243791	0.148627	0.0668788	0.00571324	-0.0316821	-0.0462095	-0.042442	-0.0277413	-0.0110305	-0.00137842	-0.00657308	-0.0318638	-0.0790299	-0.145898	-0.226379	-0.31103	-0.38809	-0.444888	-0.46945	-0.452139	-0.38712	-0.273479
0	1.24446	1.37457	1.3845	1.27917	1.0733	0.789652	0.456649	0.105505	-0.232712	-0.529882	-0.76323	-0.91709	-0.983928	-0.964526	-0.867378	-0.707381	-0.503987	-0.279021	-0.05441	0.149959	0.318034	0.43888	0.507353	0.524118	0.495048	0.430108	0.341862	0.243791	0.148627	0.0668788	0.00571324	-0.0316821	-0.0462095	-0.042442	-0.0277413	-0.0110305	-0.00137842	-0.00657308	-0.0318638	-0.0790299	-0.145898	-0.226379	-0.31103	-0.38809	-0.444888	-0.46945	-0.452139	-0.38712	-0.273479
0	1.24446	1.37457	1.3845	1.27917	1.0733	0.789652	0.456649	0.105505	-0.232712	-0.529882	-0.76323	-0.91709	-0.983928	-0.964526	-0.867378	-0.707381	-0.503987	-0.279021	-0.05441	0.149959	0.318034	0.43888	0.507353	0.524118	0.495048	0.430108	0.341862	0.243791	0.148627	0.0668788	0.00571324	-0.0316821	-0.0462095	-0.042442	-0.0277413	-0.0110305	-0.00137842	-0.00657308	-0.0318638	-0.0790299	-0.145898	-0.226379	-0.31103	-0.38809	-0.444888	-0.46945	-0.452139	-0.38712	-0.273479
0	1.24446	1.37457	1.3845	1.27917	1.0733	0.789652	0.456649	0.105505	-0.232712	-0.529882	-0.76323	-0.91709	-0.983928	-0.964526	-0.867378	-0.707381	-0.503987	-0.279021	-0.05441	0.149959	0.318034	0.43888	0.507353	0.524118	0.495048	0.430108	0.341862	0.243791	0.148627	0.0668788	0.00571324	-0.0316821	-0.0462095	-0.042442	-0.0277413	-0.0110305	-0.00137842	-0.00657308	-0.0318638	-0.0790299	-0.145898	-0.226379	-0.31103	-0.38809	-0.444888	-0.46945	-0.452139	-0.38712	-0.273479
0	1.24446	1.37457	1.3845	1.27917	1.0733	0.789652	0.456649	0.105505	-0.232712	-0.529882	-0.76323	-0.91709	-0.983928	-0.964526	-0.867378	-0.707381	-0.503987	-0.279021	-0.05441	0.149959	0.318034	0.43888	0.507353	0.524118	0.495048	0.430108	0.341862	0.243791	0.148627	0.0668788	0.00571324	-0.0316821	-0.0462095	-0.042442	-0.0277413	-0.0110305	-0.00137842	-0.00657308	-0.0318638	-0.0790299	-0.145898	-0.226379	-0.31103	-0.38809	-0.444888	-0.46945	-0.452139	-0.38712	-0.273479
0	1.24446	1.37457	1.3845	1.27917	1.0733	0.789652	0.456649	0.105505	-0.232712	-0.529882	-0.76323	-0.91709	-0.983928	-0.964526	-0.867378	-0.707381	-0.503987	-0.279021	-0.05441	0.149959	0.318034	0.43888	0.507353	0.524118	0.495048	0.430108	0.341862	0.243791	0.148627	0.0668788	0.00571324	-0.0316821	-0.0462095	-0.042442	-0.0277413	-0.0110305	-0.00137842	-0.00657308	-0.0318638	-0.0790299	-0.145898	-0.226379	-0.31103	-0.38809	-0.444888	-0.46945	-0.452139	-0.38712	-0.273479
0	1.24446	1.37457	1.3845	1.27917	1.0733	0.789652	0.456649	0.105505	-0.232712	-0.529882	-0.76323	-0.91709	-0.983928	-0.964526	-0.867378	-0.707381	-0.503987	-0.279021	-0.05441	0.149959	0.318034	0.43888	0.507353	0.524118	0.495048	0.430108	0.341862	0.243791	0.148627	0.0668788	0.00571324	-0.0316821	-0.0462095	-0.042442	-0.0277413	-0.0110305	-0.00137842	-0.00657308	-0.0318638	-0.0790299	-0.145898	-0.226379	-0.31103	-0.38809	-0.444888	-0.46945	-0.452139	-0.38712	-0.273479
0	1.24446	1.37457	1.3845	1.27917	1.0733	0.789652	0.456649	0.105505	-0.232712	-0.529882	-0.76323	-0.91709	-0.983928	-0.964526	-0.867378	-0.707381	-0.503987	-0.279021	-0.05441	0.149959	0.318034	0.43888	0.507353	0.524118	0.495048	0.430108	0.341862	0.243791	0.148627	0.0668788	0.00571324	-0.0316821	-0.0462095	-0.042442	-0.0277413	-0.0110305	-0.00137842	-0.00657308	-0.0318638	-0.0790299	-0.145898	-0.226379	-0.31103	-0.38809	-0.444888	-0.46945	-0.452139	-0.38712	-0.273479
0	1.24446	1.37457	1.3845	1.27917	1.0733	0.789652	0.456649	0.105505	-0.232712	-0.529882	-0.76323	-0.91709	-0.983928	-0.964526	-0.867378	-0.707381	-0.503987	-0.279021	-0.05441	0.149959	0.318034	0.43888	0.507353	0.524118	0.495048	0.430108	0.341862	0.243791	0.148627	0.0668788	0.00571324	-0.0316821	-0.0462095	-0.042442	-0.0277413	-0.0110305	-0.00137842	-0.00657308	-0.0318638	-0.0790299	-0.145898	-0.226379	-0.31103	-0.38809	-0.444888	-0.46945	-0.452139	-0.38712	-0.273479
0	1.24446	1.37457	1.3845	1.27917	1.0733	0.789652	0.456649	0.105505	-0.232712	-0.529882	-0.76323	-0.91709	-0.983928	-0.964526	-0.867378	-0.707381	-0.503987	-0.279021	-0.05441	0.149959	0.318034	0.43888	0.507353	0.524118	0.495048	0.430108	0.341862	0.243791	0.148627	0.0668788	0.00571324	-0.0316821	-0.0462095	-0.042442	-0.0277413	-0.0110305	-0.00137842	-0.00657308	-0.0318638	-0.0790299	-0.145898	-0.226379	-0.31103	-0.38809	-0.444888	-0.46945	-0.452139	-0.38712	-0.273479
0	1.24446	1.37457	1.3845	1.27917	1.0733	0.789652	0.456649	0.105505	-0.232712	-0.529882	-0.76323	-0.91709	-0.983928	-0.964526	-0.867378	-0.707381	-0.503987	-0.279021	-0.05441	0.149959	0.318034	0.43888	0.507353	0.524118	0.495048	0.430108	0.341862	0.243791	0.148627	0.0668788	0.00571324	-0.0316821	-0.0462095	-0.042442	-0.0277413	-0.0110305	-0.00137842	-0.00657308	-0.0318638	-0.0790299	-0.145898	-0.226379	-0.31103	-0.38809	-0.444888	-0.46945	-0.452139	-0.38712	-0.273479
0	1.24446	1.37457	1.3845	1.27917	1.0733	0.789652	0.456649	0.105505	-0.232712	-0.529882	-0.76323	-0.91709	-0.983928	-0.964526	-0.867378	-0.707381	-0.503987	-0.279021	-0.05441	0.149959	0.318034	0.43888	0.507353	0.524118	0.495048	0.430108	0.341862	0.243791	0.148627	0.0668788	0.00571324	-0.0316821	-0.0462095	-0.042442	-0.0277413	-0.0110305	-0.00137842	-0.00657308	-0.0318638	-0.0790299	-0.145898	-0.226379	-0.31103	-0.38809	-0.444888	-0.46945	-0.452139	-0.38712	-0.273479
0	1.24446	1.37457	1.3845	1.27917	1.0733	0.789652	0.456649	0.105505	-0.232712	-0.529882	-0.76323	-0.91709	-0.983928	-0.964526	-0.867378	-0.707381	-0.503987	-0.279021	-0.05441	0.149959	0.318034	0.43888	0.507353	0.524118	0.495048	0.430108	0.341862	0.243791	0.148627	0.0668788	0.00571324	-0.0316821	-0.0462095	-0.042442	-0.0277413	-0.0110305	-0.00137842	-0.00657308	-0.0318638	-0.0790299	-0.145898	-0.226379	-0.31103	-0.38809	-0.444888	-0.46945	-0.452139	-0.38712	-0.273479
0	1.24446	1.37457	1.3845	1.27917	1.0733	0.789652	0.456649	0.105505	-0.232712	-0.529882	-0.76323	-0.91709	-0.983928	-0.964526	-0.867378	-0.707381	-0.503987	-0.279021	-0.05441	0.149959	0.318034	0.43888	0.507353	0.524118	0.495048	0.430108	0.341862	0.243791	0.148627	0.0668788	0.00571324	-0.0316821	-0.0462095	-0.042442	-0.0277413	-0.0110305	-0.00137842	-0.00657308	-0.0318638	-0.0790299	-0.145898	-0.226379	-0.31103	-0.38809	-0.444888	-0.46945	-0.452139	-0.38712	-0.273479
0	1.24446	1.37457	1.3845	1.27917	1.0733	0.789652	0.456649	0.105505	-0.232712	-0.529882	-0.76323	-0.91709	-0.983928	-0.964526	-0.867378	-0.707381	-0.503987	-0.279021	-0.05441	0.149959	0.318034	0.43888	0.507353	0.524118	0.495048	0.430108	0.341862	0.243791	0.148627	0.0668788	0.00571324	-0.0316821	-0.0462095	-0.042442	-0.0277413	-0.0110305	-0.00137842	-0.00657308	-0.0318638	-0.0790299	-0.145898	-0.226379	-0.31103	-0.38809	-0.444888	-0.46945	-0.452139	-0.38712	-0.273479
0	1.24446	1.37457	1.3845	1.27917	1.0733	0.789652	0.456649	0.105505	-0.232712	-0.529882	-0.76323	-0.91709	-0.983928	-0.964526	-0.867378	-0.707381	-0.503987	-0.279021	-0.05441	0.149959	0.318034	0.43888	0.507353	0.524118	0.495048	0.430108	0.341862	0.243791	0.148627	0.0668788	0.00571324	-0.0316821	-0.0462095	-0.042442	-0.0277413	-0.0110305	-0.00137842	-0.00657308	-0.0318638	-0.0790299	-0.145898	-0.226379	-0.31103	-0.38809	-0.444888	-0.46945	-0.452139	-0.38712	-0.273479
0	1.24446	1.37457	1.3845	1.27917	1.0733	0.789652	0.456649	0.105505	-0.232712	-0.529882	-0.76323	-0.91709	-0.983928	-0.964526	-0.867378	-0.707381	-0.503987	-0.279021	-0.05441	0.149959	0.318034	0.43888	0.507353	0.524118	0.495048	0.430108	0.341862	0.243791	0.148627	0.0668788	0.00571324	-0.0316821	-0.0462095	-0.042442	-0.0277413	-0.0110305	-0.00137842	-0.00657308	-0.0318638	-0.0790299	-0.145898	-0.226379	-0.31103	-0.38809	-0.444888	-0.46945	-0.452139	-0.38712	-0.273479
0	1.24446	1.37457	1.3845	1.27917	1.0733	0.789652	0.456649	0.105505	-0.232712	-0.529882	-0.76323	-0.91709	-0.983928	-0.964526	-0.867378	-0.707381	-0.503987	-0.279021	-0.05441	0.149959	0.318034	0.43888	0.507353	0.524118	0.495048	0.430108	0.341862	0.243791	0.148627	0.0668788	0.00571324	-0.0316821	-0.0462095	-0.042442	-0.0277413	-0.0110305	-0.00137842	-0.00657308	-0.0318638	-0.0790299	-0.145898	-0.226379	-0.31103	-0.38809	-0.444888	-0.46945	-0.452139	-0.38712	-0.273479
0	1.24446	1.37457	1.3845	1.27917	1.0733	0.789652	0.456649	0.105505	-0.232712	-0.529882	-0.76323	-0.91709	-0.983928	-0.964526	-0.867378	-0.707381	-0.503987	-0.279021	-0.05441	0.149959	0.318034	0.43888	0.507353	0.524118	0.495048	0.430108	0.341862	0.243791	0.148627	0.0668788	0.00571324	-0.0316821	-0.0462095	-0.042442	-0.0277413	-0.0110305	-0.00137842	-0.00657308	-0.0318638	-0.0790299	-0.145898	-0.226379	-0.31103	-0.38809	-0.444888	-0.46945	-0.452139	-0.38712	-0.273479
0	1.24446	1.37457	1.3845	1.27917	1.0733	0.789652	0.456649	0.105505	-0.232712	-0.529882	-0.76323	-0.91709	-0.983928	-0.964526	-0.867378	-0.707381	-0.503987	-0.279021	-0.05441	0.149959	0.318034	0.43888	0.507353	0.524118	0.495048	0.430108	0.341862	0.243791	0.148627	0.0668788	0.00571324	-0.0316821	-0.0462095	-0.042442	-0.0277413	-0.0110305	-0.00137842	-0.00657308	-0.0318638	-0.0790299	-0.145898	-0.226379	-0.31103	-0.38809	-0.444888	-0.46945	-0.452139	-0.38712	-0.273479
0	1.24446	1.37457	1.3845	1.27917	1.0733	0.789652	0.456649	0.105505	-0.232712	-0.529882	-0.76323	-0.91709	-0.983928	-0.964526	-0.867378	-0.707381	-0.503987	-0.279021	-0.05441	0.149959	0.318034	0.43888	0.507353	0.524118	0.495048	0.430108	0.341862	0.243791	0.148627	0.0668788	0.00571324	-0.0316821	-0.0462095	-0.042442	-0.0277413	-0.0110305	-0.00137842	-0.00657308	-0.0318638	-0.0790299	-0.145898	-0.226379	-0.31103	-0.38809	-0.444888	-0.46945	-0.452139	-0.38712	-0.273479
0	1.24446	1.37457	1.3845	1.27917	1.0733	0.789652	0.456649	0.105505	-0.232712	-0.529882	-0.76323	-0.91709	-0.983928	-0.964526	-0.867378	-0.707381	-0.503987	-0.279021	-0.05441	0.149959	0.318034	0.43888	0.507353	0.524118	0.495048	0.430108	0.341862	0.243791	0.148627	0.0668788	0.00571324	-0.0316821	-0.0462095	-0.042442	-0.0277413	-0.0110305	-0.00137842	-0.00657308	-0.0318638	-0.0790299	-0.145898	-0.226379	-0.31103	-0.38809	-0.444888	-0.46945	-0.452139	-0.38712	-0.273479
0	1.24446	1.37457	1.3845	1.27917	1.0733	0.789652	0.456649	0.105505	-0.232712	-0.529882	-0.76323	-0.91709	-0.983928	-0.964526	-0.867378	-0.707381	-0.503987	-0.279021	-0.05441	0.149959	0.318034	0.43888	0.507353	0.524118	0.495048	0.430108	0.341862	0.243791	0.148627	0.0668788	0.00571324	-0.0316821	-0.0462095	-0.042442	-0.0277413	-0.0110305	-0.00137842	-0.00657308	-0.0318638	-0.0790299	-0.145898	-0.226379	-0.31103	-0.38809	-0.444888	-0.46945	-0.452139	-0.38712	-0.273479
0	1.24446	1.37457	1.3845	1.27917	1.0733	0.789652	0.456649	0.105505	-0.232712	-0.529882	-0.76323	-0.91709	-0.983928	-0.964526	-0.867378	-0.707381	-0.503987	-0.279021	-0.05441	0.149959	0.318034	0.43888	0.507353	0.524118	0.495048	0.430108	0.341862	0.243791	0.148627	0.0668788	0.00571324	-0.0316821	-0.0462095	-0.042442	-0.0277413	-0.0110305	-0.00137842	-0.00657308	-0.0318638	-0.0790299	-0.145898	-0.226379	-0.31103	-0.38809	-0.444888	-0.46945	-0.452139	-0.38712	-0.273479
0	1.24446	1.37457	1.3845	1.27917	1.0733	0.789652	0.456649	0.105505	-0.232712	-0.529882	-0.76323	-0.91709	-0.983928	-0.964526	-0.867378	-0.707381	-0.503987	-0.279021	-0.05441	0.149959	0.318034	0.43888	0.507353	0.524118	0.495048	0.430108	0.341862	0.243791	0.148627	0.0668788	0.00571324	-0.0316821	-0.0462095	-0.042442	-0.0277413	-0.0110305	-0.00137842	-0.00657308	-0.0318638	-0.0790299	-0.145898	-0.226379	-0.31103	-0.38809	-0.444888	-0.46945	-0.452139	-0.38712	-0.273479
0	1.24446	1.37457	1.3845	1.27917	1.0733	0.789652	0.456649	0.105505	-0.232712	-0.529882	-0.76323	-0.91709	-0.983928	-0.964526	-0.867378	-0.707381	-0.503987	-0.279021	-0.05441	0.149959	0.318034	0.43888	0.507353	0.524118	0.495048	0.430108	0.341862	0.243791	0.148627	0.0668788	0.00571324	-0.0316821	-0.0462095	-0.042442	-0.0277413	-0.0110305	-0.00137842	-0.00657308	-0.0318638	-0.0790299	-0.145898	-0.226379	-0.31103	-0.38809	-0.444888	-0.46945	-0.452139	-0.38712	-0.273479
0	1.24446	1.37457	1.3845	1.27917	1.0733	0.789652	0.456649	0.105505	-0.232712	-0.529882	-0.76323	-0.91709	-0.983928	-0.964526	-0.867378	-0.707381	-0.503987	-0.279021	-0.05441	0.149959	0.318034	0.43888	0.507353	0.524118	0.495048	0.430108	0.341862	0.243791	0.148627	0.0668788	0.00571324	-0.0316821	-0.0462095	-0.042442	-0.0277413	-0.0110305	-0.00137842	-0.00657308	-0.0318638	-0.0790299	-0.145898	-0.226379	-0.31103	-0.38809	-0.444888	-0.46945	-0.452139	-0.38712	-0.273479
0	1.24446	1.37457	1.3845	1.27917	1.0733	0.789652	0.456649	0.105505	-0.232712	-0.529882	-0.76323	-0.91709	-0.983928	-0.964526	-0.867378	-0.707381	-0.503987	-0.279021	-0.05441	0.149959	0.318034	0.43888	0.507353	0.524118	0.495048	0.430108	0.341862	0.243791	0.148627	0.0668788	0.00571324	-0.0316821	-0.0462095	-0.042442	-0.0277413	-0.0110305	-0.00137842	-0.00657308	-0.0318638	-0.0790299	-0.145898	-0.226379	-0.31103	-0.38809	-0.444888	-0.46945	-0.452139	-0.38712	-0.273479
0	1.24446	1.37457	1.3845	1.27917	1.0733	0.789652	0.456649	0.105505	-0.232712	-0.529882	-0.76323	-0.91709	-0.983928	-0.964526	-0.867378	-0.707381	-0.503987	-0.279021	-0.05441	0.149959	0.318034	0.43888	0.507353	0.524118	0.495048	0.430108	0.341862	0.243791	0.148627	0.0668788	0.00571324	-0.0316821	-0.0462095	-0.042442	-0.0277413	-0.0110305	-0.00137842	-0.00657308	-0.0318638	-0.0790299	-0.145898	-0.226379	-0.31103	-0.38809	-0.444888	-0.46945	-0.452139	-0.38712	-0.273479
0	1.24446	1.37457	1.3845	1.27917	1.0733	0.789652	0.456649	0.105505	-0.232712	-0.529882	-0.76323	-0.91709	-0.983928	-0.964526	-0.867378	-0.707381	-0.503987	-0.279021	-0.05441	0.149959	0.318034	0.43888	0.507353	0.524118	0.495048	0.430108	0.341862	0.243791	0.148627	0.0668788	0.00571324	-0.0316821	-0.0462095	-0.042442	-0.0277413	-0.0110305	-0.00137842	-0.00657308	-0.0318638	-0.0790299	-0.145898	-0.226379	-0.31103	-0.38809	-0.444888	-0.46945	-0.452139	-0.38712	-0.273479
0	1.24446	1.37457	1.3845	1.27917	1.0733	0.789652	0.456649	0.105505	-0.232712	-0.529882	-0.76323	-0.91709	-0.983928	-0.964526	-0.867378	-0.707381	-0.503987	-0.279021	-0.05441	0.149959	0.318034	0.43888	0.507353	0.524118	0.495048	0.430108	0.341862	0.243791	0.148627	0.0668788	0.00571324	-0.0316821	-0.0462095	-0.042442	-0.0277413	-0.0110305	-0.00137842	-0.00657308	-0.0318638	-0.0790299	-0.145898	-0.226379	-0.31103	-0.38809	-0.444888	-0.46945	-0.452139	-0.38712	-0.273479
0	1.24446	1.37457	1.3845	1.27917	1.0733	0.789652	0.456649	0.105505	-0.232712	-0.529882	-0.76323	-0.91709	-0.983928	-0.964526	-0.867378	-0.707381	-0.503987	-0.279021	-0.05441	0.149959	0.318034	0.43888	0.507353	0.524118	0.495048	0.430108	0.341862	0.243791	0.148627	0.0668788	0.00571324	-0.0316821	-0.0462095	-0.042442	-0.0277413	-0.0110305	-0.00137842	-0.00657308	-0.0318638	-0.0790299	-0.145898	-0.226379	-0.31103	-0.38809	-0.444888	-0.46945	-0.452139	-0.38712	-0.273479
0	1.24446	1.37457	1.3845	1.27917	1.0733	0.789652	0.456649	0.105505	-0.232712	-0.529882	-0.76323	-0.91709	-0.983928	-0.964526	-0.867378	-0.707381	-0.503987	-0.279021	-0.05441	0.149959	0.318034	0.43888	0.507353	0.524118	0.495048	0.430108	0.341862	0.243791	0.148627	0.0668788	0.00571324	-0.0316821	-0.0462095	-0.042442	-0.0277413	-0.0110305	-0.00137842	-0.00657308	-0.0318638	-0.0790299	-0.145898	-0.226379	-0.31103	-0.38809	-0.444888	-0.46945	-0.452139	-0.38712	-0.273479
0	1.24446	1.37457	1.3845	1.27917	1.0733	0.789652	0.456649	0.105505	-0.232712	-0.529882	-0.76323	-0.91709	-0.983928	-0.964526	-0.867378	-0.707381	-0.503987	-0.279021	-0.05441	0.149959	0.318034	0.43888	0.507353	0.524118	0.495048	0.430108	0.341862	0.243791	0.148627	0.0668788	0.00571324	-0.0316821	-0.0462095	-0.042442	-0.0277413	-0.0110305	-0.00137842	-0.00657308	-0.0318638	-0.0790299	-0.145898	-0.226379	-0.31103	-0.38809	-0.444888	-0.46945	-0.452139	-0.38712	-0.273479
0	1.24446	1.37457	1.3845	1.27917	1.0733	0.789652	0.456649	0.105505	-0.232712	-0.529882	-0.76323	-0.91709	-0.983928	-0.964526	-0.867378	-0.707381	-0.503987	-0.279021	-0.05441	0.149959	0.318034	0.43888	0.507353	0.524118	0.495048	0.430108	0.341862	0.243791	0.148627	0.0668788	0.00571324	-0.0316821	-0.0462095	-0.042442	-0.0277413	-0.0110305	-0.00137842	-0.00657308	-0.0318638	-0.0790299	-0.145898	-0.226379	-0.31103	-0.38809	-0.444888	-0.46945	-0.452139	-0.38712	-0.273479
0	1.24446	1.37457	1.3845	1.27917	1.0733	0.789652	0.456649	0.105505	-0.232712	-0.529882	-0.76323	-0.91709	-0.983928	-0.964526	-0.867378	-0.707381	-0.503987	-0.279021	-0.05441	0.149959	0.318034	0.43888	0.507353	0.524118	0.495048	0.430108	0.341862	0.243791	0.148627	0.0668788	0.00571324	-0.0316821	-0.0462095	-0.042442	-0.0277413	-0.0110305	-0.00137842	-0.00657308	-0.0318638	-0.0790299	-0.145898	-0.226379	-0.31103	-0.38809	-0.444888	-0.46945	-0.452139	-0.38712	-0.273479
[truncated: 2 more columns]
