# Supplementary material for: Event-triggered iterative learning control for output constrained multi-agent systems
Source: PLoS One. 2025 Mar 21;20(3):e0315209. doi: 10.1371/journal.pone.0315209 (PMC11927920; doi:10.1371/journal.pone.0315209)
Supplement: S1 Data — (ZIP) [file pone.0315209.s001.zip › S1 data/data - matlab/Figure 4 data/agent 5 501 iterations.xlsx]

## Sheet: Sheet1
agent 5 501 iterations
0	-0.441687	1.41	-1.32992	1.41	-1.41	1.41	-1.41	1.41	-1.41	1.41	-1.41	1.41	-1.41	1.41	-1.41	1.41	-1.41	1.41	-1.41	1.41	-1.41	1.41	-1.41	1.41	-1.41	1.41	-1.41	1.41	-1.41	1.41	-1.41	1.41	-1.41	1.41	-1.41	1.41	-1.41	1.41	-1.41	1.41	-1.41	1.41	-1.41	1.41	-1.41	1.41	-1.41	1.41	-1.41
0	-0.152633	1.20487	-0.21248	1.18951	-0.227366	1.1373	-0.242832	1.07474	-0.248082	1.01178	-0.224029	0.946134	-0.147034	0.854669	0.0205229	0.675933	0.358467	0.265173	1.04735	-0.691749	1.41	-1.41	1.41	-1.41	1.41	-1.41	1.41	-1.41	1.41	-1.41	1.41	-1.41	1.41	-1.41	1.41	-1.41	1.41	-1.41	1.41	-1.41	1.41	-1.41	1.41	-1.41	1.41	-1.41	1.41	-1.41	1.41
0	-0.152633	1.20487	-0.21248	1.18951	-0.227366	1.1373	-0.242832	1.07474	-0.248082	1.01178	-0.224029	0.946134	-0.147034	0.854669	0.0205229	0.675933	0.358467	0.265173	1.04735	-0.691749	1.41	-1.41	1.41	-1.41	1.41	-1.41	1.41	-1.41	1.41	-1.41	1.41	-1.41	1.41	-1.41	1.41	-1.41	1.41	-1.41	1.41	-1.41	1.41	-1.41	1.41	-1.41	1.41	-1.41	1.41	-1.41	1.41
0	0.0875785	0.848594	0.592157	0.0730374	1.41	-1.41	1.41	-1.41	1.41	-1.41	1.41	-1.41	1.41	-1.41	1.41	-1.41	1.41	-1.41	1.41	-1.41	1.41	-1.41	1.41	-1.41	1.41	-1.41	1.41	-1.41	1.41	-1.41	1.41	-1.41	1.41	-1.41	1.41	-1.41	1.41	-1.41	1.41	-1.41	1.41	-1.41	1.41	-1.41	1.41	-1.41	1.41	-1.41	1.41
0	0.32961	0.483533	1.41	-0.861725	1.41	-1.41	1.41	-1.41	1.41	-1.41	1.41	-1.41	1.41	-1.41	1.41	-1.41	1.41	-1.41	1.41	-1.41	1.41	-1.41	1.41	-1.41	1.41	-1.41	1.41	-1.41	1.41	-1.41	1.41	-1.41	1.41	-1.41	1.41	-1.41	1.41	-1.41	1.41	-1.41	1.41	-1.41	1.41	-1.41	1.41	-1.41	1.41	-1.41	1.41
0	0.528373	0.253047	1.41	-1.01074	1.41	-1.41	1.41	-1.41	1.41	-1.41	1.41	-1.41	1.41	-1.41	1.41	-1.41	1.41	-1.41	1.41	-1.02526	1.41	-0.281484	1.04487	0.419094	-0.00307279	1.41	-1.41	1.41	-1.41	1.41	-1.41	1.41	-1.41	1.41	-1.41	1.41	-1.41	1.41	-1.41	1.41	-1.41	1.41	-1.41	1.41	-1.41	1.41	-1.41	1.41	-1.41
0	0.685235	0.159469	1.41	-1.09519	1.41	-1.41	1.41	-1.41	1.41	-1.41	1.41	-1.41	1.41	-1.41	1.41	-1.41	1.41	-1.41	1.41	-1.02526	1.41	0.0457139	0.387471	1.41	-1.41	1.41	-1.41	1.41	-1.41	1.41	-1.41	1.41	-1.41	1.41	-1.41	1.41	-1.41	1.41	-1.41	1.41	-1.41	1.41	-1.41	1.41	-1.41	1.41	-1.41	1.41	-1.41
0	0.807985	0.375911	1.41	-0.212109	1.41	-0.53836	1.3087	-0.641412	0.842441	-0.413131	0.507665	-0.16083	0.0286561	0.715848	-1.23652	1.41	-1.41	1.41	-1.41	1.41	-1.41	1.41	-1.41	1.41	-1.41	1.41	-1.41	1.41	-1.41	1.41	-1.41	1.41	-1.41	1.41	-1.41	1.41	-1.41	1.41	-1.41	1.41	-1.41	1.41	-1.41	1.41	-1.41	1.41	-1.41	1.41	-1.41
0	0.903846	0.233235	1.41	-0.00125675	1.2001	0.549	-0.0984994	1.41	-1.41	1.41	-1.41	0.52009	-1.41	1.41	-1.41	0.64323	-1.37688	1.41	-1.41	1.41	-1.41	1.41	-1.41	1.41	-1.41	1.41	-1.41	1.41	-1.41	1.41	-1.41	1.41	-1.41	1.41	-1.41	1.41	-1.41	1.41	-1.41	1.41	-1.41	1.41	-1.41	1.41	-1.41	1.41	-1.41	1.41	-1.41
0	0.978667	0.297946	1.41	0.424377	0.616507	1.41	-1.41	1.41	-1.41	1.15874	-1.41	1.41	-1.41	-0.182817	-0.103231	0.785396	-1.08238	1.41	-1.41	1.41	-1.41	1.41	-1.41	1.41	-1.41	1.41	-1.41	1.41	-1.41	1.41	-1.41	1.41	-1.41	1.41	-1.41	1.41	-1.41	1.41	-1.41	1.41	-1.41	1.41	-1.41	1.41	-1.41	1.41	-1.41	1.41	-1.41
0	1.03706	0.414742	1.3601	0.924228	0.0320776	1.41	-1.41	1.41	-1.41	1.27236	-1.41	1.39875	-1.41	1.09271	-1.41	1.41	-1.41	1.41	-1.41	1.41	-1.41	1.41	-1.41	1.41	-1.41	1.41	-1.41	1.41	-1.41	1.41	-1.41	1.41	-1.41	1.41	-1.41	1.41	-1.41	1.41	-1.41	1.41	-1.41	1.41	-1.41	1.41	-1.41	1.41	-1.41	1.41	-1.41
0	1.08262	0.53895	1.14745	1.34967	-0.455629	1.41	-1.41	1.41	-1.41	1.41	-1.41	1.24353	-1.41	1.29221	-1.41	1.41	-1.41	1.41	-1.41	1.41	-1.41	1.41	-1.41	1.41	-1.30204	1.41	-0.789351	1.41	-0.290208	0.805191	0.507595	-0.304614	1.41	-1.41	1.41	-1.41	1.41	-1.41	1.41	-1.41	1.41	-1.41	1.41	-1.41	1.41	-1.41	1.41	-1.41	1.41
0	1.11818	0.657181	0.957934	1.41	-0.587823	1.41	-1.41	1.41	-1.41	1.32615	-1.41	1.01618	-1.41	1.14273	-1.41	1.10968	-1.24693	1.41	-1.41	1.41	-1.41	1.41	-1.41	1.41	-0.718808	1.38264	0.461722	-0.211022	1.41	-1.41	1.41	-1.41	1.41	-1.41	1.41	-1.41	1.41	-1.41	1.41	-1.41	1.41	-1.41	1.41	-1.41	1.41	-1.41	1.41	-1.41	1.41
0	1.14592	0.764847	0.829552	1.41	-0.437291	1.41	-1.25145	1.41	-1.41	1.08325	-1.41	0.710605	-1.36527	0.676131	-1.10782	0.886373	-0.670386	0.960035	-0.110968	1.14663	0.104283	1.18914	0.635242	0.138619	1.41	-1.41	1.41	-1.41	1.41	-1.41	1.41	-1.41	1.41	-1.41	1.41	-1.41	1.41	-1.41	1.41	-1.41	1.41	-1.41	1.41	-1.41	1.41	-1.41	1.41	-1.41	1.41
0	1.16757	0.860435	0.758896	1.41	-0.197002	1.41	-0.579499	0.81205	-0.0854619	-0.580852	1.06224	-1.41	0.884787	-1.41	1.31922	-1.41	1.41	-1.41	1.41	-1.41	1.41	-1.41	1.41	-1.41	1.41	-1.41	1.41	-1.41	1.41	-1.41	1.41	-1.41	1.41	-1.41	1.41	-1.41	1.41	-1.41	1.41	-1.41	1.41	-1.41	1.41	-1.41	1.41	-1.41	1.41	-1.41	1.41
0	1.18446	0.943835	0.841277	1.41	0.221504	1.33446	0.516464	-0.747654	1.41	-1.41	-0.502275	-0.889938	1.18214	-1.41	0.539056	-1.41	1.41	-1.41	1.22485	-1.28519	1.41	-1.41	1.41	-1.41	1.41	-1.41	1.41	-1.41	1.41	-1.41	1.41	-1.41	1.41	-1.41	1.41	-1.41	1.41	-1.41	1.41	-1.41	1.41	-1.41	1.41	-1.41	1.41	-1.41	1.41	-1.41	1.41
0	1.19764	1.09025	0.644089	1.41	0.231792	1.13557	0.972473	-1.41	1.41	-1.41	-1.41	0.0310076	-0.712346	-0.129219	-0.188192	-0.280973	0.754399	-1.04184	1.41	-1.41	1.41	-1.41	1.41	-1.41	1.41	-1.41	1.41	-1.41	1.41	-1.41	1.41	-1.41	1.41	-1.41	1.41	-1.41	1.41	-1.41	1.41	-1.41	1.41	-1.41	1.41	-1.41	1.35416	-1.41	1.39237	-1.41	1.41
0	1.20793	1.12609	0.69008	1.41	0.448025	0.750914	1.41	-1.41	1.41	-1.41	-0.0669559	-1.2831	0.69312	-1.41	0.94804	-1.41	1.41	-1.41	1.41	-1.41	1.41	-1.41	1.41	-1.41	1.41	-1.41	1.41	-1.41	1.41	-1.41	1.41	-1.41	1.41	-1.17767	1.41	-0.748278	1.28757	-0.298291	0.738162	0.394185	-0.415969	1.41	-1.41	1.41	-1.41	1.07633	-1.41	1.41	-1.41
0	1.21595	1.15872	0.77588	1.41	0.764595	0.304849	1.41	-1.41	1.41	-1.41	-0.124374	-1.32468	0.377175	-1.41	0.952436	-1.41	1.41	-1.41	1.41	-1.41	1.41	-1.26861	1.41	-1.21513	1.41	-1.36989	1.41	-1.41	1.41	-1.40591	1.41	-0.797236	0.942814	0.450183	-0.512772	1.41	-1.41	1.41	-1.41	1.41	-1.41	1.41	-1.41	1.41	-1.41	1.41	-1.41	1.41	-1.41
0	1.22222	1.18801	0.858646	1.41	0.998062	0.0287301	1.41	-1.41	1.41	-1.41	0.638503	-1.41	-0.00153984	-0.929794	-0.0621059	-0.140966	-0.422515	1.41	-1.41	1.41	-1.41	1.41	-1.25605	1.41	-1.16977	1.41	-1.41	1.41	-1.41	1.41	-1.41	1.41	-1.41	1.41	-1.41	1.41	-1.41	1.41	-1.41	1.41	-1.41	1.41	-1.41	1.41	-1.41	0.993866	-1.41	1.41	-1.41
0	1.2271	1.21403	0.93133	1.38333	1.18862	-0.0955483	1.41	-1.41	1.40812	-1.41	1.16975	-1.41	-0.842009	0.0725996	-1.27769	1.09043	-1.41	1.41	-1.41	1.41	-1.41	1.41	-1.14426	1.41	-1.21296	1.41	-1.41	1.41	-1.41	1.41	-1.41	1.41	-1.41	1.41	-1.41	1.41	-1.41	1.41	-1.41	1.41	-1.41	1.41	-1.41	1.41	-1.41	1.39261	-1.41	1.41	-1.41
0	1.23092	1.23694	0.994094	1.2709	1.32589	-0.104189	1.41	-1.24307	0.822825	-1.23276	0.876987	-1.41	-0.316562	-0.623887	-0.456101	0.331084	-1.14376	1.41	-1.41	1.41	-1.41	1.41	-0.895016	1.41	-0.690418	1.41	-1.11624	1.41	-1.41	1.41	-1.41	1.41	-1.41	1.41	-1.41	1.41	-1.41	1.41	-1.41	1.41	-1.41	1.41	-1.41	1.3433	-1.41	1.31198	-1.41	1.41	-1.41
0	1.23389	1.25696	1.04822	1.17789	1.41	-0.034284	1.41	-0.596429	-0.0895234	0.456909	-1.41	0.477369	-1.41	0.143353	-1.41	0.804472	-1.41	1.41	-1.41	1.41	-1.41	1.41	-0.895306	1.41	-0.690509	1.41	-1.11627	1.41	-1.41	1.41	-1.41	1.41	-1.41	1.41	-1.41	1.41	-1.41	1.41	-1.41	1.41	-1.41	1.41	-1.41	1.0994	-1.41	1.04136	-1.41	1.19653	-1.2353
0	1.23621	1.27436	1.09496	1.13503	1.35673	0.184254	1.19411	0.0632073	-1.10834	1.41	-1.41	-1.29511	-0.392405	-0.534054	-0.547707	-0.0249888	-0.197497	0.252452	1.08987	-0.283045	1.41	-1.02398	1.41	-0.934964	1.41	-1.12146	1.41	-1.41	1.41	-1.41	1.41	-1.41	1.41	-1.41	1.41	-1.41	1.41	-1.41	1.41	-1.41	1.41	-1.41	1.31967	-1.41	1.34559	-1.41	1.15766	-1.41	1.41
0	1.23803	1.2894	1.13538	1.10827	1.33465	0.353872	0.766868	0.816093	-1.41	1.41	-1.41	-0.444496	-1.09254	-0.103894	-1.02645	0.0479786	-0.128135	-0.18206	1.41	-1.41	1.41	-1.3568	1.41	-0.912121	1.41	-1.22186	1.41	-1.41	1.41	-1.41	1.41	-1.41	1.41	-1.41	1.41	-1.41	1.41	-1.41	1.41	-1.41	1.41	-1.41	1.24935	-1.41	1.35072	-1.41	0.978871	-1.41	1.41
0	1.23944	1.30234	1.17034	1.09451	1.30076	0.498099	0.424904	1.34674	-1.41	0.742016	-1.41	0.428342	-1.41	-0.136494	-0.99785	0.0285894	-0.0978593	-0.316893	1.41	-0.815176	1.41	-0.744876	1.41	-0.52439	1.41	-0.634433	1.41	-0.968488	1.41	-0.999068	1.34119	-0.552943	0.808353	0.216947	0.264126	0.908449	-0.441521	1.41	-1.41	1.41	-1.41	1.29914	-1.41	0.913979	-1.41	0.826631	-1.36733	0.904975	-0.889623
0	1.24054	1.31344	1.20058	1.09007	1.26172	0.61909	0.205314	1.33537	-1.41	0.891438	-1.41	0.0886166	-1.41	-0.191607	-0.80837	-0.377098	0.453018	-1.18166	1.41	-1.41	1.41	-0.886286	1.41	-0.542982	1.41	-0.638962	1.41	-0.970853	1.41	-1.00104	1.34262	-0.555198	0.810655	0.213117	0.269424	0.900515	-0.429486	1.41	-1.41	1.41	-1.41	1.30169	-1.41	0.914233	-1.41	0.826744	-1.36755	0.905065	-0.889788
0	1.2414	1.31234	1.23852	1.04638	1.27825	0.655099	0.193113	1.12632	-1.41	0.81092	-1.41	0.111304	-1.41	-0.201957	-0.79338	-0.390755	0.39663	-0.903704	1.41	-0.810986	1.41	-0.017342	1.41	0.359828	1.41	0.430633	1.04559	0.756986	-0.288019	1.41	-1.41	1.41	-1.41	1.41	-1.41	1.41	-1.41	1.41	-1.41	1.37088	-0.947648	0.330376	0.363243	-1.41	1.41	-1.41	-0.459006	-0.508686	1.41
0	1.24208	1.32207	1.25921	1.05536	1.22758	0.743868	0.0776271	1.10543	-1.41	0.496542	-1.08843	-0.310391	-0.935805	-0.644858	-0.246249	-1.06845	0.887866	-1.41	1.41	-0.480491	1.41	0.771522	0.84328	1.41	-0.090253	1.41	-1.33542	1.41	-1.41	1.41	-1.41	1.41	-1.41	1.41	-1.41	1.41	-1.41	1.41	-1.41	1.37431	-0.953356	0.334868	0.355722	-1.41	1.41	-1.41	-0.454995	-0.513237	1.41
0	1.2426	1.33218	1.27306	1.08012	1.16714	0.837605	0.00598589	1.01065	-1.28112	0.068277	-0.219163	-1.39784	0.0999104	-1.41	0.251731	-1.41	0.923221	-1.41	1.41	-0.313516	1.39742	1.19123	0.218408	1.41	-0.857762	1.41	-1.41	1.41	-1.41	1.41	-1.41	1.41	-1.41	1.41	-1.41	1.41	-1.01107	0.945928	0.35958	-0.796293	1.41	-1.41	-0.0399396	-0.804917	0.628376	-1.41	1.41	-1.41	-0.222419
0	1.24301	1.34075	1.28513	1.10563	1.11707	0.904213	-0.00797051	0.848472	-0.792492	-0.530014	0.700548	-1.41	-0.63545	-1.14606	-0.130164	-1.05705	0.176473	0.145834	-0.35538	1.41	-1.41	1.41	-0.670299	1.41	-0.717083	1.41	-1.27542	1.41	-1.41	1.41	-1.41	1.41	-1.41	1.41	-1.41	1.41	-1.01081	0.94544	0.610865	-1.41	1.41	-1.41	-0.983678	0.245971	-0.765797	0.294193	-0.088747	-0.814037	1.3464
0	1.24333	1.34769	1.29666	1.12766	1.08054	0.938669	0.0331113	0.639248	-0.252802	-1.28454	1.25412	-1.41	-1.41	-0.490492	-0.864994	-0.122875	-0.847109	1.41	-1.41	1.41	-1.41	1.41	-0.595967	1.41	-0.662029	1.41	-0.947534	1.41	-1.41	1.41	-1.41	1.41	-1.41	1.41	-1.41	1.30101	-0.0895649	-0.216159	1.41	-1.41	1.41	-1.41	1.41	-1.41	-0.0312373	-0.479031	0.656694	-1.41	1.41
0	1.24358	1.35322	1.30769	1.146	1.05529	0.948054	0.108988	0.420755	0.205438	-1.41	0.741223	-1.41	-0.626323	-1.00298	-0.366449	-0.655328	-0.301557	0.80715	-1.41	1.41	-1.41	1.41	-0.835445	1.41	-0.501415	1.41	-0.434117	1.41	-0.890749	1.41	-1.41	1.41	-1.41	1.41	-0.754077	0.468495	1.41	-1.41	1.41	-1.41	1.14756	-1.41	1.41	-1.41	-0.80074	0.302197	-0.505997	0.0913049	-0.1636
0	1.24377	1.35763	1.31798	1.16144	1.0383	0.941432	0.197889	0.225393	0.51695	-1.41	0.337654	-1.41	-0.0976632	-1.41	-0.211521	-0.95369	0.0111431	0.0447322	0.173338	1.41	-1.16088	1.41	-0.776627	1.41	-0.241277	1.41	0.243973	0.830424	0.759298	-0.375671	1.41	-1.41	1.41	-1.41	1.41	-1.41	1.41	-1.41	1.41	-1.41	1.41	-1.41	0.882815	-1.41	0.86935	-1.41	1.18555	-1.41	0.861558
0	1.24392	1.36114	1.32738	1.17477	1.02109	0.907841	0.311513	0.0347109	0.719654	-1.41	0.227937	-1.41	-0.142997	-1.41	-0.327759	-0.777038	-0.139456	0.0762796	0.171964	1.41	-0.555043	1.41	-0.53781	1.41	0.159008	1.21931	1.15585	-0.45328	1.41	-1.41	1.41	-1.41	1.41	-1.41	1.41	-1.41	1.41	-1.41	1.41	-1.41	1.33054	-1.41	1.41	-1.41	0.589906	-1.41	0.919789	-1.41	1.05535
0	1.24404	1.36392	1.3358	1.18654	1.01206	0.896907	0.37542	-0.0518627	0.529388	-1.41	0.232456	-1.41	-0.328289	-1.30879	-0.408878	-0.631762	-0.385267	0.306142	-0.206173	1.41	-0.671007	1.41	-0.241247	1.41	0.77306	0.359968	1.41	-1.41	1.41	-1.41	1.41	-1.41	1.41	-1.41	1.41	-1.41	1.41	-1.41	1.41	-1.41	1.33422	-1.41	1.13406	-1.41	0.57597	-1.32095	0.554905	-0.881313	0.140941
0	1.24413	1.36613	1.34323	1.19709	1.00768	0.900444	0.397151	-0.0882679	0.441344	-1.41	0.0312762	-1.14251	-0.658111	-0.822427	-0.827367	-0.172656	-1.02358	0.95171	-1.36813	1.41	-1.16104	1.41	-0.119493	1.41	1.26629	-0.298056	1.41	-1.41	1.41	-1.41	1.41	-1.41	1.41	-1.41	1.41	-1.41	1.41	-1.41	1.41	-1.41	1.13224	-1.14194	0.516068	-0.56806	-0.38109	0.228638	-1.14167	1.29553	-1.41
0	1.24421	1.36788	1.34971	1.20664	1.00627	0.881835	0.438445	-0.120396	0.354635	-1.28286	-0.276716	-0.580945	-1.27318	-0.298188	-1.41	0.111485	-1.41	1.06001	-1.27858	1.41	-0.861125	1.41	0.310202	0.819977	1.41	-0.851256	1.41	-1.41	1.41	-1.41	1.41	-1.41	1.41	-1.41	1.41	-1.41	1.41	-1.41	1.41	-1.41	0.701816	-0.127552	-0.840024	1.41	-1.41	-0.786357	-0.102119	0.314142	-1.41
0	1.24426	1.36927	1.36128	1.20909	1.01318	0.837144	0.511906	-0.18879	0.328123	-1.06787	-0.57572	-0.150973	-1.41	-0.255707	-1.41	0.121744	-1.21857	0.695794	-0.358566	1.11449	1.28452	-0.2707	1.41	-1.35213	1.41	-1.16618	1.41	-1.36973	1.41	-1.41	1.41	-1.41	1.41	-1.41	1.41	-1.41	1.41	-1.41	1.41	-0.670032	-0.199566	1.41	-1.41	0.600775	-1.41	1.05526	-1.41	0.728736	-1.41
0	1.24431	1.37037	1.36409	1.21901	1.01296	0.835439	0.517381	-0.15763	0.17415	-0.676451	-1.02903	0.222445	-1.41	-0.682374	-0.838542	-0.394046	-0.449025	-0.222464	1.17925	-1.21735	1.41	-1.2893	1.41	-0.909095	1.41	-1.17703	1.41	-1.01007	1.41	-0.659843	0.795424	0.22214	-0.232203	1.3968	-1.41	1.41	-1.41	1.41	-1.41	1.41	-1.41	0.725506	-1.41	1.41	-1.41	-0.186332	-0.680185	0.624906	-1.41
0	1.24434	1.37124	1.36665	1.22877	1.01187	0.826762	0.520092	-0.107447	0.0189571	-0.334161	-1.41	0.132089	-1.41	-0.570835	-0.953454	-0.433767	-0.246781	-0.685388	1.41	-1.41	1.41	-1.06443	1.41	-0.827208	1.41	-0.911154	1.41	-0.549012	0.966758	0.709613	-1.19019	1.41	-1.41	1.23789	-1.41	1.41	-1.41	1.41	-1.41	1.41	-1.41	0.10735	-0.865139	1.0368	-1.41	0.59665	-1.41	0.780095	-1.33225
0	1.24437	1.37194	1.36898	1.23704	1.0126	0.81629	0.52404	-0.0641636	-0.0980641	-0.129107	-1.41	-0.0174011	-1.41	-0.524792	-0.999961	-0.449001	-0.230337	-0.716165	1.36011	-1.10551	1.41	-1.41	1.41	-0.673135	1.41	-0.579015	1.41	0.196231	-0.109885	1.41	-1.41	1.41	-1.41	1.41	-1.41	1.41	-1.41	1.41	-1.41	1.41	-1.41	1.15043	-1.41	0.930888	-1.41	0.790714	-1.41	0.752522	-1.29046
0	1.24439	1.37249	1.37105	1.24383	1.01526	0.805103	0.528118	-0.0297046	-0.179924	-0.0418412	-1.41	-0.0303448	-1.41	-0.590519	-0.877712	-0.592065	-0.105638	-0.731319	1.34308	-1.07673	1.41	-1.16501	1.41	-0.684662	1.41	-0.21253	1.30221	1.1316	-1.34667	1.41	-1.41	1.41	-1.41	1.41	-1.41	1.41	-1.41	1.41	-1.41	1.41	-1.41	1.1118	-1.41	0.74981	-1.41	0.640616	-1.37416	0.228143	0.0745371
0	1.2444	1.37292	1.3729	1.24941	1.01922	0.79428	0.530672	-0.000546311	-0.237857	-0.111135	-1.41	-0.216207	-1.31695	-0.744049	-0.709885	-0.785209	0.0441968	-0.865457	1.18154	-0.533045	1.41	-0.790464	1.41	-0.571854	1.41	0.0621585	0.7578	1.41	-1.41	1.41	-1.41	1.41	-1.41	1.41	-1.41	1.41	-1.23352	1.41	-1.41	1.41	-1.41	0.602485	-1.029	0.0332431	-0.193843	-0.778607	0.727205	-1.41	1.41
0	1.24442	1.37326	1.37452	1.25401	1.02386	0.784712	0.530516	0.0264835	-0.281789	-0.123799	-1.33264	-0.421793	-0.945278	-1.03194	-0.468198	-1.06732	0.193195	-0.983644	0.98877	0.0731499	1.41	0.286678	1.41	0.395482	1.19668	1.41	-0.89155	1.41	-1.41	1.41	-1.41	1.41	-1.41	1.41	-0.988062	0.922474	-0.0337907	0.563302	-0.153206	1.05689	-1.41	1.41	-1.41	0.194942	-0.314893	-0.84417	0.982276	-1.41	1.15788
0	1.24443	1.37354	1.37595	1.25783	1.02873	0.776889	0.527305	0.0527303	-0.322418	-0.140097	-1.18277	-0.623435	-0.635405	-1.36028	-0.331418	-1.16499	0.140237	-0.752057	0.527354	1.0538	0.259497	1.41	-0.583971	1.41	-1.20578	1.41	-1.41	1.41	-1.41	1.41	-1.41	1.41	-1.41	1.21305	-0.0767403	-0.369432	1.41	-1.41	1.41	-1.41	1.41	-1.41	1.25976	-1.41	0.260318	-1.41	0.933589	-1.41	0.993969
0	1.24443	1.37375	1.37718	1.26103	1.03353	0.770945	0.521392	0.0779765	-0.352533	-0.170101	-1.02789	-0.817589	-0.441882	-1.41	-0.361016	-1.04398	-0.0724068	-0.312958	-0.188608	1.41	-1.41	1.41	-0.396164	1.41	-1.31294	1.41	-1.34019	1.41	-1.41	1.41	-1.41	1.41	-1.06268	0.566283	1.26137	-1.41	1.41	-1.41	1.40854	-1.41	1.41	-1.41	0.0808879	-1.39575	1.22856	-1.41	-0.0944451	-0.755383	0.726238
0	1.24444	1.37392	1.37826	1.26372	1.03808	0.766783	0.513508	0.101224	-0.371371	-0.211687	-0.884529	-0.989291	-0.361635	-1.41	-0.475682	-0.834618	-0.36083	0.109279	-0.904607	1.41	-1.41	1.41	-0.443896	1.41	-0.968664	1.41	-1.41	1.41	-1.41	1.41	-1.41	1.04141	0.0130962	-0.872189	1.41	-1.41	0.635993	-0.300425	0.79044	-0.318111	0.393444	-0.577772	0.829621	-1.41	0.798053	-1.41	0.501077	-1.41	0.89129
0	1.24444	1.37406	1.37919	1.26599	1.0423	0.764178	0.504492	0.12138	-0.379324	-0.261474	-0.759291	-1.11538	-0.490412	-1.33148	-0.616741	-0.662468	-0.603865	0.346859	-1.25105	1.41	-1.41	1.41	-0.568244	1.41	-0.685435	1.41	-1.19912	1.41	-1.37668	1.41	-0.488664	-0.0400847	1.41	-1.41	1.41	-1.41	1.41	-1.41	1.41	-1.41	1.39682	-1.41	1.41	-1.41	-0.255507	-0.302442	-0.485117	0.13985	-0.904189
0	1.24445	1.37417	1.37907	1.26886	1.0452	0.763878	0.493828	0.139403	-0.379842	-0.313051	-0.65975	-1.21926	-0.524623	-1.20696	-0.74832	-0.508176	-0.801533	0.547827	-1.20926	1.41	-1.17614	1.41	-0.464391	1.41	-0.223578	1.41	-0.562842	1.41	-0.464346	0.449742	1.41	-1.41	1.41	-1.41	0.855351	-1.21548	1.41	-1.41	1.41	-1.41	1.23199	-1.41	1.32724	-1.41	0.159545	-0.840306	-0.0534766	-0.319981	-0.364673
0	1.24445	1.37425	1.3799	1.27036	1.04878	0.763415	0.48488	0.151159	-0.369184	-0.370205	-0.578273	-1.2754	-0.50282	-1.17314	-0.817765	-0.471365	-0.821396	0.448777	-1.01675	1.41	-0.468932	1.41	-0.0308016	1.41	0.368041	1.41	0.586182	0.423404	1.41	-1.41	1.41	-1.41	0.71815	-1.34472	1.41	-1.41	1.41	-0.835743	0.435526	0.936545	-1.41	1.41	-1.41	-1.08558	0.249435	-0.954833	0.0502097	-0.480264	-0.150785
0	1.24445	1.37432	1.38076	1.27131	1.05246	0.762986	0.477788	0.15674	-0.348859	-0.42992	-0.51515	-1.29549	-0.583477	-1.03137	-0.929407	-0.377285	-0.824363	0.281825	-0.305759	1.09636	1.41	0.120163	1.41	-0.778866	1.41	-0.954034	1.41	-1.41	1.41	-1.41	1.41	-1.41	1.41	-1.41	1.41	-1.41	1.41	-0.982718	0.543795	0.752041	-1.41	1.41	-1.41	-1.04032	0.0532366	-0.476322	-0.610246	0.424185	-1.41
0	1.24445	1.37437	1.38149	1.27213	1.05569	0.763242	0.471419	0.158867	-0.325004	-0.483733	-0.477887	-1.27593	-0.685835	-0.87894	-1.05701	-0.32451	-0.827429	0.141942	-0.0519582	0.510796	1.41	-1.00208	1.41	-0.718419	1.41	-1.13961	1.41	-1.41	1.41	-1.41	1.41	-1.41	1.41	-1.41	1.41	-1.41	1.36424	-0.503172	-0.0462209	1.38191	-1.41	1.33445	-1.41	0.98294	-1.41	0.499233	-1.41	0.993709	-1.41
0	1.24446	1.37441	1.38209	1.27291	1.05833	0.764325	0.465267	0.159394	-0.302287	-0.526306	-0.517606	-1.15095	-0.827807	-0.726461	-1.18383	-0.305962	-0.784075	-0.00991102	0.251613	-0.138558	1.41	-0.942859	1.41	-0.579782	1.41	-0.641778	1.41	-1.41	1.41	-1.41	1.41	-1.41	1.41	-1.41	1.41	-1.41	1.04315	0.255725	-1.13975	1.41	-1.41	-0.187409	-0.178675	0.1589	-1.41	1.06675	-1.41	-0.142603	-0.196274
0	1.24446	1.37444	1.38257	1.27368	1.06047	0.766025	0.459495	0.158731	-0.282089	-0.556922	-0.524599	-1.07749	-0.933424	-0.648126	-1.16905	-0.384399	-0.621321	-0.2583	0.567152	-0.709938	1.41	-1.04271	1.41	-0.634385	1.41	-0.658784	1.41	-1.26567	1.41	-1.41	1.41	-1.41	1.41	-1.41	1.41	-0.919343	0.306319	1.41	-1.41	1.41	-1.41	1.02195	-1.41	1.07436	-1.41	0.187433	-1.15029	0.453383	-1.09357
0	1.24446	1.37447	1.38296	1.2744	1.06221	0.768052	0.454458	0.156675	-0.263992	-0.584522	-0.534389	-1.02124	-1.00434	-0.683081	-1.06635	-0.514263	-0.432603	-0.527915	0.915486	-1.09034	1.41	-0.6989	1.41	-0.393303	1.41	-0.296883	1.41	-0.513145	1.41	-1.41	1.41	-1.41	1.41	-1.41	1.14287	0.127874	-1.11487	1.41	-1.41	0.1458	0.073981	-0.522638	0.631998	-1.41	0.565625	-1.41	0.626528	-1.41	1.06951
0	1.24446	1.37449	1.38327	1.27506	1.06365	0.770174	0.450407	0.153108	-0.247427	-0.60411	-0.55302	-0.967142	-1.05614	-0.647791	-1.10234	-0.543656	-0.404545	-0.564147	0.839923	-0.704033	1.41	-0.574968	1.41	-0.0795384	1.41	0.322949	1.09762	0.868686	0.0597986	1.22447	-1.3624	1.41	-1.41	1.41	-1.41	1.41	-1.41	0.480137	-0.729477	1.22969	-1.31119	0.582042	-0.945672	0.527409	-1.41	0.492092	-1.41	0.388144	-1.04703
0	1.24446	1.37451	1.38352	1.27566	1.06487	0.772238	0.447408	0.148213	-0.232345	-0.616326	-0.577788	-0.916142	-1.08113	-0.679318	-1.02803	-0.625894	-0.328265	-0.561458	0.634294	-0.151062	1.41	0.0112124	1.41	0.653112	0.958176	1.41	-0.51695	1.41	-1.41	1.41	-1.41	1.41	-1.41	1.41	-1.41	1.41	-1.41	1.41	-1.41	1.15867	-1.28086	0.639659	-0.95618	0.370134	-1.22094	0.313696	-1.20205	0.315587	-0.806864
0	1.24446	1.37452	1.38372	1.27619	1.06592	0.774164	0.445393	0.142397	-0.219123	-0.622062	-0.606159	-0.871214	-1.1191	-0.708001	-0.921399	-0.738621	-0.211	-0.668492	0.570243	-0.00872328	1.41	0.561573	1.0517	1.41	-0.270761	1.41	-1.41	1.41	-1.41	1.41	-1.41	1.41	-1.41	1.41	-1.41	1.41	-1.41	1.41	-1.41	1.20898	-0.894061	-0.0833799	0.386569	-1.41	0.93964	-1.41	0.397544	-1.41	1.24317
0	1.24446	1.37453	1.38387	1.27665	1.06684	0.775915	0.444213	0.136146	-0.208249	-0.621948	-0.636472	-0.833988	-1.13335	-0.747769	-0.877362	-0.786959	-0.196455	-0.612236	0.366201	0.421684	1.18648	1.41	-0.250838	1.41	-1.11478	1.41	-1.12251	1.41	-1.41	1.41	-1.41	1.41	-1.41	1.41	-1.41	1.41	-1.41	1.41	-1.41	0.79617	-0.0906099	-0.969073	1.41	-1.41	0.0200131	-1.24435	0.768847	-1.41	1.02015
0	1.24446	1.37454	1.384	1.27705	1.06766	0.777485	0.443695	0.129903	-0.200065	-0.616671	-0.667407	-0.805057	-1.13341	-0.791667	-0.820339	-0.832073	-0.210869	-0.521794	0.134223	0.802803	0.383185	1.41	-0.991352	1.41	-0.701219	1.41	-1.07423	1.41	-1.41	1.41	-1.41	1.41	-1.41	1.41	-1.41	1.41	-1.41	1.41	-1.41	0.811109	0.0176013	-1.18181	1.18892	-1.41	0.384001	-1.41	0.463685	-1.41	0.714315
0	1.24446	1.37454	1.3841	1.2774	1.06837	0.778881	0.443672	0.124016	-0.194659	-0.607183	-0.697662	-0.78456	-1.12295	-0.835415	-0.786295	-0.848695	-0.25481	-0.407048	-0.0922816	1.04042	-0.144073	1.41	-0.682575	1.41	-0.767224	1.41	-0.80392	1.41	-0.848452	1.21803	-0.514232	0.698463	-0.289251	0.802671	-0.741132	1.41	-1.41	1.41	-1.41	0.511144	0.558143	-1.41	1.05217	-1.41	0.521348	-1.41	0.503146	-1.41	0.732071
0	1.24446	1.37455	1.38418	1.27769	1.06901	0.78012	0.443998	0.118712	-0.191866	-0.594685	-0.725928	-0.772373	-1.10441	-0.877025	-0.762965	-0.825834	-0.334183	-0.268378	-0.312374	1.3532	-0.576529	1.41	-0.784973	1.41	-0.555728	1.41	-0.36423	1.41	0.233434	-0.2601	1.41	-1.41	1.41	-1.41	1.41	-1.41	1.41	-1.41	1.41	-1.41	0.366625	-1.41	1.0074	-1.41	0.41811	-1.16905	0.114259	-0.695613	0.0102374
0	1.24446	1.37455	1.38425	1.27794	1.06958	0.781217	0.444558	0.114114	-0.191341	-0.580479	-0.751022	-0.768066	-1.08004	-0.915398	-0.730104	-0.838064	-0.371959	-0.213607	-0.379729	1.2693	-0.254092	1.41	-0.566436	1.41	-0.226712	1.41	0.33855	0.523741	1.41	-1.41	1.41	-1.41	0.898005	-1.41	1.41	-1.41	1.41	-1.41	1.41	-1.41	-0.338669	-0.0977656	-0.578802	0.711755	-1.41	0.804377	-1.41	0.661942	-1.41
0	1.24446	1.37455	1.3843	1.27815	1.07008	0.782191	0.44526	0.110259	-0.192633	-0.565802	-0.769935	-0.797026	-1.02466	-0.967797	-0.708119	-0.836	-0.407929	-0.174722	-0.321639	0.94193	0.432535	1.41	0.237435	1.41	0.768665	0.578176	1.41	-1.41	1.41	-1.41	1.41	-1.41	1.41	-1.41	1.41	-1.41	1.41	-1.41	1.41	-1.41	0.653731	-1.41	0.461978	-0.621352	-0.612215	0.520994	-1.41	1.02443	-1.41
0	1.24446	1.37456	1.38434	1.27833	1.07052	0.783056	0.446038	0.107129	-0.195269	-0.551695	-0.789933	-0.797179	-1.00433	-0.99171	-0.715035	-0.805402	-0.462079	-0.104263	-0.372103	0.782545	0.740203	1.41	1.07381	0.535663	1.41	-1.03359	1.41	-1.41	1.41	-1.41	1.41	-1.41	1.41	-1.41	1.41	-1.41	1.41	-1.41	1.41	-1.41	0.652097	-1.22291	0.357446	-0.571804	-0.447002	-0.0688136	-0.932444	0.397383	-1.3263
0	1.24446	1.37456	1.38437	1.27848	1.07091	0.783825	0.446846	0.104662	-0.198798	-0.538937	-0.804736	-0.80295	-0.989005	-1.00286	-0.736108	-0.765645	-0.518348	-0.0538327	-0.382402	0.630905	1.00557	0.855989	1.41	-0.371729	1.41	-1.36046	1.41	-1.41	1.41	-1.41	1.41	-1.41	1.41	-1.41	1.25213	-0.759788	1.09585	-1.0194	1.41	-1.41	1.26907	-1.41	0.246498	-0.338112	-0.732098	0.247074	-1.41	0.672884	-1.41
0	1.24446	1.37456	1.3844	1.2786	1.07125	0.784511	0.447651	0.102782	-0.202832	-0.528021	-0.813565	-0.813963	-0.97289	-1.01052	-0.758832	-0.73134	-0.559985	-0.0368405	-0.339399	0.441263	1.14099	0.510071	1.41	-0.404053	1.41	-1.15535	1.41	-1.41	1.41	-1.41	1.41	-1.41	1.39779	-1.1141	0.798645	0.323927	-0.565591	1.41	-1.41	1.41	-1.41	1.41	-1.41	-0.266994	-0.924654	0.238452	-1.29931	0.478316	-1.28068
0	1.24446	1.37456	1.38442	1.2787	1.07154	0.785122	0.448432	0.101402	-0.207054	-0.519191	-0.817031	-0.828533	-0.956828	-1.00884	-0.785111	-0.700311	-0.588311	-0.046727	-0.262578	0.236256	1.41	-0.0828071	1.41	-0.823211	1.41	-0.879896	1.41	-1.19437	1.41	-1.41	1.41	-1.29317	0.863863	0.0974774	-0.813901	1.41	-1.41	1.06043	-1.41	1.41	-1.41	1.41	-1.41	0.00068374	-1.23271	0.433824	-1.41	0.330615	-0.661039
0	1.24446	1.37456	1.38444	1.27879	1.0718	0.785668	0.449177	0.100438	-0.211224	-0.512482	-0.816148	-0.844956	-0.942648	-1.01208	-0.803266	-0.682662	-0.595568	-0.0844251	-0.15861	0.029217	1.41	-0.218635	1.41	-0.702534	1.41	-0.549478	1.41	-0.554226	1.41	-0.685121	0.582024	0.654938	-1.41	1.41	-1.41	0.270487	-0.509627	1.41	-1.35522	0.958079	-0.60645	0.465642	-1.41	1.38807	-1.41	-0.817129	0.340123	-1.41	1.33616
0	1.24446	1.37456	1.38445	1.27886	1.07202	0.786153	0.449879	0.0998102	-0.215174	-0.507774	-0.812021	-0.861795	-0.931673	-1.01218	-0.818886	-0.667046	-0.595982	-0.128674	-0.0660255	-0.124162	1.41	-0.115781	1.41	-0.19176	1.41	0.176686	1.2833	0.794858	-0.192885	1.41	-1.41	1.41	-1.41	1.13093	-1.41	1.41	-1.41	1.1866	-1.03708	0.780661	-0.29178	0.108926	-1.03659	1.13999	-1.41	-0.292142	-0.0417494	-1.33141	1.34057
0	1.24446	1.37456	1.38446	1.27892	1.07222	0.786586	0.450533	0.0994502	-0.218794	-0.504852	-0.805711	-0.877925	-0.924511	-1.00911	-0.833399	-0.656979	-0.588948	-0.174474	0.00866573	-0.212144	1.41	0.0198604	1.41	0.168001	1.41	0.834204	0.311049	1.41	-1.41	1.41	-1.41	1.41	-1.41	1.41	-1.41	1.41	-1.41	1.41	-1.41	0.50043	0.320665	-0.87586	0.37801	-0.96036	0.586694	-1.41	0.715296	-1.41	0.731425
0	1.24446	1.37456	1.38447	1.27896	1.07238	0.786971	0.451139	0.0992984	-0.222024	-0.503443	-0.798158	-0.89254	-0.92118	-1.00336	-0.846899	-0.650821	-0.561903	-0.237215	0.0896838	-0.211802	1.37001	0.495685	1.31495	1.14768	0.342567	1.41	-1.34575	1.41	-1.41	1.41	-1.41	1.41	-1.41	1.41	-1.41	1.41	-1.41	1.2531	-0.566167	-0.184327	1.41	-1.41	0.559362	-1.41	0.94754	-1.41	0.218886	-1.41	0.811232
0	1.24446	1.37457	1.38447	1.279	1.07253	0.787313	0.451697	0.099305	-0.22484	-0.503259	-0.790139	-0.901193	-0.924967	-0.992867	-0.861022	-0.646255	-0.554827	-0.265969	0.132607	-0.209812	1.14419	0.957108	0.55417	1.41	-0.812962	1.41	-1.13954	1.41	-1.41	1.41	-1.41	1.41	-1.41	1.41	-1.41	1.41	-1.41	1.26635	-0.337109	-0.61763	1.41	-1.41	-0.0520122	-0.328075	-0.46946	-0.193643	-0.687	0.261008	-1.21508
0	1.24446	1.37457	1.38448	1.27903	1.07265	0.787616	0.45221	0.0994292	-0.227246	-0.504019	-0.782254	-0.913492	-0.926026	-0.986128	-0.869984	-0.647397	-0.552304	-0.27643	0.121009	-0.117506	0.801619	1.41	-0.284788	1.41	-0.959016	1.41	-1.31248	1.41	-1.41	1.41	-1.41	1.41	-1.41	1.41	-1.41	1.41	-1.41	0.88872	0.451804	-1.41	1.41	-1.41	0.0274904	-0.444992	-0.323694	-0.376764	-0.442755	-0.0124344	-0.957674
0	1.24446	1.37457	1.38448	1.27906	1.07275	0.787882	0.45268	0.0996359	-0.229259	-0.505471	-0.774928	-0.923705	-0.938878	-0.97034	-0.882835	-0.6465	-0.542461	-0.291592	0.106535	-0.0364726	0.518211	1.41	-0.566409	1.41	-1.00649	1.41	-1.06814	1.41	-1.38965	1.41	-1.41	1.41	-1.41	1.41	-1.41	1.41	-0.804167	0.0711856	1.41	-1.41	0.559821	-0.724303	-0.0664421	-0.222977	-0.606606	-0.0817331	-0.801119	0.195301	-0.998287
0	1.24446	1.37457	1.38449	1.27908	1.07284	0.788117	0.453109	0.0999019	-0.230915	-0.507387	-0.768442	-0.930971	-0.941326	-0.966602	-0.885193	-0.654198	-0.524211	-0.314496	0.103908	0.0102798	0.350433	1.41	-0.477799	1.41	-0.658167	1.41	-0.652825	1.41	-0.357604	0.894283	-0.280975	0.421608	0.307232	-0.623035	1.41	-1.41	1.41	-1.41	1.17057	-1.41	1.39856	-1.41	0.368769	-0.950273	0.168447	-1.16005	0.341227	-1.3524	0.665276
0	1.24446	1.37457	1.38449	1.27909	1.07292	0.788324	0.453498	0.100209	-0.232254	-0.509575	-0.762954	-0.935476	-0.945721	-0.962067	-0.885757	-0.66377	-0.505883	-0.334713	0.0995764	0.0501828	0.247148	1.41	-0.474069	1.41	-0.371566	1.41	-0.0513935	1.15599	0.817436	-0.843193	1.41	-1.41	1.41	-1.41	1.41	-1.41	1.41	-1.41	1.41	-1.41	0.964657	-0.996486	-0.0261191	-0.286209	-0.615138	-0.0189339	-0.974238	0.415857	-1.40843
0	1.24446	1.37457	1.38449	1.27911	1.07298	0.788507	0.453849	0.100541	-0.233317	-0.511886	-0.758511	-0.937653	-0.951276	-0.957516	-0.885843	-0.672555	-0.491973	-0.345265	0.0821356	0.102682	0.15765	1.41	-0.248989	1.41	0.118196	1.41	0.907705	-0.179161	1.41	-1.41	1.41	-1.41	1.2493	-1.41	1.41	-1.41	1.41	-1.41	1.41	-1.41	0.705392	-0.159658	-1.17394	1.06366	-1.41	-0.00788936	-0.943279	0.250217	-0.938371
0	1.24446	1.37457	1.38449	1.27912	1.07303	0.788667	0.454165	0.100884	-0.234138	-0.514212	-0.75508	-0.937993	-0.957332	-0.95348	-0.885382	-0.680273	-0.482798	-0.346097	0.0521598	0.164143	0.0751558	1.41	0.00238157	1.41	0.758095	0.55373	1.41	-1.41	1.41	-1.41	1.41	-1.41	1.41	-1.41	1.41	-1.41	1.41	-1.41	1.41	-1.41	0.80409	-0.264987	-1.0482	0.982881	-1.41	0.0521803	-0.937519	0.127837	-0.622971
0	1.24446	1.37457	1.3845	1.27913	1.07308	0.788807	0.454451	0.101228	-0.234753	-0.516471	-0.75258	-0.936968	-0.963384	-0.950264	-0.884238	-0.687149	-0.47728	-0.34028	0.0164711	0.22145	0.0627696	1.41	0.370103	1.1413	1.41	-0.493231	1.41	-1.41	1.41	-1.41	1.41	-1.41	1.41	-1.41	1.41	-1.41	1.41	-1.41	1.25889	-1.38107	0.452391	0.3769	-1.41	0.764132	-1.41	0.302096	-1.30421	0.352666	-0.998176
0	1.24446	1.37457	1.3845	1.27914	1.07311	0.788929	0.454709	0.101565	-0.235194	-0.518608	-0.750904	-0.934998	-0.969074	-0.947993	-0.882423	-0.693333	-0.474359	-0.33094	-0.0182179	0.278066	0.0217707	1.41	0.652476	0.625218	1.41	-1.04695	1.41	-1.41	1.41	-1.41	1.41	-1.41	1.41	-1.41	1.41	-1.41	1.41	-1.41	1.31236	-1.17547	0.071387	1.04582	-1.41	0.302032	-1.11923	0.106	-0.756511	-0.162646	-0.00815455
0	1.24446	1.37457	1.3845	1.27914	1.07314	0.789034	0.454941	0.101892	-0.235491	-0.520581	-0.749935	-0.93244	-0.974171	-0.943999	-0.882363	-0.696972	-0.475166	-0.318037	-0.0507088	0.31574	0.0206662	1.39816	0.96958	0.145111	1.41	-0.837834	1.41	-1.3833	1.41	-1.41	1.41	-1.41	1.27677	-1.19402	1.18745	-0.922973	1.41	-1.41	1.41	-1.25161	-0.0999343	1.21673	-1.41	0.168261	-0.70589	-0.398052	-0.00642887	-1.2164	1.07065
0	1.24446	1.37457	1.3845	1.27915	1.07317	0.789125	0.455149	0.102204	-0.235672	-0.522367	-0.749553	-0.92958	-0.976771	-0.944792	-0.878754	-0.702477	-0.474823	-0.308097	-0.0725366	0.325066	0.0671201	1.1317	1.27525	-0.197432	1.41	-0.981783	1.41	-1.09363	1.41	-1.28202	0.960504	-0.284948	-0.0809542	1.366	-1.41	1.41	-1.41	1.38098	-1.41	1.41	-1.41	-1.41	0.561843	-1.41	1.15087	-1.41	-0.367941	-0.828079	0.765983
0	1.24446	1.37457	1.3845	1.27915	1.07319	0.789204	0.455335	0.1025	-0.235761	-0.523956	-0.749645	-0.926645	-0.981155	-0.944764	-0.875701	-0.706962	-0.475446	-0.299371	-0.0862297	0.313785	0.139437	0.831154	1.41	-0.363389	1.41	-0.748668	1.41	-0.584966	1.41	-0.0753955	-0.501245	1.41	-1.41	1.16305	-1.41	1.41	-1.41	1.15139	-1.41	1.41	-1.41	-1.41	0.811014	-1.41	0.929112	-1.41	0.0289552	-1.14929	0.766529
0	1.24446	1.37457	1.3845	1.27916	1.07321	0.789271	0.4555	0.102779	-0.235779	-0.525346	-0.750099	-0.923807	-0.984941	-0.945105	-0.873039	-0.710181	-0.477519	-0.29071	-0.0954116	0.293165	0.213489	0.580651	1.41	-0.617005	1.41	-0.560076	1.41	0.0844938	0.414114	1.41	-1.41	1.41	-1.41	0.369094	-0.690042	1.41	-1.41	1.41	-1.41	1.41	-1.41	0.417598	-1.41	0.646114	-1.41	0.413615	-1.40541	0.338032	-1.20219
0	1.24446	1.37457	1.3845	1.27916	1.07322	0.789329	0.455648	0.10304	-0.23574	-0.526545	-0.750821	-0.921184	-0.987708	-0.946276	-0.870308	-0.712682	-0.480292	-0.28282	-0.100714	0.268443	0.279599	0.401113	1.41	-0.722694	1.41	-0.322003	1.41	0.838892	-0.719021	1.41	-1.41	0.793127	-1.40298	1.41	-1.41	1.41	-1.41	1.41	-1.41	1.41	-1.41	0.821612	-1.41	0.57744	-1.41	0.418417	-1.41	0.349307	-1.37723
0	1.24446	1.37457	1.3845	1.27916	1.07324	0.789379	0.455778	0.103283	-0.23566	-0.527565	-0.751724	-0.918854	-0.989503	-0.948161	-0.867534	-0.714654	-0.483282	-0.276315	-0.102151	0.241638	0.335556	0.286498	1.41	-0.534118	1.41	0.0796448	0.83375	1.41	-1.41	1.41	-1.41	1.36515	-1.41	1.41	-1.41	1.33394	-1.34695	1.41	-1.41	1.41	-1.41	0.529568	-1.40904	0.232758	-0.76326	-0.423056	0.227855	-1.41	0.930482
0	1.24446	1.37457	1.3845	1.27916	1.07325	0.789421	0.455894	0.103509	-0.23555	-0.52842	-0.75274	-0.916859	-0.99048	-0.950492	-0.864947	-0.71602	-0.486417	-0.271165	-0.100503	0.214832	0.37973	0.225883	1.41	-0.2401	1.41	0.720441	-0.0717212	1.41	-1.41	1.41	-1.41	1.33018	-1.41	1.41	-1.41	1.34313	-1.02569	1.07482	-1.01053	1.41	-1.41	1.41	-1.41	-0.400748	0.104972	-1.41	1.04814	-1.41	0.172953
0	1.24446	1.37457	1.3845	1.27916	1.07325	0.789457	0.455995	0.103717	-0.235417	-0.529129	-0.753809	-0.915212	-0.99081	-0.953013	-0.862761	-0.716684	-0.489735	-0.267079	-0.0969261	0.190248	0.42232	0.228477	1.41	0.14476	1.22191	1.41	-1.04509	1.41	-1.41	1.41	-1.41	1.35324	-1.41	1.41	-1.41	1.36083	-0.783161	0.509917	0.254451	-0.263396	0.450324	-0.373554	0.268297	-1.41	1.12533	-1.41	-0.481502	-0.232575	-0.444345
0	1.24446	1.37457	1.3845	1.27917	1.07326	0.789487	0.456084	0.103908	-0.23527	-0.529706	-0.754887	-0.913907	-0.990652	-0.955521	-0.861077	-0.716661	-0.493179	-0.263886	-0.0922728	0.169245	0.446371	0.233169	1.41	0.500608	0.601571	1.41	-1.30771	1.41	-1.41	1.41	-1.41	1.38828	-1.41	1.15308	-0.784999	0.544613	0.851945	-1.41	1.41	-1.41	0.0798685	-0.292855	0.345209	-1.41	0.757209	-1.41	0.51764	-1.41	0.653622
0	1.24446	1.37457	1.3845	1.27917	1.07327	0.789513	0.456162	0.104083	-0.235113	-0.53017	-0.75594	-0.912944	-0.990125	-0.95789	-0.859965	-0.716008	-0.496646	-0.261522	-0.0870277	0.152179	0.455082	0.262881	1.41	0.860397	0.0395976	1.41	-1.41	1.41	-1.41	1.41	-1.41	1.26375	-0.945076	0.48149	0.685314	-1.41	1.41	-1.41	0.0713636	-0.456427	0.892169	-1.40749	1.29661	-1.41	-0.444598	-0.263761	-0.408716	-0.278509	-0.353771
0	1.24446	1.37457	1.3845	1.27917	1.07327	0.789535	0.45623	0.104242	-0.234952	-0.530535	-0.756943	-0.912248	-0.989391	-0.959997	-0.859397	-0.714867	-0.499958	-0.260038	-0.0813542	0.138652	0.452771	0.305409	1.25417	1.20969	-0.366382	1.41	-1.37236	1.41	-1.35138	1.41	-1.13146	0.622313	0.465443	-1.41	1.41	-1.41	0.296763	-0.761817	1.41	-1.41	1.21087	-1.41	1.27078	-1.41	-0.388163	-0.331731	-0.474934	-0.0240181	-0.869757
0	1.24446	1.37457	1.3845	1.27917	1.07328	0.789553	0.456289	0.104386	-0.23479	-0.530814	-0.757882	-0.9118	-0.988536	-0.961799	-0.859301	-0.713412	-0.502928	-0.2595	-0.075299	0.128007	0.443552	0.351215	1.00901	1.39626	-0.299205	1.41	-0.990995	1.41	-0.754823	0.851885	0.35309	-1.32807	1.41	-1.41	-0.220616	-0.18109	1.41	-1.41	1.41	-1.41	0.881016	-0.99054	0.326929	-1.0813	0.205672	-1.17046	0.321988	-1.19423	0.373205
0	1.24446	1.37457	1.3845	1.27917	1.07328	0.789569	0.456341	0.104517	-0.23463	-0.531022	-0.758745	-0.911566	-0.987629	-0.963283	-0.859578	-0.711814	-0.505406	-0.259917	-0.0689654	0.11974	0.430459	0.394407	0.79928	1.41	-0.64616	1.41	-0.76313	1.41	0.0853486	-0.347372	1.41	-1.41	0.892827	-1.41	1.41	-1.41	1.15427	-1.41	1.41	-1.41	0.738368	-0.651513	0.0138489	-0.576969	-0.254343	-0.494224	-0.267151	-0.342854	-0.326544
0	1.24446	1.37457	1.3845	1.27917	1.07328	0.789582	0.456385	0.104634	-0.234474	-0.53117	-0.759527	-0.911509	-0.986726	-0.964457	-0.860133	-0.710214	-0.50731	-0.261199	-0.0625817	0.113653	0.415242	0.432399	0.645418	1.41	-0.582373	1.41	-0.464022	1.24413	1.04807	-1.41	1.41	-1.41	0.542962	-1.25855	1.41	-1.41	1.10933	-1.10408	1.03576	-0.756934	0.247723	0.360944	-1.41	0.981084	-1.41	0.141449	-1.38325	0.786958	-1.41
0	1.24446	1.37457	1.3845	1.27917	1.07329	0.789594	0.456423	0.10474	-0.234324	-0.531267	-0.760227	-0.911594	-0.985871	-0.965341	-0.860877	-0.708718	-0.508624	-0.263175	-0.0564689	0.109779	0.398703	0.464717	0.541115	1.41	-0.371757	1.41	0.140376	0.359866	1.41	-1.41	1.41	-1.41	1.00827	-1.41	1.41	-1.41	1.41	-1.41	1.24831	-0.87686	0.09848	0.70309	-1.41	1.02027	-1.41	0.0177041	-1.19525	0.702885	-1.41
0	1.24446	1.37457	1.3845	1.27917	1.07329	0.789603	0.456456	0.104834	-0.23418	-0.531323	-0.760845	-0.911789	-0.98509	-0.965964	-0.86173	-0.707398	-0.50938	-0.265628	-0.0509635	0.108205	0.38122	0.491723	0.475118	1.41	-0.105136	1.41	0.671114	-0.440769	1.41	-1.41	1.41	-1.41	1.41	-1.41	1.41	-1.41	1.41	-1.41	1.02332	-0.348582	-0.555332	1.41	-1.41	-0.138017	-0.635167	-0.129358	-0.740019	0.148647	-0.950312
0	1.24446	1.37457	1.3845	1.27917	1.07329	0.789611	0.456485	0.104918	-0.234044	-0.531345	-0.761386	-0.912065	-0.984403	-0.966354	-0.862636	-0.706289	-0.509654	-0.268327	-0.0463551	0.108933	0.363146	0.523791	0.419713	1.41	0.151632	1.28458	1.3852	-1.21091	1.41	-1.41	1.41	-1.41	1.41	-1.41	1.41	-1.41	1.41	-1.27999	0.497382	0.819806	-1.41	1.41	-1.41	-1.02822	0.310387	-1.41	0.580633	-1.41	0.889607
0	1.24446	1.37457	1.3845	1.27917	1.07329	0.789618	0.456509	0.104993	-0.233916	-0.531341	-0.761854	-0.912397	-0.983816	-0.966564	-0.863528	-0.705422	-0.509522	-0.271077	-0.0428091	0.111752	0.345086	0.544996	0.412051	1.41	0.46189	0.694917	1.41	-1.41	1.41	-1.41	1.41	-1.41	1.41	-1.41	1.28039	-0.957713	0.877938	0.230003	-1.34209	1.41	-1.41	-1.41	1.23972	-1.41	-0.139155	-0.881461	0.312319	-1.41	1.00558
0	1.24446	1.37457	1.3845	1.27917	1.07329	0.789623	0.456529	0.105061	-0.2338	-0.53131	-0.762259	-0.912761	-0.983335	-0.966622	-0.864374	-0.704803	-0.509067	-0.273723	-0.0403758	0.116267	0.327854	0.557956	0.413727	1.34888	0.759465	0.159077	1.41	-1.41	1.41	-1.41	1.41	-1.41	1.36633	-1.08195	0.618278	0.50323	-1.22559	1.41	-1.41	-0.714123	0.237554	-0.269608	0.247864	-1.12881	0.28623	-1.2292	0.213663	-1.04771	0.370757
0	1.24446	1.37457	1.3845	1.27917	1.07329	0.789628	0.456546	0.105121	-0.233691	-0.531264	-0.762603	-0.913144	-0.982953	-0.966565	-0.865147	-0.70439	-0.508416	-0.276096	-0.0390826	0.122084	0.312141	0.56364	0.427163	1.15954	1.04087	-0.226596	1.41	-1.41	1.41	-1.41	1.29708	-0.870827	0.567928	0.590048	-1.41	1.41	-1.41	0.704369	-1.41	1.41	-1.41	-0.56575	0.126469	-0.753273	-0.0432972	-0.701997	-0.189949	-0.424918	-0.232192
0	1.24446	1.37457	1.3845	1.27917	1.07329	0.789632	0.45656	0.105173	-0.23359	-0.531209	-0.762886	-0.913539	-0.98265	-0.966432	-0.865823	-0.704175	-0.507638	-0.278123	-0.0388131	0.128662	0.298688	0.562501	0.449153	0.969868	1.28205	-0.323903	1.41	-1.31673	1.41	-1.41	0.800193	0.267685	-1.11007	1.41	-1.41	-0.0120437	-0.377595	1.41	-1.41	1.41	-1.41	0.497154	-1.31481	0.787952	-1.41	0.607199	-1.41	0.68343	-1.41
0	1.24446	1.37457	1.3845	1.27917	1.07329	0.789635	0.456573	0.105218	-0.233494	-0.531148	-0.763116	-0.913933	-0.982432	-0.96624	-0.866401	-0.704124	-0.506809	-0.27976	-0.0393989	0.135458	0.288095	0.555069	0.477009	0.808093	1.41	-0.48828	1.41	-1.0265	1.41	-0.607404	-0.139776	1.41	-1.41	1.41	-1.41	1.41	-1.41	1.41	-1.41	1.41	-1.41	1.22003	-1.41	0.572461	-1.41	0.781373	-1.41	0.473839	-1.41
0	1.24446	1.37457	1.3845	1.27917	1.07329	0.789638	0.456584	0.105257	-0.233406	-0.531081	-0.7633	-0.914315	-0.982287	-0.966011	-0.866882	-0.704202	-0.505989	-0.280995	-0.0406494	0.142003	0.280696	0.542247	0.507963	0.678232	1.31959	-0.18049	1.41	-0.44849	1.0623	0.845101	-1.41	1.41	-1.41	0.391986	-1.01637	1.41	-1.41	1.41	-1.41	1.41	-1.41	0.865036	-1.41	0.552587	-1.41	0.430648	-1.41	0.504485	-1.39086
0	1.24446	1.37457	1.3845	1.27917	1.07329	0.78964	0.456594	0.10529	-0.233326	-0.53101	-0.763448	-0.914676	-0.982206	-0.965762	-0.867269	-0.704379	-0.505223	-0.281846	-0.0423661	0.147923	0.276538	0.525306	0.539196	0.579284	1.41	-0.196608	1.41	0.00851845	0.262226	1.41	-1.41	1.32558	-1.41	1.41	-1.41	1.28061	-1.41	1.41	-1.41	1.41	-1.41	1.08583	-1.41	0.54797	-1.41	0.43132	-1.41	0.504647	-1.39116
0	1.24446	1.37457	1.3845	1.27917	1.07329	0.789642	0.456602	0.10532	-0.233254	-0.530937	-0.763566	-0.91501	-0.982182	-0.965507	-0.867571	-0.704625	-0.50454	-0.28235	-0.0443568	0.152953	0.275423	0.505737	0.568092	0.509156	1.41	-0.0120015	1.41	0.669872	-0.691902	1.41	-1.41	1.05525	-1.41	1.41	-1.41	1.30811	-1.41	1.41	-1.41	1.29866	-1.41	0.771366	-1.20002	0.184823	-0.897271	-0.115542	-0.533976	-0.370871	0.163473
0	1.24446	1.37457	1.3845	1.27917	1.07329	0.789644	0.456609	0.105345	-0.233188	-0.530861	-0.763657	-0.915315	-0.982202	-0.965259	-0.867793	-0.704917	-0.503957	-0.282559	-0.046449	0.156937	0.276962	0.48508	0.592491	0.465202	1.32193	0.259038	1.00028	1.41	-1.41	1.41	-1.41	0.920164	-1.19275	1.41	-1.41	1.41	-1.39497	1.41	-1.30098	0.806508	-0.294339	-0.481481	0.96401	-1.41	0.45469	-1.41	0.810852	-1.41	0.848638
0	1.24446	1.37457	1.3845	1.27917	1.07329	0.789645	0.456615	0.105366	-0.233129	-0.530787	-0.763725	-0.915594	-0.982255	-0.965028	-0.867946	-0.705234	-0.50348	-0.282532	-0.0485024	0.159824	0.280627	0.46479	0.626869	0.427572	1.19924	0.526559	0.434546	1.41	-1.41	1.41	-1.41	1.06361	-1.11898	1.37978	-1.39779	1.35435	-0.9416	0.801846	0.0898161	-0.923276	1.41	-1.41	-1.03948	-0.400442	0.243338	-1.41	0.919117	-1.41	0.4378
0	1.24446	1.37457	1.3845	1.27917	1.07329	0.789646	0.45662	0.105385	-0.233077	-0.530713	-0.763773	-0.915844	-0.982333	-0.964819	-0.868039	-0.705557	-0.503111	-0.282323	-0.0504118	0.161652	0.285816	0.446127	0.641737	0.426817	1.03883	0.804437	-0.0548328	1.41	-1.41	1.41	-1.41	1.15032	-1.01034	0.949868	-0.374918	0.152367	1.38851	-1.41	1.41	-1.41	-0.176834	-1.00477	1.41	-1.41	-0.995146	-0.0216844	-0.950529	0.257814	-0.866304
0	1.24446	1.37457	1.3845	1.27917	1.0733	0.789647	0.456625	0.105401	-0.233031	-0.530641	-0.763805	-0.916068	-0.982429	-0.964637	-0.868079	-0.705878	-0.502831	-0.281999	-0.0520869	0.1625	0.291962	0.429987	0.645275	0.444577	0.87507	1.04386	-0.375382	1.41	-1.41	1.41	-1.41	1.20159	-0.856158	0.478566	0.739945	-1.41	1.41	-1.41	0.460413	-1.41	1.41	-1.41	-0.757907	-0.376988	-0.0814827	-0.961375	0.151091	-1.10119	0.667434
0	1.24446	1.37457	1.3845	1.27917	1.0733	0.789648	0.456628	0.105415	-0.23299	-0.530571	-0.763823	-0.916266	-0.982536	-0.964481	-0.868079	-0.706184	-0.50265	-0.281587	-0.0535136	0.162554	0.298447	0.417089	0.640132	0.457945	0.752671	1.17141	-0.452238	1.41	-1.41	1.41	-1.41	1.13445	-0.521414	-0.105195	1.41	-1.41	1.41	-1.41	1.41	-1.41	1.30698	-1.41	1.13869	-1.41	0.24561	-1.41	0.413416	-1.41	0.799017
0	1.24446	1.37457	1.3845	1.27917	1.0733	0.789649	0.456632	0.105427	-0.232955	-0.530505	-0.763829	-0.91644	-0.982649	-0.964352	-0.868048	-0.706463	-0.502551	-0.281127	-0.0546773	0.161987	0.304776	0.407763	0.628064	0.496725	0.62091	1.12311	-0.21873	1.41	-1.11439	1.41	-1.21375	0.594832	0.618229	-1.41	1.41	-1.41	0.928763	-1.41	1.41	-1.41	0.475991	-1.05095	1.0452	-1.41	0.393664	-1.41	0.257521	-1.09085	0.4185
0	1.24446	1.37457	1.3845	1.27917	1.0733	0.789649	0.456634	0.105438	-0.232924	-0.530442	-0.763825	-0.916593	-0.982763	-0.96425	-0.867995	-0.706713	-0.502523	-0.280653	-0.0555751	0.160959	0.310606	0.401942	0.610975	0.540466	0.50569	1.17156	-0.116012	1.41	-0.437217	0.788517	0.501536	-1.41	1.41	-1.41	-0.631066	0.604992	-0.00712915	0.264649	0.484054	-0.397296	0.824379	-1.41	1.24185	-1.41	0.0597994	-1.01728	0.000311787	-0.670605	0.0638063
0	1.24446	1.37457	1.3845	1.27917	1.0733	0.78965	0.456637	0.105447	-0.232897	-0.530384	-0.763812	-0.916727	-0.982876	-0.964174	-0.867927	-0.70693	-0.502552	-0.280194	-0.0562181	0.159613	0.315713	0.39929	0.590862	0.581141	0.42149	1.159	0.0258279	1.41	0.344349	-0.426915	1.41	-1.41	0.679317	-1.41	1.41	-1.41	1.41	-1.41	1.41	-1.41	1.36443	-1.41	1.01836	-1.41	0.347537	-1.31461	0.0243436	-0.585893	-0.151401
0	1.24446	1.37457	1.3845	1.27917	1.0733	0.78965	0.456639	0.105455	-0.232873	-0.530331	-0.763792	-0.916843	-0.982986	-0.96412	-0.86785	-0.707113	-0.502624	-0.279767	-0.0566305	0.158085	0.319963	0.399335	0.569568	0.604213	0.388978	1.20613	0.0473132	1.15685	0.860256	-1.22926	1.41	-1.41	0.598735	-1.22297	1.41	-1.41	1.41	-1.41	1.41	-1.41	1.28176	-1.41	0.822239	-1.41	0.38912	-1.2653	-0.0928983	-0.352948	-0.487185
0	1.24446	1.37457	1.3845	1.27917	1.0733	0.78965	0.45664	0.105463	-0.232854	-0.53028	-0.76377	-0.916938	-0.983093	-0.964078	-0.867775	-0.707259	-0.502734	-0.279382	-0.0568494	0.156501	0.32328	0.40156	0.548606	0.624696	0.376345	1.08222	0.299019	0.596066	1.41	-1.41	1.41	-1.41	0.773618	-1.21935	1.41	-1.41	1.41	-1.20629	0.95059	-0.445806	-0.140073	0.776776	-1.41	1.18173	-1.41	0.0315447	-1.41	0.982787	-1.41
0	1.24446	1.37457	1.3845	1.27917	1.0733	0.789651	0.456642	0.105469	-0.232837	-0.530233	-0.763744	-0.917019	-0.983196	-0.964052	-0.867702	-0.707373	-0.502866	-0.27905	-0.0569045	0.154947	0.325684	0.40539	0.529203	0.656772	0.349396	0.968128	0.542016	0.0849046	1.41	-1.41	1.41	-1.41	1.03836	-1.34128	1.41	-1.41	1.41	-1.26259	0.980174	-0.498002	-0.0820628	0.880475	-1.41	1.18375	-1.41	-0.213456	-1.37154	0.924069	-1.41
0	1.24446	1.37457	1.3845	1.27917	1.0733	0.789651	0.456643	0.105474	-0.232822	-0.530192	-0.763713	-0.91709	-0.983288	-0.964042	-0.86763	-0.70746	-0.503006	-0.27878	-0.05682	0.15348	0.32726	0.410236	0.512298	0.665454	0.363262	0.818512	0.792326	-0.322627	1.41	-1.41	1.41	-1.41	1.41	-1.41	1.40734	-1.21008	0.92959	-0.0419257	-0.469945	1.41	-1.41	0.623076	-1.41	0.901907	-1.41	0.668067	-1.41	0.299341	-1.06253
0	1.24446	1.37457	1.3845	1.27917	1.0733	0.789651	0.456644	0.105478	-0.232809	-0.530156	-0.763679	-0.917149	-0.983372	-0.964043	-0.867563	-0.707525	-0.503148	-0.278574	-0.0566285	0.152147	0.328107	0.415602	0.49843	0.662708	0.400349	0.656144	1.01673	-0.590996	1.41	-1.41	1.41	-1.41	1.41	-1.41	1.05457	-0.325055	-0.233503	1.41	-1.41	1.26643	-1.41	1.41	-1.41	-0.255768	-0.705318	0.430609	-1.41	0.506126	-1.40511
0	1.24446	1.37457	1.3845	1.27917	1.0733	0.789651	0.456645	0.105482	-0.232797	-0.530124	-0.763644	-0.917196	-0.983451	-0.964052	-0.867502	-0.707567	-0.503289	-0.27842	-0.0563727	0.151001	0.328302	0.421136	0.487711	0.652823	0.445744	0.510946	1.16415	-0.672757	1.41	-1.41	1.41	-1.41	1.41	-1.27173	0.508857	0.89995	-1.41	1.41	-1.41	-0.301014	0.0849224	-0.192458	-0.161493	-0.551667	-0.0313086	-0.648729	-0.081661	-0.932806	0.689733
0	1.24446	1.37457	1.3845	1.27917	1.0733	0.789651	0.456645	0.105486	-0.232786	-0.530097	-0.76361	-0.917233	-0.983525	-0.964066	-0.86745	-0.707589	-0.503424	-0.278317	-0.0560775	0.150058	0.327966	0.426521	0.480076	0.638159	0.49115	0.398253	1.05862	-0.329833	1.41	-1.06768	1.00864	-0.387297	0.211099	1.21622	-1.41	1.41	-1.41	0.184266	-0.43184	1.26526	-1.41	1.34891	-1.41	0.347819	-1.32712	0.49795	-1.41	0.243603	-0.627438
0	1.24446	1.37457	1.3845	1.27917	1.0733	0.789651	0.456646	0.105488	-0.232777	-0.530072	-0.763576	-0.917259	-0.983593	-0.964084	-0.867407	-0.707595	-0.50355	-0.278256	-0.0557681	0.149323	0.327222	0.431504	0.475328	0.620492	0.532091	0.327596	1.02877	-0.0950355	1.32308	-0.0333988	-0.372297	1.41	-1.41	1.41	-1.41	0.857821	-1.41	1.41	-1.41	0.948867	-1.41	1.40012	-1.41	0.303344	-1.3336	0.388563	-1.40942	0.152891	-0.554405
0	1.24446	1.37457	1.3845	1.27917	1.0733	0.789651	0.456646	0.105491	-0.232768	-0.53005	-0.763544	-0.917276	-0.983656	-0.964106	-0.867372	-0.707591	-0.503663	-0.278234	-0.0554582	0.148777	0.326205	0.435878	0.473194	0.601264	0.566215	0.278037	1.09992	-0.0905194	1.05479	0.599191	-1.41	1.41	-1.41	0.247575	-1.02926	1.41	-1.41	1.41	-1.41	1.41	-1.41	0.479776	-0.717149	-0.212159	-0.137386	-0.969029	0.549615	-1.41	0.996238
0	1.24446	1.37457	1.3845	1.27917	1.0733	0.789651	0.456647	0.105493	-0.232761	-0.53003	-0.763514	-0.917285	-0.983713	-0.964129	-0.867342	-0.70758	-0.503759	-0.278246	-0.0551584	0.148387	0.325056	0.43948	0.473365	0.581642	0.592484	0.261001	0.989573	0.154539	0.506908	1.41	-1.41	1.41	-1.41	1.41	-1.41	1.41	-1.41	1.41	-1.41	1.26635	-1.41	0.718996	-1.0919	0.0945339	-0.599075	-0.387745	-0.0453672	-1.26899	1.07065
0	1.24446	1.37457	1.3845	1.27917	1.0733	0.789651	0.456647	0.105495	-0.232754	-0.530013	-0.763487	-0.917288	-0.983764	-0.964155	-0.867316	-0.707564	-0.503839	-0.278286	-0.0548796	0.148156	0.323826	0.442334	0.47528	0.562877	0.61023	0.267129	0.830328	0.480423	-0.119327	1.41	-1.41	1.41	-1.41	1.41	-1.41	0.686262	-0.408895	0.920698	-0.696786	0.666139	-0.129638	-0.938061	1.35496	-1.41	-0.302368	-0.744964	0.124342	-1.20526	0.611427
0	1.24446	1.37457	1.3845	1.27917	1.0733	0.789652	0.456647	0.105496	-0.232749	-0.529997	-0.763462	-0.917287	-0.983808	-0.964184	-0.867295	-0.707547	-0.503902	-0.278345	-0.0546316	0.148057	0.322591	0.444463	0.478439	0.545902	0.5977	0.326746	0.614322	0.848793	-0.707471	1.41	-1.41	1.41	-1.41	1.41	-1.41	1.39593	-1.41	1.41	-1.33204	0.780602	-0.296469	-0.729364	1.27518	-1.41	-0.0321428	-1.11426	0.419834	-1.41	0.753197
0	1.24446	1.37457	1.3845	1.27917	1.0733	0.789652	0.456648	0.105498	-0.232744	-0.529983	-0.763438	-0.917283	-0.983844	-0.964215	-0.867277	-0.70753	-0.503951	-0.278416	-0.0544205	0.148068	0.321406	0.445917	0.482403	0.531296	0.601652	0.356358	0.47143	1.04112	-0.770722	1.41	-1.41	1.41	-1.41	1.41	-1.41	1.41	-1.41	1.3064	-0.91223	0.315801	0.525813	-1.41	1.3162	-1.41	0.0392521	-1.05391	0.116858	-0.875442	0.193772
0	1.24446	1.37457	1.3845	1.27917	1.0733	0.789652	0.456648	0.105499	-0.232739	-0.529971	-0.763417	-0.917276	-0.983874	-0.964246	-0.867262	-0.707512	-0.503987	-0.278494	-0.0542504	0.148169	0.320311	0.446772	0.486786	0.51936	0.600136	0.382841	0.376695	0.933841	-0.57229	1.41	-1.41	1.41	-1.36703	1.41	-1.41	1.40406	-0.795514	0.120527	1.41	-1.41	1.37022	-1.41	0.548918	-1.41	0.83817	-1.41	0.169194	-0.987712	0.135621
0	1.24446	1.37457	1.3845	1.27917	1.0733	0.789652	0.456648	0.1055	-0.232735	-0.52996	-0.763397	-0.917268	-0.9839	-0.964277	-0.867252	-0.707493	-0.504016	-0.278569	-0.054126	0.148343	0.319324	0.44713	0.491254	0.510192	0.594144	0.410236	0.302483	0.922867	-0.370274	1.41	-1.32582	0.930588	-0.240816	0.0692897	0.930675	-1.41	1.41	-1.41	0.502544	-1.41	1.41	-1.41	-1.2074	0.565735	-1.41	0.621267	-1.41	0.693868	-1.41
0	1.24446	1.37457	1.3845	1.27917	1.0733	0.789652	0.456648	0.105501	-0.232732	-0.529951	-0.76338	-0.917258	-0.983921	-0.964306	-0.867245	-0.707473	-0.504038	-0.278638	-0.0540416	0.148564	0.318475	0.44706	0.495592	0.503636	0.584872	0.437205	0.268505	0.844279	-0.0995426	1.01886	-0.127014	-0.535011	1.41	-1.41	1.18931	-1.41	1.41	-1.41	0.200455	-0.872527	1.35354	-1.41	0.617855	-1.41	0.42241	-1.41	0.107793	-0.669318	-0.316023
0	1.24446	1.37457	1.3845	1.27917	1.0733	0.789652	0.456648	0.105501	-0.232729	-0.529942	-0.763364	-0.917248	-0.983938	-0.964333	-0.867243	-0.707454	-0.504055	-0.278701	-0.0539896	0.148804	0.31779	0.446623	0.499667	0.49938	0.573532	0.461658	0.23202	0.89722	-0.0866321	0.738593	0.605972	-1.41	1.41	-1.41	-0.107334	-0.106224	1.31491	-1.41	1.41	-1.41	-0.192651	-0.0198028	-0.599288	0.357584	-1.41	0.770299	-1.41	0.457211	-1.41
0	1.24446	1.37457	1.3845	1.27917	1.0733	0.789652	0.456648	0.105502	-0.232727	-0.529935	-0.763349	-0.917237	-0.983951	-0.964359	-0.867243	-0.707435	-0.504067	-0.278758	-0.0539686	0.149053	0.317261	0.445919	0.503334	0.49715	0.561043	0.482225	0.2162	0.804488	0.12014	0.280108	1.38596	-1.41	1.41	-1.41	1.41	-1.41	1.41	-1.41	1.41	-1.41	1.2263	-1.41	0.765328	-1.41	0.643373	-1.41	0.196662	-0.951225	0.13654
0	1.24446	1.37457	1.3845	1.27917	1.0733	0.789652	0.456649	0.105502	-0.232725	-0.529928	-0.763336	-0.917227	-0.983962	-0.964385	-0.867243	-0.70742	-0.504073	-0.278811	-0.053965	0.149284	0.316898	0.445006	0.506534	0.501604	0.539644	0.510771	0.196703	0.705283	0.339102	-0.156424	1.41	-1.41	1.41	-1.41	1.41	-1.41	1.41	-1.41	1.41	-1.41	0.447653	-0.637993	0.172412	-0.808515	0.027178	-0.73776	-0.26922	-0.282558	-0.462927
0	1.24446	1.37457	1.3845	1.27917	1.0733	0.789652	0.456649	0.105503	-0.232723	-0.529922	-0.763324	-0.917216	-0.983969	-0.964408	-0.867246	-0.707405	-0.504075	-0.278859	-0.0539746	0.149488	0.316687	0.443967	0.509206	0.501594	0.530196	0.516844	0.213836	0.569776	0.575957	-0.538053	1.41	-1.41	1.41	-1.41	1.41	-1.41	1.41	-1.41	1.41	-1.41	0.761132	-0.882738	0.115307	-0.483971	-0.434827	-0.0429119	-1.14247	0.58441	-1.41
0	1.24446	1.37457	1.3845	1.27917	1.0733	0.789652	0.456649	0.105503	-0.232721	-0.529917	-0.763314	-0.917206	-0.983975	-0.964429	-0.867251	-0.707391	-0.504074	-0.2789	-0.0539961	0.149666	0.316595	0.442899	0.511279	0.502629	0.520992	0.516721	0.245014	0.431494	0.774142	-0.784483	1.41	-1.41	1.33383	-1.41	1.41	-1.41	1.41	-1.41	1.41	-1.41	0.86793	-1.02343	0.220988	-0.655947	-0.244506	-0.291117	-0.820591	0.334658	-1.37332
0	1.24446	1.37457	1.3845	1.27917	1.0733	0.789652	0.456649	0.105503	-0.23272	-0.529913	-0.763304	-0.917196	-0.983978	-0.964448	-0.867258	-0.707379	-0.504072	-0.278933	-0.0540287	0.149822	0.316587	0.441888	0.512713	0.504549	0.512273	0.49789	0.304696	0.277771	0.945067	-0.920942	1.41	-1.41	1.34138	-1.16584	1.025	-0.751622	0.770195	-0.026264	-0.104504	1.20451	-1.41	1.41	-1.41	-0.938761	-0.112627	-0.536264	-0.402063	-0.2762	-0.256208
0	1.24446	1.37457	1.3845	1.27917	1.0733	0.789652	0.456649	0.105504	-0.232719	-0.529909	-0.763296	-0.917187	-0.98398	-0.964464	-0.867267	-0.707368	-0.504068	-0.27896	-0.0540654	0.149949	0.316648	0.440967	0.51357	0.507071	0.504404	0.497419	0.326749	0.199478	0.819259	-0.535901	1.26444	-1.20397	0.938361	-0.160238	-0.318937	1.41	-1.41	1.41	-1.41	1.32608	-1.41	1.39561	-1.41	0.0398032	-1.26851	0.610131	-1.41	0.422271	-1.1902
0	1.24446	1.37457	1.3845	1.27917	1.0733	0.789652	0.456649	0.105504	-0.232718	-0.529905	-0.763288	-0.917178	-0.983981	-0.964478	-0.867276	-0.707358	-0.504063	-0.278984	-0.0541022	0.150045	0.316764	0.44015	0.513952	0.509904	0.497682	0.49498	0.340445	0.185825	0.71791	-0.183919	0.527799	0.30334	-1.06071	1.41	-1.41	0.266141	-1.16796	1.41	-1.41	0.206617	-0.92653	1.24303	-1.41	0.809325	-1.41	0.469178	-1.41	0.443296	-1.21858
0	1.24446	1.37457	1.3845	1.27917	1.0733	0.789652	0.456649	0.105504	-0.232717	-0.529902	-0.763281	-0.91717	-0.98398	-0.964489	-0.867285	-0.707351	-0.504056	-0.279005	-0.0541374	0.150113	0.316919	0.439452	0.513948	0.512827	0.492229	0.490822	0.352418	0.167502	0.744649	-0.118311	0.173688	1.13761	-1.41	1.41	-1.41	0.0727092	-0.326381	1.3857	-1.41	1.41	-1.41	0.0702899	-0.901842	0.816175	-1.41	0.293995	-1.22643	0.0423234	-0.250239
0	1.24446	1.37457	1.3845	1.27917	1.0733	0.789652	0.456649	0.105504	-0.232716	-0.529899	-0.763275	-0.917163	-0.983979	-0.964499	-0.867294	-0.707345	-0.504048	-0.279022	-0.0541704	0.150159	0.317088	0.43889	0.513625	0.515705	0.487473	0.486296	0.362171	0.163871	0.645702	0.101504	-0.235669	1.41	-1.41	1.41	-1.41	1.41	-1.41	1.41	-1.41	1.41	-1.41	0.613103	-1.41	0.95386	-1.41	0.155074	-1.00643	-0.0949805	-0.0395572
0	1.24446	1.37457	1.3845	1.27917	1.0733	0.789652	0.456649	0.105504	-0.232715	-0.529897	-0.76327	-0.917156	-0.983978	-0.964508	-0.867303	-0.70734	-0.50404	-0.279037	-0.0542015	0.15019	0.317256	0.438471	0.513054	0.518421	0.483619	0.481168	0.370358	0.166516	0.53233	0.3342	-0.609429	1.41	-1.41	1.41	-1.41	1.41	-1.41	1.41	-1.41	1.41	-1.41	0.754857	-1.41	0.78806	-1.41	0.25792	-1.02482	-0.171353	0.078888
0	1.24446	1.37457	1.3845	1.27917	1.0733	0.789652	0.456649	0.105504	-0.232715	-0.529895	-0.763265	-0.917149	-0.983976	-0.964515	-0.867312	-0.707338	-0.504031	-0.279049	-0.0542308	0.150209	0.317412	0.438183	0.512315	0.52087	0.481184	0.474705	0.378449	0.170439	0.434112	0.501191	-0.695976	1.41	-1.41	1.41	-1.41	1.41	-1.41	1.41	-1.41	1.29955	-1.41	0.998688	-1.41	0.537404	-1.4075	0.112319	-0.674782	-0.540026	0.532091
0	1.24446	1.37457	1.3845	1.27917	1.0733	0.789652	0.456649	0.105504	-0.232714	-0.529893	-0.763261	-0.917143	-0.983973	-0.96452	-0.86732	-0.707336	-0.504022	-0.279058	-0.0542586	0.150219	0.317551	0.438	0.511505	0.522945	0.480138	0.467247	0.386174	0.174791	0.355538	0.591926	-0.82288	1.41	-1.41	1.41	-1.41	1.41	-1.41	1.40577	-1.13151	0.768061	-0.641638	0.105937	-0.169559	-0.831388	0.704258	-1.41	0.690544	-1.41	0.769601
0	1.24446	1.37457	1.3845	1.27917	1.0733	0.789652	0.456649	0.105504	-0.232714	-0.529892	-0.763257	-0.917138	-0.983971	-0.964525	-0.867328	-0.707336	-0.504014	-0.279064	-0.0542818	0.150217	0.317681	0.437902	0.51069	0.524392	0.480625	0.458841	0.393427	0.179483	0.257356	0.595737	-0.661054	1.07918	-1.09873	1.22644	-1.05958	1.12123	-0.822221	0.563066	0.630041	-1.41	1.41	-1.41	-1.23222	-0.0972506	-0.0165148	-1.41	1.05988	-1.41	-0.0490909
0	1.24446	1.37457	1.3845	1.27917	1.0733	0.789652	0.456649	0.105505	-0.232714	-0.52989	-0.763253	-0.917133	-0.983968	-0.964529	-0.867335	-0.707337	-0.504006	-0.279068	-0.0543038	0.150206	0.3178	0.437862	0.509931	0.525936	0.481115	0.451976	0.396565	0.189788	0.219487	0.565596	-0.439553	0.517329	0.157283	-0.522642	1.41	-1.41	1.41	-1.41	1.41	-1.41	0.939874	-1.41	1.33854	-1.41	-0.250129	-0.930225	0.323602	-1.41	0.865018
0	1.24446	1.37457	1.3845	1.27917	1.0733	0.789652	0.456649	0.105505	-0.232713	-0.529889	-0.76325	-0.917128	-0.983966	-0.964532	-0.867342	-0.707338	-0.503999	-0.27907	-0.0543249	0.150193	0.317898	0.437879	0.509232	0.527085	0.482162	0.44562	0.397263	0.203168	0.184093	0.534952	-0.247598	0.0336703	1.17241	-1.41	1.41	-1.41	0.653763	-1.41	1.41	-1.41	-0.252588	-0.329531	0.683402	-1.41	0.935806	-1.41	0.0786408	-1.22458	0.717657
0	1.24446	1.37457	1.3845	1.27917	1.0733	0.789652	0.456649	0.105505	-0.232713	-0.529888	-0.763248	-0.917124	-0.983963	-0.964534	-0.867347	-0.70734	-0.503993	-0.27907	-0.0543448	0.15018	0.317973	0.437943	0.508602	0.527811	0.483809	0.442553	0.391495	0.224358	0.144072	0.596002	-0.260073	-0.079964	1.32626	-1.41	1.41	-1.41	1.41	-1.41	1.41	-1.41	0.672772	-1.41	1.41	-1.41	-0.405969	-0.487761	-0.274362	-0.492675	-0.100776
0	1.24446	1.37457	1.3845	1.27917	1.0733	0.789652	0.456649	0.105505	-0.232713	-0.529887	-0.763245	-0.917121	-0.98396	-0.964535	-0.867352	-0.707342	-0.503987	-0.279068	-0.0543632	0.150166	0.318031	0.438037	0.508059	0.52816	0.485865	0.435996	0.391456	0.234609	0.127773	0.538298	-0.103879	-0.311081	1.1574	-1.41	1.41	-1.41	1.41	-1.41	1.41	-1.41	0.83878	-1.41	1.3272	-1.41	-0.10681	-0.876487	0.013646	-0.767741	0.0275848
0	1.24446	1.37457	1.3845	1.27917	1.0733	0.789652	0.456649	0.105505	-0.232713	-0.529887	-0.763243	-0.917117	-0.983958	-0.964536	-0.867357	-0.707345	-0.503983	-0.279065	-0.0543798	0.150151	0.318074	0.438144	0.507616	0.528195	0.488106	0.429827	0.391781	0.240103	0.118678	0.459727	0.0900914	-0.533242	1.41	-1.41	1.41	-1.41	1.41	-1.41	1.41	-1.41	1.34589	-1.41	0.675149	-1.41	0.643934	-1.41	0.340034	-1.30123	0.375985
0	1.24446	1.37457	1.3845	1.27917	1.0733	0.789652	0.456649	0.105505	-0.232712	-0.529886	-0.763242	-0.917114	-0.983955	-0.964537	-0.867361	-0.707348	-0.503979	-0.279062	-0.0543943	0.150135	0.318108	0.43825	0.507283	0.527977	0.490347	0.424998	0.389826	0.247066	0.111642	0.386869	0.243714	-0.668568	1.3082	-1.41	1.41	-1.41	1.41	-1.41	1.41	-1.41	1.36149	-1.41	0.673278	-1.41	0.643523	-1.41	0.152225	-0.765113	-0.177172
0	1.24446	1.37457	1.3845	1.27917	1.0733	0.789652	0.456649	0.105505	-0.232712	-0.529885	-0.76324	-0.917112	-0.983953	-0.964538	-0.867364	-0.707351	-0.503976	-0.279058	-0.0544067	0.150121	0.31813	0.438357	0.507036	0.527603	0.492395	0.421725	0.385224	0.256951	0.102187	0.330717	0.331573	-0.796521	1.15734	-1.09199	1.06487	-0.71868	0.858102	-0.584392	0.721852	-0.171773	-0.20316	0.770169	-1.41	1.06146	-1.41	0.154208	-1.41	0.908317	-1.41
0	1.24446	1.37457	1.3845	1.27917	1.0733	0.789652	0.456649	0.105505	-0.232712	-0.529885	-0.763239	-0.917109	-0.983951	-0.964538	-0.867367	-0.707354	-0.503973	-0.279053	-0.0544169	0.150107	0.318146	0.438453	0.506873	0.527128	0.494157	0.419891	0.370482	0.282538	0.0710483	0.31826	0.319818	-0.64852	0.721344	-0.0418094	-0.390572	1.41	-1.41	1.41	-1.41	1.41	-1.41	0.443959	-1.41	1.29842	-1.41	-0.436159	-0.878784	0.63081	-1.41
0	1.24446	1.37457	1.3845	1.27917	1.0733	0.789652	0.456649	0.105505	-0.232712	-0.529884	-0.763237	-0.917107	-0.983949	-0.964538	-0.86737	-0.707356	-0.503972	-0.279048	-0.054425	0.150091	0.318161	0.438534	0.50678	0.526608	0.495583	0.419266	0.365611	0.28868	0.0708192	0.22653	0.363441	-0.542653	0.337341	0.851043	-1.41	1.41	-1.41	0.381908	-1.21901	1.41	-1.41	-0.91919	0.205091	-0.965244	0.319514	-1.23996	0.133105	-1.02013	0.399834
0	1.24446	1.37457	1.3845	1.27917	1.0733	0.789652	0.456649	0.105505	-0.232712	-0.529884	-0.763236	-0.917105	-0.983947	-0.964537	-0.867372	-0.707359	-0.503971	-0.279044	-0.0544311	0.150075	0.318173	0.4386	0.506749	0.526074	0.496674	0.41956	0.364688	0.282845	0.0951519	0.159725	0.405023	-0.475165	0.0814185	1.29075	-1.41	1.41	-1.41	1.41	-1.41	1.41	-1.41	0.901305	-1.41	0.711345	-1.41	0.678093	-1.41	0.445033	-1.41
0	1.24446	1.37457	1.3845	1.27917	1.0733	0.789652	0.456649	0.105505	-0.232712	-0.529884	-0.763235	-0.917103	-0.983945	-0.964537	-0.867374	-0.707362	-0.50397	-0.279039	-0.0544355	0.150058	0.318182	0.438656	0.506755	0.525577	0.497419	0.420548	0.358247	0.285165	0.10771	0.121501	0.39196	-0.341198	-0.180826	1.27593	-1.41	1.41	-1.41	1.41	-1.41	1.41	-1.41	0.565573	-1.41	0.706164	-1.41	0.641757	-1.41	0.415663	-1.40217
0	1.24446	1.37457	1.3845	1.27917	1.0733	0.789652	0.456649	0.105505	-0.232712	-0.529884	-0.763235	-0.917102	-0.983943	-0.964537	-0.867375	-0.707364	-0.50397	-0.279035	-0.0544383	0.150041	0.318188	0.438705	0.506781	0.525148	0.497832	0.422016	0.35129	0.289284	0.112977	0.101693	0.351857	-0.178182	-0.439969	1.41	-1.41	1.41	-1.41	1.41	-1.41	1.3801	-1.41	1.41	-1.41	-0.00573171	-0.644824	-0.113444	-0.762646	-0.0308289	-0.476743
0	1.24446	1.37457	1.3845	1.27917	1.0733	0.789652	0.456649	0.105505	-0.232712	-0.529883	-0.763234	-0.9171	-0.983942	-0.964536	-0.867377	-0.707366	-0.50397	-0.279031	-0.0544397	0.150026	0.318191	0.438749	0.506816	0.524797	0.497966	0.423741	0.345215	0.29135	0.119165	0.0845901	0.314204	-0.0459434	-0.61247	1.41	-1.41	1.41	-1.41	1.41	-1.41	1.40187	-1.41	1.27908	-1.41	0.253718	-1.04021	0.234099	-1.30609	0.348684	-1.0925
0	1.24446	1.37457	1.3845	1.27917	1.0733	0.789652	0.456649	0.105505	-0.232712	-0.529883	-0.763233	-0.917099	-0.983941	-0.964535	-0.867378	-0.707368	-0.50397	-0.279028	-0.05444	0.150011	0.318191	0.438789	0.506855	0.524523	0.49789	0.425515	0.340448	0.290375	0.129137	0.0651844	0.343605	-0.0642669	-0.412825	1.0249	-0.98077	1.0364	-0.535483	0.419693	0.405384	-0.982204	1.41	-1.41	0.164218	-1.39472	0.835194	-1.41	0.33529	-1.41	0.939368
0	1.24446	1.37457	1.3845	1.27917	1.0733	0.789652	0.456649	0.105505	-0.232712	-0.529883	-0.763233	-0.917098	-0.983939	-0.964535	-0.867378	-0.70737	-0.503971	-0.279025	-0.0544393	0.149997	0.318187	0.438823	0.506897	0.524309	0.497685	0.427157	0.3371	0.286623	0.142245	0.0448364	0.252799	0.108457	-0.661893	1.03854	-0.704241	0.436662	0.802048	-1.41	1.41	-1.41	-0.214761	-0.716021	0.919237	-1.41	0.597581	-1.41	0.654033	-1.41	0.966853
0	1.24446	1.37457	1.3845	1.27917	1.0733	0.789652	0.456649	0.105505	-0.232712	-0.529883	-0.763232	-0.917097	-0.983938	-0.964534	-0.867379	-0.707372	-0.503972	-0.279022	-0.0544379	0.149985	0.318181	0.438855	0.506939	0.524149	0.497401	0.428576	0.335063	0.280885	0.15649	0.0229388	0.284633	0.0651767	-0.530983	0.677432	0.13122	-0.825699	1.41	-1.41	0.528909	-1.20732	1.41	-1.41	-0.247311	-0.563827	-0.0845146	-0.676927	-0.19083	-0.559345	0.00554734
0	1.24446	1.37457	1.3845	1.27917	1.0733	0.789652	0.456649	0.105505	-0.232712	-0.529883	-0.763232	-0.917096	-0.983937	-0.964534	-0.86738	-0.707373	-0.503973	-0.27902	-0.054436	0.149975	0.318173	0.438885	0.506977	0.524036	0.497078	0.429731	0.334122	0.274066	0.169829	0.00677602	0.208897	0.179603	-0.485472	0.369125	0.819051	-1.41	1.41	-1.41	0.848174	-1.41	1.41	-1.41	-0.520335	-0.236144	-0.495638	-0.130678	-0.868792	0.21641	-1.08243
0	1.24446	1.37457	1.3845	1.27917	1.0733	0.789652	0.456649	0.105505	-0.232712	-0.529883	-0.763232	-0.917096	-0.983936	-0.964533	-0.86738	-0.707375	-0.503974	-0.279018	-0.0544337	0.149966	0.318162	0.438911	0.507013	0.523958	0.49675	0.430611	0.334035	0.266956	0.180784	-0.0014283	0.180773	0.174025	-0.462672	0.20653	1.08228	-1.41	1.41	-1.41	1.24258	-1.41	1.41	-1.41	0.495614	-1.41	0.546488	-1.41	0.326565	-1.34884	0.57173
0	1.24446	1.37457	1.3845	1.27917	1.0733	0.789652	0.456649	0.105505	-0.232712	-0.529883	-0.763231	-0.917095	-0.983935	-0.964533	-0.86738	-0.707376	-0.503975	-0.279017	-0.0544312	0.149958	0.31815	0.438934	0.507049	0.523902	0.496445	0.431223	0.334574	0.260147	0.18858	-0.00154621	0.145501	0.235807	-0.394618	0.00369283	1.25513	-1.41	1.41	-1.41	1.41	-1.41	1.41	-1.41	0.987124	-1.41	0.30827	-1.22528	0.120981	-1.07557	0.44059
0	1.24446	1.37457	1.3845	1.27917	1.0733	0.789652	0.456649	0.105505	-0.232712	-0.529883	-0.763231	-0.917094	-0.983935	-0.964532	-0.86738	-0.707377	-0.503976	-0.279016	-0.0544286	0.149952	0.318138	0.438954	0.507084	0.523861	0.496177	0.431599	0.335516	0.254063	0.193002	0.00527111	0.106457	0.212327	-0.336941	-0.115588	1.23154	-1.41	1.41	-1.41	1.41	-1.41	1.14642	-1.41	0.907111	-1.41	0.215209	-0.915601	-0.200921	-0.345075	-0.426963
0	1.24446	1.37457	1.3845	1.27917	1.0733	0.789652	0.456649	0.105505	-0.232712	-0.529882	-0.763231	-0.917094	-0.983934	-0.964532	-0.86738	-0.707378	-0.503977	-0.279015	-0.0544259	0.149948	0.318125	0.438969	0.507119	0.523831	0.495949	0.431788	0.336662	0.248972	0.194225	0.01722	0.067274	0.229786	-0.286663	-0.20685	1.12015	-1.40641	1.41	-1.41	1.30386	-1.20788	0.566558	-0.36872	-0.270465	-0.0588767	-1.11657	0.693481	-1.41	0.527119	-1.41
0	1.24446	1.37457	1.3845	1.27917	1.0733	0.789652	0.456649	0.105505	-0.232712	-0.529882	-0.763231	-0.917093	-0.983933	-0.964531	-0.86738	-0.707378	-0.503978	-0.279014	-0.0544233	0.149944	0.318112	0.438981	0.507155	0.523809	0.495757	0.43184	0.337851	0.244998	0.192709	0.0322628	0.0311807	0.236968	-0.230902	-0.281592	0.981223	-0.878984	0.904069	-0.157632	-0.242107	1.41	-1.41	1.0947	-1.41	0.717417	-1.41	0.609525	-1.41	0.448316	-1.41
0	1.24446	1.37457	1.3845	1.27917	1.0733	0.789652	0.456649	0.105505	-0.232712	-0.529882	-0.76323	-0.917093	-0.983933	-0.964531	-0.86738	-0.707379	-0.503979	-0.279014	-0.0544209	0.149942	0.318099	0.438989	0.507191	0.523798	0.495589	0.431809	0.338954	0.242153	0.189052	0.048466	0.000594487	0.2325	-0.166392	-0.350231	0.847877	-0.356928	0.0172105	1.41	-1.41	1.41	-1.41	-0.23256	-0.830647	0.71624	-1.41	0.5004	-1.41	0.493416	-1.35983
0	1.24446	1.37457	1.3845	1.27917	1.0733	0.789652	0.456649	0.105505	-0.232712	-0.529882	-0.76323	-0.917093	-0.983932	-0.96453	-0.86738	-0.70738	-0.50398	-0.279014	-0.0544186	0.149941	0.318088	0.438993	0.507225	0.523795	0.495447	0.431723	0.339917	0.240312	0.183985	0.0640717	-0.0228265	0.216621	-0.0949718	-0.356257	0.641725	0.188779	-0.923371	1.41	-1.41	-0.0509453	-0.641769	1.38154	-1.41	0.325393	-1.41	0.633473	-1.41	0.447777	-1.28574
0	1.24446	1.37457	1.3845	1.27917	1.0733	0.789652	0.456649	0.105505	-0.232712	-0.529882	-0.76323	-0.917092	-0.983932	-0.96453	-0.86738	-0.70738	-0.503981	-0.279014	-0.0544165	0.14994	0.318077	0.438994	0.507256	0.523802	0.49532	0.431612	0.340708	0.239308	0.178192	0.0777569	-0.0437396	0.246712	-0.119017	-0.329072	0.442355	0.620349	-1.41	1.41	-1.41	0.873074	-1.41	1.41	-1.41	-1.07077	0.226939	-1.31387	0.530426	-1.41	1.04132
0	1.24446	1.37457	1.3845	1.27917	1.0733	0.789652	0.456649	0.105505	-0.232712	-0.529882	-0.76323	-0.917092	-0.983931	-0.964529	-0.86738	-0.70738	-0.503981	-0.279014	-0.0544146	0.14994	0.318067	0.438993	0.507285	0.523813	0.495214	0.43148	0.341343	0.238923	0.172296	0.0886324	-0.0545607	0.214172	-0.0480916	-0.372596	0.358014	0.748966	-1.34825	1.41	-1.41	1.41	-1.41	1.34297	-1.41	0.440995	-1.41	0.285676	-1.10333	-0.01313	-0.184424
0	1.24446	1.37457	1.3845	1.27917	1.0733	0.789652	0.456649	0.105505	-0.232712	-0.529882	-0.76323	-0.917092	-0.983931	-0.964529	-0.86738	-0.707381	-0.503982	-0.279014	-0.054413	0.149941	0.318058	0.438989	0.507312	0.523826	0.495128	0.431333	0.341847	0.238957	0.166763	0.096308	-0.0561894	0.161818	0.0590082	-0.477733	0.384795	0.605192	-1.10172	1.41	-1.41	1.41	-1.41	0.886192	-1.41	0.703619	-1.41	0.315743	-1.21281	0.149957	-0.638817
0	1.24446	1.37457	1.3845	1.27917	1.0733	0.789652	0.456649	0.105505	-0.232712	-0.529882	-0.76323	-0.917092	-0.983931	-0.964529	-0.86738	-0.707381	-0.503983	-0.279014	-0.0544116	0.149942	0.31805	0.438983	0.507337	0.523842	0.49506	0.431181	0.342233	0.239268	0.161851	0.100885	-0.0507546	0.104955	0.157207	-0.481755	0.280233	0.650572	-0.897791	1.41	-1.41	1.41	-1.41	0.86569	-1.41	0.522582	-1.38822	0.122213	-0.752724	-0.22352	-0.0723938
0	1.24446	1.37457	1.3845	1.27917	1.0733	0.789652	0.456649	0.105505	-0.232712	-0.529882	-0.76323	-0.917092	-0.98393	-0.964528	-0.86738	-0.707381	-0.503983	-0.279015	-0.0544103	0.149943	0.318043	0.438976	0.50736	0.523861	0.495006	0.431032	0.342513	0.239753	0.15767	0.102779	-0.0407105	0.0512308	0.226874	-0.58365	0.318014	0.489459	-0.41954	0.713368	-0.182402	0.123736	0.265157	-0.977256	1.27807	-1.41	-0.0328311	-1.2692	0.773345	-1.41	0.762318
0	1.24446	1.37457	1.3845	1.27917	1.0733	0.789652	0.456649	0.105505	-0.232712	-0.529882	-0.76323	-0.917091	-0.98393	-0.964528	-0.86738	-0.707381	-0.503984	-0.279015	-0.0544093	0.149944	0.318037	0.438968	0.50738	0.523882	0.494961	0.430896	0.342701	0.240334	0.154236	0.102538	-0.0283147	0.00502569	0.211367	-0.4562	0.0917558	0.741201	-0.629229	0.62414	0.277987	-0.873885	1.41	-1.41	0.261112	-1.41	1.12569	-1.41	-0.212606	-1.02785	0.825073
0	1.24446	1.37457	1.3845	1.27917	1.0733	0.789652	0.456649	0.105505	-0.232712	-0.529882	-0.76323	-0.917091	-0.98393	-0.964528	-0.86738	-0.707381	-0.503984	-0.279016	-0.0544085	0.149946	0.318033	0.438959	0.507396	0.523905	0.494922	0.430776	0.342798	0.240973	0.151484	0.100761	-0.0154317	-0.0382699	0.280118	-0.462734	0.00709167	0.791811	-0.616985	0.448389	0.628341	-1.41	1.41	-1.41	-0.149662	-0.810394	0.340698	-1.41	0.674892	-1.41	0.669281
0	1.24446	1.37457	1.3845	1.27917	1.0733	0.789652	0.456649	0.105505	-0.232712	-0.529882	-0.76323	-0.917091	-0.98393	-0.964528	-0.867379	-0.707382	-0.503985	-0.279016	-0.0544079	0.149948	0.318029	0.43895	0.507409	0.52393	0.49489	0.430671	0.342832	0.241606	0.149379	0.097908	-0.00327801	-0.0562763	0.257051	-0.33781	-0.189431	0.792488	-0.338676	-0.149661	1.41	-1.41	1.33501	-1.41	1.14215	-1.41	0.226742	-1.41	0.651899	-1.41	0.685434
0	1.24446	1.37457	1.3845	1.27917	1.0733	0.789652	0.456649	0.105505	-0.232712	-0.529882	-0.76323	-0.917091	-0.98393	-0.964528	-0.867379	-0.707382	-0.503985	-0.279016	-0.0544074	0.149949	0.318026	0.43894	0.507419	0.523956	0.494863	0.430578	0.342823	0.242188	0.147872	0.0943526	0.00743285	-0.0728701	0.219049	-0.185498	-0.38645	1.04888	-0.770172	0.308529	0.440922	-0.646048	0.830266	-1.41	1.31617	-1.41	0.0208263	-1.02478	0.238906	-1.0678	0.335647
0	1.24446	1.37457	1.3845	1.27917	1.0733	0.789652	0.456649	0.105505	-0.232712	-0.529882	-0.76323	-0.917091	-0.983929	-0.964527	-0.867379	-0.707382	-0.503985	-0.279017	-0.054407	0.149951	0.318024	0.438931	0.507426	0.52398	0.494847	0.430488	0.3428	0.242676	0.14691	0.0903931	0.016345	-0.0816899	0.173041	-0.0453701	-0.596204	1.14609	-0.852422	0.382879	0.221737	0.0695106	-0.453667	0.716838	-1.41	0.902197	-1.41	0.334535	-1.41	0.776589	-1.41
0	1.24446	1.37457	1.3845	1.27917	1.0733	0.789652	0.456649	0.105505	-0.232712	-0.529882	-0.76323	-0.917091	-0.983929	-0.964527	-0.867379	-0.707382	-0.503986	-0.279017	-0.0544068	0.149952	0.318023	0.438923	0.507431	0.524004	0.494837	0.430407	0.342761	0.243077	0.146372	0.086357	0.0232106	-0.0839251	0.124034	0.0685845	-0.594682	0.903526	-0.267429	-0.41647	1.41	-1.41	0.914152	-1.22015	0.656998	-1.41	0.393622	-1.365	0.118258	-0.735352	-0.171903
0	1.24446	1.37457	1.3845	1.27917	1.0733	0.789652	0.456649	0.105505	-0.232712	-0.529882	-0.76323	-0.917091	-0.983929	-0.964527	-0.867379	-0.707382	-0.503986	-0.279018	-0.0544066	0.149953	0.318022	0.438915	0.507432	0.524028	0.49483	0.430336	0.342707	0.24341	0.146132	0.0825282	0.0279276	-0.080954	0.0759024	0.152134	-0.72037	0.817691	0.0706435	-0.907838	1.41	-1.41	0.560953	-0.599588	0.156633	-0.733331	-0.0731603	-0.597054	-0.403993	-0.0969388	-0.794355
0	1.24446	1.37457	1.3845	1.27917	1.0733	0.789652	0.456649	0.105505	-0.232712	-0.529882	-0.76323	-0.917091	-0.983929	-0.964527	-0.867379	-0.707382	-0.503986	-0.279018	-0.0544066	0.149955	0.318022	0.438908	0.507432	0.524051	0.494828	0.430274	0.342643	0.24368	0.146097	0.079075	0.0306266	-0.0742879	0.0316679	0.205472	-0.6904	0.589625	0.546389	-1.41	1.41	-1.41	0.476169	-0.345075	-0.219062	-0.115696	-0.888327	0.393308	-1.41	0.76258	-1.41
0	1.24446	1.37457	1.3845	1.27917	1.0733	0.789652	0.456649	0.105505	-0.232712	-0.529882	-0.76323	-0.917091	-0.983929	-0.964527	-0.867379	-0.707382	-0.503986	-0.279018	-0.0544066	0.149956	0.318022	0.438901	0.50743	0.524073	0.494829	0.43022	0.342575	0.243893	0.146208	0.0760633	0.0316211	-0.0654583	-0.00643	0.231154	-0.591129	0.295686	1.05996	-1.41	1.41	-1.41	0.464913	-0.322901	-0.246889	-0.0776485	-0.943198	0.437995	-1.41	0.71303	-1.41
0	1.24446	1.37457	1.3845	1.27917	1.0733	0.789652	0.456649	0.105505	-0.232712	-0.529882	-0.76323	-0.917091	-0.983929	-0.964527	-0.867379	-0.707382	-0.503986	-0.279019	-0.0544067	0.149957	0.318022	0.438895	0.507427	0.524093	0.494835	0.430171	0.342507	0.24405	0.14642	0.0735041	0.0312891	-0.055806	-0.0370548	0.233304	-0.458871	-0.000655687	1.41	-1.41	1.22495	-0.725786	-0.413245	1.10849	-1.41	0.746485	-1.41	0.50836	-1.41	0.541758	-1.41
0	1.24446	1.37457	1.3845	1.27917	1.0733	0.789652	0.456649	0.105505	-0.232712	-0.529882	-0.76323	-0.917091	-0.983929	-0.964527	-0.867379	-0.707382	-0.503986	-0.279019	-0.0544068	0.149958	0.318023	0.43889	0.507422	0.52411	0.494844	0.430129	0.34244	0.244166	0.146682	0.0714009	0.0299641	-0.0463065	-0.0598717	0.217175	-0.315748	-0.26314	1.41	-1.41	0.835551	0.231076	-1.41	1.41	-1.41	-1.09334	0.235146	-1.29723	0.450195	-1.41	0.923167
0	1.24446	1.37457	1.3845	1.27917	1.0733	0.789652	0.456649	0.105505	-0.232712	-0.529882	-0.76323	-0.917091	-0.983929	-0.964527	-0.867379	-0.707382	-0.503986	-0.279019	-0.0544069	0.149958	0.318023	0.438886	0.507417	0.524126	0.494857	0.43009	0.342378	0.244245	0.14697	0.0697172	0.0279683	-0.0376507	-0.0726694	0.183943	-0.170898	-0.478547	1.41	-1.41	0.629978	0.757324	-1.41	1.34469	-1.41	0.541916	-1.41	0.375273	-1.34801	0.153368	-0.581926
0	1.24446	1.37457	1.3845	1.27917	1.0733	0.789652	0.456649	0.105505	-0.232712	-0.529882	-0.76323	-0.917091	-0.983929	-0.964526	-0.867378	-0.707382	-0.503987	-0.279019	-0.0544071	0.149959	0.318024	0.438882	0.507411	0.524139	0.494873	0.430056	0.342321	0.244287	0.147272	0.068391	0.0255989	-0.0302937	-0.0840268	0.151762	-0.0556108	-0.606819	1.41	-1.41	0.418337	1.1078	-1.41	1.25134	-1.41	0.641267	-1.41	0.365266	-1.33404	0.208867	-0.792008
0	1.24446	1.37457	1.3845	1.27917	1.0733	0.789652	0.456649	0.105505	-0.232712	-0.529882	-0.76323	-0.917091	-0.983929	-0.964526	-0.867378	-0.707382	-0.503987	-0.27902	-0.0544073	0.149959	0.318025	0.438879	0.507405	0.524149	0.49489	0.430025	0.342268	0.244305	0.147562	0.0673903	0.0230472	-0.0243901	-0.0878808	0.113771	0.0395569	-0.553076	1.19358	-0.869572	-0.244424	1.41	-1.41	-0.334416	0.242809	-1.15035	0.704225	-1.41	0.63456	-1.41	0.811671
0	1.24446	1.37457	1.3845	1.27917	1.0733	0.789652	0.456649	0.105505	-0.232712	-0.529882	-0.76323	-0.917091	-0.983929	-0.964526	-0.867378	-0.707381	-0.503987	-0.27902	-0.0544075	0.14996	0.318026	0.438877	0.507399	0.524157	0.494909	0.429999	0.342218	0.244309	0.147821	0.066681	0.0204495	-0.0199139	-0.0871785	0.0747405	0.112684	-0.663429	1.05874	-0.340337	-0.967005	1.41	-1.41	-1.14185	1.21067	-1.41	0.225681	-1.41	0.843112	-1.41	0.607763
0	1.24446	1.37457	1.3845	1.27917	1.0733	0.789652	0.456649	0.105505	-0.232712	-0.529882	-0.76323	-0.917091	-0.983929	-0.964526	-0.867378	-0.707381	-0.503987	-0.27902	-0.0544077	0.14996	0.318027	0.438875	0.507392	0.524163	0.494929	0.429978	0.342169	0.244306	0.14804	0.0662178	0.0179211	-0.0167698	-0.0835385	0.0384192	0.161569	-0.633235	0.783366	0.334893	-1.41	1.41	-1.41	-0.326112	0.318407	-1.19557	0.463828	-1.41	0.482542	-1.41	0.762532
0	1.24446	1.37457	1.3845	1.27917	1.0733	0.789652	0.456649	0.105505	-0.232712	-0.529882	-0.76323	-0.917091	-0.983929	-0.964526	-0.867378	-0.707381	-0.503987	-0.27902	-0.0544079	0.14996	0.318028	0.438874	0.507387	0.524167	0.494948	0.429962	0.342121	0.244298	0.14822	0.0659486	0.0155602	-0.0148353	-0.078063	0.00678011	0.187459	-0.544529	0.46166	0.986151	-1.41	1.41	-1.41	0.640496	-1.3227	0.685453	-1.41	0.483357	-1.41	0.519187	-1.41
0	1.24446	1.37457	1.3845	1.27917	1.0733	0.789652	0.456649	0.105505	-0.232712	-0.529882	-0.76323	-0.917091	-0.983929	-0.964526	-0.867378	-0.707381	-0.503987	-0.27902	-0.0544081	0.149961	0.318029	0.438873	0.507381	0.524169	0.494968	0.429951	0.342073	0.244287	0.148365	0.06582	0.0134439	-0.0139695	-0.0715723	-0.0193805	0.194028	-0.42983	0.153169	1.41	-1.41	1.41	-1.41	0.752568	-1.41	0.882398	-1.41	0.384799	-1.41	0.675839	-1.41
0	1.24446	1.37457	1.3845	1.27917	1.0733	0.789652	0.456649	0.105505	-0.232712	-0.529882	-0.76323	-0.917091	-0.983928	-0.964526	-0.867378	-0.707381	-0.503987	-0.27902	-0.0544083	0.149961	0.31803	0.438873	0.507376	0.52417	0.494986	0.429945	0.342027	0.244274	0.148481	0.0657908	0.0116091	-0.0139907	-0.0647337	-0.0399	0.185757	-0.30772	-0.110699	1.41	-1.41	1.26646	-1.35214	0.55273	-1.05373	0.317413	-1.15811	0.198705	-1.11769	0.177136	-0.779138
0	1.24446	1.37457	1.3845	1.27917	1.0733	0.789652	0.456649	0.105505	-0.232712	-0.529882	-0.76323	-0.91709	-0.983928	-0.964526	-0.867378	-0.707381	-0.503987	-0.27902	-0.0544084	0.149961	0.31803	0.438872	0.507371	0.524169	0.495003	0.429944	0.341982	0.244257	0.148576	0.065823	0.010073	-0.0147112	-0.0580631	-0.0550132	0.167029	-0.190656	-0.314575	1.41	-1.41	0.811034	-0.314443	-0.576958	0.807749	-1.41	0.696412	-1.41	0.504364	-1.41	0.919487
0	1.24446	1.37457	1.3845	1.27917	1.0733	0.789652	0.456649	0.105505	-0.232712	-0.529882	-0.76323	-0.91709	-0.983928	-0.964526	-0.867378	-0.707381	-0.503987	-0.27902	-0.0544086	0.149961	0.318031	0.438872	0.507367	0.524168	0.495018	0.429947	0.341943	0.244233	0.148662	0.065879	0.00884261	-0.015961	-0.0519159	-0.0652414	0.141762	-0.0868249	-0.453079	1.41	-1.41	0.811556	-0.0372343	-1.1274	1.41	-1.41	-0.296236	-0.824083	0.329767	-1.41	1.00967
0	1.24446	1.37457	1.3845	1.27917	1.0733	0.789652	0.456649	0.105505	-0.232712	-0.529882	-0.76323	-0.91709	-0.983928	-0.964526	-0.867378	-0.707381	-0.503987	-0.279021	-0.0544088	0.149961	0.318032	0.438873	0.507363	0.524165	0.495032	0.429953	0.341906	0.244206	0.148734	0.0659547	0.00787119	-0.017526	-0.0466056	-0.0711437	0.113049	-0.000634989	-0.446671	1.29858	-1.41	0.720441	0.204706	-1.41	1.18119	-1.41	0.304765	-1.41	0.449012	-1.41	0.636204
0	1.24446	1.37457	1.3845	1.27917	1.0733	0.789652	0.456649	0.105505	-0.232712	-0.529882	-0.76323	-0.91709	-0.983928	-0.964526	-0.867378	-0.707381	-0.503987	-0.279021	-0.0544089	0.149961	0.318032	0.438873	0.50736	0.524162	0.495044	0.429962	0.341872	0.244177	0.148791	0.0660454	0.00710953	-0.0192205	-0.042329	-0.0680066	0.0742994	0.0799362	-0.569123	1.17358	-1.1935	0.271856	0.93208	-1.41	1.04824	-1.41	0.46521	-1.41	0.475893	-1.41	0.643752
0	1.24446	1.37457	1.3845	1.27917	1.0733	0.789652	0.456649	0.105505	-0.232712	-0.529882	-0.76323	-0.91709	-0.983928	-0.964526	-0.867378	-0.707381	-0.503987	-0.279021	-0.054409	0.149961	0.318033	0.438873	0.507358	0.524158	0.495054	0.429973	0.341841	0.244147	0.148837	0.066143	0.00652224	-0.0209211	-0.0391221	-0.0679194	0.0465137	0.126098	-0.557511	0.893657	-0.418131	-0.662331	1.41	-1.41	-1.1325	0.635277	-1.41	0.693374	-1.41	0.514396	-1.41
0	1.24446	1.37457	1.3845	1.27917	1.0733	0.789652	0.456649	0.105505	-0.232712	-0.529882	-0.76323	-0.91709	-0.983928	-0.964526	-0.867378	-0.707381	-0.503987	-0.279021	-0.0544092	0.149961	0.318033	0.438874	0.507355	0.524155	0.495062	0.429986	0.341814	0.244116	0.148875	0.0662396	0.00608247	-0.0225546	-0.0369021	-0.0662198	0.023697	0.122112	-0.438563	0.505545	0.506971	-1.41	1.41	-1.41	-1.17925	0.844235	-1.41	0.482519	-1.41	0.842307	-1.41
0	1.24446	1.37457	1.3845	1.27917	1.0733	0.789652	0.456649	0.105505	-0.232712	-0.529882	-0.76323	-0.91709	-0.983928	-0.964526	-0.867378	-0.707381	-0.503987	-0.279021	-0.0544093	0.149961	0.318034	0.438874	0.507353	0.524151	0.495069	0.429999	0.341792	0.244082	0.148906	0.0663304	0.00576503	-0.0240747	-0.035534	-0.0678902	0.0121168	0.142649	-0.369148	0.223704	1.07924	-1.41	1.41	-1.41	0.586405	-1.41	0.72102	-1.41	0.370056	-1.41	0.667066
0	1.24446	1.37457	1.3845	1.27917	1.0733	0.789652	0.456649	0.105505	-0.232712	-0.529882	-0.76323	-0.91709	-0.983928	-0.964526	-0.867378	-0.707381	-0.503987	-0.279021	-0.0544094	0.14996	0.318034	0.438875	0.507352	0.524147	0.495074	0.430014	0.341774	0.244046	0.148933	0.0664139	0.00554455	-0.0254501	-0.0348733	-0.0639902	-0.00427648	0.14432	-0.286356	1.88801e-05	1.34513	-1.41	1.41	-1.41	0.512338	-1.41	0.692261	-1.41	0.394511	-1.41	0.677221
0	1.24446	1.37457	1.3845	1.27917	1.0733	0.789652	0.456649	0.105505	-0.232712	-0.529882	-0.76323	-0.91709	-0.983928	-0.964526	-0.867378	-0.707381	-0.503987	-0.279021	-0.0544095	0.14996	0.318034	0.438876	0.507351	0.524143	0.495077	0.430028	0.34176	0.244009	0.148952	0.066494	0.00539229	-0.0266543	-0.0347913	-0.0588722	-0.0203329	0.141005	-0.207704	-0.165485	1.38468	-1.41	1.24666	-1.41	0.707117	-1.41	0.332113	-1.2691	0.0939955	-0.689253	-0.147525
0	1.24446	1.37457	1.3845	1.27917	1.0733	0.789652	0.456649	0.105505	-0.232712	-0.529882	-0.76323	-0.91709	-0.983928	-0.964526	-0.867378	-0.707381	-0.503987	-0.279021	-0.0544095	0.14996	0.318034	0.438876	0.50735	0.524139	0.495079	0.430042	0.34175	0.243972	0.148965	0.0665694	0.00528935	-0.027682	-0.0351555	-0.0538018	-0.033071	0.131664	-0.134783	-0.28018	1.28097	-1.41	1.20629	-1.41	0.495994	-1.16546	0.169156	-0.991468	-0.0767329	-0.423692	-0.444845
0	1.24446	1.37457	1.3845	1.27917	1.0733	0.789652	0.456649	0.105505	-0.232712	-0.529882	-0.76323	-0.91709	-0.983928	-0.964526	-0.867378	-0.707381	-0.503987	-0.279021	-0.0544096	0.14996	0.318034	0.438877	0.507349	0.524136	0.495081	0.430055	0.341745	0.243935	0.148973	0.0666403	0.00522259	-0.0285428	-0.0358337	-0.0492253	-0.0418513	0.116373	-0.067239	-0.354935	1.1027	-1.41	0.990541	-0.936466	-0.0371393	-0.123538	-1.05044	0.596258	-1.41	0.766443	-1.41
0	1.24446	1.37457	1.3845	1.27917	1.0733	0.789652	0.456649	0.105505	-0.232712	-0.529882	-0.76323	-0.91709	-0.983928	-0.964526	-0.867378	-0.707381	-0.503987	-0.279021	-0.0544097	0.14996	0.318034	0.438877	0.507349	0.524133	0.495081	0.430068	0.341743	0.243899	0.148974	0.0667077	0.00518839	-0.0292641	-0.0366934	-0.0453477	-0.0469998	0.0969347	-0.00712414	-0.330153	0.793376	-0.928234	0.284699	0.531576	-1.41	1.35948	-1.41	-0.769561	-0.513267	0.228867	-1.24042
0	1.24446	1.37457	1.3845	1.27917	1.0733	0.789652	0.456649	0.105505	-0.232712	-0.529882	-0.76323	-0.91709	-0.983928	-0.964526	-0.867378	-0.707381	-0.503987	-0.279021	-0.0544097	0.14996	0.318035	0.438878	0.507349	0.52413	0.49508	0.430079	0.341744	0.243868	0.148966	0.0667776	0.00516607	-0.0298443	-0.0376696	-0.0416434	-0.0501746	0.0770778	0.0405588	-0.403148	0.670154	-0.427403	-0.511346	1.41	-1.41	-1.00621	-0.0839487	-0.535684	-0.511038	-0.0346906	-0.653172
0	1.24446	1.37457	1.3845	1.27917	1.0733	0.789652	0.456649	0.105505	-0.232712	-0.529882	-0.76323	-0.91709	-0.983928	-0.964526	-0.867378	-0.707381	-0.503987	-0.279021	-0.0544098	0.14996	0.318035	0.438878	0.507349	0.524127	0.495079	0.430089	0.341748	0.243838	0.148952	0.0668433	0.00515942	-0.0303135	-0.0386778	-0.0398901	-0.0448527	0.0472626	0.0912418	-0.417752	0.515953	0.0250068	-1.22737	1.41	-1.41	-1.41	0.28046	-1.13018	0.0163246	-0.758299	0.244315
0	1.24446	1.37457	1.3845	1.27917	1.0733	0.789652	0.456649	0.105505	-0.232712	-0.529882	-0.76323	-0.91709	-0.983928	-0.964526	-0.867378	-0.707381	-0.503987	-0.279021	-0.0544098	0.14996	0.318035	0.438878	0.507349	0.524125	0.495078	0.430098	0.341754	0.243811	0.148935	0.066901	0.00517193	-0.0307027	-0.0396442	-0.0385697	-0.0434468	0.0279592	0.11639	-0.378914	0.3155	0.450984	-1.41	1.41	-1.41	-1.41	0.168226	-0.920309	-0.128193	-0.539027	0.0636316
0	1.24446	1.37457	1.3845	1.27917	1.0733	0.789652	0.456649	0.105505	-0.232712	-0.529882	-0.76323	-0.91709	-0.983928	-0.964526	-0.867378	-0.707381	-0.503987	-0.279021	-0.0544099	0.14996	0.318035	0.438879	0.507349	0.524123	0.495076	0.430105	0.341761	0.243787	0.148916	0.0669512	0.00519951	-0.0310261	-0.040537	-0.0376492	-0.0416636	0.0137445	0.123319	-0.307669	0.100906	0.795002	-1.41	1.41	-1.41	-0.368707	-0.86544	0.515014	-1.41	0.624787	-1.41
0	1.24446	1.37457	1.3845	1.27917	1.0733	0.789652	0.456649	0.105505	-0.232712	-0.529882	-0.76323	-0.91709	-0.983928	-0.964526	-0.867378	-0.707381	-0.503987	-0.279021	-0.0544099	0.14996	0.318035	0.438879	0.507349	0.524121	0.495073	0.430112	0.34177	0.243766	0.148893	0.0669951	0.00523673	-0.03129	-0.0413515	-0.0370589	-0.039693	0.00294583	0.119692	-0.22664	-0.089999	0.829314	-1.41	1.41	-1.41	0.483442	-1.41	0.838979	-1.41	0.170128	-1.07889
0	1.24446	1.37457	1.3845	1.27917	1.0733	0.789652	0.456649	0.105505	-0.232712	-0.529882	-0.76323	-0.91709	-0.983928	-0.964526	-0.867378	-0.707381	-0.503987	-0.279021	-0.0544099	0.14996	0.318035	0.438879	0.50735	0.52412	0.495071	0.430117	0.341779	0.243748	0.148868	0.0670331	0.00527951	-0.0314999	-0.0420901	-0.0357251	-0.0393919	-0.00267441	0.1065	-0.14428	-0.242257	0.876082	-1.41	1.31462	-1.41	1.09311	-1.41	-0.311661	-0.654197	-0.0903455	-0.343189
0	1.24446	1.37457	1.3845	1.27917	1.0733	0.789652	0.456649	0.105505	-0.232712	-0.529882	-0.76323	-0.91709	-0.983928	-0.964526	-0.867378	-0.707381	-0.503987	-0.279021	-0.0544099	0.14996	0.318034	0.43888	0.50735	0.524119	0.495069	0.430121	0.341789	0.243734	0.148841	0.0670656	0.00532555	-0.0316633	-0.0427544	-0.0355418	-0.037228	-0.00897576	0.0944545	-0.0791644	-0.33337	0.993856	-1.41	0.9961	-1.41	1.17773	-1.41	-0.288206	-0.686796	-0.0566015	-0.393183
0	1.24446	1.37457	1.3845	1.27917	1.0733	0.789652	0.456649	0.105505	-0.232712	-0.529882	-0.76323	-0.91709	-0.983928	-0.964526	-0.867378	-0.707381	-0.503987	-0.279021	-0.05441	0.149959	0.318034	0.43888	0.50735	0.524118	0.495066	0.430124	0.341799	0.243723	0.148813	0.0670923	0.00537379	-0.0317885	-0.043344	-0.03575	-0.0348401	-0.0144565	0.0833197	-0.0316111	-0.36828	0.847922	-1.17169	0.496018	-0.705512	0.370768	-1.41	0.598624	-1.41	0.408008	-1.13047
0	1.24446	1.37457	1.3845	1.27917	1.0733	0.789652	0.456649	0.105505	-0.232712	-0.529882	-0.76323	-0.91709	-0.983928	-0.964526	-0.867378	-0.707381	-0.503987	-0.279021	-0.05441	0.149959	0.318034	0.43888	0.507351	0.524117	0.495064	0.430126	0.341809	0.243715	0.148784	0.067113	0.00542373	-0.031883	-0.04386	-0.0361297	-0.0326426	-0.018375	0.0717791	0.00367314	-0.365892	0.627815	-0.523014	-0.332554	0.765016	-1.41	0.640362	-1.41	0.584563	-1.41	0.942777
0	1.24446	1.37457	1.3845	1.27917	1.0733	0.789652	0.456649	0.105505	-0.232712	-0.529882	-0.76323	-0.91709	-0.983928	-0.964526	-0.867378	-0.707381	-0.503987	-0.279021	-0.05441	0.149959	0.318034	0.43888	0.507351	0.524116	0.495062	0.430127	0.341818	0.24371	0.148756	0.0671253	0.00547814	-0.0319603	-0.0442947	-0.0366158	-0.0307127	-0.02078	0.0597852	0.0301125	-0.342143	0.406065	0.0758869	-1.27386	1.41	-1.41	-0.76488	-0.169626	-0.55482	-0.429469	0.290476
0	1.24446	1.37457	1.3845	1.27917	1.0733	0.789652	0.456649	0.105505	-0.232712	-0.529882	-0.76323	-0.91709	-0.983928	-0.964526	-0.867378	-0.707381	-0.503987	-0.279021	-0.05441	0.149959	0.318034	0.43888	0.507351	0.524116	0.495059	0.430128	0.341827	0.243708	0.148729	0.0671318	0.0055328	-0.0320195	-0.0446622	-0.0371524	-0.0290891	-0.0219183	0.0478497	0.0492355	-0.306643	0.210363	0.492228	-1.41	1.41	-1.41	0.0452176	-1.06776	0.264157	-1.41	0.826209
0	1.24446	1.37457	1.3845	1.27917	1.0733	0.789652	0.456649	0.105505	-0.232712	-0.529882	-0.76323	-0.91709	-0.983928	-0.964526	-0.867378	-0.707381	-0.503987	-0.279021	-0.05441	0.149959	0.318034	0.43888	0.507351	0.524116	0.495058	0.430128	0.341835	0.243708	0.148704	0.0671325	0.0055865	-0.0320614	-0.0449756	-0.0376966	-0.0277815	-0.0220722	0.0365386	0.061849	-0.264877	0.0486897	0.722664	-1.41	1.36039	-1.41	0.167305	-1.25269	0.371577	-1.41	0.865541
0	1.24446	1.37457	1.3845	1.27917	1.0733	0.789652	0.456649	0.105505	-0.232712	-0.529882	-0.76323	-0.91709	-0.983928	-0.964526	-0.867378	-0.707381	-0.503987	-0.279021	-0.05441	0.149959	0.318034	0.43888	0.507352	0.524116	0.495056	0.430128	0.341842	0.24371	0.14868	0.0671286	0.00563725	-0.0320808	-0.0452561	-0.0382054	-0.0268031	-0.0214712	0.0262356	0.0558402	-0.198065	-0.109213	0.685395	-1.41	1.14501	-1.41	0.451621	-1.41	0.223494	-1.06903	0.29966
0	1.24446	1.37457	1.3845	1.27917	1.0733	0.789652	0.456649	0.105505	-0.232712	-0.529882	-0.76323	-0.91709	-0.983928	-0.964526	-0.867378	-0.707381	-0.503987	-0.279021	-0.05441	0.149959	0.318034	0.43888	0.507352	0.524116	0.495054	0.430127	0.341849	0.243713	0.148658	0.0671203	0.00568248	-0.0320813	-0.0455067	-0.0386704	-0.0259053	-0.0187735	0.0144359	0.0631944	-0.161952	-0.194253	0.810869	-1.41	0.879018	-1.41	0.424115	-1.41	0.199903	-1.02876	0.271798
0	1.24446	1.37457	1.3845	1.27917	1.0733	0.789652	0.456649	0.105505	-0.232712	-0.529882	-0.76323	-0.91709	-0.983928	-0.964526	-0.867378	-0.707381	-0.503987	-0.279021	-0.05441	0.149959	0.318034	0.43888	0.507352	0.524116	0.495053	0.430126	0.341854	0.243718	0.148638	0.0671081	0.0057246	-0.0320713	-0.0457202	-0.0391072	-0.0252397	-0.0182641	0.00832791	0.0602459	-0.122818	-0.251045	0.730591	-1.41	0.592851	-0.941381	-0.0739621	-0.500531	-0.634883	0.235864	-1.36717
0	1.24446	1.37457	1.3845	1.27917	1.0733	0.789652	0.456649	0.105505	-0.232712	-0.529882	-0.76323	-0.91709	-0.983928	-0.964526	-0.867378	-0.707381	-0.503987	-0.279021	-0.05441	0.149959	0.318034	0.43888	0.507352	0.524116	0.495052	0.430125	0.341859	0.243723	0.148621	0.0670925	0.00576353	-0.0320547	-0.0458961	-0.0395234	-0.0248096	-0.0188131	0.00625928	0.0513627	-0.0818247	-0.293392	0.60144	-1.05346	0.162021	-0.0383214	-1.26312	0.850056	-1.41	0.280715	-1.41
0	1.24446	1.37457	1.3845	1.27917	1.0733	0.789652	0.456649	0.105505	-0.232712	-0.529882	-0.76323	-0.91709	-0.983928	-0.964526	-0.867378	-0.707381	-0.503987	-0.279021	-0.05441	0.149959	0.318034	0.43888	0.507353	0.524116	0.495051	0.430124	0.341863	0.24373	0.148607	0.0670743	0.00579866	-0.0320325	-0.0460391	-0.0399156	-0.0245592	-0.0177162	0.00256099	0.0572435	-0.0733402	-0.277233	0.407462	-0.514024	-0.513409	1.01491	-1.41	0.140871	-1.41	0.757722	-1.41
0	1.24446	1.37457	1.3845	1.27917	1.0733	0.789652	0.456649	0.105505	-0.232712	-0.529882	-0.76323	-0.91709	-0.983928	-0.964526	-0.867378	-0.707381	-0.503987	-0.279021	-0.05441	0.149959	0.318034	0.43888	0.507353	0.524116	0.49505	0.430122	0.341866	0.243736	0.148595	0.0670541	0.00582933	-0.0320053	-0.0461554	-0.0402769	-0.0244534	-0.0150354	-0.00341085	0.0554195	-0.0584632	-0.260349	0.234722	-0.0773298	-1.17047	1.41	-1.41	-0.96338	-0.193651	-0.410273	-0.193508
0	1.24446	1.37457	1.3845	1.27917	1.0733	0.789652	0.456649	0.105505	-0.232712	-0.529882	-0.76323	-0.91709	-0.983928	-0.964526	-0.867378	-0.707381	-0.503987	-0.279021	-0.05441	0.149959	0.318034	0.43888	0.507353	0.524116	0.495049	0.430121	0.341869	0.243743	0.148586	0.0670332	0.00585395	-0.0319718	-0.0462527	-0.0405993	-0.0244689	-0.0141215	-0.00565037	0.04682	-0.0348367	-0.258847	0.119616	0.170519	-1.41	1.41	-1.41	-0.879687	-0.107753	-0.708056	0.324305
0	1.24446	1.37457	1.3845	1.27917	1.0733	0.789652	0.456649	0.105505	-0.232712	-0.529882	-0.76323	-0.91709	-0.983928	-0.964526	-0.867378	-0.707381	-0.503987	-0.279021	-0.05441	0.149959	0.318034	0.43888	0.507353	0.524116	0.495048	0.430119	0.341871	0.24375	0.148579	0.0670118	0.00587333	-0.0319345	-0.0463313	-0.0408869	-0.0245711	-0.0138245	-0.00572161	0.0351145	-0.00953083	-0.262552	0.0445657	0.27904	-1.41	1.255	-1.41	0.0202222	-1.2815	0.481416	-1.38511
0	1.24446	1.37457	1.3845	1.27917	1.0733	0.789652	0.456649	0.105505	-0.232712	-0.529882	-0.76323	-0.91709	-0.983928	-0.964526	-0.867378	-0.707381	-0.503987	-0.279021	-0.05441	0.149959	0.318034	0.43888	0.507353	0.524116	0.495048	0.430118	0.341872	0.243756	0.148574	0.0669902	0.00588773	-0.0318951	-0.0463947	-0.0411405	-0.0247345	-0.0128605	-0.00650436	0.0259816	0.00704045	-0.25291	-0.0266509	0.336395	-1.41	0.967572	-1.41	0.533846	-1.41	0.558336	-1.41
0	1.24446	1.37457	1.3845	1.27917	1.0733	0.789652	0.456649	0.105505	-0.232712	-0.529882	-0.76323	-0.91709	-0.983928	-0.964526	-0.867378	-0.707381	-0.503987	-0.279021	-0.05441	0.149959	0.318034	0.43888	0.507353	0.524117	0.495048	0.430117	0.341873	0.243762	0.148572	0.0669691	0.00589717	-0.0318547	-0.0464445	-0.0413635	-0.0249361	-0.0119006	-0.00725483	0.01901	0.0150451	-0.228884	-0.125778	0.416387	-1.41	0.705681	-1.41	0.671668	-1.41	0.294222	-0.831705
0	1.24446	1.37457	1.3845	1.27917	1.0733	0.789652	0.456649	0.105505	-0.232712	-0.529882	-0.76323	-0.91709	-0.983928	-0.964526	-0.867378	-0.707381	-0.503987	-0.279021	-0.05441	0.149959	0.318034	0.43888	0.507353	0.524117	0.495047	0.430115	0.341873	0.243768	0.148571	0.066949	0.0059018	-0.0318139	-0.0464819	-0.0415598	-0.0251574	-0.0110994	-0.00758698	0.0131158	0.0178759	-0.198307	-0.179307	0.406512	-1.27634	0.418695	-1.04488	0.264212	-1.32723	0.255943	-0.752288
0	1.24446	1.37457	1.3845	1.27917	1.0733	0.789652	0.456649	0.105505	-0.232712	-0.529882	-0.76323	-0.91709	-0.983928	-0.964526	-0.867378	-0.707381	-0.503987	-0.279021	-0.05441	0.149959	0.318034	0.43888	0.507353	0.524117	0.495047	0.430114	0.341873	0.243773	0.148571	0.0669302	0.0059019	-0.0317738	-0.0465082	-0.0417328	-0.0253845	-0.010478	-0.00747567	0.00785521	0.00848251	-0.151585	-0.244607	0.39603	-1.09011	0.128936	-0.401367	-0.53303	-0.022017	-1.17441	1.02597
0	1.24446	1.37457	1.3845	1.27917	1.0733	0.789652	0.456649	0.105505	-0.232712	-0.529882	-0.76323	-0.91709	-0.983928	-0.964526	-0.867378	-0.707381	-0.503987	-0.279021	-0.05441	0.149959	0.318034	0.43888	0.507353	0.524117	0.495047	0.430113	0.341873	0.243778	0.148573	0.0669131	0.0058979	-0.0317372	-0.0465154	-0.0418995	-0.0255879	-0.0100508	-0.00587719	-0.00148493	0.0161496	-0.138411	-0.250142	0.302177	-0.786922	-0.255179	0.275438	-1.41	0.826951	-1.41	0.759801
0	1.24446	1.37457	1.3845	1.27917	1.0733	0.789652	0.456649	0.105505	-0.232712	-0.529882	-0.76323	-0.91709	-0.983928	-0.964526	-0.867378	-0.707381	-0.503987	-0.279021	-0.05441	0.149959	0.318034	0.43888	0.507353	0.524117	0.495047	0.430112	0.341873	0.243782	0.148576	0.0668977	0.00589036	-0.0317024	-0.0465135	-0.0420485	-0.0257823	-0.00975461	-0.00547585	-0.00323655	0.00985245	-0.113148	-0.289103	0.258677	-0.591889	-0.549448	0.65332	-1.41	0.466676	-1.41	0.910231
0	1.24446	1.37457	1.3845	1.27917	1.0733	0.789652	0.456649	0.105505	-0.232712	-0.529882	-0.76323	-0.91709	-0.983928	-0.964526	-0.867378	-0.707381	-0.503987	-0.279021	-0.05441	0.149959	0.318034	0.43888	0.507354	0.524117	0.495047	0.430111	0.341872	0.243785	0.148579	0.0668844	0.00587987	-0.0316697	-0.0465055	-0.0421754	-0.0259781	-0.009554	-0.00572821	-0.00349928	0.00247947	-0.0891134	-0.306429	0.195847	-0.410451	-0.794244	0.660924	-1.41	0.509409	-1.41	0.901206
0	1.24446	1.37457	1.3845	1.27917	1.0733	0.789652	0.456649	0.105505	-0.232712	-0.529882	-0.76323	-0.91709	-0.983928	-0.964526	-0.867378	-0.707381	-0.503987	-0.279021	-0.05441	0.149959	0.318034	0.43888	0.507354	0.524118	0.495047	0.430111	0.341871	0.243788	0.148583	0.066873	0.00586706	-0.0316399	-0.0464922	-0.0422822	-0.0261732	-0.00941841	-0.00512848	-0.005144	-0.00147723	-0.075239	-0.300972	0.10797	-0.218782	-1.02945	0.849639	-1.41	0.260442	-1.31771	0.640073
0	1.24446	1.37457	1.3845	1.27917	1.0733	0.789652	0.456649	0.105505	-0.232712	-0.529882	-0.76323	-0.91709	-0.983928	-0.964526	-0.867378	-0.707381	-0.503987	-0.279021	-0.05441	0.149959	0.318034	0.43888	0.507354	0.524118	0.495047	0.43011	0.341871	0.243791	0.148588	0.0668636	0.00585258	-0.0316137	-0.0464738	-0.0423724	-0.0263614	-0.00933928	-0.00371084	-0.00785566	0.00256985	-0.0792647	-0.265527	-0.0107274	-0.0105223	-1.2725	0.829267	-1.41	0.185931	-1.03031	0.289312
0	1.24446	1.37457	1.3845	1.27917	1.0733	0.789652	0.456649	0.105505	-0.232712	-0.529882	-0.76323	-0.91709	-0.983928	-0.964526	-0.867378	-0.707381	-0.503987	-0.279021	-0.05441	0.149959	0.318034	0.43888	0.507354	0.524118	0.495047	0.430109	0.34187	0.243793	0.148592	0.0668561	0.00583702	-0.0315915	-0.0464507	-0.0424489	-0.0265377	-0.00931162	-0.00367993	-0.00766106	-0.0100713	-0.0584289	-0.266177	-0.0681158	0.0735411	-1.30983	0.649746	-1.41	0.137276	-0.79867	-0.0504796
0	1.24446	1.37457	1.3845	1.27917	1.0733	0.789652	0.456649	0.105505	-0.232712	-0.529882	-0.76323	-0.91709	-0.983928	-0.964526	-0.867378	-0.707381	-0.503987	-0.279021	-0.05441	0.149959	0.318034	0.43888	0.507354	0.524118	0.495047	0.430109	0.341869	0.243795	0.148596	0.0668504	0.00582092	-0.0315738	-0.0464237	-0.0425123	-0.026702	-0.0093249	-0.00316221	-0.00852679	-0.0129358	-0.0531772	-0.251309	-0.126411	0.0737128	-1.17085	0.378804	-1.08119	-0.208405	-0.165225	-0.888553
0	1.24446	1.37457	1.3845	1.27917	1.0733	0.789652	0.456649	0.105505	-0.232712	-0.529882	-0.76323	-0.91709	-0.983928	-0.964526	-0.867378	-0.707381	-0.503987	-0.279021	-0.05441	0.149959	0.318034	0.43888	0.507354	0.524118	0.495047	0.430109	0.341868	0.243796	0.148601	0.0668463	0.00580478	-0.0315604	-0.0463937	-0.0425659	-0.0268506	-0.00937414	-0.00259587	-0.00925689	-0.0155065	-0.0524401	-0.228833	-0.201695	0.188535	-1.22573	0.232248	-0.698913	-0.641217	0.441657	-1.41
0	1.24446	1.37457	1.3845	1.27917	1.0733	0.789652	0.456649	0.105505	-0.232712	-0.529882	-0.76323	-0.91709	-0.983928	-0.964526	-0.867378	-0.707381	-0.503987	-0.279021	-0.05441	0.149959	0.318034	0.43888	0.507354	0.524118	0.495047	0.430108	0.341867	0.243797	0.148605	0.0668436	0.00578901	-0.0315513	-0.0463619	-0.0426101	-0.0269847	-0.00944961	-0.00208533	-0.00971849	-0.0180235	-0.0528988	-0.207177	-0.239754	0.190108	-1.11277	0.0303004	-0.282632	-1.179	0.854654	-1.41
0	1.24446	1.37457	1.3845	1.27917	1.0733	0.789652	0.456649	0.105505	-0.232712	-0.529882	-0.76323	-0.91709	-0.983928	-0.964526	-0.867378	-0.707381	-0.503987	-0.279021	-0.05441	0.149959	0.318034	0.43888	0.507354	0.524118	0.495048	0.430108	0.341867	0.243797	0.148609	0.0668422	0.00577396	-0.0315462	-0.0463293	-0.0426448	-0.0271068	-0.00954006	-0.00165755	-0.00989543	-0.0205141	-0.0536552	-0.189278	-0.266068	0.158253	-0.936337	-0.215966	0.125728	-1.41	0.887193	-1.41
0	1.24446	1.37457	1.3845	1.27917	1.0733	0.789652	0.456649	0.105505	-0.232712	-0.529882	-0.76323	-0.91709	-0.983928	-0.964526	-0.867378	-0.707381	-0.503987	-0.279021	-0.05441	0.149959	0.318034	0.43888	0.507353	0.524118	0.495048	0.430108	0.341866	0.243797	0.148613	0.0668419	0.0057599	-0.0315448	-0.0462997	-0.0426654	-0.027226	-0.00962666	-0.00133124	-0.00981346	-0.022933	-0.0545479	-0.17527	-0.282162	0.111258	-0.751985	-0.467632	0.444928	-1.41	0.608351	-1.41
0	1.24446	1.37457	1.3845	1.27917	1.0733	0.789652	0.456649	0.105505	-0.232712	-0.529882	-0.76323	-0.91709	-0.983928	-0.964526	-0.867378	-0.707381	-0.503987	-0.279021	-0.05441	0.149959	0.318034	0.43888	0.507353	0.524118	0.495048	0.430108	0.341865	0.243798	0.148616	0.0668425	0.00574702	-0.0315467	-0.0462707	-0.0426778	-0.0273358	-0.00971575	-0.00108279	-0.00956463	-0.0251459	-0.0557129	-0.164266	-0.299441	0.0713179	-0.603854	-0.669117	0.608189	-1.41	0.357351	-1.13372
0	1.24446	1.37457	1.3845	1.27917	1.0733	0.789652	0.456649	0.105505	-0.232712	-0.529882	-0.76323	-0.91709	-0.983928	-0.964526	-0.867378	-0.707381	-0.503987	-0.279021	-0.05441	0.149959	0.318034	0.43888	0.507353	0.524118	0.495048	0.430108	0.341864	0.243798	0.148619	0.0668438	0.00573547	-0.0315513	-0.0462427	-0.0426839	-0.0274331	-0.0098124	-0.000886223	-0.0092405	-0.0257713	-0.0594387	-0.152232	-0.309046	0.0254527	-0.473261	-0.826561	0.653572	-1.41	0.248522	-0.773178
0	1.24446	1.37457	1.3845	1.27917	1.0733	0.789652	0.456649	0.105505	-0.232712	-0.529882	-0.76323	-0.91709	-0.983928	-0.964526	-0.867378	-0.707381	-0.503987	-0.279021	-0.05441	0.149959	0.318034	0.43888	0.507353	0.524118	0.495048	0.430108	0.341864	0.243797	0.148621	0.0668457	0.00572531	-0.0315582	-0.0462165	-0.0426843	-0.0275187	-0.00991436	-0.000727926	-0.00889677	-0.0276886	-0.0607507	-0.145812	-0.307719	-0.0300305	-0.350153	-0.954475	0.629468	-1.41	0.204975	-0.564218
0	1.24446	1.37457	1.3845	1.27917	1.0733	0.789652	0.456649	0.105505	-0.232712	-0.529882	-0.76323	-0.91709	-0.983928	-0.964526	-0.867378	-0.707381	-0.503987	-0.279021	-0.05441	0.149959	0.318034	0.43888	0.507353	0.524118	0.495048	0.430108	0.341863	0.243797	0.148624	0.066848	0.00571656	-0.0315669	-0.0461927	-0.0426752	-0.0276009	-0.0100077	-0.000625097	-0.0085233	-0.0295158	-0.0615187	-0.142611	-0.299876	-0.0882795	-0.243269	-1.04497	0.555617	-1.41	0.131164	-0.356625
0	1.24446	1.37457	1.3845	1.27917	1.0733	0.789652	0.456649	0.105505	-0.232712	-0.529882	-0.76323	-0.91709	-0.983928	-0.964526	-0.867378	-0.707381	-0.503987	-0.279021	-0.05441	0.149959	0.318034	0.43888	0.507353	0.524118	0.495048	0.430108	0.341863	0.243797	0.148625	0.0668507	0.00570922	-0.0315768	-0.0461717	-0.0426607	-0.0276748	-0.010098	-0.000559999	-0.00815224	-0.0309601	-0.0626862	-0.140099	-0.290976	-0.140495	-0.164807	-1.08134	0.439586	-1.36319	-0.0526761	-0.011333
0	1.24446	1.37457	1.3845	1.27917	1.0733	0.789652	0.456649	0.105505	-0.232712	-0.529882	-0.76323	-0.91709	-0.983928	-0.964526	-0.867378	-0.707381	-0.503987	-0.279021	-0.05441	0.149959	0.318034	0.43888	0.507353	0.524118	0.495048	0.430108	0.341863	0.243796	0.148627	0.0668534	0.00570322	-0.0315877	-0.046154	-0.0426423	-0.0277386	-0.0101893	-0.000516135	-0.00781589	-0.0319897	-0.0643975	-0.137387	-0.283429	-0.182903	-0.117525	-1.06094	0.291602	-0.953283	-0.396114	0.493045
0	1.24446	1.37457	1.3845	1.27917	1.0733	0.789652	0.456649	0.105505	-0.232712	-0.529882	-0.76323	-0.91709	-0.983928	-0.964526	-0.867378	-0.707381	-0.503987	-0.279021	-0.05441	0.149959	0.318034	0.43888	0.507353	0.524118	0.495048	0.430108	0.341862	0.243796	0.148628	0.0668563	0.00569848	-0.031599	-0.0461396	-0.0426208	-0.0277912	-0.0102838	-0.000483412	-0.00753029	-0.0326539	-0.0664866	-0.134711	-0.277066	-0.216477	-0.131296	-0.93847	0.0789506	-0.457638	-0.965987	0.94549
0	1.24446	1.37457	1.3845	1.27917	1.0733	0.789652	0.456649	0.105505	-0.232712	-0.529882	-0.76323	-0.91709	-0.983928	-0.964526	-0.867378	-0.707381	-0.503987	-0.279021	-0.05441	0.149959	0.318034	0.43888	0.507353	0.524118	0.495048	0.430108	0.341862	0.243795	0.148629	0.0668591	0.00569491	-0.0316104	-0.0461286	-0.0425972	-0.0278352	-0.0103765	-0.00046541	-0.00728458	-0.0330488	-0.0686912	-0.132459	-0.271139	-0.256201	-0.10453	-0.884159	-0.0709822	-0.140551	-1.3962	1.17951
0	1.24446	1.37457	1.3845	1.27917	1.0733	0.789652	0.456649	0.105505	-0.232712	-0.529882	-0.76323	-0.91709	-0.983928	-0.964526	-0.867378	-0.707381	-0.503987	-0.279021	-0.05441	0.149959	0.318034	0.43888	0.507353	0.524118	0.495048	0.430108	0.341862	0.243795	0.14863	0.0668619	0.00569239	-0.0316215	-0.0461208	-0.042575	-0.0278664	-0.0104724	-0.000452994	-0.00708304	-0.0332543	-0.0708028	-0.130943	-0.265028	-0.273526	-0.117182	-0.789504	-0.232764	0.104749	-1.41	1.02052
0	1.24446	1.37457	1.3845	1.27917	1.0733	0.789652	0.456649	0.105505	-0.232712	-0.529882	-0.76323	-0.91709	-0.983928	-0.964526	-0.867378	-0.707381	-0.503987	-0.279021	-0.05441	0.149959	0.318034	0.43888	0.507353	0.524118	0.495048	0.430108	0.341862	0.243794	0.148631	0.0668645	0.00569079	-0.0316323	-0.046116	-0.042552	-0.0278903	-0.0105635	-0.00045495	-0.00690592	-0.0333233	-0.0727172	-0.130237	-0.258577	-0.288802	-0.0956686	-0.759943	-0.319616	0.186674	-1.41	0.835999
0	1.24446	1.37457	1.3845	1.27917	1.0733	0.789652	0.456649	0.105505	-0.232712	-0.529882	-0.76323	-0.91709	-0.983928	-0.964526	-0.867378	-0.707381	-0.503987	-0.279021	-0.05441	0.149959	0.318034	0.43888	0.507353	0.524118	0.495048	0.430108	0.341861	0.243794	0.148631	0.066867	0.00568998	-0.0316424	-0.046114	-0.0425285	-0.0279087	-0.0106462	-0.000475931	-0.00673828	-0.03333	-0.0743315	-0.130346	-0.251841	-0.302227	-0.11316	-0.679217	-0.437563	0.263285	-1.41	0.636924
0	1.24446	1.37457	1.3845	1.27917	1.0733	0.789652	0.456649	0.105505	-0.232712	-0.529882	-0.76323	-0.91709	-0.983928	-0.964526	-0.867378	-0.707381	-0.503987	-0.279021	-0.05441	0.149959	0.318034	0.43888	0.507353	0.524118	0.495048	0.430108	0.341861	0.243793	0.148631	0.0668693	0.00568986	-0.0316517	-0.0461143	-0.0425052	-0.0279216	-0.0107207	-0.000512614	-0.00658104	-0.0333001	-0.0756395	-0.131117	-0.245124	-0.31245	-0.138501	-0.590904	-0.558579	0.318747	-1.41	0.455021
0	1.24446	1.37457	1.3845	1.27917	1.0733	0.789652	0.456649	0.105505	-0.232712	-0.529882	-0.76323	-0.91709	-0.983928	-0.964526	-0.867378	-0.707381	-0.503987	-0.279021	-0.05441	0.149959	0.318034	0.43888	0.507353	0.524118	0.495048	0.430108	0.341861	0.243793	0.148631	0.0668713	0.00569029	-0.0316601	-0.0461168	-0.0424829	-0.0279291	-0.0107886	-0.000558957	-0.00644211	-0.0332343	-0.0766942	-0.132307	-0.238851	-0.323035	-0.160861	-0.518868	-0.650965	0.318688	-1.41	0.267084
0	1.24446	1.37457	1.3845	1.27917	1.0733	0.789652	0.456649	0.105505	-0.232712	-0.529882	-0.76323	-0.91709	-0.983928	-0.964526	-0.867378	-0.707381	-0.503987	-0.279021	-0.05441	0.149959	0.318034	0.43888	0.507353	0.524118	0.495048	0.430108	0.341861	0.243792	0.148631	0.0668732	0.00569117	-0.0316676	-0.0461209	-0.0424621	-0.0279311	-0.010851	-0.000610028	-0.00632764	-0.033131	-0.0775543	-0.133692	-0.233365	-0.330966	-0.183685	-0.459413	-0.71553	0.273389	-1.18545	0.0354864
0	1.24446	1.37457	1.3845	1.27917	1.0733	0.789652	0.456649	0.105505	-0.232712	-0.529882	-0.76323	-0.91709	-0.983928	-0.964526	-0.867378	-0.707381	-0.503987	-0.279021	-0.05441	0.149959	0.318034	0.43888	0.507353	0.524118	0.495049	0.430108	0.341861	0.243792	0.148631	0.0668748	0.00569239	-0.0316742	-0.0461264	-0.0424433	-0.027928	-0.0109085	-0.000663032	-0.00623611	-0.0330006	-0.0782508	-0.135138	-0.228807	-0.336013	-0.207642	-0.409301	-0.758244	0.201796	-0.910398	-0.260017
0	1.24446	1.37457	1.3845	1.27917	1.0733	0.789652	0.456649	0.105505	-0.232712	-0.529882	-0.76323	-0.91709	-0.983928	-0.964526	-0.867378	-0.707381	-0.503987	-0.279021	-0.05441	0.149959	0.318034	0.43888	0.507353	0.524118	0.495049	0.430108	0.341861	0.243792	0.148631	0.0668762	0.00569387	-0.0316797	-0.0461328	-0.0424268	-0.0279204	-0.0109611	-0.000716897	-0.00616513	-0.0328548	-0.0788019	-0.136572	-0.225167	-0.338562	-0.232056	-0.367792	-0.782544	0.116617	-0.647653	-0.573789
0	1.24446	1.37457	1.3845	1.27917	1.0733	0.789652	0.456649	0.105505	-0.232712	-0.529882	-0.76323	-0.91709	-0.983928	-0.964526	-0.867378	-0.707381	-0.503987	-0.279021	-0.05441	0.149959	0.318034	0.43888	0.507353	0.524118	0.495049	0.430108	0.341861	0.243791	0.148631	0.0668774	0.00569551	-0.0316844	-0.04614	-0.0424127	-0.027909	-0.0110065	-0.000774746	-0.00611218	-0.032702	-0.0792254	-0.137949	-0.22237	-0.339131	-0.256008	-0.334901	-0.790418	0.025039	-0.417205	-0.855504
0	1.24446	1.37457	1.3845	1.27917	1.0733	0.789652	0.456649	0.105505	-0.232712	-0.529882	-0.76323	-0.91709	-0.983928	-0.964526	-0.867378	-0.707381	-0.503987	-0.279021	-0.05441	0.149959	0.318034	0.43888	0.507353	0.524118	0.495049	0.430108	0.341861	0.243791	0.148631	0.0668784	0.00569725	-0.0316882	-0.0461475	-0.0424012	-0.0278945	-0.011047	-0.000832155	-0.00607563	-0.0325494	-0.0795372	-0.139244	-0.220313	-0.338222	-0.29623	-0.283387	-0.819783	-0.0355966	-0.274947	-1.00577
0	1.24446	1.37457	1.3845	1.27917	1.0733	0.789652	0.456649	0.105505	-0.232712	-0.529882	-0.76323	-0.91709	-0.983928	-0.964526	-0.867378	-0.707381	-0.503987	-0.279021	-0.05441	0.149959	0.318034	0.43888	0.507353	0.524118	0.495049	0.430108	0.341861	0.243791	0.14863	0.0668792	0.00569903	-0.0316911	-0.0461552	-0.0423921	-0.0278778	-0.0110826	-0.000888261	-0.00605352	-0.0324021	-0.079754	-0.140435	-0.218891	-0.33627	-0.311789	-0.275359	-0.790135	-0.137371	-0.107819	-1.1594
0	1.24446	1.37457	1.3845	1.27917	1.0733	0.789652	0.456649	0.105505	-0.232712	-0.529882	-0.76323	-0.91709	-0.983928	-0.964526	-0.867378	-0.707381	-0.503987	-0.279021	-0.05441	0.149959	0.318034	0.43888	0.507353	0.524118	0.495049	0.430108	0.341861	0.243791	0.14863	0.0668799	0.00570079	-0.0316934	-0.0461628	-0.0423855	-0.0278596	-0.0111128	-0.000943587	-0.00604197	-0.0322665	-0.0798968	-0.141501	-0.218018	-0.333615	-0.326173	-0.299951	-0.707063	-0.284527	0.0938113	-1.35813
0	1.24446	1.37457	1.3845	1.27917	1.0733	0.789652	0.456649	0.105505	-0.232712	-0.529882	-0.76323	-0.91709	-0.983928	-0.964526	-0.867378	-0.707381	-0.503987	-0.279021	-0.05441	0.149959	0.318034	0.43888	0.507353	0.524118	0.495049	0.430108	0.341861	0.243791	0.14863	0.0668804	0.00570251	-0.0316949	-0.0461702	-0.042381	-0.0278407	-0.0111372	-0.00099862	-0.00603749	-0.0321474	-0.0799585	-0.142473	-0.21755	-0.330615	-0.339043	-0.301413	-0.663784	-0.380622	0.126979	-1.26856
0	1.24446	1.37457	1.3845	1.27917	1.0733	0.789652	0.456649	0.105505	-0.232712	-0.529882	-0.76323	-0.91709	-0.983928	-0.964526	-0.867378	-0.707381	-0.503987	-0.279021	-0.05441	0.149959	0.318034	0.43888	0.507353	0.524118	0.495049	0.430108	0.341861	0.243791	0.148629	0.0668807	0.00570414	-0.0316959	-0.0461773	-0.0423785	-0.0278217	-0.0111559	-0.00105341	-0.00603797	-0.0320462	-0.0799609	-0.143335	-0.217418	-0.32748	-0.350309	-0.305229	-0.627073	-0.44863	0.216103	-1.26371
0	1.24446	1.37457	1.3845	1.27917	1.0733	0.789652	0.456649	0.105505	-0.232712	-0.529882	-0.76323	-0.91709	-0.983928	-0.964526	-0.867378	-0.707381	-0.503987	-0.279021	-0.05441	0.149959	0.318034	0.43888	0.507353	0.524118	0.495049	0.430108	0.341861	0.243791	0.148629	0.066881	0.00570567	-0.0316964	-0.0461838	-0.0423778	-0.0278031	-0.0111689	-0.00110759	-0.00604262	-0.0319611	-0.0799226	-0.144077	-0.217571	-0.324339	-0.360007	-0.310944	-0.592998	-0.500338	0.211565	-1.10817
0	1.24446	1.37457	1.3845	1.27917	1.0733	0.789652	0.456649	0.105505	-0.232712	-0.529882	-0.76323	-0.91709	-0.983928	-0.964526	-0.867378	-0.707381	-0.503987	-0.279021	-0.05441	0.149959	0.318034	0.43888	0.507353	0.524118	0.495049	0.430108	0.341861	0.24379	0.148629	0.0668811	0.00570708	-0.0316965	-0.0461898	-0.0423787	-0.0277855	-0.0111765	-0.0011605	-0.00605147	-0.031889	-0.0798601	-0.144691	-0.217963	-0.321285	-0.368215	-0.318116	-0.561456	-0.53971	0.177087	-0.902688
0	1.24446	1.37457	1.3845	1.27917	1.0733	0.789652	0.456649	0.105505	-0.232712	-0.529882	-0.76323	-0.91709	-0.983928	-0.964526	-0.867378	-0.707381	-0.503987	-0.279021	-0.05441	0.149959	0.318034	0.43888	0.507353	0.524118	0.495049	0.430108	0.341861	0.24379	0.148629	0.0668812	0.00570836	-0.0316962	-0.0461952	-0.0423808	-0.0277692	-0.0111793	-0.00121133	-0.00606487	-0.0318283	-0.0797839	-0.145184	-0.218536	-0.318409	-0.372378	-0.33029	-0.527568	-0.57449	0.135494	-0.707923
0	1.24446	1.37457	1.3845	1.27917	1.0733	0.789652	0.456649	0.105505	-0.232712	-0.529882	-0.76323	-0.91709	-0.983928	-0.964526	-0.867378	-0.707381	-0.503987	-0.279021	-0.05441	0.149959	0.318034	0.43888	0.507353	0.524118	0.495049	0.430108	0.341861	0.24379	0.148628	0.0668812	0.0057095	-0.0316957	-0.0461999	-0.0423839	-0.0277545	-0.0111777	-0.00125927	-0.00608322	-0.0317731	-0.0797086	-0.145557	-0.219244	-0.31577	-0.378779	-0.337397	-0.504378	-0.591314	0.0768457	-0.516034
0	1.24446	1.37457	1.3845	1.27917	1.0733	0.789652	0.456649	0.105505	-0.232712	-0.529882	-0.76323	-0.91709	-0.983928	-0.964526	-0.867378	-0.707381	-0.503987	-0.279021	-0.05441	0.149959	0.318034	0.43888	0.507353	0.524118	0.495049	0.430108	0.341861	0.24379	0.148628	0.0668812	0.00571051	-0.031695	-0.0462041	-0.0423878	-0.0277415	-0.0111724	-0.00130189	-0.0061095	-0.0317172	-0.0796461	-0.145816	-0.220047	-0.313405	-0.384187	-0.344932	-0.484804	-0.578862	-0.0132363	-0.305251
0	1.24446	1.37457	1.3845	1.27917	1.0733	0.789652	0.456649	0.105505	-0.232712	-0.529882	-0.76323	-0.91709	-0.983928	-0.964526	-0.867378	-0.707381	-0.503987	-0.279021	-0.05441	0.149959	0.318034	0.43888	0.507353	0.524118	0.495049	0.430108	0.341861	0.24379	0.148628	0.0668811	0.00571139	-0.0316941	-0.0462076	-0.0423923	-0.0277303	-0.011164	-0.00134067	-0.00613997	-0.0316654	-0.0795896	-0.145993	-0.220874	-0.311387	-0.388215	-0.35337	-0.46701	-0.601007	-0.0505031	-0.2044
0	1.24446	1.37457	1.3845	1.27917	1.0733	0.789652	0.456649	0.105505	-0.232712	-0.529882	-0.76323	-0.91709	-0.983928	-0.964526	-0.867378	-0.707381	-0.503987	-0.279021	-0.05441	0.149959	0.318034	0.43888	0.507353	0.524118	0.495049	0.430108	0.341861	0.24379	0.148628	0.066881	0.00571213	-0.0316931	-0.0462105	-0.0423971	-0.027721	-0.0111533	-0.0013754	-0.00617323	-0.0316203	-0.0795327	-0.146119	-0.221662	-0.309768	-0.390933	-0.362459	-0.450944	-0.602906	-0.10145	-0.114931
0	1.24446	1.37457	1.3845	1.27917	1.0733	0.789652	0.456649	0.105505	-0.232712	-0.529882	-0.76323	-0.91709	-0.983928	-0.964526	-0.867378	-0.707381	-0.503987	-0.279021	-0.05441	0.149959	0.318034	0.43888	0.507353	0.524118	0.495049	0.430109	0.341861	0.24379	0.148628	0.0668808	0.00571276	-0.031692	-0.0462129	-0.0424021	-0.0277136	-0.0111409	-0.00140565	-0.00620895	-0.0315819	-0.0794747	-0.146212	-0.222377	-0.308547	-0.392534	-0.371822	-0.436911	-0.59895	-0.154472	-0.0598755
0	1.24446	1.37457	1.3845	1.27917	1.0733	0.789652	0.456649	0.105505	-0.232712	-0.529882	-0.76323	-0.91709	-0.983928	-0.964526	-0.867378	-0.707381	-0.503987	-0.279021	-0.05441	0.149959	0.318034	0.43888	0.507353	0.524118	0.495049	0.430109	0.341861	0.24379	0.148628	0.0668807	0.00571328	-0.0316909	-0.0462147	-0.0424071	-0.0277079	-0.0111274	-0.00143112	-0.00624687	-0.0315494	-0.0794168	-0.146281	-0.223011	-0.307683	-0.393147	-0.381236	-0.425006	-0.591865	-0.204259	-0.0106486
0	1.24446	1.37457	1.3845	1.27917	1.0733	0.789652	0.456649	0.105505	-0.232712	-0.529882	-0.76323	-0.91709	-0.983928	-0.964526	-0.867378	-0.707381	-0.503987	-0.279021	-0.05441	0.149959	0.318034	0.43888	0.507353	0.524118	0.495049	0.430109	0.341861	0.24379	0.148627	0.0668805	0.0057137	-0.0316899	-0.0462161	-0.0424121	-0.0277038	-0.0111134	-0.00145171	-0.0062865	-0.0315278	-0.0793511	-0.146342	-0.223549	-0.307137	-0.393203	-0.390075	-0.415786	-0.581777	-0.250296	0.0590433
0	1.24446	1.37457	1.3845	1.27917	1.0733	0.789652	0.456649	0.105505	-0.232712	-0.529882	-0.76323	-0.91709	-0.983928	-0.964526	-0.867378	-0.707381	-0.503987	-0.279021	-0.05441	0.149959	0.318034	0.43888	0.507353	0.524118	0.495049	0.430109	0.341861	0.24379	0.148627	0.0668804	0.00571402	-0.0316888	-0.0462171	-0.0424168	-0.0277011	-0.0110993	-0.00146749	-0.0063271	-0.0315127	-0.0792855	-0.146383	-0.224024	-0.306815	-0.392857	-0.398218	-0.409126	-0.569278	-0.29234	0.0853347
0	1.24446	1.37457	1.3845	1.27917	1.0733	0.789652	0.456649	0.105505	-0.232712	-0.529882	-0.76323	-0.91709	-0.983928	-0.964526	-0.867378	-0.707381	-0.503987	-0.279021	-0.05441	0.149959	0.318034	0.43888	0.507353	0.524118	0.495049	0.430109	0.341861	0.24379	0.148627	0.0668802	0.00571427	-0.0316878	-0.0462177	-0.0424213	-0.0276998	-0.0110855	-0.00147867	-0.00636785	-0.0315033	-0.0792229	-0.146405	-0.224447	-0.306658	-0.39227	-0.405542	-0.404838	-0.555056	-0.3301	0.0941808
0	1.24446	1.37457	1.3845	1.27917	1.0733	0.789652	0.456649	0.105505	-0.232712	-0.529882	-0.76323	-0.91709	-0.983928	-0.964526	-0.867378	-0.707381	-0.503987	-0.279021	-0.05441	0.149959	0.318034	0.43888	0.507353	0.524118	0.495049	0.430109	0.341861	0.24379	0.148627	0.06688	0.00571444	-0.0316869	-0.0462181	-0.0424254	-0.0276996	-0.0110723	-0.0014856	-0.00640785	-0.0314998	-0.0791635	-0.146411	-0.22482	-0.306629	-0.391552	-0.412012	-0.402632	-0.539851	-0.363245	0.0914325
0	1.24446	1.37457	1.3845	1.27917	1.0733	0.789652	0.456649	0.105505	-0.232712	-0.529882	-0.76323	-0.91709	-0.983928	-0.964526	-0.867378	-0.707381	-0.503987	-0.279021	-0.05441	0.149959	0.318034	0.43888	0.507353	0.524118	0.495049	0.430109	0.341861	0.24379	0.148627	0.0668799	0.00571456	-0.031686	-0.0462181	-0.0424292	-0.0277004	-0.0110601	-0.00148869	-0.00644628	-0.0315022	-0.0791068	-0.146407	-0.225144	-0.306701	-0.390772	-0.41765	-0.409896	-0.513168	-0.404535	0.0958856
0	1.24446	1.37457	1.3845	1.27917	1.0733	0.789652	0.456649	0.105505	-0.232712	-0.529882	-0.76323	-0.91709	-0.983928	-0.964526	-0.867378	-0.707381	-0.503987	-0.279021	-0.05441	0.149959	0.318034	0.43888	0.507353	0.524118	0.495049	0.430109	0.341861	0.24379	0.148627	0.0668797	0.00571462	-0.0316853	-0.046218	-0.0424326	-0.0277019	-0.011049	-0.00148842	-0.00647946	-0.0315155	-0.0790477	-0.146401	-0.225414	-0.306866	-0.389965	-0.422526	-0.40309	-0.509274	-0.414702	0.0602445
0	1.24446	1.37457	1.3845	1.27917	1.0733	0.789652	0.456649	0.105505	-0.232712	-0.529882	-0.76323	-0.91709	-0.983928	-0.964526	-0.867378	-0.707381	-0.503987	-0.279021	-0.05441	0.149959	0.318034	0.43888	0.507353	0.524118	0.495049	0.430109	0.341861	0.24379	0.148627	0.0668796	0.00571465	-0.0316846	-0.0462177	-0.0424356	-0.027704	-0.0110391	-0.00148531	-0.00651038	-0.0315333	-0.0789918	-0.146389	-0.225642	-0.307089	-0.389187	-0.423585	-0.416341	-0.481196	-0.447263	0.0502734
0	1.24446	1.37457	1.3845	1.27917	1.0733	0.789652	0.456649	0.105505	-0.232712	-0.529882	-0.76323	-0.91709	-0.983928	-0.964526	-0.867378	-0.707381	-0.503987	-0.279021	-0.05441	0.149959	0.318034	0.43888	0.507353	0.524118	0.495049	0.430109	0.341861	0.24379	0.148627	0.0668795	0.00571464	-0.0316839	-0.0462173	-0.0424382	-0.0277066	-0.0110305	-0.00147987	-0.00653902	-0.0315534	-0.0789435	-0.146365	-0.225846	-0.307332	-0.388494	-0.427599	-0.410756	-0.48007	-0.446553	0.0039446
0	1.24446	1.37457	1.3845	1.27917	1.0733	0.789652	0.456649	0.105505	-0.232712	-0.529882	-0.76323	-0.91709	-0.983928	-0.964526	-0.867378	-0.707381	-0.503987	-0.279021	-0.05441	0.149959	0.318034	0.43888	0.507353	0.524118	0.495048	0.430109	0.341862	0.24379	0.148627	0.0668793	0.0057146	-0.0316834	-0.0462168	-0.0424404	-0.0277096	-0.0110232	-0.00147263	-0.0065649	-0.0315754	-0.0789026	-0.146331	-0.22603	-0.307582	-0.387903	-0.431317	-0.418508	-0.463746	-0.458996	-0.0259749
0	1.24446	1.37457	1.3845	1.27917	1.0733	0.789652	0.456649	0.105505	-0.232712	-0.529882	-0.76323	-0.91709	-0.983928	-0.964526	-0.867378	-0.707381	-0.503987	-0.279021	-0.05441	0.149959	0.318034	0.43888	0.507353	0.524118	0.495048	0.430109	0.341862	0.24379	0.148627	0.0668792	0.00571454	-0.0316829	-0.0462162	-0.0424422	-0.0277127	-0.0110172	-0.00146405	-0.0065876	-0.0315995	-0.0788679	-0.146289	-0.226191	-0.307837	-0.387402	-0.434347	-0.42019	-0.456541	-0.460616	-0.062776
0	1.24446	1.37457	1.3845	1.27917	1.0733	0.789652	0.456649	0.105505	-0.232712	-0.529882	-0.76323	-0.91709	-0.983928	-0.964526	-0.867378	-0.707381	-0.503987	-0.279021	-0.05441	0.149959	0.318034	0.43888	0.507353	0.524118	0.495048	0.430109	0.341862	0.24379	0.148627	0.0668791	0.00571447	-0.0316825	-0.0462156	-0.0424437	-0.0277159	-0.0110125	-0.00145459	-0.00660686	-0.0316255	-0.0788384	-0.146245	-0.226326	-0.308102	-0.386976	-0.436754	-0.422554	-0.450844	-0.448575	-0.11436
0	1.24446	1.37457	1.3845	1.27917	1.0733	0.789652	0.456649	0.105505	-0.232712	-0.529882	-0.76323	-0.91709	-0.983928	-0.964526	-0.867378	-0.707381	-0.503987	-0.279021	-0.05441	0.149959	0.318034	0.43888	0.507353	0.524118	0.495048	0.430109	0.341862	0.24379	0.148627	0.0668791	0.00571438	-0.0316822	-0.0462149	-0.0424448	-0.0277191	-0.0110089	-0.00144465	-0.00662259	-0.0316531	-0.0788136	-0.146201	-0.226435	-0.308373	-0.386641	-0.438607	-0.425413	-0.445796	-0.446668	-0.146564
0	1.24446	1.37457	1.3845	1.27917	1.0733	0.789652	0.456649	0.105505	-0.232712	-0.529882	-0.76323	-0.91709	-0.983928	-0.964526	-0.867378	-0.707381	-0.503987	-0.279021	-0.05441	0.149959	0.318034	0.43888	0.507353	0.524118	0.495048	0.430109	0.341862	0.24379	0.148627	0.066879	0.00571429	-0.031682	-0.0462143	-0.0424457	-0.0277222	-0.0110063	-0.00143458	-0.00663482	-0.0316818	-0.0787936	-0.146157	-0.226522	-0.308643	-0.386346	-0.440071	-0.428486	-0.440996	-0.444643	-0.171948
0	1.24446	1.37457	1.3845	1.27917	1.0733	0.789652	0.456649	0.105505	-0.232712	-0.529882	-0.76323	-0.91709	-0.983928	-0.964526	-0.867378	-0.707381	-0.503987	-0.279021	-0.05441	0.149959	0.318034	0.43888	0.507353	0.524118	0.495048	0.430108	0.341862	0.24379	0.148627	0.0668789	0.00571419	-0.0316817	-0.0462137	-0.0424464	-0.0277252	-0.0110048	-0.00142467	-0.0066437	-0.0317107	-0.0787787	-0.146112	-0.226589	-0.30891	-0.386109	-0.441198	-0.43167	-0.438611	-0.439452	-0.196843
0	1.24446	1.37457	1.3845	1.27917	1.0733	0.789652	0.456649	0.105505	-0.232712	-0.529882	-0.76323	-0.91709	-0.983928	-0.964526	-0.867378	-0.707381	-0.503987	-0.279021	-0.05441	0.149959	0.318034	0.43888	0.507353	0.524118	0.495048	0.430108	0.341862	0.24379	0.148627	0.0668789	0.0057141	-0.0316816	-0.0462131	-0.0424468	-0.027728	-0.011004	-0.00141515	-0.00664948	-0.031736	-0.0787747	-0.14606	-0.22665	-0.309151	-0.385951	-0.442014	-0.434909	-0.43568	-0.435733	-0.216412
0	1.24446	1.37457	1.3845	1.27917	1.0733	0.789652	0.456649	0.105505	-0.232712	-0.529882	-0.76323	-0.91709	-0.983928	-0.964526	-0.867378	-0.707381	-0.503987	-0.279021	-0.05441	0.149959	0.318034	0.43888	0.507353	0.524118	0.495048	0.430108	0.341862	0.24379	0.148627	0.0668788	0.005714	-0.0316815	-0.0462125	-0.042447	-0.0277306	-0.011004	-0.00140623	-0.00665245	-0.0317608	-0.0787797	-0.146001	-0.226707	-0.309366	-0.385868	-0.442572	-0.43812	-0.433282	-0.431776	-0.232851
0	1.24446	1.37457	1.3845	1.27917	1.0733	0.789652	0.456649	0.105505	-0.232712	-0.529882	-0.76323	-0.91709	-0.983928	-0.964526	-0.867378	-0.707381	-0.503987	-0.279021	-0.05441	0.149959	0.318034	0.43888	0.507353	0.524118	0.495048	0.430108	0.341862	0.24379	0.148627	0.0668788	0.00571391	-0.0316814	-0.046212	-0.0424471	-0.027733	-0.0110045	-0.00139803	-0.00665296	-0.0317852	-0.0787872	-0.145948	-0.226742	-0.309579	-0.385815	-0.442977	-0.44117	-0.431501	-0.427522	-0.246941
0	1.24446	1.37457	1.3845	1.27917	1.0733	0.789652	0.456649	0.105505	-0.232712	-0.529882	-0.76323	-0.91709	-0.983928	-0.964526	-0.867378	-0.707381	-0.503987	-0.279021	-0.05441	0.149959	0.318034	0.43888	0.507353	0.524118	0.495048	0.430108	0.341862	0.24379	0.148627	0.0668788	0.00571382	-0.0316813	-0.0462115	-0.042447	-0.0277351	-0.0110055	-0.00139066	-0.00665138	-0.0318084	-0.0787963	-0.145906	-0.226756	-0.309795	-0.385776	-0.443283	-0.444004	-0.427394	-0.427226	-0.253832
0	1.24446	1.37457	1.3845	1.27917	1.0733	0.789652	0.456649	0.105505	-0.232712	-0.529882	-0.76323	-0.91709	-0.983928	-0.964526	-0.867378	-0.707381	-0.503987	-0.279021	-0.05441	0.149959	0.318034	0.43888	0.507353	0.524118	0.495048	0.430108	0.341862	0.24379	0.148627	0.0668788	0.00571374	-0.0316813	-0.0462111	-0.0424469	-0.027737	-0.0110069	-0.00138417	-0.00664807	-0.0318301	-0.0788074	-0.14587	-0.226753	-0.310006	-0.385757	-0.443507	-0.446621	-0.426541	-0.422387	-0.264448
0	1.24446	1.37457	1.3845	1.27917	1.0733	0.789652	0.456649	0.105505	-0.232712	-0.529882	-0.76323	-0.91709	-0.983928	-0.964526	-0.867378	-0.707381	-0.503987	-0.279021	-0.05441	0.149959	0.318034	0.43888	0.507353	0.524118	0.495048	0.430108	0.341862	0.24379	0.148627	0.0668787	0.00571367	-0.0316813	-0.0462107	-0.0424467	-0.0277386	-0.0110086	-0.00137858	-0.0066434	-0.0318497	-0.0788207	-0.145839	-0.22674	-0.310203	-0.385768	-0.443649	-0.449045	-0.42657	-0.416986	-0.274728
0	1.24446	1.37457	1.3845	1.27917	1.0733	0.789652	0.456649	0.105505	-0.232712	-0.529882	-0.76323	-0.91709	-0.983928	-0.964526	-0.867378	-0.707381	-0.503987	-0.279021	-0.05441	0.149959	0.318034	0.43888	0.507353	0.524118	0.495048	0.430108	0.341862	0.24379	0.148627	0.0668787	0.0057136	-0.0316813	-0.0462104	-0.0424464	-0.0277399	-0.0110105	-0.00137389	-0.00663771	-0.031867	-0.0788363	-0.145811	-0.226721	-0.310379	-0.385816	-0.443714	-0.451288	-0.426999	-0.411785	-0.283215
0	1.24446	1.37457	1.3845	1.27917	1.0733	0.789652	0.456649	0.105505	-0.232712	-0.529882	-0.76323	-0.91709	-0.983928	-0.964526	-0.867378	-0.707381	-0.503987	-0.279021	-0.05441	0.149959	0.318034	0.43888	0.507353	0.524118	0.495048	0.430108	0.341862	0.243791	0.148627	0.0668787	0.00571354	-0.0316813	-0.0462101	-0.042446	-0.0277411	-0.0110124	-0.00137005	-0.00663132	-0.0318818	-0.0788538	-0.145787	-0.226698	-0.310533	-0.385896	-0.443719	-0.45335	-0.427699	-0.406942	-0.289759
0	1.24446	1.37457	1.3845	1.27917	1.0733	0.789652	0.456649	0.105505	-0.232712	-0.529882	-0.76323	-0.91709	-0.983928	-0.964526	-0.867378	-0.707381	-0.503987	-0.279021	-0.05441	0.149959	0.318034	0.43888	0.507353	0.524118	0.495048	0.430108	0.341862	0.243791	0.148627	0.0668787	0.00571348	-0.0316814	-0.0462099	-0.0424457	-0.027742	-0.0110144	-0.00136704	-0.0066245	-0.0318939	-0.0788694	-0.145771	-0.226664	-0.310679	-0.385987	-0.443701	-0.455202	-0.428644	-0.402452	-0.294611
0	1.24446	1.37457	1.3845	1.27917	1.0733	0.789652	0.456649	0.105505	-0.232712	-0.529882	-0.76323	-0.91709	-0.983928	-0.964526	-0.867378	-0.707381	-0.503987	-0.279021	-0.05441	0.149959	0.318034	0.43888	0.507353	0.524118	0.495048	0.430108	0.341862	0.243791	0.148627	0.0668787	0.00571343	-0.0316814	-0.0462097	-0.0424453	-0.0277428	-0.0110164	-0.00136477	-0.00661751	-0.0319035	-0.0788863	-0.145759	-0.226629	-0.310805	-0.386097	-0.443662	-0.455219	-0.432081	-0.395505	-0.30156
0	1.24446	1.37457	1.3845	1.27917	1.0733	0.789652	0.456649	0.105505	-0.232712	-0.529882	-0.76323	-0.91709	-0.983928	-0.964526	-0.867378	-0.707381	-0.503987	-0.279021	-0.05441	0.149959	0.318034	0.43888	0.507353	0.524118	0.495048	0.430108	0.341862	0.243791	0.148627	0.0668787	0.00571339	-0.0316815	-0.0462095	-0.0424449	-0.0277433	-0.0110184	-0.00136318	-0.00661057	-0.0319107	-0.0789046	-0.145747	-0.226596	-0.310907	-0.386231	-0.443597	-0.456914	-0.433028	-0.393694	-0.30102
0	1.24446	1.37457	1.3845	1.27917	1.0733	0.789652	0.456649	0.105505	-0.232712	-0.529882	-0.76323	-0.91709	-0.983928	-0.964526	-0.867378	-0.707381	-0.503987	-0.279021	-0.05441	0.149959	0.318034	0.43888	0.507353	0.524118	0.495048	0.430108	0.341862	0.243791	0.148627	0.0668787	0.00571335	-0.0316815	-0.0462094	-0.0424446	-0.0277437	-0.0110203	-0.0013622	-0.00660384	-0.0319157	-0.0789236	-0.145738	-0.226565	-0.310988	-0.386383	-0.443518	-0.458622	-0.433475	-0.39148	-0.300279
0	1.24446	1.37457	1.3845	1.27917	1.0733	0.789652	0.456649	0.105505	-0.232712	-0.529882	-0.76323	-0.91709	-0.983928	-0.964526	-0.867378	-0.707381	-0.503987	-0.279021	-0.05441	0.149959	0.318034	0.43888	0.507353	0.524118	0.495048	0.430108	0.341862	0.243791	0.148627	0.0668787	0.00571332	-0.0316816	-0.0462093	-0.0424442	-0.027744	-0.011022	-0.00136174	-0.00659746	-0.0319186	-0.0789429	-0.145731	-0.226532	-0.311063	-0.386526	-0.443463	-0.460104	-0.434104	-0.38931	-0.299509
0	1.24446	1.37457	1.3845	1.27917	1.0733	0.789652	0.456649	0.105505	-0.232712	-0.529882	-0.76323	-0.91709	-0.983928	-0.964526	-0.867378	-0.707381	-0.503987	-0.279021	-0.05441	0.149959	0.318034	0.43888	0.507353	0.524118	0.495048	0.430108	0.341862	0.243791	0.148627	0.0668787	0.00571329	-0.0316816	-0.0462092	-0.0424439	-0.0277442	-0.0110236	-0.00136172	-0.00659154	-0.0319196	-0.0789616	-0.145727	-0.226499	-0.311123	-0.386672	-0.443419	-0.461374	-0.434966	-0.38716	-0.298758
0	1.24446	1.37457	1.3845	1.27917	1.0733	0.789652	0.456649	0.105505	-0.232712	-0.529882	-0.76323	-0.91709	-0.983928	-0.964526	-0.867378	-0.707381	-0.503987	-0.279021	-0.05441	0.149959	0.318034	0.43888	0.507353	0.524118	0.495048	0.430108	0.341862	0.243791	0.148627	0.0668787	0.00571327	-0.0316817	-0.0462091	-0.0424436	-0.0277443	-0.0110251	-0.00136207	-0.00658616	-0.0319192	-0.0789795	-0.145726	-0.226467	-0.311167	-0.386823	-0.443381	-0.462462	-0.435992	-0.385113	-0.297924
0	1.24446	1.37457	1.3845	1.27917	1.0733	0.789652	0.456649	0.105505	-0.232712	-0.529882	-0.76323	-0.91709	-0.983928	-0.964526	-0.867378	-0.707381	-0.503987	-0.279021	-0.05441	0.149959	0.318034	0.43888	0.507353	0.524118	0.495048	0.430108	0.341862	0.243791	0.148627	0.0668787	0.00571325	-0.0316817	-0.0462091	-0.0424433	-0.0277443	-0.0110264	-0.00136272	-0.00658135	-0.0319174	-0.0789961	-0.145729	-0.226436	-0.311199	-0.386973	-0.443354	-0.463388	-0.437122	-0.383251	-0.296902
0	1.24446	1.37457	1.3845	1.27917	1.0733	0.789652	0.456649	0.105505	-0.232712	-0.529882	-0.76323	-0.91709	-0.983928	-0.964526	-0.867378	-0.707381	-0.503987	-0.279021	-0.05441	0.149959	0.318034	0.43888	0.507353	0.524118	0.495048	0.430108	0.341862	0.243791	0.148627	0.0668787	0.00571324	-0.0316818	-0.0462091	-0.0424431	-0.0277442	-0.0110276	-0.00136359	-0.00657714	-0.0319147	-0.0790111	-0.145735	-0.226405	-0.31122	-0.387118	-0.443342	-0.464169	-0.438308	-0.381699	-0.295531
0	1.24446	1.37457	1.3845	1.27917	1.0733	0.789652	0.456649	0.105505	-0.232712	-0.529882	-0.76323	-0.91709	-0.983928	-0.964526	-0.867378	-0.707381	-0.503987	-0.279021	-0.05441	0.149959	0.318034	0.43888	0.507353	0.524118	0.495048	0.430108	0.341862	0.243791	0.148627	0.0668787	0.00571322	-0.0316818	-0.0462091	-0.0424428	-0.0277441	-0.0110286	-0.00136464	-0.00657354	-0.0319111	-0.0790243	-0.145743	-0.226377	-0.311232	-0.387257	-0.443348	-0.464821	-0.43951	-0.380328	-0.294033
0	1.24446	1.37457	1.3845	1.27917	1.0733	0.789652	0.456649	0.105505	-0.232712	-0.529882	-0.76323	-0.91709	-0.983928	-0.964526	-0.867378	-0.707381	-0.503987	-0.279021	-0.05441	0.149959	0.318034	0.43888	0.507353	0.524118	0.495048	0.430108	0.341862	0.243791	0.148627	0.0668787	0.00571322	-0.0316819	-0.0462091	-0.0424426	-0.0277439	-0.0110294	-0.00136579	-0.00657053	-0.031907	-0.0790356	-0.145754	-0.22635	-0.311237	-0.387387	-0.443369	-0.465363	-0.440695	-0.379219	-0.292347
0	1.24446	1.37457	1.3845	1.27917	1.0733	0.789652	0.456649	0.105505	-0.232712	-0.529882	-0.76323	-0.91709	-0.983928	-0.964526	-0.867378	-0.707381	-0.503987	-0.279021	-0.05441	0.149959	0.318034	0.43888	0.507353	0.524118	0.495048	0.430108	0.341862	0.243791	0.148627	0.0668787	0.00571321	-0.0316819	-0.0462091	-0.0424424	-0.0277437	-0.0110301	-0.00136701	-0.00656808	-0.0319025	-0.0790451	-0.145767	-0.226327	-0.311235	-0.387508	-0.443404	-0.465812	-0.441836	-0.378378	-0.290483
0	1.24446	1.37457	1.3845	1.27917	1.0733	0.789652	0.456649	0.105505	-0.232712	-0.529882	-0.76323	-0.91709	-0.983928	-0.964526	-0.867378	-0.707381	-0.503987	-0.279021	-0.05441	0.149959	0.318034	0.43888	0.507353	0.524118	0.495048	0.430108	0.341862	0.243791	0.148627	0.0668788	0.0057132	-0.0316819	-0.0462091	-0.0424423	-0.0277435	-0.0110307	-0.00136826	-0.00656615	-0.0318978	-0.0790528	-0.145781	-0.226306	-0.311226	-0.387621	-0.443452	-0.466185	-0.442915	-0.377796	-0.288489
0	1.24446	1.37457	1.3845	1.27917	1.0733	0.789652	0.456649	0.105505	-0.232712	-0.529882	-0.76323	-0.91709	-0.983928	-0.964526	-0.867378	-0.707381	-0.503987	-0.279021	-0.05441	0.149959	0.318034	0.43888	0.507353	0.524118	0.495048	0.430108	0.341862	0.243791	0.148627	0.0668788	0.0057132	-0.031682	-0.0462091	-0.0424422	-0.0277433	-0.0110312	-0.0013695	-0.00656471	-0.0318931	-0.0790587	-0.145796	-0.226289	-0.311212	-0.387725	-0.443509	-0.466494	-0.443918	-0.377449	-0.286422
0	1.24446	1.37457	1.3845	1.27917	1.0733	0.789652	0.456649	0.105505	-0.232712	-0.529882	-0.76323	-0.91709	-0.983928	-0.964526	-0.867378	-0.707381	-0.503987	-0.279021	-0.05441	0.149959	0.318034	0.43888	0.507353	0.524118	0.495048	0.430108	0.341862	0.243791	0.148627	0.0668788	0.0057132	-0.031682	-0.0462091	-0.0424421	-0.0277431	-0.0110316	-0.00137071	-0.00656369	-0.0318885	-0.0790629	-0.145811	-0.226276	-0.311194	-0.387819	-0.443575	-0.466751	-0.444841	-0.377309	-0.284345
0	1.24446	1.37457	1.3845	1.27917	1.0733	0.789652	0.456649	0.105505	-0.232712	-0.529882	-0.76323	-0.91709	-0.983928	-0.964526	-0.867378	-0.707381	-0.503987	-0.279021	-0.05441	0.149959	0.318034	0.43888	0.507353	0.524118	0.495048	0.430108	0.341862	0.243791	0.148627	0.0668788	0.0057132	-0.031682	-0.0462092	-0.042442	-0.0277429	-0.0110318	-0.00137186	-0.00656306	-0.031884	-0.0790657	-0.145825	-0.226266	-0.311172	-0.387903	-0.443649	-0.466964	-0.445681	-0.377344	-0.282312
0	1.24446	1.37457	1.3845	1.27917	1.0733	0.789652	0.456649	0.105505	-0.232712	-0.529882	-0.76323	-0.91709	-0.983928	-0.964526	-0.867378	-0.707381	-0.503987	-0.279021	-0.05441	0.149959	0.318034	0.43888	0.507353	0.524118	0.495048	0.430108	0.341862	0.243791	0.148627	0.0668788	0.0057132	-0.031682	-0.0462092	-0.0424419	-0.0277427	-0.011032	-0.00137294	-0.00656276	-0.0318798	-0.0790671	-0.14584	-0.22626	-0.311148	-0.387977	-0.443729	-0.467142	-0.446439	-0.377523	-0.280371
0	1.24446	1.37457	1.3845	1.27917	1.0733	0.789652	0.456649	0.105505	-0.232712	-0.529882	-0.76323	-0.91709	-0.983928	-0.964526	-0.867378	-0.707381	-0.503987	-0.279021	-0.05441	0.149959	0.318034	0.43888	0.507353	0.524118	0.495048	0.430108	0.341862	0.243791	0.148627	0.0668788	0.0057132	-0.031682	-0.0462092	-0.0424419	-0.0277425	-0.0110322	-0.00137394	-0.00656273	-0.031876	-0.0790675	-0.145853	-0.226258	-0.311123	-0.388048	-0.443804	-0.467304	-0.447102	-0.377836	-0.278532
0	1.24446	1.37457	1.3845	1.27917	1.0733	0.789652	0.456649	0.105505	-0.232712	-0.529882	-0.76323	-0.91709	-0.983928	-0.964526	-0.867378	-0.707381	-0.503987	-0.279021	-0.05441	0.149959	0.318034	0.43888	0.507353	0.524118	0.495048	0.430108	0.341862	0.243791	0.148627	0.0668788	0.0057132	-0.0316821	-0.0462092	-0.0424418	-0.0277423	-0.0110322	-0.00137485	-0.00656294	-0.0318725	-0.0790668	-0.145866	-0.226258	-0.311097	-0.388105	-0.443887	-0.467437	-0.447697	-0.378231	-0.276855
0	1.24446	1.37457	1.3845	1.27917	1.0733	0.789652	0.456649	0.105505	-0.232712	-0.529882	-0.76323	-0.91709	-0.983928	-0.964526	-0.867378	-0.707381	-0.503987	-0.279021	-0.05441	0.149959	0.318034	0.43888	0.507353	0.524118	0.495048	0.430108	0.341862	0.243791	0.148627	0.0668788	0.00571321	-0.0316821	-0.0462093	-0.0424418	-0.0277421	-0.0110322	-0.00137566	-0.00656333	-0.0318694	-0.0790654	-0.145877	-0.226261	-0.311072	-0.388149	-0.44398	-0.467542	-0.448236	-0.378671	-0.275375
0	1.24446	1.37457	1.3845	1.27917	1.0733	0.789652	0.456649	0.105505	-0.232712	-0.529882	-0.76323	-0.91709	-0.983928	-0.964526	-0.867378	-0.707381	-0.503987	-0.279021	-0.05441	0.149959	0.318034	0.43888	0.507353	0.524118	0.495048	0.430108	0.341862	0.243791	0.148627	0.0668788	0.00571321	-0.0316821	-0.0462093	-0.0424418	-0.027742	-0.0110322	-0.00137638	-0.00656385	-0.0318667	-0.0790634	-0.145887	-0.226266	-0.311049	-0.38818	-0.444079	-0.467625	-0.448718	-0.379142	-0.274091
0	1.24446	1.37457	1.3845	1.27917	1.0733	0.789652	0.456649	0.105505	-0.232712	-0.529882	-0.76323	-0.91709	-0.983928	-0.964526	-0.867378	-0.707381	-0.503987	-0.279021	-0.05441	0.149959	0.318034	0.43888	0.507353	0.524118	0.495048	0.430108	0.341862	0.243791	0.148627	0.0668788	0.00571321	-0.0316821	-0.0462093	-0.0424418	-0.0277419	-0.0110322	-0.00137701	-0.00656449	-0.0318644	-0.0790609	-0.145896	-0.226274	-0.311027	-0.3882	-0.444181	-0.467696	-0.449143	-0.379642	-0.272981
0	1.24446	1.37457	1.3845	1.27917	1.0733	0.789652	0.456649	0.105505	-0.232712	-0.529882	-0.76323	-0.91709	-0.983928	-0.964526	-0.867378	-0.707381	-0.503987	-0.279021	-0.05441	0.149959	0.318034	0.43888	0.507353	0.524118	0.495048	0.430108	0.341862	0.243791	0.148627	0.0668788	0.00571321	-0.0316821	-0.0462094	-0.0424418	-0.0277417	-0.0110321	-0.00137755	-0.00656519	-0.0318625	-0.079058	-0.145903	-0.226282	-0.311007	-0.388211	-0.444282	-0.46776	-0.449508	-0.380164	-0.272026
0	1.24446	1.37457	1.3845	1.27917	1.0733	0.789652	0.456649	0.105505	-0.232712	-0.529882	-0.76323	-0.91709	-0.983928	-0.964526	-0.867378	-0.707381	-0.503987	-0.279021	-0.05441	0.149959	0.318034	0.43888	0.507353	0.524118	0.495048	0.430108	0.341862	0.243791	0.148627	0.0668788	0.00571322	-0.0316821	-0.0462094	-0.0424418	-0.0277416	-0.011032	-0.00137801	-0.00656593	-0.0318609	-0.079055	-0.145909	-0.226292	-0.310991	-0.388214	-0.44438	-0.467824	-0.449815	-0.380702	-0.271215
0	1.24446	1.37457	1.3845	1.27917	1.0733	0.789652	0.456649	0.105505	-0.232712	-0.529882	-0.76323	-0.91709	-0.983928	-0.964526	-0.867378	-0.707381	-0.503987	-0.279021	-0.05441	0.149959	0.318034	0.43888	0.507353	0.524118	0.495048	0.430108	0.341862	0.243791	0.148627	0.0668788	0.00571322	-0.0316821	-0.0462094	-0.0424418	-0.0277415	-0.0110319	-0.00137838	-0.0065667	-0.0318597	-0.079052	-0.145914	-0.226302	-0.310977	-0.388211	-0.444472	-0.46789	-0.45007	-0.381244	-0.27054
0	1.24446	1.37457	1.3845	1.27917	1.0733	0.789652	0.456649	0.105505	-0.232712	-0.529882	-0.76323	-0.91709	-0.983928	-0.964526	-0.867378	-0.707381	-0.503987	-0.279021	-0.05441	0.149959	0.318034	0.43888	0.507353	0.524118	0.495048	0.430108	0.341862	0.243791	0.148627	0.0668788	0.00571322	-0.0316821	-0.0462094	-0.0424418	-0.0277415	-0.0110317	-0.00137869	-0.00656746	-0.0318588	-0.0790489	-0.145918	-0.226312	-0.310966	-0.388203	-0.444557	-0.46796	-0.450278	-0.38178	-0.269995
0	1.24446	1.37457	1.3845	1.27917	1.0733	0.789652	0.456649	0.105505	-0.232712	-0.529882	-0.76323	-0.91709	-0.983928	-0.964526	-0.867378	-0.707381	-0.503987	-0.279021	-0.05441	0.149959	0.318034	0.43888	0.507353	0.524118	0.495048	0.430108	0.341862	0.243791	0.148627	0.0668788	0.00571322	-0.0316821	-0.0462094	-0.0424418	-0.0277414	-0.0110316	-0.00137893	-0.0065682	-0.0318581	-0.0790459	-0.14592	-0.226323	-0.310958	-0.388191	-0.444634	-0.468035	-0.450446	-0.382301	-0.269575
0	1.24446	1.37457	1.3845	1.27917	1.0733	0.789652	0.456649	0.105505	-0.232712	-0.529882	-0.76323	-0.91709	-0.983928	-0.964526	-0.867378	-0.707381	-0.503987	-0.279021	-0.05441	0.149959	0.318034	0.43888	0.507353	0.524118	0.495048	0.430108	0.341862	0.243791	0.148627	0.0668788	0.00571323	-0.0316821	-0.0462094	-0.0424418	-0.0277413	-0.0110315	-0.00137911	-0.0065689	-0.0318577	-0.079043	-0.145922	-0.226333	-0.310952	-0.388176	-0.444702	-0.468115	-0.450579	-0.382797	-0.269274
0	1.24446	1.37457	1.3845	1.27917	1.0733	0.789652	0.456649	0.105505	-0.232712	-0.529882	-0.76323	-0.91709	-0.983928	-0.964526	-0.867378	-0.707381	-0.503987	-0.279021	-0.05441	0.149959	0.318034	0.43888	0.507353	0.524118	0.495048	0.430108	0.341862	0.243791	0.148627	0.0668788	0.00571323	-0.0316821	-0.0462095	-0.0424418	-0.0277413	-0.0110314	-0.00137924	-0.00656957	-0.0318575	-0.0790403	-0.145923	-0.226342	-0.310949	-0.38816	-0.444762	-0.468199	-0.450685	-0.383263	-0.269082
0	1.24446	1.37457	1.3845	1.27917	1.0733	0.789652	0.456649	0.105505	-0.232712	-0.529882	-0.76323	-0.91709	-0.983928	-0.964526	-0.867378	-0.707381	-0.503987	-0.279021	-0.05441	0.149959	0.318034	0.43888	0.507353	0.524118	0.495048	0.430108	0.341862	0.243791	0.148627	0.0668788	0.00571323	-0.0316821	-0.0462095	-0.0424418	-0.0277412	-0.0110313	-0.00137933	-0.00657018	-0.0318575	-0.0790379	-0.145923	-0.226351	-0.310949	-0.388143	-0.444818	-0.468279	-0.45078	-0.383679	-0.269005
0	1.24446	1.37457	1.3845	1.27917	1.0733	0.789652	0.456649	0.105505	-0.232712	-0.529882	-0.76323	-0.91709	-0.983928	-0.964526	-0.867378	-0.707381	-0.503987	-0.279021	-0.05441	0.149959	0.318034	0.43888	0.507353	0.524118	0.495048	0.430108	0.341862	0.243791	0.148627	0.0668788	0.00571323	-0.0316821	-0.0462095	-0.0424418	-0.0277412	-0.0110312	-0.00137938	-0.00657074	-0.0318576	-0.0790357	-0.145922	-0.226359	-0.31095	-0.388127	-0.444863	-0.468363	-0.450856	-0.384061	-0.269011
0	1.24446	1.37457	1.3845	1.27917	1.0733	0.789652	0.456649	0.105505	-0.232712	-0.529882	-0.76323	-0.91709	-0.983928	-0.964526	-0.867378	-0.707381	-0.503987	-0.279021	-0.05441	0.149959	0.318034	0.43888	0.507353	0.524118	0.495048	0.430108	0.341862	0.243791	0.148627	0.0668788	0.00571323	-0.0316821	-0.0462095	-0.0424419	-0.0277412	-0.0110311	-0.0013794	-0.00657124	-0.0318578	-0.0790337	-0.145921	-0.226367	-0.310953	-0.388111	-0.444897	-0.468455	-0.450912	-0.384413	-0.269076
0	1.24446	1.37457	1.3845	1.27917	1.0733	0.789652	0.456649	0.105505	-0.232712	-0.529882	-0.76323	-0.91709	-0.983928	-0.964526	-0.867378	-0.707381	-0.503987	-0.279021	-0.05441	0.149959	0.318034	0.43888	0.507353	0.524118	0.495048	0.430108	0.341862	0.243791	0.148627	0.0668788	0.00571324	-0.0316821	-0.0462095	-0.0424419	-0.0277412	-0.011031	-0.00137939	-0.00657169	-0.0318581	-0.079032	-0.14592	-0.226373	-0.310957	-0.388096	-0.444922	-0.46855	-0.450954	-0.384732	-0.269191
0	1.24446	1.37457	1.3845	1.27917	1.0733	0.789652	0.456649	0.105505	-0.232712	-0.529882	-0.76323	-0.91709	-0.983928	-0.964526	-0.867378	-0.707381	-0.503987	-0.279021	-0.05441	0.149959	0.318034	0.43888	0.507353	0.524118	0.495048	0.430108	0.341862	0.243791	0.148627	0.0668788	0.00571324	-0.0316821	-0.0462095	-0.0424419	-0.0277412	-0.0110309	-0.00137937	-0.00657208	-0.0318585	-0.0790306	-0.145918	-0.226378	-0.310962	-0.388082	-0.444938	-0.468646	-0.45099	-0.385015	-0.269353
0	1.24446	1.37457	1.3845	1.27917	1.0733	0.789652	0.456649	0.105505	-0.232712	-0.529882	-0.76323	-0.91709	-0.983928	-0.964526	-0.867378	-0.707381	-0.503987	-0.279021	-0.05441	0.149959	0.318034	0.43888	0.507353	0.524118	0.495048	0.430108	0.341862	0.243791	0.148627	0.0668788	0.00571324	-0.0316821	-0.0462095	-0.0424419	-0.0277412	-0.0110308	-0.00137933	-0.00657242	-0.0318589	-0.0790293	-0.145916	-0.226383	-0.310968	-0.388071	-0.444947	-0.46874	-0.451024	-0.385258	-0.269558
0	1.24446	1.37457	1.3845	1.27917	1.0733	0.789652	0.456649	0.105505	-0.232712	-0.529882	-0.76323	-0.91709	-0.983928	-0.964526	-0.867378	-0.707381	-0.503987	-0.279021	-0.05441	0.149959	0.318034	0.43888	0.507353	0.524118	0.495048	0.430108	0.341862	0.243791	0.148627	0.0668788	0.00571324	-0.0316821	-0.0462095	-0.0424419	-0.0277412	-0.0110307	-0.00137928	-0.00657271	-0.0318593	-0.0790283	-0.145914	-0.226387	-0.310975	-0.388061	-0.444951	-0.46883	-0.45106	-0.385463	-0.269798
0	1.24446	1.37457	1.3845	1.27917	1.0733	0.789652	0.456649	0.105505	-0.232712	-0.529882	-0.76323	-0.91709	-0.983928	-0.964526	-0.867378	-0.707381	-0.503987	-0.279021	-0.05441	0.149959	0.318034	0.43888	0.507353	0.524118	0.495048	0.430108	0.341862	0.243791	0.148627	0.0668788	0.00571324	-0.0316821	-0.0462095	-0.0424419	-0.0277412	-0.0110307	-0.00137922	-0.00657295	-0.0318598	-0.0790276	-0.145912	-0.22639	-0.310981	-0.388053	-0.44495	-0.468915	-0.451099	-0.385633	-0.270061
0	1.24446	1.37457	1.3845	1.27917	1.0733	0.789652	0.456649	0.105505	-0.232712	-0.529882	-0.76323	-0.91709	-0.983928	-0.964526	-0.867378	-0.707381	-0.503987	-0.279021	-0.05441	0.149959	0.318034	0.43888	0.507353	0.524118	0.495048	0.430108	0.341862	0.243791	0.148627	0.0668788	0.00571324	-0.0316821	-0.0462095	-0.0424419	-0.0277412	-0.0110306	-0.00137915	-0.00657315	-0.0318602	-0.079027	-0.14591	-0.226392	-0.310988	-0.388047	-0.444946	-0.468994	-0.451143	-0.38577	-0.270338
0	1.24446	1.37457	1.3845	1.27917	1.0733	0.789652	0.456649	0.105505	-0.232712	-0.529882	-0.76323	-0.91709	-0.983928	-0.964526	-0.867378	-0.707381	-0.503987	-0.279021	-0.05441	0.149959	0.318034	0.43888	0.507353	0.524118	0.495048	0.430108	0.341862	0.243791	0.148627	0.0668788	0.00571324	-0.0316821	-0.0462095	-0.0424419	-0.0277412	-0.0110306	-0.00137908	-0.0065733	-0.0318607	-0.0790265	-0.145909	-0.226393	-0.310995	-0.388043	-0.444939	-0.469066	-0.451191	-0.38588	-0.270619
0	1.24446	1.37457	1.3845	1.27917	1.0733	0.789652	0.456649	0.105505	-0.232712	-0.529882	-0.76323	-0.91709	-0.983928	-0.964526	-0.867378	-0.707381	-0.503987	-0.279021	-0.05441	0.149959	0.318034	0.43888	0.507353	0.524118	0.495048	0.430108	0.341862	0.243791	0.148627	0.0668788	0.00571324	-0.0316821	-0.0462095	-0.042442	-0.0277412	-0.0110306	-0.00137901	-0.00657342	-0.0318611	-0.0790263	-0.145907	-0.226394	-0.311001	-0.38804	-0.444931	-0.469131	-0.451244	-0.385968	-0.270894
0	1.24446	1.37457	1.3845	1.27917	1.0733	0.789652	0.456649	0.105505	-0.232712	-0.529882	-0.76323	-0.91709	-0.983928	-0.964526	-0.867378	-0.707381	-0.503987	-0.279021	-0.05441	0.149959	0.318034	0.43888	0.507353	0.524118	0.495048	0.430108	0.341862	0.243791	0.148627	0.0668788	0.00571324	-0.0316821	-0.0462095	-0.042442	-0.0277412	-0.0110305	-0.00137894	-0.00657351	-0.0318615	-0.0790261	-0.145905	-0.226395	-0.311007	-0.388039	-0.444922	-0.469188	-0.4513	-0.386038	-0.271157
0	1.24446	1.37457	1.3845	1.27917	1.0733	0.789652	0.456649	0.105505	-0.232712	-0.529882	-0.76323	-0.91709	-0.983928	-0.964526	-0.867378	-0.707381	-0.503987	-0.279021	-0.05441	0.149959	0.318034	0.43888	0.507353	0.524118	0.495048	0.430108	0.341862	0.243791	0.148627	0.0668788	0.00571324	-0.0316821	-0.0462095	-0.042442	-0.0277412	-0.0110305	-0.00137888	-0.00657358	-0.0318619	-0.0790261	-0.145904	-0.226394	-0.311013	-0.388039	-0.444913	-0.469238	-0.45136	-0.386095	-0.271403
0	1.24446	1.37457	1.3845	1.27917	1.0733	0.789652	0.456649	0.105505	-0.232712	-0.529882	-0.76323	-0.91709	-0.983928	-0.964526	-0.867378	-0.707381	-0.503987	-0.279021	-0.05441	0.149959	0.318034	0.43888	0.507353	0.524118	0.495048	0.430108	0.341862	0.243791	0.148627	0.0668788	0.00571324	-0.0316821	-0.0462095	-0.042442	-0.0277412	-0.0110305	-0.00137881	-0.00657361	-0.0318622	-0.0790261	-0.145902	-0.226394	-0.311018	-0.388041	-0.444903	-0.469296	-0.451401	-0.386166	-0.271596
0	1.24446	1.37457	1.3845	1.27917	1.0733	0.789652	0.456649	0.105505	-0.232712	-0.529882	-0.76323	-0.91709	-0.983928	-0.964526	-0.867378	-0.707381	-0.503987	-0.279021	-0.05441	0.149959	0.318034	0.43888	0.507353	0.524118	0.495048	0.430108	0.341862	0.243791	0.148627	0.0668788	0.00571324	-0.0316821	-0.0462095	-0.042442	-0.0277412	-0.0110305	-0.00137876	-0.00657364	-0.0318626	-0.0790262	-0.145901	-0.226393	-0.311022	-0.388043	-0.444894	-0.469332	-0.451463	-0.386205	-0.271798
0	1.24446	1.37457	1.3845	1.27917	1.0733	0.789652	0.456649	0.105505	-0.232712	-0.529882	-0.76323	-0.91709	-0.983928	-0.964526	-0.867378	-0.707381	-0.503987	-0.279021	-0.05441	0.149959	0.318034	0.43888	0.507353	0.524118	0.495048	0.430108	0.341862	0.243791	0.148627	0.0668788	0.00571324	-0.0316821	-0.0462095	-0.042442	-0.0277412	-0.0110305	-0.0013787	-0.00657364	-0.0318628	-0.0790264	-0.1459	-0.226393	-0.311026	-0.388046	-0.444886	-0.469369	-0.451517	-0.386245	-0.271976
0	1.24446	1.37457	1.3845	1.27917	1.0733	0.789652	0.456649	0.105505	-0.232712	-0.529882	-0.76323	-0.91709	-0.983928	-0.964526	-0.867378	-0.707381	-0.503987	-0.279021	-0.05441	0.149959	0.318034	0.43888	0.507353	0.524118	0.495048	0.430108	0.341862	0.243791	0.148627	0.0668788	0.00571324	-0.0316821	-0.0462095	-0.042442	-0.0277412	-0.0110305	-0.00137865	-0.00657363	-0.0318631	-0.0790266	-0.145899	-0.226392	-0.311029	-0.388049	-0.444879	-0.469398	-0.451574	-0.386279	-0.272134
0	1.24446	1.37457	1.3845	1.27917	1.0733	0.789652	0.456649	0.105505	-0.232712	-0.529882	-0.76323	-0.91709	-0.983928	-0.964526	-0.867378	-0.707381	-0.503987	-0.279021	-0.05441	0.149959	0.318034	0.43888	0.507353	0.524118	0.495048	0.430108	0.341862	0.243791	0.148627	0.0668788	0.00571324	-0.0316821	-0.0462095	-0.042442	-0.0277412	-0.0110305	-0.00137861	-0.00657361	-0.0318633	-0.0790269	-0.145898	-0.22639	-0.311032	-0.388053	-0.444873	-0.46942	-0.451633	-0.386306	-0.272279
0	1.24446	1.37457	1.3845	1.27917	1.0733	0.789652	0.456649	0.105505	-0.232712	-0.529882	-0.76323	-0.91709	-0.983928	-0.964526	-0.867378	-0.707381	-0.503987	-0.279021	-0.05441	0.149959	0.318034	0.43888	0.507353	0.524118	0.495048	0.430108	0.341862	0.243791	0.148627	0.0668788	0.00571324	-0.0316821	-0.0462095	-0.042442	-0.0277413	-0.0110305	-0.00137857	-0.00657359	-0.0318635	-0.0790271	-0.145898	-0.226389	-0.311034	-0.388057	-0.444868	-0.469435	-0.451694	-0.386329	-0.272409
0	1.24446	1.37457	1.3845	1.27917	1.0733	0.789652	0.456649	0.105505	-0.232712	-0.529882	-0.76323	-0.91709	-0.983928	-0.964526	-0.867378	-0.707381	-0.503987	-0.279021	-0.05441	0.149959	0.318034	0.43888	0.507353	0.524118	0.495048	0.430108	0.341862	0.243791	0.148627	0.0668788	0.00571324	-0.0316821	-0.0462095	-0.042442	-0.0277413	-0.0110305	-0.00137853	-0.00657356	-0.0318636	-0.0790274	-0.145897	-0.226388	-0.311036	-0.388062	-0.444864	-0.469444	-0.451753	-0.386351	-0.27252
0	1.24446	1.37457	1.3845	1.27917	1.0733	0.789652	0.456649	0.105505	-0.232712	-0.529882	-0.76323	-0.91709	-0.983928	-0.964526	-0.867378	-0.707381	-0.503987	-0.279021	-0.05441	0.149959	0.318034	0.43888	0.507353	0.524118	0.495048	0.430108	0.341862	0.243791	0.148627	0.0668788	0.00571324	-0.0316821	-0.0462095	-0.042442	-0.0277413	-0.0110305	-0.0013785	-0.00657352	-0.0318637	-0.0790277	-0.145897	-0.226387	-0.311037	-0.388066	-0.444861	-0.46945	-0.451809	-0.386376	-0.272611
0	1.24446	1.37457	1.3845	1.27917	1.0733	0.789652	0.456649	0.105505	-0.232712	-0.529882	-0.76323	-0.91709	-0.983928	-0.964526	-0.867378	-0.707381	-0.503987	-0.279021	-0.05441	0.149959	0.318034	0.43888	0.507353	0.524118	0.495048	0.430108	0.341862	0.243791	0.148627	0.0668788	0.00571324	-0.0316821	-0.0462095	-0.042442	-0.0277413	-0.0110305	-0.00137848	-0.00657348	-0.0318638	-0.0790279	-0.145896	-0.226386	-0.311038	-0.38807	-0.444859	-0.469452	-0.45186	-0.386406	-0.272683
0	1.24446	1.37457	1.3845	1.27917	1.0733	0.789652	0.456649	0.105505	-0.232712	-0.529882	-0.76323	-0.91709	-0.983928	-0.964526	-0.867378	-0.707381	-0.503987	-0.279021	-0.05441	0.149959	0.318034	0.43888	0.507353	0.524118	0.495048	0.430108	0.341862	0.243791	0.148627	0.0668788	0.00571324	-0.0316821	-0.0462095	-0.042442	-0.0277413	-0.0110305	-0.00137845	-0.00657344	-0.0318639	-0.0790282	-0.145896	-0.226385	-0.311039	-0.388073	-0.444858	-0.469453	-0.451906	-0.386439	-0.272738
0	1.24446	1.37457	1.3845	1.27917	1.0733	0.789652	0.456649	0.105505	-0.232712	-0.529882	-0.76323	-0.91709	-0.983928	-0.964526	-0.867378	-0.707381	-0.503987	-0.279021	-0.05441	0.149959	0.318034	0.43888	0.507353	0.524118	0.495048	0.430108	0.341862	0.243791	0.148627	0.0668788	0.00571324	-0.0316821	-0.0462095	-0.042442	-0.0277413	-0.0110305	-0.00137843	-0.0065734	-0.031864	-0.0790284	-0.145896	-0.226384	-0.311039	-0.388077	-0.444858	-0.469452	-0.451947	-0.386477	-0.272778
0	1.24446	1.37457	1.3845	1.27917	1.0733	0.789652	0.456649	0.105505	-0.232712	-0.529882	-0.76323	-0.91709	-0.983928	-0.964526	-0.867378	-0.707381	-0.503987	-0.279021	-0.05441	0.149959	0.318034	0.43888	0.507353	0.524118	0.495048	0.430108	0.341862	0.243791	0.148627	0.0668788	0.00571324	-0.0316821	-0.0462095	-0.042442	-0.0277413	-0.0110305	-0.00137842	-0.00657337	-0.031864	-0.0790287	-0.145896	-0.226383	-0.311039	-0.38808	-0.444858	-0.46945	-0.45199	-0.386508	-0.27282
0	1.24446	1.37457	1.3845	1.27917	1.0733	0.789652	0.456649	0.105505	-0.232712	-0.529882	-0.76323	-0.91709	-0.983928	-0.964526	-0.867378	-0.707381	-0.503987	-0.279021	-0.05441	0.149959	0.318034	0.43888	0.507353	0.524118	0.495048	0.430108	0.341862	0.243791	0.148627	0.0668788	0.00571324	-0.0316821	-0.0462095	-0.042442	-0.0277413	-0.0110305	-0.00137841	-0.00657333	-0.0318641	-0.0790289	-0.145896	-0.226382	-0.311039	-0.388083	-0.444859	-0.469447	-0.452026	-0.386543	-0.272853
0	1.24446	1.37457	1.3845	1.27917	1.0733	0.789652	0.456649	0.105505	-0.232712	-0.529882	-0.76323	-0.91709	-0.983928	-0.964526	-0.867378	-0.707381	-0.503987	-0.279021	-0.05441	0.149959	0.318034	0.43888	0.507353	0.524118	0.495048	0.430108	0.341862	0.243791	0.148627	0.0668788	0.00571324	-0.0316821	-0.0462095	-0.042442	-0.0277413	-0.0110305	-0.0013784	-0.00657329	-0.0318641	-0.0790291	-0.145896	-0.226381	-0.311038	-0.388086	-0.444861	-0.469444	-0.452055	-0.386584	-0.272873
0	1.24446	1.37457	1.3845	1.27917	1.0733	0.789652	0.456649	0.105505	-0.232712	-0.529882	-0.76323	-0.91709	-0.983928	-0.964526	-0.867378	-0.707381	-0.503987	-0.279021	-0.05441	0.149959	0.318034	0.43888	0.507353	0.524118	0.495048	0.430108	0.341862	0.243791	0.148627	0.0668788	0.00571324	-0.0316821	-0.0462095	-0.042442	-0.0277413	-0.0110305	-0.00137839	-0.00657326	-0.0318641	-0.0790292	-0.145896	-0.226381	-0.311038	-0.388088	-0.444863	-0.469442	-0.452077	-0.38663	-0.272884
0	1.24446	1.37457	1.3845	1.27917	1.0733	0.789652	0.456649	0.105505	-0.232712	-0.529882	-0.76323	-0.91709	-0.983928	-0.964526	-0.867378	-0.707381	-0.503987	-0.279021	-0.05441	0.149959	0.318034	0.43888	0.507353	0.524118	0.495048	0.430108	0.341862	0.243791	0.148627	0.0668788	0.00571324	-0.0316821	-0.0462095	-0.042442	-0.0277413	-0.0110305	-0.00137838	-0.00657323	-0.0318641	-0.0790294	-0.145896	-0.22638	-0.311037	-0.38809	-0.444865	-0.469439	-0.452095	-0.386677	-0.272892
0	1.24446	1.37457	1.3845	1.27917	1.0733	0.789652	0.456649	0.105505	-0.232712	-0.529882	-0.76323	-0.91709	-0.983928	-0.964526	-0.867378	-0.707381	-0.503987	-0.279021	-0.05441	0.149959	0.318034	0.43888	0.507353	0.524118	0.495048	0.430108	0.341862	0.243791	0.148627	0.0668788	0.00571324	-0.0316821	-0.0462095	-0.042442	-0.0277413	-0.0110305	-0.00137838	-0.00657321	-0.0318641	-0.0790295	-0.145897	-0.22638	-0.311036	-0.388091	-0.444867	-0.469437	-0.452107	-0.386724	-0.272899
0	1.24446	1.37457	1.3845	1.27917	1.0733	0.789652	0.456649	0.105505	-0.232712	-0.529882	-0.76323	-0.91709	-0.983928	-0.964526	-0.867378	-0.707381	-0.503987	-0.279021	-0.05441	0.149959	0.318034	0.43888	0.507353	0.524118	0.495048	0.430108	0.341862	0.243791	0.148627	0.0668788	0.00571324	-0.0316821	-0.0462095	-0.042442	-0.0277413	-0.0110305	-0.00137838	-0.00657318	-0.0318641	-0.0790296	-0.145897	-0.226379	-0.311036	-0.388093	-0.44487	-0.469435	-0.452117	-0.38677	-0.272908
0	1.24446	1.37457	1.3845	1.27917	1.0733	0.789652	0.456649	0.105505	-0.232712	-0.529882	-0.76323	-0.91709	-0.983928	-0.964526	-0.867378	-0.707381	-0.503987	-0.279021	-0.05441	0.149959	0.318034	0.43888	0.507353	0.524118	0.495048	0.430108	0.341862	0.243791	0.148627	0.0668788	0.00571324	-0.0316821	-0.0462095	-0.042442	-0.0277413	-0.0110305	-0.00137838	-0.00657316	-0.031864	-0.0790297	-0.145897	-0.226379	-0.311035	-0.388094	-0.444872	-0.469434	-0.452124	-0.386814	-0.27292
0	1.24446	1.37457	1.3845	1.27917	1.0733	0.789652	0.456649	0.105505	-0.232712	-0.529882	-0.76323	-0.91709	-0.983928	-0.964526	-0.867378	-0.707381	-0.503987	-0.279021	-0.05441	0.149959	0.318034	0.43888	0.507353	0.524118	0.495048	0.430108	0.341862	0.243791	0.148627	0.0668788	0.00571324	-0.0316821	-0.0462095	-0.042442	-0.0277413	-0.0110305	-0.00137838	-0.00657314	-0.031864	-0.0790298	-0.145897	-0.226379	-0.311034	-0.388094	-0.444874	-0.469433	-0.452128	-0.386854	-0.272937
0	1.24446	1.37457	1.3845	1.27917	1.0733	0.789652	0.456649	0.105505	-0.232712	-0.529882	-0.76323	-0.91709	-0.983928	-0.964526	-0.867378	-0.707381	-0.503987	-0.279021	-0.05441	0.149959	0.318034	0.43888	0.507353	0.524118	0.495048	0.430108	0.341862	0.243791	0.148627	0.0668788	0.00571324	-0.0316821	-0.0462095	-0.042442	-0.0277413	-0.0110305	-0.00137838	-0.00657312	-0.031864	-0.0790299	-0.145897	-0.226378	-0.311034	-0.388095	-0.444877	-0.469432	-0.452131	-0.386891	-0.272957
0	1.24446	1.37457	1.3845	1.27917	1.0733	0.789652	0.456649	0.105505	-0.232712	-0.529882	-0.76323	-0.91709	-0.983928	-0.964526	-0.867378	-0.707381	-0.503987	-0.279021	-0.05441	0.149959	0.318034	0.43888	0.507353	0.524118	0.495048	0.430108	0.341862	0.243791	0.148627	0.0668788	0.00571324	-0.0316821	-0.0462095	-0.042442	-0.0277413	-0.0110305	-0.00137838	-0.00657311	-0.031864	-0.0790299	-0.145897	-0.226378	-0.311033	-0.388095	-0.444879	-0.469432	-0.452132	-0.386924	-0.272981
0	1.24446	1.37457	1.3845	1.27917	1.0733	0.789652	0.456649	0.105505	-0.232712	-0.529882	-0.76323	-0.91709	-0.983928	-0.964526	-0.867378	-0.707381	-0.503987	-0.279021	-0.05441	0.149959	0.318034	0.43888	0.507353	0.524118	0.495048	0.430108	0.341862	0.243791	0.148627	0.0668788	0.00571324	-0.0316821	-0.0462095	-0.042442	-0.0277413	-0.0110305	-0.00137838	-0.0065731	-0.031864	-0.07903	-0.145897	-0.226378	-0.311032	-0.388095	-0.444881	-0.469432	-0.452133	-0.386962	-0.272994
0	1.24446	1.37457	1.3845	1.27917	1.0733	0.789652	0.456649	0.105505	-0.232712	-0.529882	-0.76323	-0.91709	-0.983928	-0.964526	-0.867378	-0.707381	-0.503987	-0.279021	-0.05441	0.149959	0.318034	0.43888	0.507353	0.524118	0.495048	0.430108	0.341862	0.243791	0.148627	0.0668788	0.00571324	-0.0316821	-0.0462095	-0.042442	-0.0277413	-0.0110305	-0.00137838	-0.00657309	-0.0318639	-0.07903	-0.145898	-0.226378	-0.311032	-0.388095	-0.444883	-0.469433	-0.452133	-0.386996	-0.273012
0	1.24446	1.37457	1.3845	1.27917	1.0733	0.789652	0.456649	0.105505	-0.232712	-0.529882	-0.76323	-0.91709	-0.983928	-0.964526	-0.867378	-0.707381	-0.503987	-0.279021	-0.05441	0.149959	0.318034	0.43888	0.507353	0.524118	0.495048	0.430108	0.341862	0.243791	0.148627	0.0668788	0.00571324	-0.0316821	-0.0462095	-0.042442	-0.0277413	-0.0110305	-0.00137838	-0.00657308	-0.0318639	-0.07903	-0.145898	-0.226378	-0.311031	-0.388095	-0.444884	-0.469434	-0.452132	-0.387023	-0.273037
0	1.24446	1.37457	1.3845	1.27917	1.0733	0.789652	0.456649	0.105505	-0.232712	-0.529882	-0.76323	-0.91709	-0.983928	-0.964526	-0.867378	-0.707381	-0.503987	-0.279021	-0.05441	0.149959	0.318034	0.43888	0.507353	0.524118	0.495048	0.430108	0.341862	0.243791	0.148627	0.0668788	0.00571324	-0.0316821	-0.0462095	-0.042442	-0.0277413	-0.0110305	-0.00137839	-0.00657307	-0.0318639	-0.07903	-0.145898	-0.226378	-0.311031	-0.388095	-0.444886	-0.469435	-0.452131	-0.387045	-0.273068
0	1.24446	1.37457	1.3845	1.27917	1.0733	0.789652	0.456649	0.105505	-0.232712	-0.529882	-0.76323	-0.91709	-0.983928	-0.964526	-0.867378	-0.707381	-0.503987	-0.279021	-0.05441	0.149959	0.318034	0.43888	0.507353	0.524118	0.495048	0.430108	0.341862	0.243791	0.148627	0.0668788	0.00571324	-0.0316821	-0.0462095	-0.042442	-0.0277413	-0.0110305	-0.00137839	-0.00657307	-0.0318639	-0.07903	-0.145898	-0.226378	-0.311031	-0.388095	-0.444887	-0.469436	-0.45213	-0.387063	-0.273102
0	1.24446	1.37457	1.3845	1.27917	1.0733	0.789652	0.456649	0.105505	-0.232712	-0.529882	-0.76323	-0.91709	-0.983928	-0.964526	-0.867378	-0.707381	-0.503987	-0.279021	-0.05441	0.149959	0.318034	0.43888	0.507353	0.524118	0.495048	0.430108	0.341862	0.243791	0.148627	0.0668788	0.00571324	-0.0316821	-0.0462095	-0.042442	-0.0277413	-0.0110305	-0.00137839	-0.00657306	-0.0318639	-0.07903	-0.145898	-0.226378	-0.31103	-0.388094	-0.444888	-0.469437	-0.45213	-0.387076	-0.273137
0	1.24446	1.37457	1.3845	1.27917	1.0733	0.789652	0.456649	0.105505	-0.232712	-0.529882	-0.76323	-0.91709	-0.983928	-0.964526	-0.867378	-0.707381	-0.503987	-0.279021	-0.05441	0.149959	0.318034	0.43888	0.507353	0.524118	0.495048	0.430108	0.341862	0.243791	0.148627	0.0668788	0.00571324	-0.0316821	-0.0462095	-0.042442	-0.0277413	-0.0110305	-0.00137839	-0.00657306	-0.0318639	-0.07903	-0.145898	-0.226378	-0.31103	-0.388094	-0.444889	-0.469439	-0.452129	-0.387086	-0.273173
0	1.24446	1.37457	1.3845	1.27917	1.0733	0.789652	0.456649	0.105505	-0.232712	-0.529882	-0.76323	-0.91709	-0.983928	-0.964526	-0.867378	-0.707381	-0.503987	-0.279021	-0.05441	0.149959	0.318034	0.43888	0.507353	0.524118	0.495048	0.430108	0.341862	0.243791	0.148627	0.0668788	0.00571324	-0.0316821	-0.0462095	-0.042442	-0.0277413	-0.0110305	-0.0013784	-0.00657306	-0.0318638	-0.07903	-0.145898	-0.226379	-0.31103	-0.388094	-0.444889	-0.46944	-0.452129	-0.387094	-0.273207
0	1.24446	1.37457	1.3845	1.27917	1.0733	0.789652	0.456649	0.105505	-0.232712	-0.529882	-0.76323	-0.91709	-0.983928	-0.964526	-0.867378	-0.707381	-0.503987	-0.279021	-0.05441	0.149959	0.318034	0.43888	0.507353	0.524118	0.495048	0.430108	0.341862	0.243791	0.148627	0.0668788	0.00571324	-0.0316821	-0.0462095	-0.042442	-0.0277413	-0.0110305	-0.0013784	-0.00657306	-0.0318638	-0.07903	-0.145898	-0.226379	-0.31103	-0.388093	-0.44489	-0.469442	-0.452128	-0.3871	-0.27324
0	1.24446	1.37457	1.3845	1.27917	1.0733	0.789652	0.456649	0.105505	-0.232712	-0.529882	-0.76323	-0.91709	-0.983928	-0.964526	-0.867378	-0.707381	-0.503987	-0.279021	-0.05441	0.149959	0.318034	0.43888	0.507353	0.524118	0.495048	0.430108	0.341862	0.243791	0.148627	0.0668788	0.00571324	-0.0316821	-0.0462095	-0.042442	-0.0277413	-0.0110305	-0.0013784	-0.00657306	-0.0318638	-0.07903	-0.145898	-0.226379	-0.311029	-0.388093	-0.44489	-0.469443	-0.452128	-0.387104	-0.27327
0	1.24446	1.37457	1.3845	1.27917	1.0733	0.789652	0.456649	0.105505	-0.232712	-0.529882	-0.76323	-0.91709	-0.983928	-0.964526	-0.867378	-0.707381	-0.503987	-0.279021	-0.05441	0.149959	0.318034	0.43888	0.507353	0.524118	0.495048	0.430108	0.341862	0.243791	0.148627	0.0668788	0.00571324	-0.0316821	-0.0462095	-0.042442	-0.0277413	-0.0110305	-0.0013784	-0.00657306	-0.0318638	-0.07903	-0.145898	-0.226379	-0.311029	-0.388092	-0.444891	-0.469444	-0.452128	-0.387107	-0.273306
0	1.24446	1.37457	1.3845	1.27917	1.0733	0.789652	0.456649	0.105505	-0.232712	-0.529882	-0.76323	-0.91709	-0.983928	-0.964526	-0.867378	-0.707381	-0.503987	-0.279021	-0.05441	0.149959	0.318034	0.43888	0.507353	0.524118	0.495048	0.430108	0.341862	0.243791	0.148627	0.0668788	0.00571324	-0.0316821	-0.0462095	-0.042442	-0.0277413	-0.0110305	-0.00137841	-0.00657306	-0.0318638	-0.07903	-0.145898	-0.226379	-0.311029	-0.388092	-0.444891	-0.469445	-0.452129	-0.387109	-0.273331
0	1.24446	1.37457	1.3845	1.27917	1.0733	0.789652	0.456649	0.105505	-0.232712	-0.529882	-0.76323	-0.91709	-0.983928	-0.964526	-0.867378	-0.707381	-0.503987	-0.279021	-0.05441	0.149959	0.318034	0.43888	0.507353	0.524118	0.495048	0.430108	0.341862	0.243791	0.148627	0.0668788	0.00571324	-0.0316821	-0.0462095	-0.042442	-0.0277413	-0.0110305	-0.00137841	-0.00657306	-0.0318638	-0.07903	-0.145898	-0.226379	-0.311029	-0.388092	-0.444891	-0.469446	-0.452129	-0.387111	-0.273359
0	1.24446	1.37457	1.3845	1.27917	1.0733	0.789652	0.456649	0.105505	-0.232712	-0.529882	-0.76323	-0.91709	-0.983928	-0.964526	-0.867378	-0.707381	-0.503987	-0.279021	-0.05441	0.149959	0.318034	0.43888	0.507353	0.524118	0.495048	0.430108	0.341862	0.243791	0.148627	0.0668788	0.00571324	-0.0316821	-0.0462095	-0.042442	-0.0277413	-0.0110305	-0.00137841	-0.00657306	-0.0318638	-0.07903	-0.145898	-0.226379	-0.311029	-0.388091	-0.444891	-0.469447	-0.452129	-0.387112	-0.273382
0	1.24446	1.37457	1.3845	1.27917	1.0733	0.789652	0.456649	0.105505	-0.232712	-0.529882	-0.76323	-0.91709	-0.983928	-0.964526	-0.867378	-0.707381	-0.503987	-0.279021	-0.05441	0.149959	0.318034	0.43888	0.507353	0.524118	0.495048	0.430108	0.341862	0.243791	0.148627	0.0668788	0.00571324	-0.0316821	-0.0462095	-0.042442	-0.0277413	-0.0110305	-0.00137841	-0.00657306	-0.0318638	-0.0790299	-0.145898	-0.226379	-0.311029	-0.388091	-0.444891	-0.469448	-0.45213	-0.387112	-0.273402
0	1.24446	1.37457	1.3845	1.27917	1.0733	0.789652	0.456649	0.105505	-0.232712	-0.529882	-0.76323	-0.91709	-0.983928	-0.964526	-0.867378	-0.707381	-0.503987	-0.279021	-0.05441	0.149959	0.318034	0.43888	0.507353	0.524118	0.495048	0.430108	0.341862	0.243791	0.148627	0.0668788	0.00571324	-0.0316821	-0.0462095	-0.042442	-0.0277413	-0.0110305	-0.00137841	-0.00657306	-0.0318638	-0.0790299	-0.145898	-0.226379	-0.311029	-0.388091	-0.444891	-0.469449	-0.452131	-0.387112	-0.273418
0	1.24446	1.37457	1.3845	1.27917	1.0733	0.789652	0.456649	0.105505	-0.232712	-0.529882	-0.76323	-0.91709	-0.983928	-0.964526	-0.867378	-0.707381	-0.503987	-0.279021	-0.05441	0.149959	0.318034	0.43888	0.507353	0.524118	0.495048	0.430108	0.341862	0.243791	0.148627	0.0668788	0.00571324	-0.0316821	-0.0462095	-0.042442	-0.0277413	-0.0110305	-0.00137841	-0.00657306	-0.0318638	-0.0790299	-0.145898	-0.226379	-0.311029	-0.388091	-0.444891	-0.469449	-0.452131	-0.387113	-0.27343
0	1.24446	1.37457	1.3845	1.27917	1.0733	0.789652	0.456649	0.105505	-0.232712	-0.529882	-0.76323	-0.91709	-0.983928	-0.964526	-0.867378	-0.707381	-0.503987	-0.279021	-0.05441	0.149959	0.318034	0.43888	0.507353	0.524118	0.495048	0.430108	0.341862	0.243791	0.148627	0.0668788	0.00571324	-0.0316821	-0.0462095	-0.042442	-0.0277413	-0.0110305	-0.00137841	-0.00657306	-0.0318638	-0.0790299	-0.145898	-0.226379	-0.311029	-0.388091	-0.44489	-0.46945	-0.452132	-0.387113	-0.27344
0	1.24446	1.37457	1.3845	1.27917	1.0733	0.789652	0.456649	0.105505	-0.232712	-0.529882	-0.76323	-0.91709	-0.983928	-0.964526	-0.867378	-0.707381	-0.503987	-0.279021	-0.05441	0.149959	0.318034	0.43888	0.507353	0.524118	0.495048	0.430108	0.341862	0.243791	0.148627	0.0668788	0.00571324	-0.0316821	-0.0462095	-0.042442	-0.0277413	-0.0110305	-0.00137841	-0.00657307	-0.0318638	-0.0790299	-0.145898	-0.226379	-0.311029	-0.38809	-0.44489	-0.469451	-0.452133	-0.387113	-0.273448
0	1.24446	1.37457	1.3845	1.27917	1.0733	0.789652	0.456649	0.105505	-0.232712	-0.529882	-0.76323	-0.91709	-0.983928	-0.964526	-0.867378	-0.707381	-0.503987	-0.279021	-0.05441	0.149959	0.318034	0.43888	0.507353	0.524118	0.495048	0.430108	0.341862	0.243791	0.148627	0.0668788	0.00571324	-0.0316821	-0.0462095	-0.042442	-0.0277413	-0.0110305	-0.00137841	-0.00657307	-0.0318638	-0.0790299	-0.145898	-0.226379	-0.311029	-0.38809	-0.44489	-0.469451	-0.452134	-0.387113	-0.273454
0	1.24446	1.37457	1.3845	1.27917	1.0733	0.789652	0.456649	0.105505	-0.232712	-0.529882	-0.76323	-0.91709	-0.983928	-0.964526	-0.867378	-0.707381	-0.503987	-0.279021	-0.05441	0.149959	0.318034	0.43888	0.507353	0.524118	0.495048	0.430108	0.341862	0.243791	0.148627	0.0668788	0.00571324	-0.0316821	-0.0462095	-0.042442	-0.0277413	-0.0110305	-0.00137841	-0.00657307	-0.0318638	-0.0790299	-0.145898	-0.226379	-0.311029	-0.38809	-0.44489	-0.469451	-0.452134	-0.387113	-0.273459
0	1.24446	1.37457	1.3845	1.27917	1.0733	0.789652	0.456649	0.105505	-0.232712	-0.529882	-0.76323	-0.91709	-0.983928	-0.964526	-0.867378	-0.707381	-0.503987	-0.279021	-0.05441	0.149959	0.318034	0.43888	0.507353	0.524118	0.495048	0.430108	0.341862	0.243791	0.148627	0.0668788	0.00571324	-0.0316821	-0.0462095	-0.042442	-0.0277413	-0.0110305	-0.00137842	-0.00657307	-0.0318638	-0.0790299	-0.145898	-0.226379	-0.311029	-0.38809	-0.44489	-0.469451	-0.452135	-0.387113	-0.273463
0	1.24446	1.37457	1.3845	1.27917	1.0733	0.789652	0.456649	0.105505	-0.232712	-0.529882	-0.76323	-0.91709	-0.983928	-0.964526	-0.867378	-0.707381	-0.503987	-0.279021	-0.05441	0.149959	0.318034	0.43888	0.507353	0.524118	0.495048	0.430108	0.341862	0.243791	0.148627	0.0668788	0.00571324	-0.0316821	-0.0462095	-0.042442	-0.0277413	-0.0110305	-0.00137842	-0.00657307	-0.0318638	-0.0790299	-0.145898	-0.226379	-0.311029	-0.38809	-0.444889	-0.469452	-0.452136	-0.387113	-0.273466
0	1.24446	1.37457	1.3845	1.27917	1.0733	0.789652	0.456649	0.105505	-0.232712	-0.529882	-0.76323	-0.91709	-0.983928	-0.964526	-0.867378	-0.707381	-0.503987	-0.279021	-0.05441	0.149959	0.318034	0.43888	0.507353	0.524118	0.495048	0.430108	0.341862	0.243791	0.148627	0.0668788	0.00571324	-0.0316821	-0.0462095	-0.042442	-0.0277413	-0.0110305	-0.00137842	-0.00657307	-0.0318638	-0.0790299	-0.145898	-0.226379	-0.31103	-0.38809	-0.444889	-0.469452	-0.452136	-0.387114	-0.273468
0	1.24446	1.37457	1.3845	1.27917	1.0733	0.789652	0.456649	0.105505	-0.232712	-0.529882	-0.76323	-0.91709	-0.983928	-0.964526	-0.867378	-0.707381	-0.503987	-0.279021	-0.05441	0.149959	0.318034	0.43888	0.507353	0.524118	0.495048	0.430108	0.341862	0.243791	0.148627	0.0668788	0.00571324	-0.0316821	-0.0462095	-0.042442	-0.0277413	-0.0110305	-0.00137842	-0.00657307	-0.0318638	-0.0790299	-0.145898	-0.226379	-0.31103	-0.38809	-0.444889	-0.469452	-0.452137	-0.387114	-0.273469
0	1.24446	1.37457	1.3845	1.27917	1.0733	0.789652	0.456649	0.105505	-0.232712	-0.529882	-0.76323	-0.91709	-0.983928	-0.964526	-0.867378	-0.707381	-0.503987	-0.279021	-0.05441	0.149959	0.318034	0.43888	0.507353	0.524118	0.495048	0.430108	0.341862	0.243791	0.148627	0.0668788	0.00571324	-0.0316821	-0.0462095	-0.042442	-0.0277413	-0.0110305	-0.00137842	-0.00657307	-0.0318638	-0.0790299	-0.145898	-0.22638	-0.31103	-0.38809	-0.444889	-0.469452	-0.452137	-0.387114	-0.273471
0	1.24446	1.37457	1.3845	1.27917	1.0733	0.789652	0.456649	0.105505	-0.232712	-0.529882	-0.76323	-0.91709	-0.983928	-0.964526	-0.867378	-0.707381	-0.503987	-0.279021	-0.05441	0.149959	0.318034	0.43888	0.507353	0.524118	0.495048	0.430108	0.341862	0.243791	0.148627	0.0668788	0.00571324	-0.0316821	-0.0462095	-0.042442	-0.0277413	-0.0110305	-0.00137842	-0.00657307	-0.0318638	-0.0790299	-0.145898	-0.22638	-0.31103	-0.38809	-0.444889	-0.469452	-0.452138	-0.387115	-0.273471
0	1.24446	1.37457	1.3845	1.27917	1.0733	0.789652	0.456649	0.105505	-0.232712	-0.529882	-0.76323	-0.91709	-0.983928	-0.964526	-0.867378	-0.707381	-0.503987	-0.279021	-0.05441	0.149959	0.318034	0.43888	0.507353	0.524118	0.495048	0.430108	0.341862	0.243791	0.148627	0.0668788	0.00571324	-0.0316821	-0.0462095	-0.042442	-0.0277413	-0.0110305	-0.00137842	-0.00657308	-0.0318638	-0.0790299	-0.145898	-0.22638	-0.31103	-0.38809	-0.444889	-0.469452	-0.452138	-0.387115	-0.273472
0	1.24446	1.37457	1.3845	1.27917	1.0733	0.789652	0.456649	0.105505	-0.232712	-0.529882	-0.76323	-0.91709	-0.983928	-0.964526	-0.867378	-0.707381	-0.503987	-0.279021	-0.05441	0.149959	0.318034	0.43888	0.507353	0.524118	0.495048	0.430108	0.341862	0.243791	0.148627	0.0668788	0.00571324	-0.0316821	-0.0462095	-0.042442	-0.0277413	-0.0110305	-0.00137842	-0.00657308	-0.0318638	-0.0790299	-0.145898	-0.22638	-0.31103	-0.38809	-0.444888	-0.469452	-0.452139	-0.387116	-0.273473
0	1.24446	1.37457	1.3845	1.27917	1.0733	0.789652	0.456649	0.105505	-0.232712	-0.529882	-0.76323	-0.91709	-0.983928	-0.964526	-0.867378	-0.707381	-0.503987	-0.279021	-0.05441	0.149959	0.318034	0.43888	0.507353	0.524118	0.495048	0.430108	0.341862	0.243791	0.148627	0.0668788	0.00571324	-0.0316821	-0.0462095	-0.042442	-0.0277413	-0.0110305	-0.00137842	-0.00657308	-0.0318638	-0.0790299	-0.145898	-0.22638	-0.31103	-0.38809	-0.444888	-0.469451	-0.452139	-0.387116	-0.273473
0	1.24446	1.37457	1.3845	1.27917	1.0733	0.789652	0.456649	0.105505	-0.232712	-0.529882	-0.76323	-0.91709	-0.983928	-0.964526	-0.867378	-0.707381	-0.503987	-0.279021	-0.05441	0.149959	0.318034	0.43888	0.507353	0.524118	0.495048	0.430108	0.341862	0.243791	0.148627	0.0668788	0.00571324	-0.0316821	-0.0462095	-0.042442	-0.0277413	-0.0110305	-0.00137842	-0.00657308	-0.0318638	-0.0790298	-0.145898	-0.22638	-0.31103	-0.38809	-0.444888	-0.469451	-0.452139	-0.387116	-0.273473
0	1.24446	1.37457	1.3845	1.27917	1.0733	0.789652	0.456649	0.105505	-0.232712	-0.529882	-0.76323	-0.91709	-0.983928	-0.964526	-0.867378	-0.707381	-0.503987	-0.279021	-0.05441	0.149959	0.318034	0.43888	0.507353	0.524118	0.495048	0.430108	0.341862	0.243791	0.148627	0.0668788	0.00571324	-0.0316821	-0.0462095	-0.042442	-0.0277413	-0.0110305	-0.00137842	-0.00657308	-0.0318638	-0.0790298	-0.145898	-0.22638	-0.31103	-0.38809	-0.444888	-0.469451	-0.452139	-0.387117	-0.273474
0	1.24446	1.37457	1.3845	1.27917	1.0733	0.789652	0.456649	0.105505	-0.232712	-0.529882	-0.76323	-0.91709	-0.983928	-0.964526	-0.867378	-0.707381	-0.503987	-0.279021	-0.05441	0.149959	0.318034	0.43888	0.507353	0.524118	0.495048	0.430108	0.341862	0.243791	0.148627	0.0668788	0.00571324	-0.0316821	-0.0462095	-0.042442	-0.0277413	-0.0110305	-0.00137842	-0.00657308	-0.0318638	-0.0790298	-0.145898	-0.22638	-0.31103	-0.38809	-0.444888	-0.469451	-0.452139	-0.387117	-0.273474
0	1.24446	1.37457	1.3845	1.27917	1.0733	0.789652	0.456649	0.105505	-0.232712	-0.529882	-0.76323	-0.91709	-0.983928	-0.964526	-0.867378	-0.707381	-0.503987	-0.279021	-0.05441	0.149959	0.318034	0.43888	0.507353	0.524118	0.495048	0.430108	0.341862	0.243791	0.148627	0.0668788	0.00571324	-0.0316821	-0.0462095	-0.042442	-0.0277413	-0.0110305	-0.00137842	-0.00657308	-0.0318638	-0.0790298	-0.145898	-0.22638	-0.31103	-0.38809	-0.444888	-0.469451	-0.45214	-0.387118	-0.273474
0	1.24446	1.37457	1.3845	1.27917	1.0733	0.789652	0.456649	0.105505	-0.232712	-0.529882	-0.76323	-0.91709	-0.983928	-0.964526	-0.867378	-0.707381	-0.503987	-0.279021	-0.05441	0.149959	0.318034	0.43888	0.507353	0.524118	0.495048	0.430108	0.341862	0.243791	0.148627	0.0668788	0.00571324	-0.0316821	-0.0462095	-0.042442	-0.0277413	-0.0110305	-0.00137842	-0.00657308	-0.0318638	-0.0790298	-0.145898	-0.22638	-0.31103	-0.38809	-0.444888	-0.469451	-0.45214	-0.387118	-0.273474
0	1.24446	1.37457	1.3845	1.27917	1.0733	0.789652	0.456649	0.105505	-0.232712	-0.529882	-0.76323	-0.91709	-0.983928	-0.964526	-0.867378	-0.707381	-0.503987	-0.279021	-0.05441	0.149959	0.318034	0.43888	0.507353	0.524118	0.495048	0.430108	0.341862	0.243791	0.148627	0.0668788	0.00571324	-0.0316821	-0.0462095	-0.042442	-0.0277413	-0.0110305	-0.00137842	-0.00657308	-0.0318638	-0.0790298	-0.145898	-0.22638	-0.31103	-0.38809	-0.444888	-0.469451	-0.45214	-0.387118	-0.273475
0	1.24446	1.37457	1.3845	1.27917	1.0733	0.789652	0.456649	0.105505	-0.232712	-0.529882	-0.76323	-0.91709	-0.983928	-0.964526	-0.867378	-0.707381	-0.503987	-0.279021	-0.05441	0.149959	0.318034	0.43888	0.507353	0.524118	0.495048	0.430108	0.341862	0.243791	0.148627	0.0668788	0.00571324	-0.0316821	-0.0462095	-0.042442	-0.0277413	-0.0110305	-0.00137842	-0.00657308	-0.0318638	-0.0790298	-0.145898	-0.22638	-0.31103	-0.38809	-0.444888	-0.469451	-0.45214	-0.387119	-0.273475
0	1.24446	1.37457	1.3845	1.27917	1.0733	0.789652	0.456649	0.105505	-0.232712	-0.529882	-0.76323	-0.91709	-0.983928	-0.964526	-0.867378	-0.707381	-0.503987	-0.279021	-0.05441	0.149959	0.318034	0.43888	0.507353	0.524118	0.495048	0.430108	0.341862	0.243791	0.148627	0.0668788	0.00571324	-0.0316821	-0.0462095	-0.042442	-0.0277413	-0.0110305	-0.00137842	-0.00657308	-0.0318638	-0.0790298	-0.145898	-0.22638	-0.31103	-0.38809	-0.444888	-0.469451	-0.45214	-0.387119	-0.273475
0	1.24446	1.37457	1.3845	1.27917	1.0733	0.789652	0.456649	0.105505	-0.232712	-0.529882	-0.76323	-0.91709	-0.983928	-0.964526	-0.867378	-0.707381	-0.503987	-0.279021	-0.05441	0.149959	0.318034	0.43888	0.507353	0.524118	0.495048	0.430108	0.341862	0.243791	0.148627	0.0668788	0.00571324	-0.0316821	-0.0462095	-0.042442	-0.0277413	-0.0110305	-0.00137842	-0.00657308	-0.0318638	-0.0790298	-0.145898	-0.22638	-0.31103	-0.38809	-0.444888	-0.469451	-0.45214	-0.387119	-0.273475
0	1.24446	1.37457	1.3845	1.27917	1.0733	0.789652	0.456649	0.105505	-0.232712	-0.529882	-0.76323	-0.91709	-0.983928	-0.964526	-0.867378	-0.707381	-0.503987	-0.279021	-0.05441	0.149959	0.318034	0.43888	0.507353	0.524118	0.495048	0.430108	0.341862	0.243791	0.148627	0.0668788	0.00571324	-0.0316821	-0.0462095	-0.042442	-0.0277413	-0.0110305	-0.00137842	-0.00657308	-0.0318638	-0.0790298	-0.145898	-0.22638	-0.31103	-0.38809	-0.444888	-0.469451	-0.45214	-0.387119	-0.273476
0	1.24446	1.37457	1.3845	1.27917	1.0733	0.789652	0.456649	0.105505	-0.232712	-0.529882	-0.76323	-0.91709	-0.983928	-0.964526	-0.867378	-0.707381	-0.503987	-0.279021	-0.05441	0.149959	0.318034	0.43888	0.507353	0.524118	0.495048	0.430108	0.341862	0.243791	0.148627	0.0668788	0.00571324	-0.0316821	-0.0462095	-0.042442	-0.0277413	-0.0110305	-0.00137842	-0.00657308	-0.0318638	-0.0790298	-0.145898	-0.22638	-0.31103	-0.38809	-0.444888	-0.469451	-0.45214	-0.38712	-0.273476
0	1.24446	1.37457	1.3845	1.27917	1.0733	0.789652	0.456649	0.105505	-0.232712	-0.529882	-0.76323	-0.91709	-0.983928	-0.964526	-0.867378	-0.707381	-0.503987	-0.279021	-0.05441	0.149959	0.318034	0.43888	0.507353	0.524118	0.495048	0.430108	0.341862	0.243791	0.148627	0.0668788	0.00571324	-0.0316821	-0.0462095	-0.042442	-0.0277413	-0.0110305	-0.00137842	-0.00657308	-0.0318638	-0.0790298	-0.145898	-0.22638	-0.31103	-0.38809	-0.444888	-0.46945	-0.45214	-0.38712	-0.273476
0	1.24446	1.37457	1.3845	1.27917	1.0733	0.789652	0.456649	0.105505	-0.232712	-0.529882	-0.76323	-0.91709	-0.983928	-0.964526	-0.867378	-0.707381	-0.503987	-0.279021	-0.05441	0.149959	0.318034	0.43888	0.507353	0.524118	0.495048	0.430108	0.341862	0.243791	0.148627	0.0668788	0.00571324	-0.0316821	-0.0462095	-0.042442	-0.0277413	-0.0110305	-0.00137842	-0.00657308	-0.0318638	-0.0790298	-0.145898	-0.226379	-0.31103	-0.38809	-0.444888	-0.46945	-0.45214	-0.38712	-0.273476
0	1.24446	1.37457	1.3845	1.27917	1.0733	0.789652	0.456649	0.105505	-0.232712	-0.529882	-0.76323	-0.91709	-0.983928	-0.964526	-0.867378	-0.707381	-0.503987	-0.279021	-0.05441	0.149959	0.318034	0.43888	0.507353	0.524118	0.495048	0.430108	0.341862	0.243791	0.148627	0.0668788	0.00571324	-0.0316821	-0.0462095	-0.042442	-0.0277413	-0.0110305	-0.00137842	-0.00657308	-0.0318638	-0.0790298	-0.145898	-0.226379	-0.31103	-0.38809	-0.444888	-0.46945	-0.45214	-0.38712	-0.273477
0	1.24446	1.37457	1.3845	1.27917	1.0733	0.789652	0.456649	0.105505	-0.232712	-0.529882	-0.76323	-0.91709	-0.983928	-0.964526	-0.867378	-0.707381	-0.503987	-0.279021	-0.05441	0.149959	0.318034	0.43888	0.507353	0.524118	0.495048	0.430108	0.341862	0.243791	0.148627	0.0668788	0.00571324	-0.0316821	-0.0462095	-0.042442	-0.0277413	-0.0110305	-0.00137842	-0.00657308	-0.0318638	-0.0790298	-0.145898	-0.226379	-0.31103	-0.38809	-0.444888	-0.46945	-0.45214	-0.38712	-0.273477
0	1.24446	1.37457	1.3845	1.27917	1.0733	0.789652	0.456649	0.105505	-0.232712	-0.529882	-0.76323	-0.91709	-0.983928	-0.964526	-0.867378	-0.707381	-0.503987	-0.279021	-0.05441	0.149959	0.318034	0.43888	0.507353	0.524118	0.495048	0.430108	0.341862	0.243791	0.148627	0.0668788	0.00571324	-0.0316821	-0.0462095	-0.042442	-0.0277413	-0.0110305	-0.00137842	-0.00657308	-0.0318638	-0.0790298	-0.145898	-0.226379	-0.31103	-0.38809	-0.444888	-0.46945	-0.452139	-0.38712	-0.273477
0	1.24446	1.37457	1.3845	1.27917	1.0733	0.789652	0.456649	0.105505	-0.232712	-0.529882	-0.76323	-0.91709	-0.983928	-0.964526	-0.867378	-0.707381	-0.503987	-0.279021	-0.05441	0.149959	0.318034	0.43888	0.507353	0.524118	0.495048	0.430108	0.341862	0.243791	0.148627	0.0668788	0.00571324	-0.0316821	-0.0462095	-0.042442	-0.0277413	-0.0110305	-0.00137842	-0.00657308	-0.0318638	-0.0790299	-0.145898	-0.226379	-0.31103	-0.38809	-0.444888	-0.46945	-0.452139	-0.38712	-0.273477
0	1.24446	1.37457	1.3845	1.27917	1.0733	0.789652	0.456649	0.105505	-0.232712	-0.529882	-0.76323	-0.91709	-0.983928	-0.964526	-0.867378	-0.707381	-0.503987	-0.279021	-0.05441	0.149959	0.318034	0.43888	0.507353	0.524118	0.495048	0.430108	0.341862	0.243791	0.148627	0.0668788	0.00571324	-0.0316821	-0.0462095	-0.042442	-0.0277413	-0.0110305	-0.00137842	-0.00657308	-0.0318638	-0.0790299	-0.145898	-0.226379	-0.31103	-0.38809	-0.444888	-0.46945	-0.452139	-0.38712	-0.273478
0	1.24446	1.37457	1.3845	1.27917	1.0733	0.789652	0.456649	0.105505	-0.232712	-0.529882	-0.76323	-0.91709	-0.983928	-0.964526	-0.867378	-0.707381	-0.503987	-0.279021	-0.05441	0.149959	0.318034	0.43888	0.507353	0.524118	0.495048	0.430108	0.341862	0.243791	0.148627	0.0668788	0.00571324	-0.0316821	-0.0462095	-0.042442	-0.0277413	-0.0110305	-0.00137842	-0.00657308	-0.0318638	-0.0790299	-0.145898	-0.226379	-0.31103	-0.38809	-0.444888	-0.46945	-0.452139	-0.38712	-0.273478
0	1.24446	1.37457	1.3845	1.27917	1.0733	0.789652	0.456649	0.105505	-0.232712	-0.529882	-0.76323	-0.91709	-0.983928	-0.964526	-0.867378	-0.707381	-0.503987	-0.279021	-0.05441	0.149959	0.318034	0.43888	0.507353	0.524118	0.495048	0.430108	0.341862	0.243791	0.148627	0.0668788	0.00571324	-0.0316821	-0.0462095	-0.042442	-0.0277413	-0.0110305	-0.00137842	-0.00657308	-0.0318638	-0.0790299	-0.145898	-0.226379	-0.31103	-0.38809	-0.444888	-0.46945	-0.452139	-0.38712	-0.273478
0	1.24446	1.37457	1.3845	1.27917	1.0733	0.789652	0.456649	0.105505	-0.232712	-0.529882	-0.76323	-0.91709	-0.983928	-0.964526	-0.867378	-0.707381	-0.503987	-0.279021	-0.05441	0.149959	0.318034	0.43888	0.507353	0.524118	0.495048	0.430108	0.341862	0.243791	0.148627	0.0668788	0.00571324	-0.0316821	-0.0462095	-0.042442	-0.0277413	-0.0110305	-0.00137842	-0.00657308	-0.0318638	-0.0790299	-0.145898	-0.226379	-0.31103	-0.38809	-0.444888	-0.46945	-0.452139	-0.38712	-0.273478
0	1.24446	1.37457	1.3845	1.27917	1.0733	0.789652	0.456649	0.105505	-0.232712	-0.529882	-0.76323	-0.91709	-0.983928	-0.964526	-0.867378	-0.707381	-0.503987	-0.279021	-0.05441	0.149959	0.318034	0.43888	0.507353	0.524118	0.495048	0.430108	0.341862	0.243791	0.148627	0.0668788	0.00571324	-0.0316821	-0.0462095	-0.042442	-0.0277413	-0.0110305	-0.00137842	-0.00657308	-0.0318638	-0.0790299	-0.145898	-0.226379	-0.31103	-0.38809	-0.444888	-0.46945	-0.452139	-0.38712	-0.273478
0	1.24446	1.37457	1.3845	1.27917	1.0733	0.789652	0.456649	0.105505	-0.232712	-0.529882	-0.76323	-0.91709	-0.983928	-0.964526	-0.867378	-0.707381	-0.503987	-0.279021	-0.05441	0.149959	0.318034	0.43888	0.507353	0.524118	0.495048	0.430108	0.341862	0.243791	0.148627	0.0668788	0.00571324	-0.0316821	-0.0462095	-0.042442	-0.0277413	-0.0110305	-0.00137842	-0.00657308	-0.0318638	-0.0790299	-0.145898	-0.226379	-0.31103	-0.38809	-0.444888	-0.46945	-0.452139	-0.38712	-0.273478
0	1.24446	1.37457	1.3845	1.27917	1.0733	0.789652	0.456649	0.105505	-0.232712	-0.529882	-0.76323	-0.91709	-0.983928	-0.964526	-0.867378	-0.707381	-0.503987	-0.279021	-0.05441	0.149959	0.318034	0.43888	0.507353	0.524118	0.495048	0.430108	0.341862	0.243791	0.148627	0.0668788	0.00571324	-0.0316821	-0.0462095	-0.042442	-0.0277413	-0.0110305	-0.00137842	-0.00657308	-0.0318638	-0.0790299	-0.145898	-0.226379	-0.31103	-0.38809	-0.444888	-0.46945	-0.452139	-0.38712	-0.273478
0	1.24446	1.37457	1.3845	1.27917	1.0733	0.789652	0.456649	0.105505	-0.232712	-0.529882	-0.76323	-0.91709	-0.983928	-0.964526	-0.867378	-0.707381	-0.503987	-0.279021	-0.05441	0.149959	0.318034	0.43888	0.507353	0.524118	0.495048	0.430108	0.341862	0.243791	0.148627	0.0668788	0.00571324	-0.0316821	-0.0462095	-0.042442	-0.0277413	-0.0110305	-0.00137842	-0.00657308	-0.0318638	-0.0790299	-0.145898	-0.226379	-0.31103	-0.38809	-0.444888	-0.46945	-0.452139	-0.38712	-0.273478
0	1.24446	1.37457	1.3845	1.27917	1.0733	0.789652	0.456649	0.105505	-0.232712	-0.529882	-0.76323	-0.91709	-0.983928	-0.964526	-0.867378	-0.707381	-0.503987	-0.279021	-0.05441	0.149959	0.318034	0.43888	0.507353	0.524118	0.495048	0.430108	0.341862	0.243791	0.148627	0.0668788	0.00571324	-0.0316821	-0.0462095	-0.042442	-0.0277413	-0.0110305	-0.00137842	-0.00657308	-0.0318638	-0.0790299	-0.145898	-0.226379	-0.31103	-0.38809	-0.444888	-0.46945	-0.452139	-0.38712	-0.273479
0	1.24446	1.37457	1.3845	1.27917	1.0733	0.789652	0.456649	0.105505	-0.232712	-0.529882	-0.76323	-0.91709	-0.983928	-0.964526	-0.867378	-0.707381	-0.503987	-0.279021	-0.05441	0.149959	0.318034	0.43888	0.507353	0.524118	0.495048	0.430108	0.341862	0.243791	0.148627	0.0668788	0.00571324	-0.0316821	-0.0462095	-0.042442	-0.0277413	-0.0110305	-0.00137842	-0.00657308	-0.0318638	-0.0790299	-0.145898	-0.226379	-0.31103	-0.38809	-0.444888	-0.46945	-0.452139	-0.38712	-0.273479
0	1.24446	1.37457	1.3845	1.27917	1.0733	0.789652	0.456649	0.105505	-0.232712	-0.529882	-0.76323	-0.91709	-0.983928	-0.964526	-0.867378	-0.707381	-0.503987	-0.279021	-0.05441	0.149959	0.318034	0.43888	0.507353	0.524118	0.495048	0.430108	0.341862	0.243791	0.148627	0.0668788	0.00571324	-0.0316821	-0.0462095	-0.042442	-0.0277413	-0.0110305	-0.00137842	-0.00657308	-0.0318638	-0.0790299	-0.145898	-0.226379	-0.31103	-0.38809	-0.444888	-0.46945	-0.452139	-0.38712	-0.273479
0	1.24446	1.37457	1.3845	1.27917	1.0733	0.789652	0.456649	0.105505	-0.232712	-0.529882	-0.76323	-0.91709	-0.983928	-0.964526	-0.867378	-0.707381	-0.503987	-0.279021	-0.05441	0.149959	0.318034	0.43888	0.507353	0.524118	0.495048	0.430108	0.341862	0.243791	0.148627	0.0668788	0.00571324	-0.0316821	-0.0462095	-0.042442	-0.0277413	-0.0110305	-0.00137842	-0.00657308	-0.0318638	-0.0790299	-0.145898	-0.226379	-0.31103	-0.38809	-0.444888	-0.46945	-0.452139	-0.38712	-0.273479
0	1.24446	1.37457	1.3845	1.27917	1.0733	0.789652	0.456649	0.105505	-0.232712	-0.529882	-0.76323	-0.91709	-0.983928	-0.964526	-0.867378	-0.707381	-0.503987	-0.279021	-0.05441	0.149959	0.318034	0.43888	0.507353	0.524118	0.495048	0.430108	0.341862	0.243791	0.148627	0.0668788	0.00571324	-0.0316821	-0.0462095	-0.042442	-0.0277413	-0.0110305	-0.00137842	-0.00657308	-0.0318638	-0.0790299	-0.145898	-0.226379	-0.31103	-0.38809	-0.444888	-0.46945	-0.452139	-0.38712	-0.273479
0	1.24446	1.37457	1.3845	1.27917	1.0733	0.789652	0.456649	0.105505	-0.232712	-0.529882	-0.76323	-0.91709	-0.983928	-0.964526	-0.867378	-0.707381	-0.503987	-0.279021	-0.05441	0.149959	0.318034	0.43888	0.507353	0.524118	0.495048	0.430108	0.341862	0.243791	0.148627	0.0668788	0.00571324	-0.0316821	-0.0462095	-0.042442	-0.0277413	-0.0110305	-0.00137842	-0.00657308	-0.0318638	-0.0790299	-0.145898	-0.226379	-0.31103	-0.38809	-0.444888	-0.46945	-0.452139	-0.38712	-0.273479
0	1.24446	1.37457	1.3845	1.27917	1.0733	0.789652	0.456649	0.105505	-0.232712	-0.529882	-0.76323	-0.91709	-0.983928	-0.964526	-0.867378	-0.707381	-0.503987	-0.279021	-0.05441	0.149959	0.318034	0.43888	0.507353	0.524118	0.495048	0.430108	0.341862	0.243791	0.148627	0.0668788	0.00571324	-0.0316821	-0.0462095	-0.042442	-0.0277413	-0.0110305	-0.00137842	-0.00657308	-0.0318638	-0.0790299	-0.145898	-0.226379	-0.31103	-0.38809	-0.444888	-0.46945	-0.452139	-0.38712	-0.273479
0	1.24446	1.37457	1.3845	1.27917	1.0733	0.789652	0.456649	0.105505	-0.232712	-0.529882	-0.76323	-0.91709	-0.983928	-0.964526	-0.867378	-0.707381	-0.503987	-0.279021	-0.05441	0.149959	0.318034	0.43888	0.507353	0.524118	0.495048	0.430108	0.341862	0.243791	0.148627	0.0668788	0.00571324	-0.0316821	-0.0462095	-0.042442	-0.0277413	-0.0110305	-0.00137842	-0.00657308	-0.0318638	-0.0790299	-0.145898	-0.226379	-0.31103	-0.38809	-0.444888	-0.46945	-0.452139	-0.38712	-0.273479
0	1.24446	1.37457	1.3845	1.27917	1.0733	0.789652	0.456649	0.105505	-0.232712	-0.529882	-0.76323	-0.91709	-0.983928	-0.964526	-0.867378	-0.707381	-0.503987	-0.279021	-0.05441	0.149959	0.318034	0.43888	0.507353	0.524118	0.495048	0.430108	0.341862	0.243791	0.148627	0.0668788	0.00571324	-0.0316821	-0.0462095	-0.042442	-0.0277413	-0.0110305	-0.00137842	-0.00657308	-0.0318638	-0.0790299	-0.145898	-0.226379	-0.31103	-0.38809	-0.444888	-0.46945	-0.452139	-0.38712	-0.273479
0	1.24446	1.37457	1.3845	1.27917	1.0733	0.789652	0.456649	0.105505	-0.232712	-0.529882	-0.76323	-0.91709	-0.983928	-0.964526	-0.867378	-0.707381	-0.503987	-0.279021	-0.05441	0.149959	0.318034	0.43888	0.507353	0.524118	0.495048	0.430108	0.341862	0.243791	0.148627	0.0668788	0.00571324	-0.0316821	-0.0462095	-0.042442	-0.0277413	-0.0110305	-0.00137842	-0.00657308	-0.0318638	-0.0790299	-0.145898	-0.226379	-0.31103	-0.38809	-0.444888	-0.46945	-0.452139	-0.38712	-0.273479
0	1.24446	1.37457	1.3845	1.27917	1.0733	0.789652	0.456649	0.105505	-0.232712	-0.529882	-0.76323	-0.91709	-0.983928	-0.964526	-0.867378	-0.707381	-0.503987	-0.279021	-0.05441	0.149959	0.318034	0.43888	0.507353	0.524118	0.495048	0.430108	0.341862	0.243791	0.148627	0.0668788	0.00571324	-0.0316821	-0.0462095	-0.042442	-0.0277413	-0.0110305	-0.00137842	-0.00657308	-0.0318638	-0.0790299	-0.145898	-0.226379	-0.31103	-0.38809	-0.444888	-0.46945	-0.452139	-0.38712	-0.273479
0	1.24446	1.37457	1.3845	1.27917	1.0733	0.789652	0.456649	0.105505	-0.232712	-0.529882	-0.76323	-0.91709	-0.983928	-0.964526	-0.867378	-0.707381	-0.503987	-0.279021	-0.05441	0.149959	0.318034	0.43888	0.507353	0.524118	0.495048	0.430108	0.341862	0.243791	0.148627	0.0668788	0.00571324	-0.0316821	-0.0462095	-0.042442	-0.0277413	-0.0110305	-0.00137842	-0.00657308	-0.0318638	-0.0790299	-0.145898	-0.226379	-0.31103	-0.38809	-0.444888	-0.46945	-0.452139	-0.38712	-0.273479
0	1.24446	1.37457	1.3845	1.27917	1.0733	0.789652	0.456649	0.105505	-0.232712	-0.529882	-0.76323	-0.91709	-0.983928	-0.964526	-0.867378	-0.707381	-0.503987	-0.279021	-0.05441	0.149959	0.318034	0.43888	0.507353	0.524118	0.495048	0.430108	0.341862	0.243791	0.148627	0.0668788	0.00571324	-0.0316821	-0.0462095	-0.042442	-0.0277413	-0.0110305	-0.00137842	-0.00657308	-0.0318638	-0.0790299	-0.145898	-0.226379	-0.31103	-0.38809	-0.444888	-0.46945	-0.452139	-0.38712	-0.273479
0	1.24446	1.37457	1.3845	1.27917	1.0733	0.789652	0.456649	0.105505	-0.232712	-0.529882	-0.76323	-0.91709	-0.983928	-0.964526	-0.867378	-0.707381	-0.503987	-0.279021	-0.05441	0.149959	0.318034	0.43888	0.507353	0.524118	0.495048	0.430108	0.341862	0.243791	0.148627	0.0668788	0.00571324	-0.0316821	-0.0462095	-0.042442	-0.0277413	-0.0110305	-0.00137842	-0.00657308	-0.0318638	-0.0790299	-0.145898	-0.226379	-0.31103	-0.38809	-0.444888	-0.46945	-0.452139	-0.38712	-0.273479
0	1.24446	1.37457	1.3845	1.27917	1.0733	0.789652	0.456649	0.105505	-0.232712	-0.529882	-0.76323	-0.91709	-0.983928	-0.964526	-0.867378	-0.707381	-0.503987	-0.279021	-0.05441	0.149959	0.318034	0.43888	0.507353	0.524118	0.495048	0.430108	0.341862	0.243791	0.148627	0.0668788	0.00571324	-0.0316821	-0.0462095	-0.042442	-0.0277413	-0.0110305	-0.00137842	-0.00657308	-0.0318638	-0.0790299	-0.145898	-0.226379	-0.31103	-0.38809	-0.444888	-0.46945	-0.452139	-0.38712	-0.273479
0	1.24446	1.37457	1.3845	1.27917	1.0733	0.789652	0.456649	0.105505	-0.232712	-0.529882	-0.76323	-0.91709	-0.983928	-0.964526	-0.867378	-0.707381	-0.503987	-0.279021	-0.05441	0.149959	0.318034	0.43888	0.507353	0.524118	0.495048	0.430108	0.341862	0.243791	0.148627	0.0668788	0.00571324	-0.0316821	-0.0462095	-0.042442	-0.0277413	-0.0110305	-0.00137842	-0.00657308	-0.0318638	-0.0790299	-0.145898	-0.226379	-0.31103	-0.38809	-0.444888	-0.46945	-0.452139	-0.38712	-0.273479
0	1.24446	1.37457	1.3845	1.27917	1.0733	0.789652	0.456649	0.105505	-0.232712	-0.529882	-0.76323	-0.91709	-0.983928	-0.964526	-0.867378	-0.707381	-0.503987	-0.279021	-0.05441	0.149959	0.318034	0.43888	0.507353	0.524118	0.495048	0.430108	0.341862	0.243791	0.148627	0.0668788	0.00571324	-0.0316821	-0.0462095	-0.042442	-0.0277413	-0.0110305	-0.00137842	-0.00657308	-0.0318638	-0.0790299	-0.145898	-0.226379	-0.31103	-0.38809	-0.444888	-0.46945	-0.452139	-0.38712	-0.273479
0	1.24446	1.37457	1.3845	1.27917	1.0733	0.789652	0.456649	0.105505	-0.232712	-0.529882	-0.76323	-0.91709	-0.983928	-0.964526	-0.867378	-0.707381	-0.503987	-0.279021	-0.05441	0.149959	0.318034	0.43888	0.507353	0.524118	0.495048	0.430108	0.341862	0.243791	0.148627	0.0668788	0.00571324	-0.0316821	-0.0462095	-0.042442	-0.0277413	-0.0110305	-0.00137842	-0.00657308	-0.0318638	-0.0790299	-0.145898	-0.226379	-0.31103	-0.38809	-0.444888	-0.46945	-0.452139	-0.38712	-0.273479
0	1.24446	1.37457	1.3845	1.27917	1.0733	0.789652	0.456649	0.105505	-0.232712	-0.529882	-0.76323	-0.91709	-0.983928	-0.964526	-0.867378	-0.707381	-0.503987	-0.279021	-0.05441	0.149959	0.318034	0.43888	0.507353	0.524118	0.495048	0.430108	0.341862	0.243791	0.148627	0.0668788	0.00571324	-0.0316821	-0.0462095	-0.042442	-0.0277413	-0.0110305	-0.00137842	-0.00657308	-0.0318638	-0.0790299	-0.145898	-0.226379	-0.31103	-0.38809	-0.444888	-0.46945	-0.452139	-0.38712	-0.273479
0	1.24446	1.37457	1.3845	1.27917	1.0733	0.789652	0.456649	0.105505	-0.232712	-0.529882	-0.76323	-0.91709	-0.983928	-0.964526	-0.867378	-0.707381	-0.503987	-0.279021	-0.05441	0.149959	0.318034	0.43888	0.507353	0.524118	0.495048	0.430108	0.341862	0.243791	0.148627	0.0668788	0.00571324	-0.0316821	-0.0462095	-0.042442	-0.0277413	-0.0110305	-0.00137842	-0.00657308	-0.0318638	-0.0790299	-0.145898	-0.226379	-0.31103	-0.38809	-0.444888	-0.46945	-0.452139	-0.38712	-0.273479
0	1.24446	1.37457	1.3845	1.27917	1.0733	0.789652	0.456649	0.105505	-0.232712	-0.529882	-0.76323	-0.91709	-0.983928	-0.964526	-0.867378	-0.707381	-0.503987	-0.279021	-0.05441	0.149959	0.318034	0.43888	0.507353	0.524118	0.495048	0.430108	0.341862	0.243791	0.148627	0.0668788	0.00571324	-0.0316821	-0.0462095	-0.042442	-0.0277413	-0.0110305	-0.00137842	-0.00657308	-0.0318638	-0.0790299	-0.145898	-0.226379	-0.31103	-0.38809	-0.444888	-0.46945	-0.452139	-0.38712	-0.273479
0	1.24446	1.37457	1.3845	1.27917	1.0733	0.789652	0.456649	0.105505	-0.232712	-0.529882	-0.76323	-0.91709	-0.983928	-0.964526	-0.867378	-0.707381	-0.503987	-0.279021	-0.05441	0.149959	0.318034	0.43888	0.507353	0.524118	0.495048	0.430108	0.341862	0.243791	0.148627	0.0668788	0.00571324	-0.0316821	-0.0462095	-0.042442	-0.0277413	-0.0110305	-0.00137842	-0.00657308	-0.0318638	-0.0790299	-0.145898	-0.226379	-0.31103	-0.38809	-0.444888	-0.46945	-0.452139	-0.38712	-0.273479
0	1.24446	1.37457	1.3845	1.27917	1.0733	0.789652	0.456649	0.105505	-0.232712	-0.529882	-0.76323	-0.91709	-0.983928	-0.964526	-0.867378	-0.707381	-0.503987	-0.279021	-0.05441	0.149959	0.318034	0.43888	0.507353	0.524118	0.495048	0.430108	0.341862	0.243791	0.148627	0.0668788	0.00571324	-0.0316821	-0.0462095	-0.042442	-0.0277413	-0.0110305	-0.00137842	-0.00657308	-0.0318638	-0.0790299	-0.145898	-0.226379	-0.31103	-0.38809	-0.444888	-0.46945	-0.452139	-0.38712	-0.273479
0	1.24446	1.37457	1.3845	1.27917	1.0733	0.789652	0.456649	0.105505	-0.232712	-0.529882	-0.76323	-0.91709	-0.983928	-0.964526	-0.867378	-0.707381	-0.503987	-0.279021	-0.05441	0.149959	0.318034	0.43888	0.507353	0.524118	0.495048	0.430108	0.341862	0.243791	0.148627	0.0668788	0.00571324	-0.0316821	-0.0462095	-0.042442	-0.0277413	-0.0110305	-0.00137842	-0.00657308	-0.0318638	-0.0790299	-0.145898	-0.226379	-0.31103	-0.38809	-0.444888	-0.46945	-0.452139	-0.38712	-0.273479
0	1.24446	1.37457	1.3845	1.27917	1.0733	0.789652	0.456649	0.105505	-0.232712	-0.529882	-0.76323	-0.91709	-0.983928	-0.964526	-0.867378	-0.707381	-0.503987	-0.279021	-0.05441	0.149959	0.318034	0.43888	0.507353	0.524118	0.495048	0.430108	0.341862	0.243791	0.148627	0.0668788	0.00571324	-0.0316821	-0.0462095	-0.042442	-0.0277413	-0.0110305	-0.00137842	-0.00657308	-0.0318638	-0.0790299	-0.145898	-0.226379	-0.31103	-0.38809	-0.444888	-0.46945	-0.452139	-0.38712	-0.273479
0	1.24446	1.37457	1.3845	1.27917	1.0733	0.789652	0.456649	0.105505	-0.232712	-0.529882	-0.76323	-0.91709	-0.983928	-0.964526	-0.867378	-0.707381	-0.503987	-0.279021	-0.05441	0.149959	0.318034	0.43888	0.507353	0.524118	0.495048	0.430108	0.341862	0.243791	0.148627	0.0668788	0.00571324	-0.0316821	-0.0462095	-0.042442	-0.0277413	-0.0110305	-0.00137842	-0.00657308	-0.0318638	-0.0790299	-0.145898	-0.226379	-0.31103	-0.38809	-0.444888	-0.46945	-0.452139	-0.38712	-0.273479
0	1.24446	1.37457	1.3845	1.27917	1.0733	0.789652	0.456649	0.105505	-0.232712	-0.529882	-0.76323	-0.91709	-0.983928	-0.964526	-0.867378	-0.707381	-0.503987	-0.279021	-0.05441	0.149959	0.318034	0.43888	0.507353	0.524118	0.495048	0.430108	0.341862	0.243791	0.148627	0.0668788	0.00571324	-0.0316821	-0.0462095	-0.042442	-0.0277413	-0.0110305	-0.00137842	-0.00657308	-0.0318638	-0.0790299	-0.145898	-0.226379	-0.31103	-0.38809	-0.444888	-0.46945	-0.452139	-0.38712	-0.273479
0	1.24446	1.37457	1.3845	1.27917	1.0733	0.789652	0.456649	0.105505	-0.232712	-0.529882	-0.76323	-0.91709	-0.983928	-0.964526	-0.867378	-0.707381	-0.503987	-0.279021	-0.05441	0.149959	0.318034	0.43888	0.507353	0.524118	0.495048	0.430108	0.341862	0.243791	0.148627	0.0668788	0.00571324	-0.0316821	-0.0462095	-0.042442	-0.0277413	-0.0110305	-0.00137842	-0.00657308	-0.0318638	-0.0790299	-0.145898	-0.226379	-0.31103	-0.38809	-0.444888	-0.46945	-0.452139	-0.38712	-0.273479
0	1.24446	1.37457	1.3845	1.27917	1.0733	0.789652	0.456649	0.105505	-0.232712	-0.529882	-0.76323	-0.91709	-0.983928	-0.964526	-0.867378	-0.707381	-0.503987	-0.279021	-0.05441	0.149959	0.318034	0.43888	0.507353	0.524118	0.495048	0.430108	0.341862	0.243791	0.148627	0.0668788	0.00571324	-0.0316821	-0.0462095	-0.042442	-0.0277413	-0.0110305	-0.00137842	-0.00657308	-0.0318638	-0.0790299	-0.145898	-0.226379	-0.31103	-0.38809	-0.444888	-0.46945	-0.452139	-0.38712	-0.273479
0	1.24446	1.37457	1.3845	1.27917	1.0733	0.789652	0.456649	0.105505	-0.232712	-0.529882	-0.76323	-0.91709	-0.983928	-0.964526	-0.867378	-0.707381	-0.503987	-0.279021	-0.05441	0.149959	0.318034	0.43888	0.507353	0.524118	0.495048	0.430108	0.341862	0.243791	0.148627	0.0668788	0.00571324	-0.0316821	-0.0462095	-0.042442	-0.0277413	-0.0110305	-0.00137842	-0.00657308	-0.0318638	-0.0790299	-0.145898	-0.226379	-0.31103	-0.38809	-0.444888	-0.46945	-0.452139	-0.38712	-0.273479
0	1.24446	1.37457	1.3845	1.27917	1.0733	0.789652	0.456649	0.105505	-0.232712	-0.529882	-0.76323	-0.91709	-0.983928	-0.964526	-0.867378	-0.707381	-0.503987	-0.279021	-0.05441	0.149959	0.318034	0.43888	0.507353	0.524118	0.495048	0.430108	0.341862	0.243791	0.148627	0.0668788	0.00571324	-0.0316821	-0.0462095	-0.042442	-0.0277413	-0.0110305	-0.00137842	-0.00657308	-0.0318638	-0.0790299	-0.145898	-0.226379	-0.31103	-0.38809	-0.444888	-0.46945	-0.452139	-0.38712	-0.273479
0	1.24446	1.37457	1.3845	1.27917	1.0733	0.789652	0.456649	0.105505	-0.232712	-0.529882	-0.76323	-0.91709	-0.983928	-0.964526	-0.867378	-0.707381	-0.503987	-0.279021	-0.05441	0.149959	0.318034	0.43888	0.507353	0.524118	0.495048	0.430108	0.341862	0.243791	0.148627	0.0668788	0.00571324	-0.0316821	-0.0462095	-0.042442	-0.0277413	-0.0110305	-0.00137842	-0.00657308	-0.0318638	-0.0790299	-0.145898	-0.226379	-0.31103	-0.38809	-0.444888	-0.46945	-0.452139	-0.38712	-0.273479
0	1.24446	1.37457	1.3845	1.27917	1.0733	0.789652	0.456649	0.105505	-0.232712	-0.529882	-0.76323	-0.91709	-0.983928	-0.964526	-0.867378	-0.707381	-0.503987	-0.279021	-0.05441	0.149959	0.318034	0.43888	0.507353	0.524118	0.495048	0.430108	0.341862	0.243791	0.148627	0.0668788	0.00571324	-0.0316821	-0.0462095	-0.042442	-0.0277413	-0.0110305	-0.00137842	-0.00657308	-0.0318638	-0.0790299	-0.145898	-0.226379	-0.31103	-0.38809	-0.444888	-0.46945	-0.452139	-0.38712	-0.273479
0	1.24446	1.37457	1.3845	1.27917	1.0733	0.789652	0.456649	0.105505	-0.232712	-0.529882	-0.76323	-0.91709	-0.983928	-0.964526	-0.867378	-0.707381	-0.503987	-0.279021	-0.05441	0.149959	0.318034	0.43888	0.507353	0.524118	0.495048	0.430108	0.341862	0.243791	0.148627	0.0668788	0.00571324	-0.0316821	-0.0462095	-0.042442	-0.0277413	-0.0110305	-0.00137842	-0.00657308	-0.0318638	-0.0790299	-0.145898	-0.226379	-0.31103	-0.38809	-0.444888	-0.46945	-0.452139	-0.38712	-0.273479
0	1.24446	1.37457	1.3845	1.27917	1.0733	0.789652	0.456649	0.105505	-0.232712	-0.529882	-0.76323	-0.91709	-0.983928	-0.964526	-0.867378	-0.707381	-0.503987	-0.279021	-0.05441	0.149959	0.318034	0.43888	0.507353	0.524118	0.495048	0.430108	0.341862	0.243791	0.148627	0.0668788	0.00571324	-0.0316821	-0.0462095	-0.042442	-0.0277413	-0.0110305	-0.00137842	-0.00657308	-0.0318638	-0.0790299	-0.145898	-0.226379	-0.31103	-0.38809	-0.444888	-0.46945	-0.452139	-0.38712	-0.273479
0	1.24446	1.37457	1.3845	1.27917	1.0733	0.789652	0.456649	0.105505	-0.232712	-0.529882	-0.76323	-0.91709	-0.983928	-0.964526	-0.867378	-0.707381	-0.503987	-0.279021	-0.05441	0.149959	0.318034	0.43888	0.507353	0.524118	0.495048	0.430108	0.341862	0.243791	0.148627	0.0668788	0.00571324	-0.0316821	-0.0462095	-0.042442	-0.0277413	-0.0110305	-0.00137842	-0.00657308	-0.0318638	-0.0790299	-0.145898	-0.226379	-0.31103	-0.38809	-0.444888	-0.46945	-0.452139	-0.38712	-0.273479
0	1.24446	1.37457	1.3845	1.27917	1.0733	0.789652	0.456649	0.105505	-0.232712	-0.529882	-0.76323	-0.91709	-0.983928	-0.964526	-0.867378	-0.707381	-0.503987	-0.279021	-0.05441	0.149959	0.318034	0.43888	0.507353	0.524118	0.495048	0.430108	0.341862	0.243791	0.148627	0.0668788	0.00571324	-0.0316821	-0.0462095	-0.042442	-0.0277413	-0.0110305	-0.00137842	-0.00657308	-0.0318638	-0.0790299	-0.145898	-0.226379	-0.31103	-0.38809	-0.444888	-0.46945	-0.452139	-0.38712	-0.273479
0	1.24446	1.37457	1.3845	1.27917	1.0733	0.789652	0.456649	0.105505	-0.232712	-0.529882	-0.76323	-0.91709	-0.983928	-0.964526	-0.867378	-0.707381	-0.503987	-0.279021	-0.05441	0.149959	0.318034	0.43888	0.507353	0.524118	0.495048	0.430108	0.341862	0.243791	0.148627	0.0668788	0.00571324	-0.0316821	-0.0462095	-0.042442	-0.0277413	-0.0110305	-0.00137842	-0.00657308	-0.0318638	-0.0790299	-0.145898	-0.226379	-0.31103	-0.38809	-0.444888	-0.46945	-0.452139	-0.38712	-0.273479
0	1.24446	1.37457	1.3845	1.27917	1.0733	0.789652	0.456649	0.105505	-0.232712	-0.529882	-0.76323	-0.91709	-0.983928	-0.964526	-0.867378	-0.707381	-0.503987	-0.279021	-0.05441	0.149959	0.318034	0.43888	0.507353	0.524118	0.495048	0.430108	0.341862	0.243791	0.148627	0.0668788	0.00571324	-0.0316821	-0.0462095	-0.042442	-0.0277413	-0.0110305	-0.00137842	-0.00657308	-0.0318638	-0.0790299	-0.145898	-0.226379	-0.31103	-0.38809	-0.444888	-0.46945	-0.452139	-0.38712	-0.273479
0	1.24446	1.37457	1.3845	1.27917	1.0733	0.789652	0.456649	0.105505	-0.232712	-0.529882	-0.76323	-0.91709	-0.983928	-0.964526	-0.867378	-0.707381	-0.503987	-0.279021	-0.05441	0.149959	0.318034	0.43888	0.507353	0.524118	0.495048	0.430108	0.341862	0.243791	0.148627	0.0668788	0.00571324	-0.0316821	-0.0462095	-0.042442	-0.0277413	-0.0110305	-0.00137842	-0.00657308	-0.0318638	-0.0790299	-0.145898	-0.226379	-0.31103	-0.38809	-0.444888	-0.46945	-0.452139	-0.38712	-0.273479
0	1.24446	1.37457	1.3845	1.27917	1.0733	0.789652	0.456649	0.105505	-0.232712	-0.529882	-0.76323	-0.91709	-0.983928	-0.964526	-0.867378	-0.707381	-0.503987	-0.279021	-0.05441	0.149959	0.318034	0.43888	0.507353	0.524118	0.495048	0.430108	0.341862	0.243791	0.148627	0.0668788	0.00571324	-0.0316821	-0.0462095	-0.042442	-0.0277413	-0.0110305	-0.00137842	-0.00657308	-0.0318638	-0.0790299	-0.145898	-0.226379	-0.31103	-0.38809	-0.444888	-0.46945	-0.452139	-0.38712	-0.273479
0	1.24446	1.37457	1.3845	1.27917	1.0733	0.789652	0.456649	0.105505	-0.232712	-0.529882	-0.76323	-0.91709	-0.983928	-0.964526	-0.867378	-0.707381	-0.503987	-0.279021	-0.05441	0.149959	0.318034	0.43888	0.507353	0.524118	0.495048	0.430108	0.341862	0.243791	0.148627	0.0668788	0.00571324	-0.0316821	-0.0462095	-0.042442	-0.0277413	-0.0110305	-0.00137842	-0.00657308	-0.0318638	-0.0790299	-0.145898	-0.226379	-0.31103	-0.38809	-0.444888	-0.46945	-0.452139	-0.38712	-0.273479
0	1.24446	1.37457	1.3845	1.27917	1.0733	0.789652	0.456649	0.105505	-0.232712	-0.529882	-0.76323	-0.91709	-0.983928	-0.964526	-0.867378	-0.707381	-0.503987	-0.279021	-0.05441	0.149959	0.318034	0.43888	0.507353	0.524118	0.495048	0.430108	0.341862	0.243791	0.148627	0.0668788	0.00571324	-0.0316821	-0.0462095	-0.042442	-0.0277413	-0.0110305	-0.00137842	-0.00657308	-0.0318638	-0.0790299	-0.145898	-0.226379	-0.31103	-0.38809	-0.444888	-0.46945	-0.452139	-0.38712	-0.273479
0	1.24446	1.37457	1.3845	1.27917	1.0733	0.789652	0.456649	0.105505	-0.232712	-0.529882	-0.76323	-0.91709	-0.983928	-0.964526	-0.867378	-0.707381	-0.503987	-0.279021	-0.05441	0.149959	0.318034	0.43888	0.507353	0.524118	0.495048	0.430108	0.341862	0.243791	0.148627	0.0668788	0.00571324	-0.0316821	-0.0462095	-0.042442	-0.0277413	-0.0110305	-0.00137842	-0.00657308	-0.0318638	-0.0790299	-0.145898	-0.226379	-0.31103	-0.38809	-0.444888	-0.46945	-0.452139	-0.38712	-0.273479
0	1.24446	1.37457	1.3845	1.27917	1.0733	0.789652	0.456649	0.105505	-0.232712	-0.529882	-0.76323	-0.91709	-0.983928	-0.964526	-0.867378	-0.707381	-0.503987	-0.279021	-0.05441	0.149959	0.318034	0.43888	0.507353	0.524118	0.495048	0.430108	0.341862	0.243791	0.148627	0.0668788	0.00571324	-0.0316821	-0.0462095	-0.042442	-0.0277413	-0.0110305	-0.00137842	-0.00657308	-0.0318638	-0.0790299	-0.145898	-0.226379	-0.31103	-0.38809	-0.444888	-0.46945	-0.452139	-0.38712	-0.273479
0	1.24446	1.37457	1.3845	1.27917	1.0733	0.789652	0.456649	0.105505	-0.232712	-0.529882	-0.76323	-0.91709	-0.983928	-0.964526	-0.867378	-0.707381	-0.503987	-0.279021	-0.05441	0.149959	0.318034	0.43888	0.507353	0.524118	0.495048	0.430108	0.341862	0.243791	0.148627	0.0668788	0.00571324	-0.0316821	-0.0462095	-0.042442	-0.0277413	-0.0110305	-0.00137842	-0.00657308	-0.0318638	-0.0790299	-0.145898	-0.226379	-0.31103	-0.38809	-0.444888	-0.46945	-0.452139	-0.38712	-0.273479
0	1.24446	1.37457	1.3845	1.27917	1.0733	0.789652	0.456649	0.105505	-0.232712	-0.529882	-0.76323	-0.91709	-0.983928	-0.964526	-0.867378	-0.707381	-0.503987	-0.279021	-0.05441	0.149959	0.318034	0.43888	0.507353	0.524118	0.495048	0.430108	0.341862	0.243791	0.148627	0.0668788	0.00571324	-0.0316821	-0.0462095	-0.042442	-0.0277413	-0.0110305	-0.00137842	-0.00657308	-0.0318638	-0.0790299	-0.145898	-0.226379	-0.31103	-0.38809	-0.444888	-0.46945	-0.452139	-0.38712	-0.273479
0	1.24446	1.37457	1.3845	1.27917	1.0733	0.789652	0.456649	0.105505	-0.232712	-0.529882	-0.76323	-0.91709	-0.983928	-0.964526	-0.867378	-0.707381	-0.503987	-0.279021	-0.05441	0.149959	0.318034	0.43888	0.507353	0.524118	0.495048	0.430108	0.341862	0.243791	0.148627	0.0668788	0.00571324	-0.0316821	-0.0462095	-0.042442	-0.0277413	-0.0110305	-0.00137842	-0.00657308	-0.0318638	-0.0790299	-0.145898	-0.226379	-0.31103	-0.38809	-0.444888	-0.46945	-0.452139	-0.38712	-0.273479
0	1.24446	1.37457	1.3845	1.27917	1.0733	0.789652	0.456649	0.105505	-0.232712	-0.529882	-0.76323	-0.91709	-0.983928	-0.964526	-0.867378	-0.707381	-0.503987	-0.279021	-0.05441	0.149959	0.318034	0.43888	0.507353	0.524118	0.495048	0.430108	0.341862	0.243791	0.148627	0.0668788	0.00571324	-0.0316821	-0.0462095	-0.042442	-0.0277413	-0.0110305	-0.00137842	-0.00657308	-0.0318638	-0.0790299	-0.145898	-0.226379	-0.31103	-0.38809	-0.444888	-0.46945	-0.452139	-0.38712	-0.273479
0	1.24446	1.37457	1.3845	1.27917	1.0733	0.789652	0.456649	0.105505	-0.232712	-0.529882	-0.76323	-0.91709	-0.983928	-0.964526	-0.867378	-0.707381	-0.503987	-0.279021	-0.05441	0.149959	0.318034	0.43888	0.507353	0.524118	0.495048	0.430108	0.341862	0.243791	0.148627	0.0668788	0.00571324	-0.0316821	-0.0462095	-0.042442	-0.0277413	-0.0110305	-0.00137842	-0.00657308	-0.0318638	-0.0790299	-0.145898	-0.226379	-0.31103	-0.38809	-0.444888	-0.46945	-0.452139	-0.38712	-0.273479
0	1.24446	1.37457	1.3845	1.27917	1.0733	0.789652	0.456649	0.105505	-0.232712	-0.529882	-0.76323	-0.91709	-0.983928	-0.964526	-0.867378	-0.707381	-0.503987	-0.279021	-0.05441	0.149959	0.318034	0.43888	0.507353	0.524118	0.495048	0.430108	0.341862	0.243791	0.148627	0.0668788	0.00571324	-0.0316821	-0.0462095	-0.042442	-0.0277413	-0.0110305	-0.00137842	-0.00657308	-0.0318638	-0.0790299	-0.145898	-0.226379	-0.31103	-0.38809	-0.444888	-0.46945	-0.452139	-0.38712	-0.273479
0	1.24446	1.37457	1.3845	1.27917	1.0733	0.789652	0.456649	0.105505	-0.232712	-0.529882	-0.76323	-0.91709	-0.983928	-0.964526	-0.867378	-0.707381	-0.503987	-0.279021	-0.05441	0.149959	0.318034	0.43888	0.507353	0.524118	0.495048	0.430108	0.341862	0.243791	0.148627	0.0668788	0.00571324	-0.0316821	-0.0462095	-0.042442	-0.0277413	-0.0110305	-0.00137842	-0.00657308	-0.0318638	-0.0790299	-0.145898	-0.226379	-0.31103	-0.38809	-0.444888	-0.46945	-0.452139	-0.38712	-0.273479
0	1.24446	1.37457	1.3845	1.27917	1.0733	0.789652	0.456649	0.105505	-0.232712	-0.529882	-0.76323	-0.91709	-0.983928	-0.964526	-0.867378	-0.707381	-0.503987	-0.279021	-0.05441	0.149959	0.318034	0.43888	0.507353	0.524118	0.495048	0.430108	0.341862	0.243791	0.148627	0.0668788	0.00571324	-0.0316821	-0.0462095	-0.042442	-0.0277413	-0.0110305	-0.00137842	-0.00657308	-0.0318638	-0.0790299	-0.145898	-0.226379	-0.31103	-0.38809	-0.444888	-0.46945	-0.452139	-0.38712	-0.273479
0	1.24446	1.37457	1.3845	1.27917	1.0733	0.789652	0.456649	0.105505	-0.232712	-0.529882	-0.76323	-0.91709	-0.983928	-0.964526	-0.867378	-0.707381	-0.503987	-0.279021	-0.05441	0.149959	0.318034	0.43888	0.507353	0.524118	0.495048	0.430108	0.341862	0.243791	0.148627	0.0668788	0.00571324	-0.0316821	-0.0462095	-0.042442	-0.0277413	-0.0110305	-0.00137842	-0.00657308	-0.0318638	-0.0790299	-0.145898	-0.226379	-0.31103	-0.38809	-0.444888	-0.46945	-0.452139	-0.38712	-0.273479
0	1.24446	1.37457	1.3845	1.27917	1.0733	0.789652	0.456649	0.105505	-0.232712	-0.529882	-0.76323	-0.91709	-0.983928	-0.964526	-0.867378	-0.707381	-0.503987	-0.279021	-0.05441	0.149959	0.318034	0.43888	0.507353	0.524118	0.495048	0.430108	0.341862	0.243791	0.148627	0.0668788	0.00571324	-0.0316821	-0.0462095	-0.042442	-0.0277413	-0.0110305	-0.00137842	-0.00657308	-0.0318638	-0.0790299	-0.145898	-0.226379	-0.31103	-0.38809	-0.444888	-0.46945	-0.452139	-0.38712	-0.273479
0	1.24446	1.37457	1.3845	1.27917	1.0733	0.789652	0.456649	0.105505	-0.232712	-0.529882	-0.76323	-0.91709	-0.983928	-0.964526	-0.867378	-0.707381	-0.503987	-0.279021	-0.05441	0.149959	0.318034	0.43888	0.507353	0.524118	0.495048	0.430108	0.341862	0.243791	0.148627	0.0668788	0.00571324	-0.0316821	-0.0462095	-0.042442	-0.0277413	-0.0110305	-0.00137842	-0.00657308	-0.0318638	-0.0790299	-0.145898	-0.226379	-0.31103	-0.38809	-0.444888	-0.46945	-0.452139	-0.38712	-0.273479
0	1.24446	1.37457	1.3845	1.27917	1.0733	0.789652	0.456649	0.105505	-0.232712	-0.529882	-0.76323	-0.91709	-0.983928	-0.964526	-0.867378	-0.707381	-0.503987	-0.279021	-0.05441	0.149959	0.318034	0.43888	0.507353	0.524118	0.495048	0.430108	0.341862	0.243791	0.148627	0.0668788	0.00571324	-0.0316821	-0.0462095	-0.042442	-0.0277413	-0.0110305	-0.00137842	-0.00657308	-0.0318638	-0.0790299	-0.145898	-0.226379	-0.31103	-0.38809	-0.444888	-0.46945	-0.452139	-0.38712	-0.273479
0	1.24446	1.37457	1.3845	1.27917	1.0733	0.789652	0.456649	0.105505	-0.232712	-0.529882	-0.76323	-0.91709	-0.983928	-0.964526	-0.867378	-0.707381	-0.503987	-0.279021	-0.05441	0.149959	0.318034	0.43888	0.507353	0.524118	0.495048	0.430108	0.341862	0.243791	0.148627	0.0668788	0.00571324	-0.0316821	-0.0462095	-0.042442	-0.0277413	-0.0110305	-0.00137842	-0.00657308	-0.0318638	-0.0790299	-0.145898	-0.226379	-0.31103	-0.38809	-0.444888	-0.46945	-0.452139	-0.38712	-0.273479
0	1.24446	1.37457	1.3845	1.27917	1.0733	0.789652	0.456649	0.105505	-0.232712	-0.529882	-0.76323	-0.91709	-0.983928	-0.964526	-0.867378	-0.707381	-0.503987	-0.279021	-0.05441	0.149959	0.318034	0.43888	0.507353	0.524118	0.495048	0.430108	0.341862	0.243791	0.148627	0.0668788	0.00571324	-0.0316821	-0.0462095	-0.042442	-0.0277413	-0.0110305	-0.00137842	-0.00657308	-0.0318638	-0.0790299	-0.145898	-0.226379	-0.31103	-0.38809	-0.444888	-0.46945	-0.452139	-0.38712	-0.273479
0	1.24446	1.37457	1.3845	1.27917	1.0733	0.789652	0.456649	0.105505	-0.232712	-0.529882	-0.76323	-0.91709	-0.983928	-0.964526	-0.867378	-0.707381	-0.503987	-0.279021	-0.05441	0.149959	0.318034	0.43888	0.507353	0.524118	0.495048	0.430108	0.341862	0.243791	0.148627	0.0668788	0.00571324	-0.0316821	-0.0462095	-0.042442	-0.0277413	-0.0110305	-0.00137842	-0.00657308	-0.0318638	-0.0790299	-0.145898	-0.226379	-0.31103	-0.38809	-0.444888	-0.46945	-0.452139	-0.38712	-0.273479
0	1.24446	1.37457	1.3845	1.27917	1.0733	0.789652	0.456649	0.105505	-0.232712	-0.529882	-0.76323	-0.91709	-0.983928	-0.964526	-0.867378	-0.707381	-0.503987	-0.279021	-0.05441	0.149959	0.318034	0.43888	0.507353	0.524118	0.495048	0.430108	0.341862	0.243791	0.148627	0.0668788	0.00571324	-0.0316821	-0.0462095	-0.042442	-0.0277413	-0.0110305	-0.00137842	-0.00657308	-0.0318638	-0.0790299	-0.145898	-0.226379	-0.31103	-0.38809	-0.444888	-0.46945	-0.452139	-0.38712	-0.273479
0	1.24446	1.37457	1.3845	1.27917	1.0733	0.789652	0.456649	0.105505	-0.232712	-0.529882	-0.76323	-0.91709	-0.983928	-0.964526	-0.867378	-0.707381	-0.503987	-0.279021	-0.05441	0.149959	0.318034	0.43888	0.507353	0.524118	0.495048	0.430108	0.341862	0.243791	0.148627	0.0668788	0.00571324	-0.0316821	-0.0462095	-0.042442	-0.0277413	-0.0110305	-0.00137842	-0.00657308	-0.0318638	-0.0790299	-0.145898	-0.226379	-0.31103	-0.38809	-0.444888	-0.46945	-0.452139	-0.38712	-0.273479
0	1.24446	1.37457	1.3845	1.27917	1.0733	0.789652	0.456649	0.105505	-0.232712	-0.529882	-0.76323	-0.91709	-0.983928	-0.964526	-0.867378	-0.707381	-0.503987	-0.279021	-0.05441	0.149959	0.318034	0.43888	0.507353	0.524118	0.495048	0.430108	0.341862	0.243791	0.148627	0.0668788	0.00571324	-0.0316821	-0.0462095	-0.042442	-0.0277413	-0.0110305	-0.00137842	-0.00657308	-0.0318638	-0.0790299	-0.145898	-0.226379	-0.31103	-0.38809	-0.444888	-0.46945	-0.452139	-0.38712	-0.273479
0	1.24446	1.37457	1.3845	1.27917	1.0733	0.789652	0.456649	0.105505	-0.232712	-0.529882	-0.76323	-0.91709	-0.983928	-0.964526	-0.867378	-0.707381	-0.503987	-0.279021	-0.05441	0.149959	0.318034	0.43888	0.507353	0.524118	0.495048	0.430108	0.341862	0.243791	0.148627	0.0668788	0.00571324	-0.0316821	-0.0462095	-0.042442	-0.0277413	-0.0110305	-0.00137842	-0.00657308	-0.0318638	-0.0790299	-0.145898	-0.226379	-0.31103	-0.38809	-0.444888	-0.46945	-0.452139	-0.38712	-0.273479
0	1.24446	1.37457	1.3845	1.27917	1.0733	0.789652	0.456649	0.105505	-0.232712	-0.529882	-0.76323	-0.91709	-0.983928	-0.964526	-0.867378	-0.707381	-0.503987	-0.279021	-0.05441	0.149959	0.318034	0.43888	0.507353	0.524118	0.495048	0.430108	0.341862	0.243791	0.148627	0.0668788	0.00571324	-0.0316821	-0.0462095	-0.042442	-0.0277413	-0.0110305	-0.00137842	-0.00657308	-0.0318638	-0.0790299	-0.145898	-0.226379	-0.31103	-0.38809	-0.444888	-0.46945	-0.452139	-0.38712	-0.273479
0	1.24446	1.37457	1.3845	1.27917	1.0733	0.789652	0.456649	0.105505	-0.232712	-0.529882	-0.76323	-0.91709	-0.983928	-0.964526	-0.867378	-0.707381	-0.503987	-0.279021	-0.05441	0.149959	0.318034	0.43888	0.507353	0.524118	0.495048	0.430108	0.341862	0.243791	0.148627	0.0668788	0.00571324	-0.0316821	-0.0462095	-0.042442	-0.0277413	-0.0110305	-0.00137842	-0.00657308	-0.0318638	-0.0790299	-0.145898	-0.226379	-0.31103	-0.38809	-0.444888	-0.46945	-0.452139	-0.38712	-0.273479
0	1.24446	1.37457	1.3845	1.27917	1.0733	0.789652	0.456649	0.105505	-0.232712	-0.529882	-0.76323	-0.91709	-0.983928	-0.964526	-0.867378	-0.707381	-0.503987	-0.279021	-0.05441	0.149959	0.318034	0.43888	0.507353	0.524118	0.495048	0.430108	0.341862	0.243791	0.148627	0.0668788	0.00571324	-0.0316821	-0.0462095	-0.042442	-0.0277413	-0.0110305	-0.00137842	-0.00657308	-0.0318638	-0.0790299	-0.145898	-0.226379	-0.31103	-0.38809	-0.444888	-0.46945	-0.452139	-0.38712	-0.273479
0	1.24446	1.37457	1.3845	1.27917	1.0733	0.789652	0.456649	0.105505	-0.232712	-0.529882	-0.76323	-0.91709	-0.983928	-0.964526	-0.867378	-0.707381	-0.503987	-0.279021	-0.05441	0.149959	0.318034	0.43888	0.507353	0.524118	0.495048	0.430108	0.341862	0.243791	0.148627	0.0668788	0.00571324	-0.0316821	-0.0462095	-0.042442	-0.0277413	-0.0110305	-0.00137842	-0.00657308	-0.0318638	-0.0790299	-0.145898	-0.226379	-0.31103	-0.38809	-0.444888	-0.46945	-0.452139	-0.38712	-0.273479
0	1.24446	1.37457	1.3845	1.27917	1.0733	0.789652	0.456649	0.105505	-0.232712	-0.529882	-0.76323	-0.91709	-0.983928	-0.964526	-0.867378	-0.707381	-0.503987	-0.279021	-0.05441	0.149959	0.318034	0.43888	0.507353	0.524118	0.495048	0.430108	0.341862	0.243791	0.148627	0.0668788	0.00571324	-0.0316821	-0.0462095	-0.042442	-0.0277413	-0.0110305	-0.00137842	-0.00657308	-0.0318638	-0.0790299	-0.145898	-0.226379	-0.31103	-0.38809	-0.444888	-0.46945	-0.452139	-0.38712	-0.273479
0	1.24446	1.37457	1.3845	1.27917	1.0733	0.789652	0.456649	0.105505	-0.232712	-0.529882	-0.76323	-0.91709	-0.983928	-0.964526	-0.867378	-0.707381	-0.503987	-0.279021	-0.05441	0.149959	0.318034	0.43888	0.507353	0.524118	0.495048	0.430108	0.341862	0.243791	0.148627	0.0668788	0.00571324	-0.0316821	-0.0462095	-0.042442	-0.0277413	-0.0110305	-0.00137842	-0.00657308	-0.0318638	-0.0790299	-0.145898	-0.226379	-0.31103	-0.38809	-0.444888	-0.46945	-0.452139	-0.38712	-0.273479
0	1.24446	1.37457	1.3845	1.27917	1.0733	0.789652	0.456649	0.105505	-0.232712	-0.529882	-0.76323	-0.91709	-0.983928	-0.964526	-0.867378	-0.707381	-0.503987	-0.279021	-0.05441	0.149959	0.318034	0.43888	0.507353	0.524118	0.495048	0.430108	0.341862	0.243791	0.148627	0.0668788	0.00571324	-0.0316821	-0.0462095	-0.042442	-0.0277413	-0.0110305	-0.00137842	-0.00657308	-0.0318638	-0.0790299	-0.145898	-0.226379	-0.31103	-0.38809	-0.444888	-0.46945	-0.452139	-0.38712	-0.273479
0	1.24446	1.37457	1.3845	1.27917	1.0733	0.789652	0.456649	0.105505	-0.232712	-0.529882	-0.76323	-0.91709	-0.983928	-0.964526	-0.867378	-0.707381	-0.503987	-0.279021	-0.05441	0.149959	0.318034	0.43888	0.507353	0.524118	0.495048	0.430108	0.341862	0.243791	0.148627	0.0668788	0.00571324	-0.0316821	-0.0462095	-0.042442	-0.0277413	-0.0110305	-0.00137842	-0.00657308	-0.0318638	-0.0790299	-0.145898	-0.226379	-0.31103	-0.38809	-0.444888	-0.46945	-0.452139	-0.38712	-0.273479
0	1.24446	1.37457	1.3845	1.27917	1.0733	0.789652	0.456649	0.105505	-0.232712	-0.529882	-0.76323	-0.91709	-0.983928	-0.964526	-0.867378	-0.707381	-0.503987	-0.279021	-0.05441	0.149959	0.318034	0.43888	0.507353	0.524118	0.495048	0.430108	0.341862	0.243791	0.148627	0.0668788	0.00571324	-0.0316821	-0.0462095	-0.042442	-0.0277413	-0.0110305	-0.00137842	-0.00657308	-0.0318638	-0.0790299	-0.145898	-0.226379	-0.31103	-0.38809	-0.444888	-0.46945	-0.452139	-0.38712	-0.273479
0	1.24446	1.37457	1.3845	1.27917	1.0733	0.789652	0.456649	0.105505	-0.232712	-0.529882	-0.76323	-0.91709	-0.983928	-0.964526	-0.867378	-0.707381	-0.503987	-0.279021	-0.05441	0.149959	0.318034	0.43888	0.507353	0.524118	0.495048	0.430108	0.341862	0.243791	0.148627	0.0668788	0.00571324	-0.0316821	-0.0462095	-0.042442	-0.0277413	-0.0110305	-0.00137842	-0.00657308	-0.0318638	-0.0790299	-0.145898	-0.226379	-0.31103	-0.38809	-0.444888	-0.46945	-0.452139	-0.38712	-0.273479
0	1.24446	1.37457	1.3845	1.27917	1.0733	0.789652	0.456649	0.105505	-0.232712	-0.529882	-0.76323	-0.91709	-0.983928	-0.964526	-0.867378	-0.707381	-0.503987	-0.279021	-0.05441	0.149959	0.318034	0.43888	0.507353	0.524118	0.495048	0.430108	0.341862	0.243791	0.148627	0.0668788	0.00571324	-0.0316821	-0.0462095	-0.042442	-0.0277413	-0.0110305	-0.00137842	-0.00657308	-0.0318638	-0.0790299	-0.145898	-0.226379	-0.31103	-0.38809	-0.444888	-0.46945	-0.452139	-0.38712	-0.273479
0	1.24446	1.37457	1.3845	1.27917	1.0733	0.789652	0.456649	0.105505	-0.232712	-0.529882	-0.76323	-0.91709	-0.983928	-0.964526	-0.867378	-0.707381	-0.503987	-0.279021	-0.05441	0.149959	0.318034	0.43888	0.507353	0.524118	0.495048	0.430108	0.341862	0.243791	0.148627	0.0668788	0.00571324	-0.0316821	-0.0462095	-0.042442	-0.0277413	-0.0110305	-0.00137842	-0.00657308	-0.0318638	-0.0790299	-0.145898	-0.226379	-0.31103	-0.38809	-0.444888	-0.46945	-0.452139	-0.38712	-0.273479
0	1.24446	1.37457	1.3845	1.27917	1.0733	0.789652	0.456649	0.105505	-0.232712	-0.529882	-0.76323	-0.91709	-0.983928	-0.964526	-0.867378	-0.707381	-0.503987	-0.279021	-0.05441	0.149959	0.318034	0.43888	0.507353	0.524118	0.495048	0.430108	0.341862	0.243791	0.148627	0.0668788	0.00571324	-0.0316821	-0.0462095	-0.042442	-0.0277413	-0.0110305	-0.00137842	-0.00657308	-0.0318638	-0.0790299	-0.145898	-0.226379	-0.31103	-0.38809	-0.444888	-0.46945	-0.452139	-0.38712	-0.273479
0	1.24446	1.37457	1.3845	1.27917	1.0733	0.789652	0.456649	0.105505	-0.232712	-0.529882	-0.76323	-0.91709	-0.983928	-0.964526	-0.867378	-0.707381	-0.503987	-0.279021	-0.05441	0.149959	0.318034	0.43888	0.507353	0.524118	0.495048	0.430108	0.341862	0.243791	0.148627	0.0668788	0.00571324	-0.0316821	-0.0462095	-0.042442	-0.0277413	-0.0110305	-0.00137842	-0.00657308	-0.0318638	-0.0790299	-0.145898	-0.226379	-0.31103	-0.38809	-0.444888	-0.46945	-0.452139	-0.38712	-0.273479
0	1.24446	1.37457	1.3845	1.27917	1.0733	0.789652	0.456649	0.105505	-0.232712	-0.529882	-0.76323	-0.91709	-0.983928	-0.964526	-0.867378	-0.707381	-0.503987	-0.279021	-0.05441	0.149959	0.318034	0.43888	0.507353	0.524118	0.495048	0.430108	0.341862	0.243791	0.148627	0.0668788	0.00571324	-0.0316821	-0.0462095	-0.042442	-0.0277413	-0.0110305	-0.00137842	-0.00657308	-0.0318638	-0.0790299	-0.145898	-0.226379	-0.31103	-0.38809	-0.444888	-0.46945	-0.452139	-0.38712	-0.273479
0	1.24446	1.37457	1.3845	1.27917	1.0733	0.789652	0.456649	0.105505	-0.232712	-0.529882	-0.76323	-0.91709	-0.983928	-0.964526	-0.867378	-0.707381	-0.503987	-0.279021	-0.05441	0.149959	0.318034	0.43888	0.507353	0.524118	0.495048	0.430108	0.341862	0.243791	0.148627	0.0668788	0.00571324	-0.0316821	-0.0462095	-0.042442	-0.0277413	-0.0110305	-0.00137842	-0.00657308	-0.0318638	-0.0790299	-0.145898	-0.226379	-0.31103	-0.38809	-0.444888	-0.46945	-0.452139	-0.38712	-0.273479
0	1.24446	1.37457	1.3845	1.27917	1.0733	0.789652	0.456649	0.105505	-0.232712	-0.529882	-0.76323	-0.91709	-0.983928	-0.964526	-0.867378	-0.707381	-0.503987	-0.279021	-0.05441	0.149959	0.318034	0.43888	0.507353	0.524118	0.495048	0.430108	0.341862	0.243791	0.148627	0.0668788	0.00571324	-0.0316821	-0.0462095	-0.042442	-0.0277413	-0.0110305	-0.00137842	-0.00657308	-0.0318638	-0.0790299	-0.145898	-0.226379	-0.31103	-0.38809	-0.444888	-0.46945	-0.452139	-0.38712	-0.273479
0	1.24446	1.37457	1.3845	1.27917	1.0733	0.789652	0.456649	0.105505	-0.232712	-0.529882	-0.76323	-0.91709	-0.983928	-0.964526	-0.867378	-0.707381	-0.503987	-0.279021	-0.05441	0.149959	0.318034	0.43888	0.507353	0.524118	0.495048	0.430108	0.341862	0.243791	0.148627	0.0668788	0.00571324	-0.0316821	-0.0462095	-0.042442	-0.0277413	-0.0110305	-0.00137842	-0.00657308	-0.0318638	-0.0790299	-0.145898	-0.226379	-0.31103	-0.38809	-0.444888	-0.46945	-0.452139	-0.38712	-0.273479
0	1.24446	1.37457	1.3845	1.27917	1.0733	0.789652	0.456649	0.105505	-0.232712	-0.529882	-0.76323	-0.91709	-0.983928	-0.964526	-0.867378	-0.707381	-0.503987	-0.279021	-0.05441	0.149959	0.318034	0.43888	0.507353	0.524118	0.495048	0.430108	0.341862	0.243791	0.148627	0.0668788	0.00571324	-0.0316821	-0.0462095	-0.042442	-0.0277413	-0.0110305	-0.00137842	-0.00657308	-0.0318638	-0.0790299	-0.145898	-0.226379	-0.31103	-0.38809	-0.444888	-0.46945	-0.452139	-0.38712	-0.273479
0	1.24446	1.37457	1.3845	1.27917	1.0733	0.789652	0.456649	0.105505	-0.232712	-0.529882	-0.76323	-0.91709	-0.983928	-0.964526	-0.867378	-0.707381	-0.503987	-0.279021	-0.05441	0.149959	0.318034	0.43888	0.507353	0.524118	0.495048	0.430108	0.341862	0.243791	0.148627	0.0668788	0.00571324	-0.0316821	-0.0462095	-0.042442	-0.0277413	-0.0110305	-0.00137842	-0.00657308	-0.0318638	-0.0790299	-0.145898	-0.226379	-0.31103	-0.38809	-0.444888	-0.46945	-0.452139	-0.38712	-0.273479
0	1.24446	1.37457	1.3845	1.27917	1.0733	0.789652	0.456649	0.105505	-0.232712	-0.529882	-0.76323	-0.91709	-0.983928	-0.964526	-0.867378	-0.707381	-0.503987	-0.279021	-0.05441	0.149959	0.318034	0.43888	0.507353	0.524118	0.495048	0.430108	0.341862	0.243791	0.148627	0.0668788	0.00571324	-0.0316821	-0.0462095	-0.042442	-0.0277413	-0.0110305	-0.00137842	-0.00657308	-0.0318638	-0.0790299	-0.145898	-0.226379	-0.31103	-0.38809	-0.444888	-0.46945	-0.452139	-0.38712	-0.273479
0	1.24446	1.37457	1.3845	1.27917	1.0733	0.789652	0.456649	0.105505	-0.232712	-0.529882	-0.76323	-0.91709	-0.983928	-0.964526	-0.867378	-0.707381	-0.503987	-0.279021	-0.05441	0.149959	0.318034	0.43888	0.507353	0.524118	0.495048	0.430108	0.341862	0.243791	0.148627	0.0668788	0.00571324	-0.0316821	-0.0462095	-0.042442	-0.0277413	-0.0110305	-0.00137842	-0.00657308	-0.0318638	-0.0790299	-0.145898	-0.226379	-0.31103	-0.38809	-0.444888	-0.46945	-0.452139	-0.38712	-0.273479
0	1.24446	1.37457	1.3845	1.27917	1.0733	0.789652	0.456649	0.105505	-0.232712	-0.529882	-0.76323	-0.91709	-0.983928	-0.964526	-0.867378	-0.707381	-0.503987	-0.279021	-0.05441	0.149959	0.318034	0.43888	0.507353	0.524118	0.495048	0.430108	0.341862	0.243791	0.148627	0.0668788	0.00571324	-0.0316821	-0.0462095	-0.042442	-0.0277413	-0.0110305	-0.00137842	-0.00657308	-0.0318638	-0.0790299	-0.145898	-0.226379	-0.31103	-0.38809	-0.444888	-0.46945	-0.452139	-0.38712	-0.273479
0	1.24446	1.37457	1.3845	1.27917	1.0733	0.789652	0.456649	0.105505	-0.232712	-0.529882	-0.76323	-0.91709	-0.983928	-0.964526	-0.867378	-0.707381	-0.503987	-0.279021	-0.05441	0.149959	0.318034	0.43888	0.507353	0.524118	0.495048	0.430108	0.341862	0.243791	0.148627	0.0668788	0.00571324	-0.0316821	-0.0462095	-0.042442	-0.0277413	-0.0110305	-0.00137842	-0.00657308	-0.0318638	-0.0790299	-0.145898	-0.226379	-0.31103	-0.38809	-0.444888	-0.46945	-0.452139	-0.38712	-0.273479
0	1.24446	1.37457	1.3845	1.27917	1.0733	0.789652	0.456649	0.105505	-0.232712	-0.529882	-0.76323	-0.91709	-0.983928	-0.964526	-0.867378	-0.707381	-0.503987	-0.279021	-0.05441	0.149959	0.318034	0.43888	0.507353	0.524118	0.495048	0.430108	0.341862	0.243791	0.148627	0.0668788	0.00571324	-0.0316821	-0.0462095	-0.042442	-0.0277413	-0.0110305	-0.00137842	-0.00657308	-0.0318638	-0.0790299	-0.145898	-0.226379	-0.31103	-0.38809	-0.444888	-0.46945	-0.452139	-0.38712	-0.273479
[truncated: 2 more columns]
