# Supplementary material for: Event-triggered iterative learning control for output constrained multi-agent systems
Source: PLoS One. 2025 Mar 21;20(3):e0315209. doi: 10.1371/journal.pone.0315209 (PMC11927920; doi:10.1371/journal.pone.0315209)
Supplement: S1 Data — (ZIP) [file pone.0315209.s001.zip › S1 data/data - matlab/Figure 4 data/agent 4 501 iterations.xlsx]

## Sheet: Sheet1
agent 4 501 iterations
0	-0.441687	1.4	-1.32992	1.4	-1.4	1.4	-1.4	1.4	-1.4	1.4	-1.4	1.4	-1.4	1.4	-1.4	1.4	-1.4	1.4	-1.4	1.4	-1.4	1.4	-1.4	1.4	-1.4	1.4	-1.4	1.4	-1.4	1.4	-1.4	1.4	-1.4	1.4	-1.4	1.4	-1.4	1.4	-1.4	1.4	-1.4	1.4	-1.4	1.4	-1.4	1.4	-1.4	1.4	-1.4
0	-0.152633	1.20658	-0.215271	1.19456	-0.236936	1.15094	-0.26573	1.10408	-0.295881	1.07058	-0.319125	1.06158	-0.333243	1.08195	-0.344481	1.13173	-0.366999	1.20937	-0.420881	1.31631	-0.530048	1.4	-0.71766	1.4	-0.990411	1.4	-1.30595	1.4	-1.4	1.4	-1.4	1.4	-1.4	1.4	-1.4	1.4	-1.4	1.4	-1.4	1.4	-1.4	1.4	-1.4	1.4	-1.4	1.4	-1.4	1.4	-1.4
0	-0.152633	1.20658	-0.215271	1.19456	-0.236936	1.15094	-0.26573	1.10408	-0.295881	1.07058	-0.319125	1.06158	-0.333243	1.08195	-0.344481	1.13173	-0.366999	1.20937	-0.420881	1.31631	-0.530048	1.4	-0.71766	1.4	-0.990411	1.4	-1.30595	1.4	-1.4	1.4	-1.4	1.4	-1.4	1.4	-1.4	1.4	-1.4	1.4	-1.4	1.4	-1.4	1.4	-1.4	1.4	-1.4	1.4	-1.4	1.4	-1.4
0	0.0875785	0.850017	0.590232	0.0764315	1.4	-1.4	1.4	-1.4	1.4	-1.4	1.4	-1.4	1.4	-1.4	1.4	-1.4	1.4	-1.4	1.4	-1.4	1.4	-1.4	1.4	-1.4	1.4	-1.4	1.4	-1.4	1.4	-1.4	1.4	-1.4	1.4	-1.4	1.4	-1.4	1.4	-1.4	1.4	-1.4	1.4	-1.4	1.4	-1.4	1.4	-1.4	1.4	-1.4	1.4
0	0.32961	0.484662	1.4	-0.861244	1.4	-1.4	1.4	-1.4	1.4	-1.4	1.4	-1.4	1.4	-1.4	1.4	-1.4	1.4	-1.4	1.4	-1.4	1.4	-1.4	1.4	-1.4	1.4	-1.4	1.4	-1.4	1.4	-1.4	1.4	-1.4	1.4	-1.4	1.4	-1.4	1.4	-1.4	1.4	-1.4	1.4	-1.4	1.4	-1.4	1.4	-1.4	1.4	-1.4	1.4
0	0.528373	0.253929	1.4	-1.01131	1.4	-1.4	1.4	-1.4	1.4	-1.4	1.4	-1.4	1.4	-1.4	1.4	-1.4	1.4	-1.4	1.4	-1.4	1.4	-1.4	1.4	-1.4	1.4	-1.4	1.4	-1.4	1.4	-1.4	1.4	-1.4	1.4	-1.4	1.4	-1.4	1.4	-1.4	1.4	-1.4	1.4	-1.4	1.4	-1.4	1.4	-1.4	1.4	-1.4	1.4
0	0.685235	0.160153	1.4	-1.09956	1.4	-1.4	1.4	-1.4	1.4	-1.4	1.4	-1.4	1.4	-1.4	1.4	-1.4	1.4	-1.4	1.4	-1.4	1.4	-1.4	1.4	-1.4	1.4	-1.4	1.4	-1.4	1.4	-1.4	1.4	-1.4	1.4	-1.4	1.4	-1.4	1.4	-1.4	1.4	-1.4	1.4	-1.4	1.4	-1.4	1.4	-1.4	1.4	-1.4	1.4
0	0.807985	0.376321	1.4	-0.217982	1.4	-0.564734	1.35172	-0.72237	0.947891	-0.619582	0.795372	-0.702138	0.74612	-0.561619	0.728055	-0.240367	0.66569	0.0841064	0.65844	0.404202	0.530207	0.78111	0.172903	1.31891	-0.521009	1.4	-1.4	1.4	-1.4	1.4	-1.4	1.4	-1.4	1.4	-1.4	1.4	-1.4	1.4	-1.4	1.4	-1.4	1.4	-1.4	1.4	-1.4	1.4	-1.4	1.4	-1.4
0	0.903846	0.233645	1.4	-0.00784299	1.2179	0.51122	-0.0338742	1.4	-1.4	1.4	-1.4	0.521649	-1.4	1.4	-1.4	0.947868	-1.4	1.4	-1.4	1.4	-1.4	1.4	-1.4	1.4	-1.4	1.4	-1.4	1.4	-1.4	1.4	-1.4	1.4	-1.4	1.4	-1.4	1.4	-1.4	1.4	-1.4	1.4	-1.4	1.4	-1.4	1.4	-1.4	1.4	-1.4	1.4	-1.4
0	0.978667	0.298284	1.4	0.416037	0.636365	1.4	-1.4	1.4	-1.4	1.17148	-1.4	1.4	-1.4	0.157377	-1.01669	1.4	-1.4	1.4	-1.4	1.4	-1.4	1.4	-1.4	1.4	-1.4	1.4	-1.4	1.4	-1.4	1.4	-1.4	1.4	-1.4	1.4	-1.4	1.4	-1.4	1.4	-1.4	1.4	-1.4	1.4	-1.4	1.4	-1.4	1.4	-1.4	1.4	-1.4
0	1.03706	0.415006	1.37126	0.911369	0.050189	1.4	-1.4	1.4	-1.4	1.27641	-1.4	1.4	-1.4	0.98456	-1.4	1.4	-1.4	1.4	-1.4	1.4	-1.4	1.4	-1.4	1.4	-1.4	1.4	-1.4	1.4	-1.4	1.4	-1.4	1.4	-1.4	1.4	-1.4	1.4	-1.4	1.4	-1.4	1.4	-1.4	1.4	-1.4	1.4	-1.4	1.4	-1.4	1.4	-1.4
0	1.08262	0.539154	1.15872	1.33712	-0.439091	1.4	-1.4	1.4	-1.4	1.4	-1.4	1.2849	-1.4	1.22144	-1.4	1.4	-1.4	1.4	-1.4	1.4	-1.4	1.4	-1.4	1.4	-1.21955	1.4	-0.857644	1.4	-0.448046	0.995982	0.188876	0.147132	1.4	-1.4	1.4	-1.4	1.4	-1.4	1.4	-1.4	1.4	-1.4	1.4	-1.4	1.4	-1.4	1.4	-1.4	1.4
0	1.11818	0.657338	0.967369	1.4	-0.579691	1.4	-1.4	1.4	-1.4	1.32954	-1.4	1.05905	-1.4	1.23006	-1.4	1.25957	-1.4	1.4	-1.4	1.4	-1.34498	1.4	-0.894955	1.4	-0.200961	0.93605	1.06919	-0.944278	1.4	-1.4	1.4	-1.4	1.4	-1.4	1.4	-1.4	1.4	-1.4	1.4	-1.4	1.4	-1.4	1.4	-1.4	1.4	-1.4	1.4	-1.4	1.4
0	1.14592	0.764967	0.837112	1.4	-0.438252	1.4	-1.27024	1.4	-1.4	1.10496	-1.4	0.757728	-1.4	0.916013	-1.4	0.934687	-0.773154	0.937403	0.0927412	0.42794	1.4	-1.25843	1.4	-1.4	1.4	-1.4	1.4	-1.4	1.4	-1.4	1.4	-1.4	1.4	-1.4	1.4	-1.4	1.4	-1.4	1.4	-1.4	1.4	-1.4	1.4	-1.4	1.4	-1.4	1.4	-1.4	1.4
0	1.16757	0.860527	0.764877	1.4	-0.202995	1.4	-0.60918	0.853856	-0.162236	-0.467006	0.918261	-1.4	1.05632	-1.4	1.16872	-1.4	1.4	-1.4	1.4	-1.4	1.4	-1.4	1.4	-1.4	1.4	-1.4	1.4	-1.4	1.4	-1.4	1.4	-1.4	1.4	-1.4	1.4	-1.4	1.4	-1.4	1.4	-1.4	1.4	-1.4	1.4	-1.4	1.4	-1.4	1.4	-1.4	1.4
0	1.18446	0.943906	0.844953	1.4	0.209727	1.3583	0.473151	-0.680815	1.4	-1.4	-0.370241	-1.00473	1.20245	-1.4	0.725196	-1.4	1.4	-1.4	1.39932	-1.4	1.4	-1.4	1.4	-1.4	1.4	-1.4	1.4	-1.4	1.4	-1.4	1.4	-1.4	1.4	-1.4	1.4	-1.4	1.4	-1.4	1.4	-1.4	1.4	-1.4	1.4	-1.4	1.4	-1.4	1.4	-1.4	1.4
0	1.19764	1.09029	0.647809	1.4	0.221154	1.1591	0.932371	-1.4	1.4	-1.4	-1.4	0.0802165	-0.892042	0.210615	-0.739146	0.120917	0.246908	-0.34963	1.4	-1.4	1.4	-1.4	1.4	-1.4	1.4	-1.4	1.4	-1.4	1.4	-1.4	1.4	-1.4	1.4	-1.4	1.4	-1.4	1.4	-1.4	1.4	-1.4	1.4	-1.4	1.4	-1.4	1.34824	-1.4	1.38307	-1.4	1.4
0	1.20793	1.12612	0.693175	1.4	0.437834	0.769192	1.4	-1.4	1.4	-1.4	-0.106437	-1.17956	0.53681	-1.4	1.03016	-1.4	1.4	-1.4	1.4	-1.4	1.4	-1.4	1.4	-1.4	1.4	-1.4	1.4	-1.4	1.4	-1.4	1.4	-1.4	1.4	-1.23088	1.4	-0.780686	1.30931	-0.327253	0.764385	0.357865	-0.370128	1.4	-1.4	1.4	-1.4	0.981224	-1.4	1.4	-1.4
0	1.21595	1.15875	0.77833	1.4	0.75006	0.320149	1.4	-1.4	1.4	-1.4	-0.161412	-1.23394	0.2979	-1.3951	0.623072	-1.4	1.4	-1.4	1.4	-1.4	1.4	-1.4	1.4	-1.09212	1.4	-1.21069	1.4	-1.32672	1.4	-1.27666	1.4	-0.873624	1.02813	0.312957	-0.33073	1.4	-1.4	1.4	-1.4	1.4	-1.4	1.4	-1.4	1.4	-1.4	1.4	-1.4	1.4	-1.4
0	1.22222	1.18804	0.860562	1.4	0.98314	0.0435934	1.4	-1.4	1.4	-1.4	0.600467	-1.4	0.0250464	-0.870201	0.0239406	-0.61481	0.388959	0.0111732	0.450962	1.02173	-0.0906385	1.4	-1.17801	1.4	-1.30313	1.4	-1.4	1.4	-1.4	1.4	-1.4	1.4	-1.4	1.4	-1.4	1.4	-1.4	1.4	-1.4	1.4	-1.4	1.4	-1.4	1.4	-1.4	0.995383	-1.4	1.4	-1.4
0	1.2271	1.21405	0.932825	1.4	1.17214	-0.0826649	1.4	-1.4	1.4	-1.4	1.15302	-1.4	-0.809161	0.142879	-1.25151	0.735368	-1.4	1.4	-1.4	1.4	-1.4	1.4	-1.11756	1.4	-1.32884	1.4	-1.4	1.4	-1.4	1.4	-1.4	1.4	-1.4	1.4	-1.4	1.4	-1.4	1.4	-1.4	1.4	-1.4	1.4	-1.4	1.36697	-1.4	1.4	-1.4	1.4	-1.4
0	1.23092	1.23695	0.995259	1.29187	1.30809	-0.0933757	1.4	-1.26793	0.858557	-1.31509	0.942336	-1.4	-0.426168	-0.383673	-0.616694	-0.00274984	-0.511941	1.30073	-1.4	1.4	-1.4	1.4	-0.845598	1.4	-0.81058	1.4	-1.36467	1.4	-1.4	1.4	-1.4	1.4	-1.4	1.4	-1.4	1.4	-1.4	1.4	-1.4	1.4	-1.4	1.4	-1.4	1.35037	-1.4	1.32694	-1.4	1.4	-1.4
0	1.23389	1.25697	1.04913	1.19627	1.39938	-0.0313093	1.4	-0.641931	-0.0209975	0.331791	-1.2511	0.384607	-1.4	0.290748	-1.4	0.478123	-1.12885	1.23056	-1.04442	1.4	-1.4	1.4	-0.928668	1.4	-0.824087	1.4	-1.36635	1.4	-1.4	1.4	-1.4	1.4	-1.4	1.4	-1.4	1.4	-1.4	1.4	-1.4	1.4	-1.4	1.4	-1.4	1.11989	-1.4	1.06971	-1.4	1.15186	-1.1684
0	1.23621	1.27437	1.09567	1.14668	1.35722	0.171601	1.23195	-0.00790932	-1.00461	1.4	-1.4	-1.06132	-0.526681	-0.296301	-0.692622	-0.0493202	-0.258965	0.362986	0.451197	0.612472	1.05028	0.734053	1.4	0.398607	1.4	-0.349107	1.4	-1.14545	1.4	-1.4	1.4	-1.4	1.4	-1.4	1.4	-1.4	1.4	-1.4	1.4	-1.4	1.4	-1.4	1.32224	-1.4	1.34788	-1.4	1.16388	-1.4	1.4
0	1.23803	1.2894	1.13593	1.11804	1.3374	0.338075	0.810807	0.739064	-1.4	1.4	-1.4	-0.575374	-0.91802	-0.185566	-0.728919	-0.346076	0.285843	-0.853371	1.4	-1.4	1.4	-1.30832	1.4	-0.855447	1.4	-1.19009	1.4	-1.4	1.4	-1.4	1.4	-1.4	1.4	-1.4	1.4	-1.4	1.4	-1.4	1.4	-1.4	1.4	-1.4	1.2484	-1.4	1.35688	-1.4	0.973952	-1.4	1.4
0	1.23944	1.30235	1.17077	1.1027	1.30511	0.482544	0.460997	1.29394	-1.4	0.802519	-1.4	0.385174	-1.4	-0.0326549	-0.970356	-0.135665	-0.00422519	-0.401091	1.4	-1.4	1.4	-1.4	1.4	-0.954082	1.4	-0.831584	1.4	-0.979503	1.4	-1.03999	1.4	-0.776023	1.01537	-0.0827304	0.61048	0.396089	0.30683	0.723914	-0.188587	0.971331	-0.796094	0.913445	-1.10672	0.673711	-1.20028	0.679634	-1.11237	0.80985	-0.743212
0	1.24054	1.31345	1.20091	1.09691	1.2671	0.604897	0.224521	1.4	-1.4	0.695952	-1.4	0.150889	-1.4	-0.124084	-0.789653	-0.447906	0.301789	-0.752344	1.4	-1.17392	1.4	-1.1188	1.4	-0.740697	1.4	-0.737125	1.4	-0.948232	1.4	-1.01409	1.4	-0.747659	0.989909	-0.0401622	0.55619	0.482241	0.181034	0.906715	-0.46758	1.30446	-1.32557	1.2844	-1.4	0.920838	-1.4	0.843907	-1.4	0.965274	-1.02388
0	1.2414	1.31235	1.23878	1.05331	1.28249	0.644866	0.203083	1.1312	-1.4	0.823723	-1.4	0.122117	-1.4	-0.124926	-0.786874	-0.450567	0.216742	-0.574206	1.3937	-0.589048	1.4	-0.37204	1.4	-0.108877	1.4	-0.0397422	1.4	0.198936	0.405701	1.32106	-1.4	1.4	-1.4	1.4	-1.4	1.4	-1.4	1.4	-1.4	1.4	-1.4	0.80306	-0.533856	-0.364009	0.810211	-1.4	1.4	-1.4	0.863648
0	1.24208	1.32208	1.25941	1.06113	1.23267	0.734947	0.0852956	1.11546	-1.4	0.557481	-1.22431	-0.224914	-1.06868	-0.467417	-0.318658	-1.01889	0.6304	-1.11583	1.4	-0.609067	1.4	0.169233	1.4	0.934293	0.677497	1.4	-0.724666	1.4	-1.4	1.4	-1.4	1.4	-1.4	1.4	-1.4	1.4	-1.4	1.4	-1.4	1.4	-1.4	0.797737	-0.523911	-0.374961	0.824314	-1.4	1.4	-1.4	0.899677
0	1.2426	1.33219	1.27322	1.08469	1.17299	0.829412	0.0103828	1.02648	-1.33755	0.150006	-0.382004	-1.1847	-0.00913963	-1.4	0.435091	-1.4	0.606787	-1.06882	1.27331	0.0349552	1.09259	1.4	-0.213139	1.4	-1.05264	1.4	-1.4	1.4	-1.4	1.4	-1.4	1.4	-1.4	1.4	-1.4	1.4	-1.4	1.4	-0.816747	0.439752	0.791698	-1.4	1.4	-1.4	-1.4	0.660789	-1.4	0.977162	-1.22879
0	1.24301	1.34075	1.28525	1.1092	1.12324	0.897097	-0.00678373	0.868372	-0.858046	-0.426438	0.566773	-1.4	-0.393281	-1.35951	0.0649688	-1.38398	0.267984	-0.112431	-0.0956391	1.4	-1.4	1.4	-0.516487	1.4	-1.09552	1.4	-1.24774	1.4	-1.4	1.4	-1.4	1.4	-1.4	1.4	-1.4	1.4	-1.4	1.4	-0.825626	0.447392	1.00584	-1.4	1.4	-1.4	-1.05317	0.386953	-0.9541	0.701099	-0.731521
0	1.24333	1.34769	1.29676	1.13044	1.08669	0.933023	0.0312585	0.661606	-0.312123	-1.18268	1.22414	-1.4	-1.4	-0.416323	-0.894625	-0.0614012	-1.02249	1.4	-1.4	1.4	-1.4	1.4	-0.642789	1.4	-0.871595	1.4	-1.2301	1.4	-1.4	1.4	-1.4	1.4	-1.4	1.4	-1.4	1.4	-0.843011	0.77567	0.657502	-1.4	1.4	-1.4	-0.743662	0.212697	-0.394912	-0.521457	0.698545	-1.4	1.4
0	1.24358	1.35323	1.30776	1.14815	1.06119	0.944045	0.104518	0.443952	0.157194	-1.4	0.815742	-1.4	-0.842647	-0.714651	-0.548516	-0.399406	-0.6942	1.21149	-1.4	1.4	-1.4	1.4	-0.872846	1.4	-0.601941	1.4	-0.764236	1.4	-1.4	1.4	-1.4	1.4	-1.4	1.4	-1.23405	1.09034	0.33996	-0.910723	1.4	-1.4	0.599032	-1.4	1.4	-1.4	0.451912	-1.4	1.4	-1.4	1.08655
0	1.24377	1.35763	1.31804	1.16311	1.04378	0.939015	0.19145	0.247819	0.482061	-1.4	0.410172	-1.4	-0.172341	-1.4	-0.104999	-1.13509	0.145392	-0.494996	0.802118	0.331844	1.12066	1.05246	0.773419	1.37317	0.870572	0.786332	1.38336	-0.282302	1.4	-1.4	1.4	-1.4	1.4	-1.4	1.4	-1.4	1.4	-1.4	1.4	-1.4	1.39469	-1.4	1.32958	-1.4	1.15036	-1.4	0.289615	-0.929589	1.24628
0	1.24392	1.36114	1.32743	1.17606	1.02705	0.931699	0.268406	0.102352	0.631354	-1.4	0.35467	-1.4	-0.147456	-1.4	-0.103293	-1.1379	0.147052	-0.497693	0.805249	0.326448	1.4	0.424242	1.4	-0.0260404	1.4	-1.00207	1.4	-1.4	1.4	-1.4	1.4	-1.4	1.4	-1.4	1.4	-1.4	1.4	-1.4	1.4	-1.4	1.30142	-1.4	1.36804	-1.4	0.746428	-1.4	0.676044	-1.4	1.4
0	1.24404	1.36392	1.33583	1.18753	1.01743	0.891844	0.374486	-0.0527747	0.564456	-1.4	0.259022	-1.4	-0.273795	-1.2988	-0.331753	-0.649038	-0.396691	0.387092	-0.789339	1.4	-1.4	1.4	-0.676196	1.4	-0.029919	1.4	0.359248	1.16893	-0.0409674	1.00366	-0.376201	0.984341	-0.536446	0.927249	0.0810716	-0.173386	1.4	-1.4	1.4	-1.4	1.18886	-1.4	0.890474	-1.4	0.955173	-1.4	0.57195	-1.26609	1.15977
0	1.24413	1.36613	1.34326	1.19786	1.0123	0.878854	0.427775	-0.133832	0.52988	-1.4	0.0692689	-1.2669	-0.544976	-0.932928	-0.685867	-0.21659	-1.04132	1.03938	-1.4	1.4	-1.4	1.4	-0.612727	1.4	-0.104829	1.4	-0.0673796	1.4	-0.641017	1.4	-1.32018	1.4	-1.4	1.4	-1.16714	1.0915	-0.0841889	0.30805	0.606732	-0.355465	0.668308	-0.476629	-0.178293	0.368814	-1.31758	0.943169	-1.4	1.17396	-1.4
0	1.24421	1.36788	1.34973	1.20723	1.01017	0.879687	0.441509	-0.129042	0.377525	-1.34741	-0.225712	-0.713747	-1.09526	-0.382605	-1.35483	0.240119	-1.4	0.917375	-1.28806	1.4	-1.14056	1.4	-0.453817	1.4	0.356828	0.977281	1.01383	-0.0105629	1.4	-1.4	1.4	-1.4	1.4	-1.4	1.4	-1.4	1.4	-1.4	1.4	-1.4	1.24079	-1.23134	0.184336	0.0316649	-1.10228	0.809098	-1.4	1.2463	-1.4
0	1.24426	1.36927	1.3613	1.20955	1.01644	0.855485	0.479872	-0.140988	0.270664	-1.00695	-0.601947	-0.162473	-1.4	-0.220858	-1.4	0.210938	-1.4	0.839043	-0.916021	1.4	-0.776928	1.4	-0.30827	1.4	0.481372	0.843614	1.2699	-0.330234	1.4	-1.4	1.4	-1.4	1.4	-1.4	1.4	-1.4	1.4	-1.4	1.4	-1.4	1.13089	-0.980148	-0.0257115	0.165794	-0.98043	0.437625	-1.4	0.90176	-1.4
0	1.24431	1.37037	1.3641	1.21936	1.01568	0.839052	0.506311	-0.13714	0.162388	-0.680249	-1.01816	0.195906	-1.4	-0.608364	-0.922591	-0.270357	-0.523352	-0.0856719	0.679779	-0.273685	1.4	-1.4	1.4	-0.93855	1.4	-1.25818	1.4	-1.4	1.4	-1.4	1.4	-1.4	1.4	-1.4	1.4	-1.4	1.4	-1.4	1.3289	-0.61951	-0.186921	1.4	-1.4	-0.198923	-0.558736	0.0396957	-0.851892	0.532503	-1.14844
0	1.24434	1.37124	1.36666	1.22904	1.01412	0.827864	0.518554	-0.110263	0.0426155	-0.402608	-1.38045	0.0901222	-1.4	-0.489992	-1.05248	-0.335234	-0.410723	-0.422648	1.33564	-1.4	1.4	-1.38802	1.4	-1.03383	1.4	-1.28523	1.4	-1.4	1.4	-1.4	1.4	-1.4	1.4	-1.4	1.4	-1.4	1.4	-1.4	1.32946	-0.620472	-0.185964	1.4	-1.4	-0.327983	-0.234457	-0.640648	0.268382	-1.20286	1.26583
0	1.24437	1.37194	1.36898	1.23724	1.01446	0.817316	0.524723	-0.074611	-0.0672186	-0.204999	-1.4	-0.0292587	-1.4	-0.468867	-1.05678	-0.408539	-0.301827	-0.597269	1.15615	-0.913793	1.4	-1.18383	1.4	-0.861204	1.4	-0.864362	1.4	-0.969177	1.4	-0.936593	1.4	-1.3666	1.4	-1.4	1.4	-1.4	1.4	-1.21222	0.798623	0.417091	-1.4	1.4	-1.4	-0.906649	0.356469	-1.4	0.922479	-1.4	1.30362
0	1.24439	1.37249	1.37106	1.24399	1.01678	0.806398	0.528795	-0.0401969	-0.154506	-0.0958373	-1.4	-0.0385704	-1.4	-0.538079	-0.898841	-0.597402	-0.12411	-0.807081	1.36061	-1.26171	1.4	-1.1546	1.4	-0.868534	1.4	-0.865055	1.4	-0.660668	1.30547	-0.103733	0.292906	0.844444	-1.13152	1.4	-1.4	1.4	-1.4	1.4	-1.4	1.27702	-1.4	1.4	-1.4	-0.314384	-0.296229	-0.519246	-0.182414	-0.283817	-0.0519086
0	1.2444	1.37292	1.3729	1.24952	1.02047	0.795782	0.531025	-0.00914557	-0.21995	-0.0573458	-1.4	-0.202029	-1.3707	-0.671191	-0.743773	-0.78534	0.00343108	-0.831923	1.12477	-0.633384	1.4	-0.809844	1.4	-0.65837	1.4	-0.573077	1.4	0.0885096	0.229568	1.4	-1.4	1.4	-1.4	1.26253	-1.4	1.4	-1.4	1.4	-1.4	1.4	-1.4	0.931866	-1.4	1.4	-1.4	-0.217155	-0.72715	0.38599	-1.07482
0	1.24442	1.37326	1.37453	1.2541	1.02488	0.786305	0.530704	0.0196418	-0.268976	-0.143749	-1.30973	-0.434366	-0.964557	-0.964026	-0.473241	-1.09548	0.242935	-1.11511	1.05251	-0.0634257	1.4	0.273909	1.4	0.419316	1.4	0.723912	0.157156	1.4	-1.4	1.4	-1.4	1.4	-1.4	1.4	-1.4	1.4	-1.4	1.4	-1.4	1.13831	-1.4	1.4	-1.4	0.996392	-1.4	0.455415	-1.4	0.876586	-1.4
0	1.24443	1.37354	1.37595	1.2579	1.02955	0.778481	0.527516	0.0471115	-0.312537	-0.151858	-1.17494	-0.633053	-0.650178	-1.29934	-0.302876	-1.22731	0.212297	-0.897603	0.638877	0.707196	0.63948	1.4	-0.389897	1.4	-0.901493	1.4	-1.4	1.4	-1.4	1.4	-1.4	1.4	-1.4	1.4	-1.4	1.4	-1.4	1.4	-1.4	1.16389	-1.4	1.25918	-1.4	0.979485	-1.4	0.402707	-1.4	0.704771	-1.29518
0	1.24443	1.37375	1.37719	1.26108	1.0342	0.772472	0.521742	0.0731672	-0.346342	-0.173939	-1.03652	-0.813963	-0.466955	-1.4	-0.418075	-0.965243	-0.0972384	-0.276692	-0.271592	1.4	-1.4	1.4	-0.392952	1.4	-1.03888	1.4	-1.4	1.4	-1.4	1.4	-1.4	1.4	-1.4	1.4	-1.4	1.4	-1.4	1.4	-1.4	1.32969	-1.4	0.888759	-1.02752	0.357019	-0.903939	0.0582098	-0.628274	-0.406356	0.738914
0	1.24444	1.37392	1.37826	1.26376	1.03862	0.768203	0.514047	0.0970055	-0.368001	-0.210366	-0.902451	-0.974862	-0.391325	-1.4	-0.41724	-0.922343	-0.266002	-0.0147991	-0.770551	1.4	-1.4	1.4	-0.349432	1.4	-0.706438	1.4	-1.4	1.4	-1.4	1.4	-1.4	1.4	-1.4	1.4	-0.939122	1.03971	-0.519263	1.4	-1.4	1.4	-1.4	0.290008	0.0167302	-1.0476	1.09939	-1.4	0.0981367	-1.4	1.4
0	1.24444	1.37406	1.37919	1.26602	1.04273	0.765468	0.505219	0.117674	-0.377983	-0.257155	-0.780106	-1.09924	-0.508581	-1.30338	-0.566022	-0.735321	-0.50302	0.297294	-1.22179	1.4	-1.4	1.4	-0.599164	1.4	-0.543635	1.4	-1.2182	1.4	-1.4	1.4	-1.4	1.4	-1.13314	0.869466	0.383659	-0.814736	1.4	-1.4	1.4	-1.4	1.4	-1.4	-0.613291	-0.576701	0.776415	-1.4	0.610554	-1.4	0.963064
0	1.24445	1.37417	1.37907	1.26888	1.04555	0.76503	0.494715	0.136206	-0.380004	-0.307108	-0.679566	-1.17367	-0.55592	-1.17436	-0.712828	-0.529599	-0.76989	0.538126	-1.26908	1.4	-1.4	1.4	-0.548648	1.4	-0.250022	1.4	-0.582538	1.4	-1.29923	1.4	-1.21458	0.906232	0.152808	-0.846273	1.4	-1.4	1.11268	-1.4	1.4	-1.4	1.32673	-1.4	0.841874	-1.4	0.719269	-1.4	0.56283	-1.4	1.04004
0	1.24445	1.37425	1.3799	1.27037	1.04906	0.764429	0.485884	0.148498	-0.370515	-0.363485	-0.595139	-1.26411	-0.512465	-1.17536	-0.772198	-0.46663	-0.843962	0.50054	-0.956501	1.4	-0.57857	1.4	-0.311486	1.4	0.181316	1.4	0.392311	0.840069	0.701134	-0.664288	1.4	-1.4	1.4	-1.4	1.4	-1.4	1.4	-1.4	1.4	-1.4	1.4	-1.4	0.340832	-1.4	0.920854	-1.4	0.384797	-1.4	0.762341
0	1.24445	1.37432	1.38076	1.27132	1.05268	0.763867	0.478862	0.15464	-0.351116	-0.42297	-0.528299	-1.29553	-0.581567	-1.05668	-0.873306	-0.405693	-0.804372	0.298806	-0.584665	1.4	0.592046	1.15345	1.3621	0.21904	1.4	-0.931384	1.4	-1.4	1.4	-1.4	1.4	-1.4	1.33079	-1.4	1.4	-1.4	1.4	-1.4	1.4	-1.4	1.4	-1.4	0.374856	-1.30169	0.283224	-1.08731	0.182673	-0.853794	0.116823
0	1.24445	1.37437	1.38149	1.27214	1.05586	0.764	0.472521	0.157326	-0.32796	-0.476981	-0.487186	-1.28244	-0.67897	-0.912656	-0.99792	-0.350407	-0.813613	0.156329	-0.15476	0.651886	1.4	-0.685847	1.4	-0.953626	1.4	-1.09546	1.4	-1.4	1.4	-1.4	1.4	-1.4	1.4	-1.4	1.4	-1.4	1.4	-0.877704	0.921051	-0.635468	0.875281	-1.4	1.4	-1.4	-0.55626	0.202017	-1.4	1.06663	-1.4
0	1.24446	1.37441	1.38209	1.27292	1.05847	0.764971	0.466363	0.158381	-0.305707	-0.520113	-0.474293	-1.22938	-0.783097	-0.790569	-1.10229	-0.335102	-0.769353	0.00117349	0.208222	-0.140226	1.4	-1.4	1.4	-0.4799	1.4	-0.726596	1.4	-1.2294	1.4	-1.4	1.4	-1.4	1.4	-1.4	1.4	-1.4	1.4	-0.90462	0.667331	0.0868493	-0.373844	0.336525	-0.425554	0.34268	-1.4	1.10124	-1.4	0.091788	-1.4
0	1.24446	1.37444	1.38257	1.27368	1.06058	0.766571	0.460557	0.158194	-0.285751	-0.55052	-0.535456	-1.08078	-0.92843	-0.669767	-1.15184	-0.375492	-0.65985	-0.194598	0.480204	-0.663514	1.4	-0.945482	1.4	-0.805318	1.4	-0.807149	1.4	-1.25177	1.4	-1.4	1.4	-1.4	1.4	-1.4	1.4	-1.4	1.4	-0.683786	0.22364	0.959321	-1.4	1.4	-1.4	0.682285	-1.4	0.489625	-1.4	0.780949	-1.4
0	1.24446	1.37447	1.38296	1.2744	1.06229	0.76851	0.455466	0.156554	-0.267704	-0.579222	-0.541481	-1.01664	-1.01434	-0.67115	-1.08994	-0.480912	-0.492355	-0.436068	0.807827	-1.01706	1.4	-0.880839	1.4	-0.613888	1.4	-0.536225	1.4	-0.647908	1.4	-1.35567	1.4	-1.4	1.4	-1.4	1.4	-1.4	1.1168	0.0857534	-0.849208	1.4	-1.4	-0.11182	-0.108096	-0.118553	-0.698794	-0.0661135	-0.799018	0.336089	-1.28367
0	1.24446	1.37449	1.38327	1.27506	1.06371	0.770554	0.451344	0.153341	-0.251037	-0.6002	-0.556745	-0.966171	-1.06463	-0.637272	-1.08487	-0.545658	-0.411019	-0.549547	0.843942	-0.845498	1.4	-0.750492	1.4	-0.306525	1.4	0.0518318	1.35816	0.573097	0.112865	1.34229	-1.4	1.4	-1.4	1.4	-1.4	1.4	-1.4	1.4	-1.4	1.4	-1.4	0.890756	-1.4	0.883509	-1.4	0.321569	-1.27393	0.418411	-0.985415
0	1.24446	1.37451	1.38352	1.27566	1.06492	0.772553	0.448266	0.148735	-0.235731	-0.613817	-0.578824	-0.919106	-1.08311	-0.670056	-1.0453	-0.609623	-0.351709	-0.593248	0.72451	-0.423526	1.4	-0.350096	1.4	0.229237	1.4	0.834866	0.255207	1.4	-1.4	1.4	-1.4	1.4	-1.4	1.4	-1.4	1.4	-1.4	1.4	-1.4	1.12006	-1.4	0.960162	-1.4	0.880357	-1.4	0.274347	-1.11815	0.186728	-0.570887
0	1.24446	1.37452	1.38372	1.27619	1.06597	0.774422	0.446166	0.143144	-0.222193	-0.620868	-0.605172	-0.87662	-1.11889	-0.696015	-0.973975	-0.691562	-0.262884	-0.605113	0.547158	-0.0843109	1.4	0.352394	1.27565	1.35585	0.188553	1.4	-1.4	1.4	-1.4	1.4	-1.4	1.4	-1.4	1.4	-1.4	1.4	-1.4	1.4	-1.4	1.4	-1.4	0.676271	-0.708619	-0.215158	-0.0145259	-1.36756	1.03694	-1.4	0.44487
0	1.24446	1.37453	1.38387	1.27665	1.06688	0.776126	0.4449	0.137055	-0.210939	-0.621929	-0.634055	-0.840422	-1.13181	-0.73287	-0.900715	-0.768451	-0.213927	-0.608316	0.391824	0.31516	1.34778	1.4	-0.0447697	1.4	-1.04106	1.4	-1.18144	1.4	-1.4	1.4	-1.4	1.4	-1.4	1.4	-1.4	1.4	-1.4	1.4	-1.4	1.4	-1.4	0.395287	-0.167071	-0.854319	0.721114	-1.4	0.729227	-1.4	1.00817
0	1.24446	1.37454	1.384	1.27705	1.06768	0.777657	0.444299	0.130917	-0.202335	-0.617659	-0.664069	-0.811486	-1.13191	-0.773937	-0.838331	-0.825559	-0.205565	-0.552503	0.204295	0.691085	0.554469	1.4	-0.974828	1.4	-0.720887	1.4	-1.34137	1.4	-1.4	1.4	-1.4	1.4	-1.4	1.4	-1.4	1.4	-1.4	1.4	-1.4	1.22108	-0.98212	-0.184864	0.862876	-1.4	0.772139	-1.4	0.374857	-1.4	0.930154
0	1.24446	1.37454	1.3841	1.2774	1.06839	0.779021	0.444196	0.125082	-0.196492	-0.60899	-0.693836	-0.790312	-1.12244	-0.815422	-0.791155	-0.857598	-0.231723	-0.457332	-0.00140984	0.898891	0.0576553	1.4	-0.789732	1.4	-0.827955	1.4	-1.08986	1.4	-1.4	1.4	-1.26833	0.977745	-0.426306	0.471862	0.283113	0.236418	0.107918	0.694249	-0.335336	-0.0886483	1.4	-1.4	0.355642	-1.4	0.752903	-1.4	0.42592	-1.4	0.944639
0	1.24446	1.37455	1.38418	1.27769	1.06903	0.780232	0.44445	0.119787	-0.193269	-0.597112	-0.721977	-0.777061	-1.1053	-0.855674	-0.772393	-0.826202	-0.318667	-0.298293	-0.258073	1.27703	-0.553604	1.4	-0.875989	1.4	-0.604505	1.4	-0.655829	1.4	-0.424782	0.672104	0.774839	-1.4	1.4	-1.4	0.708904	-0.846295	1.4	-1.4	1.4	-1.4	0.550382	-1.4	1.4	-1.4	-0.538374	-0.0995276	-0.897481	0.402317	-1.39943
0	1.24446	1.37455	1.38425	1.27794	1.06959	0.781307	0.444943	0.115162	-0.192337	-0.583326	-0.747243	-0.771515	-1.08234	-0.893726	-0.755906	-0.818859	-0.376992	-0.210791	-0.387402	1.30773	-0.430673	1.4	-0.668655	1.4	-0.315152	1.4	0.123569	0.933195	1.04291	-1.4	1.4	-1.4	0.649238	-1.4	1.4	-1.4	1.27638	-1.4	1.4	-1.4	-0.0559283	-1.03197	1.05891	-1.4	0.156204	-0.870639	-0.190627	-0.182057	-0.756046
0	1.24446	1.37455	1.3843	1.27815	1.07009	0.782262	0.445586	0.111256	-0.193259	-0.568882	-0.765934	-0.799413	-1.02808	-0.94677	-0.713229	-0.840573	-0.39416	-0.195615	-0.367868	1.06313	0.137524	1.4	-0.0889865	1.4	0.339212	1.20806	1.15208	-0.500579	1.4	-1.4	1.4	-1.4	1.4	-1.4	1.4	-1.4	1.36824	-1.21777	1.4	-1.4	1.4	-1.4	-0.734094	0.60737	-1.4	0.670696	-1.4	0.600028	-1.4
0	1.24446	1.37456	1.38434	1.27833	1.07052	0.783112	0.446312	0.108054	-0.195572	-0.554839	-0.786545	-0.798474	-1.0084	-0.972443	-0.713338	-0.814921	-0.442707	-0.131575	-0.337089	0.77943	0.655299	1.4	0.798021	0.881881	1.4	-0.535961	1.4	-1.4	1.4	-1.4	1.4	-1.4	1.4	-1.4	1.4	-1.4	1.4	-1.38938	1.4	-1.4	1.4	-1.4	-0.525141	0.464881	-1.4	0.611938	-1.4	0.712716	-1.4
0	1.24446	1.37456	1.38437	1.27848	1.07091	0.78387	0.447075	0.105505	-0.198829	-0.542	-0.802206	-0.803132	-0.993504	-0.986371	-0.730833	-0.775845	-0.500519	-0.0742105	-0.364325	0.631531	0.971088	0.944191	1.4	-0.214475	1.4	-1.31201	1.4	-1.4	1.4	-1.4	1.4	-1.4	1.4	-1.4	1.4	-1.4	1.23857	-0.727638	0.933576	-1.37807	1.4	-1.4	-0.0825398	-0.447583	-0.295609	-0.59519	-0.0039962	-1.08412	1.03295
0	1.24446	1.37456	1.3844	1.2786	1.07125	0.784546	0.44784	0.103537	-0.202642	-0.530892	-0.811956	-0.813196	-0.977502	-0.997208	-0.751042	-0.74127	-0.545782	-0.0468589	-0.341172	0.470816	1.08704	0.625137	1.4	-0.498003	1.4	-0.895686	1.4	-1.4	1.4	-1.4	1.4	-1.4	1.4	-1.4	1.4	-1.06171	0.577439	0.720251	-1.27799	1.4	-1.4	1.10866	-1.4	0.881356	-1.4	0.204761	-1.14958	0.166711	-0.451308
0	1.24446	1.37456	1.38442	1.2787	1.07154	0.785149	0.448588	0.102069	-0.206693	-0.521787	-0.816321	-0.827024	-0.961241	-1.00616	-0.76973	-0.714886	-0.572839	-0.0534227	-0.26999	0.274965	1.4	0.0448773	1.4	-0.815509	1.4	-0.9311	1.4	-1.34045	1.4	-1.4	1.4	-1.4	1.4	-1.30549	1.03139	0.0683797	-0.927663	1.4	-1.4	0.193197	-0.403011	0.646598	-1.4	0.979872	-1.4	0.0928986	-0.935194	0.030979	-0.440948
0	1.24446	1.37456	1.38444	1.27879	1.0718	0.785688	0.449305	0.101016	-0.210737	-0.514752	-0.816252	-0.842926	-0.946606	-1.00626	-0.791707	-0.690902	-0.5893	-0.0784813	-0.183891	0.0884026	1.4	-0.137491	1.4	-0.722004	1.4	-0.662921	1.4	-0.799815	1.4	-1.15074	1.4	-1.08667	0.847857	0.0436571	-0.651209	1.4	-1.4	0.471806	-0.747506	1.20799	-1.4	1.05545	-1.4	0.452253	-1.24408	0.0233078	-0.665592	-0.314889	0.0723814
0	1.24446	1.37456	1.38445	1.27886	1.07203	0.786169	0.449982	0.100306	-0.214602	-0.50969	-0.812824	-0.859445	-0.935008	-1.00856	-0.808327	-0.67669	-0.590852	-0.119618	-0.0912493	-0.0717014	1.4	-0.083666	1.4	-0.263062	1.4	-0.0628106	1.4	0.305075	0.410156	1.25465	-1.4	1.4	-1.4	0.80301	-1.4	1.4	-1.4	0.60112	-0.842664	1.29304	-1.4	1.08081	-1.4	0.453053	-1.24691	0.0248774	-0.668063	-0.31234	0.0997988
0	1.24446	1.37456	1.38446	1.27891	1.07222	0.786597	0.450616	0.0998697	-0.218174	-0.506406	-0.807076	-0.875442	-0.927133	-1.00746	-0.823369	-0.661814	-0.590713	-0.158573	-0.0210974	-0.164492	1.4	0.0234218	1.4	0.0707487	1.4	0.541979	0.682988	1.4	-1.4	1.4	-1.4	1.4	-1.4	1.4	-1.4	1.4	-1.4	1.4	-1.4	0.973983	-0.785194	-0.0426103	0.560503	-1.4	1.07017	-1.4	-0.19683	-0.976178	0.738274
0	1.24446	1.37456	1.38447	1.27896	1.07238	0.786979	0.451205	0.0996489	-0.221383	-0.504647	-0.799937	-0.890089	-0.923061	-1.00337	-0.837472	-0.653606	-0.582782	-0.19873	0.0350706	-0.147272	1.32896	0.506729	1.3916	1.02828	0.56977	1.4	-1.12777	1.4	-1.4	1.4	-1.4	1.4	-1.4	1.4	-1.4	1.4	-1.4	1.4	-1.4	0.964298	-0.715218	-0.115593	0.668717	-1.4	1.06065	-1.4	-0.331046	-0.812347	0.535838
0	1.24446	1.37457	1.38447	1.279	1.07253	0.787318	0.451749	0.0995939	-0.224202	-0.504139	-0.792187	-0.898508	-0.926517	-0.993885	-0.852588	-0.647633	-0.558049	-0.253092	0.11447	-0.213518	1.20921	0.796406	0.84828	1.4	-0.397614	1.4	-1.4	1.4	-1.4	1.4	-1.4	1.4	-1.4	1.4	-1.4	1.4	-1.4	1.4	-1.4	0.521821	0.257707	-1.4	1.4	-1.4	-0.782122	-0.19092	-0.36216	-0.510682	-0.15139
0	1.24446	1.37457	1.38448	1.27903	1.07265	0.787619	0.45225	0.0996638	-0.226627	-0.50461	-0.784438	-0.911109	-0.926885	-0.988075	-0.862522	-0.647893	-0.546692	-0.282108	0.139725	-0.181404	0.964773	1.20763	0.185033	1.4	-0.915365	1.4	-1.08801	1.4	-1.4	1.4	-1.4	1.4	-1.4	1.4	-1.4	1.4	-1.4	1.4	-1.4	0.562284	0.281804	-1.27275	1.4	-1.4	-0.546198	-0.429331	-0.0456269	-0.948056	0.276629
0	1.24446	1.37457	1.38448	1.27906	1.07275	0.787884	0.452711	0.0998231	-0.228672	-0.50581	-0.777134	-0.921774	-0.938819	-0.973147	-0.876219	-0.646529	-0.546586	-0.286968	0.115416	-0.0746714	0.638631	1.4	-0.448711	1.4	-1.02098	1.4	-1.12815	1.4	-1.4	1.4	-1.4	1.4	-1.4	1.4	-1.4	1.4	-1.4	1.4	-1.01165	0.022246	1.13564	-1.4	0.746979	-1.4	0.696318	-1.4	0.60844	-1.4	0.531236
0	1.24446	1.37457	1.38449	1.27908	1.07284	0.788118	0.453132	0.100048	-0.230367	-0.507514	-0.770579	-0.929535	-0.940814	-0.96945	-0.879911	-0.653604	-0.53007	-0.306591	0.104936	-0.00841562	0.415659	1.4	-0.478278	1.4	-0.719958	1.4	-0.790668	1.4	-0.94046	1.4	-0.931143	1.01533	-0.845054	1.15212	-0.946362	1.19202	-0.709783	0.561209	0.924883	-1.4	1.4	-1.4	-0.733349	0.356695	-1.31637	0.197304	-1.22922	0.645164	-1.4
0	1.24446	1.37457	1.38449	1.27909	1.07292	0.788325	0.453514	0.100321	-0.231752	-0.509528	-0.764953	-0.934528	-0.944861	-0.964792	-0.881796	-0.662685	-0.511528	-0.327916	0.100792	0.0345893	0.287143	1.4	-0.521891	1.4	-0.412018	1.4	-0.21772	1.4	0.301298	-0.185177	1.4	-1.4	1.4	-1.4	1.4	-1.4	1.4	-1.4	1.4	-1.4	0.30194	-0.613797	0.0208019	-0.271726	-0.623369	-0.233979	-0.446818	-0.245703	-0.786424
0	1.24446	1.37457	1.38449	1.27911	1.07298	0.788507	0.45386	0.100623	-0.232862	-0.511702	-0.760323	-0.937163	-0.950173	-0.959965	-0.883086	-0.671122	-0.496873	-0.3409	0.0867768	0.0844079	0.189815	1.4	-0.322996	1.4	-0.0192818	1.4	0.616633	0.219192	1.4	-1.4	1.4	-1.4	0.811541	-1.4	1.4	-1.4	0.992739	-1.4	1.4	-1.4	-0.689195	0.642412	-1.4	1.06129	-1.4	-0.0252241	-0.7839	0.0944557	-0.988471
0	1.24446	1.37457	1.38449	1.27912	1.07303	0.788667	0.454174	0.100942	-0.233732	-0.513924	-0.756675	-0.937909	-0.956084	-0.955658	-0.883583	-0.67869	-0.486727	-0.344286	0.0602503	0.143919	0.102216	1.4	-0.0854255	1.4	0.562754	0.799281	1.4	-1.28449	1.4	-1.4	1.4	-1.4	1.4	-1.4	1.4	-1.4	1.4	-1.4	1.4	-1.4	0.527354	-0.874576	0.192195	-0.679894	0.0847952	-1.26269	0.53959	-1.4	0.592395
0	1.24446	1.37457	1.3845	1.27913	1.07308	0.788806	0.454456	0.101266	-0.234393	-0.51611	-0.753944	-0.937229	-0.962077	-0.952191	-0.88316	-0.685587	-0.480157	-0.340695	0.0268427	0.201889	0.0358218	1.4	0.168947	1.4	1.23707	-0.110277	1.4	-1.4	1.4	-1.4	1.4	-1.4	1.4	-1.4	1.4	-1.4	1.4	-1.4	1.4	-1.4	0.928413	-1.4	0.692505	-1.4	0.791052	-1.4	0.286827	-1.26408	0.435851
0	1.24446	1.37457	1.3845	1.27914	1.07311	0.788928	0.454712	0.101587	-0.234888	-0.518182	-0.752052	-0.935519	-0.967794	-0.94968	-0.881879	-0.691896	-0.476232	-0.333053	-0.00699535	0.248043	0.0559677	1.4	0.583892	0.746301	1.4	-0.967636	1.4	-1.4	1.4	-1.4	1.4	-1.4	1.4	-1.4	1.4	-1.4	1.4	-1.4	1.4	-1.4	1.1648	-1.4	0.486823	-1.38966	0.718731	-1.4	0.30236	-1.1137	0.190894
0	1.24446	1.37457	1.3845	1.27914	1.07314	0.789033	0.454942	0.101901	-0.235228	-0.520127	-0.750859	-0.933169	-0.97296	-0.945604	-0.882083	-0.695807	-0.476077	-0.32137	-0.0397653	0.30031	0.0207056	1.4	0.856236	0.252026	1.4	-0.89609	1.4	-1.4	1.4	-1.4	1.4	-1.4	1.4	-1.4	1.4	-1.4	1.4	-1.4	1.4	-1.4	1.24043	-1.4	0.489557	-1.22654	0.376841	-1.4	0.352315	-1.18331	0.231416
0	1.24446	1.37457	1.3845	1.27915	1.07317	0.789124	0.455148	0.102203	-0.235446	-0.521908	-0.750258	-0.930468	-0.975445	-0.946353	-0.878633	-0.701585	-0.474955	-0.312089	-0.0628495	0.318087	0.0502745	1.2027	1.15143	-0.111928	1.4	-1.06523	1.4	-1.20975	1.4	-1.4	1.4	-1.4	1.05539	-0.572897	0.476801	0.426606	-0.45697	1.4	-1.4	1.4	-1.4	0.906164	-1.4	0.837824	-1.4	0.376676	-1.4	1.09595	-1.4
0	1.24446	1.37457	1.3845	1.27915	1.07319	0.789203	0.455333	0.102491	-0.235569	-0.523505	-0.750149	-0.927634	-0.97998	-0.946119	-0.875807	-0.706202	-0.475129	-0.303369	-0.0786763	0.313861	0.111813	0.918697	1.4	-0.317809	1.4	-0.860529	1.4	-0.768583	1.4	-0.706274	0.621209	0.44033	-1.24329	1.4	-1.4	0.676784	-1.28186	1.4	-1.4	1.03487	-1.4	1.4	-1.4	-1.4	-0.0236287	-0.506642	-0.700612	0.601277	-1.4
0	1.24446	1.37457	1.3845	1.27916	1.07321	0.78927	0.455498	0.102764	-0.235617	-0.524913	-0.75043	-0.92484	-0.983985	-0.946206	-0.873375	-0.709439	-0.477021	-0.294242	-0.0904254	0.299283	0.179532	0.664755	1.4	-0.434588	1.4	-0.552941	1.4	-0.0704928	0.694205	1.04969	-1.4	1.4	-1.4	0.172651	-1.08921	1.4	-1.4	0.839133	-0.868281	1.36864	-1.4	1.4	-1.4	-0.0394741	-1.28623	0.680494	-1.4	0.529252	-1.4
0	1.24446	1.37457	1.3845	1.27916	1.07322	0.789328	0.455645	0.103021	-0.235606	-0.526136	-0.751005	-0.922216	-0.986983	-0.947153	-0.870805	-0.711944	-0.479724	-0.285734	-0.098117	0.27887	0.244099	0.470903	1.4	-0.742868	1.4	-0.406548	1.4	0.635632	-0.389765	1.4	-1.4	1.4	-1.4	1.4	-1.4	1.3867	-1.4	1.4	-1.4	1.4	-1.4	1.4	-1.4	0.208532	-1.4	0.778625	-1.4	0.411503	-1.4
0	1.24446	1.37457	1.3845	1.27916	1.07324	0.789378	0.455776	0.103261	-0.23555	-0.527184	-0.751787	-0.919847	-0.989001	-0.948867	-0.868104	-0.713954	-0.482656	-0.278668	-0.101386	0.254253	0.302959	0.335243	1.4	-0.624781	1.4	-0.110376	1.07254	1.4	-1.38642	1.4	-1.4	1.4	-1.4	1.4	-1.4	1.12938	-1.00154	1.4	-1.4	1.4	-1.4	1.24673	-1.4	0.73404	-1.4	0.192269	-1.09904	0.139266	-0.540842
0	1.24446	1.37457	1.3845	1.27916	1.07325	0.78942	0.455891	0.103485	-0.23546	-0.52807	-0.752704	-0.917788	-0.990213	-0.951048	-0.86554	-0.715373	-0.485745	-0.273043	-0.100995	0.227818	0.353019	0.251282	1.4	-0.36672	1.4	0.409197	0.300611	1.4	-1.4	1.4	-1.4	1.4	-1.4	1.4	-1.4	1.4	-1.35856	1.39094	-0.960131	0.352078	0.0671956	-0.606916	0.478228	-1.1466	0.354881	-1.4	0.663431	-1.4	0.999072
0	1.24446	1.37457	1.3845	1.27916	1.07325	0.789456	0.455992	0.103692	-0.235346	-0.528811	-0.753697	-0.916059	-0.99072	-0.953477	-0.863316	-0.716112	-0.489022	-0.26857	-0.0981993	0.202349	0.391251	0.248052	1.4	0.0125539	1.4	1.22476	-0.693299	1.4	-1.4	1.4	-1.4	1.4	-1.4	1.4	-1.4	1.4	-1.4	1.11631	-0.474538	-0.10706	1.00984	-1.4	1.20079	-1.4	0.273057	-1.4	0.790678	-1.4	0.84596
0	1.24446	1.37457	1.3845	1.27917	1.07326	0.789486	0.456081	0.103883	-0.235214	-0.529421	-0.754717	-0.914662	-0.990704	-0.955926	-0.861586	-0.716144	-0.492469	-0.265018	-0.0940389	0.179839	0.429836	0.223465	1.4	0.326743	0.928624	1.4	-1.37396	1.4	-1.4	1.4	-1.4	1.4	-1.4	1.4	-1.4	1.4	-0.905629	0.176467	1.38833	-1.4	1.4	-1.4	-0.454819	0.275522	-1.4	0.492183	-1.4	0.632514	-1.4
0	1.24446	1.37457	1.3845	1.27917	1.07327	0.789512	0.456159	0.104057	-0.23507	-0.529916	-0.755728	-0.913581	-0.99031	-0.958235	-0.86041	-0.715541	-0.495965	-0.262328	-0.0890817	0.161024	0.448172	0.238163	1.4	0.6608	0.35278	1.4	-1.26575	1.4	-1.4	1.4	-1.4	1.39681	-1.30747	1.1363	-0.669576	0.434623	1.09994	-1.4	1.4	-1.4	-0.667653	0.151537	-0.763824	0.716626	-1.4	0.446564	-1.4	0.642275	-1.4
0	1.24446	1.37457	1.3845	1.27917	1.07327	0.789534	0.456227	0.104217	-0.23492	-0.530311	-0.756704	-0.912788	-0.989661	-0.960304	-0.859772	-0.714447	-0.499323	-0.260558	-0.0835331	0.145704	0.453016	0.272925	1.38887	1.00122	-0.118883	1.4	-1.4	1.4	-1.4	1.4	-1.106	0.731107	0.124656	-0.669706	1.4	-1.4	1.4	-1.4	1.4	-1.4	1.18577	-1.4	0.920162	-1.4	0.779405	-1.4	0.329106	-1.4	1.14196
0	1.24446	1.37457	1.3845	1.27917	1.07328	0.789553	0.456287	0.104362	-0.234768	-0.53062	-0.757626	-0.912251	-0.988859	-0.962079	-0.859607	-0.713036	-0.50235	-0.259778	-0.0774758	0.133341	0.449071	0.315807	1.15529	1.32061	-0.323735	1.4	-1.18087	1.4	-0.949203	0.992178	0.170005	-0.974897	1.4	-1.4	0.597801	-1.4	1.4	-1.4	0.338895	-0.734683	1.24098	-1.4	0.66549	-1.4	0.815495	-1.4	0.279652	-1.4	1.14
0	1.24446	1.37457	1.3845	1.27917	1.07328	0.789569	0.456338	0.104494	-0.234615	-0.530854	-0.758484	-0.911931	-0.987984	-0.963538	-0.85983	-0.711474	-0.504895	-0.259993	-0.0710482	0.123506	0.439626	0.359555	0.924315	1.4	-0.601005	1.4	-0.917334	1.4	-0.194703	-0.0526268	1.4	-1.4	1.4	-1.4	1.4	-1.4	1.4	-1.4	1.4	-1.4	0.907155	-1.33714	0.383432	-0.771865	-0.163646	-0.6408	-0.19186	-0.514168	-0.16054
0	1.24446	1.37457	1.3845	1.27917	1.07328	0.789582	0.456383	0.104613	-0.234465	-0.531026	-0.759266	-0.911796	-0.987096	-0.964688	-0.860343	-0.709909	-0.506867	-0.261115	-0.0644999	0.116032	0.42668	0.400473	0.742228	1.4	-0.414207	1.4	-0.548425	1.4	0.79928	-1.4	1.4	-1.4	0.507091	-0.869787	1.4	-1.4	1.4	-1.4	1.4	-1.4	0.86945	-1.22829	0.323228	-0.667931	-0.266014	-0.497661	-0.351484	-0.298786	-0.428014
0	1.24446	1.37457	1.3845	1.27917	1.07329	0.789593	0.456421	0.10472	-0.23432	-0.531145	-0.759972	-0.911812	-0.98624	-0.965547	-0.861055	-0.70845	-0.508241	-0.262978	-0.0581651	0.110955	0.411311	0.437148	0.609863	1.4	-0.436083	1.4	-0.216203	0.802816	1.4	-1.4	1.4	-1.4	1.08267	-1.4	1.4	-1.4	1.4	-1.4	1.4	-1.4	0.747384	-0.726959	-0.369715	0.486136	-1.4	0.571819	-1.4	0.616369	-1.4
0	1.24446	1.37457	1.3845	1.27917	1.07329	0.789603	0.456455	0.104816	-0.23418	-0.531222	-0.760601	-0.911946	-0.985448	-0.966146	-0.861886	-0.707172	-0.509044	-0.265363	-0.052396	0.108359	0.39414	0.469221	0.518716	1.4	-0.24792	1.4	0.279956	0.0237701	1.4	-1.4	1.4	-1.4	1.4	-1.4	1.4	-1.4	1.4	-1.4	1.4	-1.4	0.661628	-0.373898	-0.814166	1.02486	-1.4	-0.253116	-0.7441	0.165056	-0.89818
0	1.24446	1.37457	1.3845	1.27917	1.07329	0.789611	0.456483	0.104901	-0.234047	-0.531262	-0.761156	-0.912169	-0.984741	-0.966522	-0.862768	-0.706118	-0.509346	-0.26804	-0.0474952	0.10824	0.37573	0.496538	0.459914	1.4	0.00716634	1.4	0.961435	-0.834404	1.4	-1.4	1.4	-1.4	1.4	-1.4	1.36229	-1.36275	1.4	-1.34188	0.963747	-0.338294	-0.494775	1.4	-1.4	-0.665433	-0.0445619	-1.04179	0.346148	-1.4	0.952154
0	1.24446	1.37457	1.3845	1.27917	1.07329	0.789618	0.456508	0.104977	-0.233922	-0.531273	-0.76164	-0.912455	-0.984129	-0.966711	-0.863647	-0.705304	-0.509236	-0.27079	-0.0436693	0.110425	0.356788	0.529624	0.407222	1.4	0.250736	1.09109	1.4	-1.28692	1.4	-1.4	1.4	-1.4	1.4	-1.4	1.33882	-1.05981	0.942839	-0.143515	-0.491879	1.4	-1.4	-0.150897	-1.18142	0.911865	-1.4	0.167335	-1.13993	0.169035	-0.74308
0	1.24446	1.37457	1.3845	1.27917	1.07329	0.789623	0.456528	0.105046	-0.233807	-0.531257	-0.762063	-0.912781	-0.98362	-0.966749	-0.864485	-0.704725	-0.508814	-0.273431	-0.0410139	0.114562	0.338181	0.550477	0.404315	1.4	0.558458	0.512054	1.4	-1.4	1.4	-1.4	1.4	-1.4	1.26606	-0.933172	0.598013	0.515522	-1.25374	1.4	-1.4	0.116875	-1.4	1.4	-1.4	-1.16904	0.328502	-1.4	0.451685	-1.4	0.806507
0	1.24446	1.37457	1.3845	1.27917	1.07329	0.789628	0.456545	0.105108	-0.2337	-0.531222	-0.762424	-0.913134	-0.983206	-0.966675	-0.86525	-0.704365	-0.508175	-0.275824	-0.0395141	0.12016	0.320852	0.562209	0.408731	1.26166	0.852431	0.0214601	1.4	-1.4	1.4	-1.4	1.4	-1.03996	0.577842	0.561725	-1.4	1.4	-1.4	0.484555	-1.4	1.4	-1.4	-0.783223	0.0617192	-0.712539	0.10981	-1.13552	0.211835	-1.15096	0.599733
0	1.24446	1.37457	1.3845	1.27917	1.07329	0.789632	0.45656	0.105161	-0.233599	-0.531177	-0.762726	-0.913504	-0.982874	-0.966525	-0.86592	-0.704202	-0.507404	-0.277882	-0.0390624	0.12665	0.305692	0.565749	0.425835	1.06656	1.13329	-0.32599	1.4	-1.4	1.4	-1.4	1.0285	-0.126939	-0.690754	1.4	-1.4	0.517962	-1.09554	1.4	-1.4	0.940861	-1.4	1.4	-1.4	-0.0713469	-0.814597	0.149923	-1.4	0.703838	-1.4
0	1.24446	1.37457	1.3845	1.27917	1.07329	0.789635	0.456572	0.105207	-0.233504	-0.531124	-0.762973	-0.913879	-0.982625	-0.966321	-0.86649	-0.7042	-0.50658	-0.279551	-0.0395041	0.133481	0.293371	0.56184	0.451869	0.88548	1.35045	-0.492964	1.4	-1.36198	1.4	-1.16546	0.407148	1.16978	-1.4	1.4	-1.4	0.887676	-1.4	1.4	-1.4	0.708414	-1.25297	1.22109	-1.4	0.676568	-1.4	0.544683	-1.4	0.692576	-1.4
0	1.24446	1.37457	1.3845	1.27917	1.07329	0.789638	0.456584	0.105247	-0.233416	-0.531064	-0.763176	-0.914247	-0.982448	-0.966083	-0.866962	-0.704322	-0.505767	-0.280812	-0.0406544	0.140172	0.284279	0.55154	0.483286	0.734486	1.31356	-0.279517	1.4	-0.912751	1.4	-0.161355	-0.792972	1.4	-1.4	0.27619	-0.764148	1.4	-1.4	1.4	-1.4	1.4	-1.4	0.774091	-1.4	0.629183	-1.4	0.321147	-1.34826	0.284871	-1.0272
0	1.24446	1.37457	1.3845	1.27917	1.07329	0.78964	0.456593	0.105282	-0.233336	-0.531	-0.76334	-0.914598	-0.982339	-0.965828	-0.867341	-0.704534	-0.505013	-0.281677	-0.0423128	0.146321	0.278532	0.53622	0.516694	0.615974	1.4	-0.330917	1.4	-0.498086	0.954398	1.14624	-1.4	1.4	-1.4	0.837135	-1.32931	1.4	-1.4	1.4	-1.4	1.4	-1.4	0.756946	-1.4	0.595915	-1.4	0.223039	-1.17755	0.202187	-0.887902
0	1.24446	1.37457	1.3845	1.27917	1.07329	0.789642	0.456601	0.105312	-0.233263	-0.530931	-0.763472	-0.914926	-0.982287	-0.965568	-0.867634	-0.704807	-0.504349	-0.282186	-0.044279	0.151628	0.276009	0.517434	0.549041	0.528784	1.4	-0.168624	1.4	0.111205	0.00965599	1.4	-1.4	1.28639	-1.4	1.4	-1.4	1.35871	-1.4	1.4	-1.4	1.4	-1.4	0.808334	-1.26138	0.306125	-0.956799	-0.188548	-0.366405	-0.695749	0.485007
0	1.24446	1.37457	1.3845	1.27917	1.07329	0.789644	0.456609	0.105338	-0.233198	-0.530859	-0.763577	-0.915229	-0.982283	-0.965317	-0.867848	-0.705117	-0.503789	-0.282394	-0.0463691	0.155901	0.276383	0.496792	0.577779	0.470494	1.4	0.0861031	1.39026	0.928954	-1.10968	1.4	-1.4	1.20982	-1.4	1.4	-1.4	1.29545	-1.0103	1.05082	-0.643478	0.529046	-0.0584199	-0.780686	1.32299	-1.4	-0.0514111	-1.4	0.890274	-1.4	0.526299
0	1.24446	1.37457	1.3845	1.27917	1.07329	0.789645	0.456615	0.105361	-0.233139	-0.530787	-0.763657	-0.915506	-0.982315	-0.965082	-0.867994	-0.705442	-0.50334	-0.282359	-0.0484326	0.159061	0.279161	0.475855	0.613662	0.426207	1.29977	0.354039	0.819292	1.4	-1.4	1.4	-1.4	0.933098	-1.11422	1.4	-1.4	1.4	-0.900698	0.594644	0.428869	-1.20242	1.4	-1.4	-1.01788	-0.380991	0.371706	-1.4	0.83791	-1.4	0.385888
0	1.24446	1.37457	1.3845	1.27917	1.07329	0.789646	0.45662	0.10538	-0.233087	-0.530715	-0.763717	-0.915758	-0.982375	-0.964871	-0.868079	-0.70577	-0.502996	-0.282147	-0.0503492	0.161118	0.283763	0.455999	0.63422	0.416772	1.13967	0.657179	0.216319	1.4	-1.4	1.4	-1.4	1.03183	-0.967604	1.05278	-0.564493	0.353021	1.11893	-1.4	1.4	-1.4	-0.117735	-1.02108	1.4	-1.4	-0.679175	-0.405433	-0.428339	-0.267366	-0.245489
0	1.24446	1.37457	1.3845	1.27917	1.0733	0.789647	0.456624	0.105397	-0.23304	-0.530645	-0.763759	-0.915984	-0.982455	-0.964687	-0.868113	-0.706087	-0.502747	-0.281818	-0.0520339	0.162155	0.289578	0.438325	0.643952	0.426683	0.97017	0.934049	-0.231633	1.4	-1.4	1.4	-1.4	1.09661	-0.836328	0.596338	0.524455	-1.4	1.4	-1.4	0.207506	-0.710616	1.4	-1.4	0.729497	-1.4	0.881269	-1.4	-0.00396286	-0.894109	0.32908
0	1.24446	1.37457	1.3845	1.27917	1.0733	0.789648	0.456628	0.105412	-0.232999	-0.530577	-0.763785	-0.916187	-0.982548	-0.96453	-0.868108	-0.706382	-0.502594	-0.281402	-0.0534673	0.162357	0.295945	0.42373	0.644293	0.431257	0.843525	1.09602	-0.297772	1.4	-1.4	1.4	-1.4	1.12261	-0.667421	0.163319	1.38182	-1.4	1.4	-1.4	1.34645	-1.4	1.4	-1.4	-0.200339	-0.617242	0.39576	-1.4	0.432338	-1.4	0.674614
0	1.24446	1.37457	1.3845	1.27917	1.0733	0.789649	0.456631	0.105425	-0.232963	-0.530512	-0.763797	-0.916368	-0.982649	-0.964401	-0.868073	-0.706649	-0.502523	-0.280943	-0.0546311	0.161897	0.302332	0.412676	0.636594	0.466708	0.699323	1.23006	-0.454489	1.4	-1.4	1.4	-1.4	1.04345	-0.338826	-0.372375	1.4	-1.4	1.4	-1.4	1.4	-1.4	1.03664	-1.4	1.23391	-1.4	0.28281	-1.34781	0.0842929	-0.728862	-0.156495
0	1.24446	1.37457	1.3845	1.27917	1.0733	0.789649	0.456634	0.105436	-0.232931	-0.530451	-0.763799	-0.916527	-0.982754	-0.964298	-0.868018	-0.706881	-0.50252	-0.280475	-0.0555228	0.160938	0.308351	0.405212	0.622633	0.510819	0.566338	1.16339	-0.210993	1.4	-1.01902	1.4	-1.06125	0.411171	0.925261	-1.4	1.4	-1.4	1.30375	-1.4	1.4	-1.4	0.965824	-1.4	1.20847	-1.4	0.214438	-1.20476	0.01501	-0.618674	-0.269462
0	1.24446	1.37457	1.3845	1.27917	1.0733	0.78965	0.456637	0.105446	-0.232903	-0.530394	-0.763791	-0.916667	-0.98286	-0.964218	-0.867949	-0.707079	-0.50257	-0.280024	-0.0561565	0.159636	0.313727	0.401099	0.604405	0.554457	0.46241	1.186	-0.0721284	1.4	-0.27489	0.609769	0.823362	-1.4	1.4	-1.4	-0.679249	0.9197	-0.745658	1.4	-1.4	1.4	-1.4	0.72944	-1.4	1.14379	-1.4	-0.00309594	-1.4	0.868774	-1.4
0	1.24446	1.37457	1.3845	1.27917	1.0733	0.78965	0.456639	0.105454	-0.232879	-0.530342	-0.763776	-0.916788	-0.982965	-0.964158	-0.867873	-0.707241	-0.502662	-0.279609	-0.0565573	0.158132	0.318285	0.399919	0.583858	0.592788	0.392773	1.28994	-0.107576	1.4	0.205904	-0.257353	1.4	-1.4	0.54081	-1.08399	1.4	-1.4	1.4	-1.4	1.4	-1.4	0.968633	-1.15395	0.422832	-0.956431	0.0130427	-0.530641	-0.790771	0.519647	-1.4
0	1.24446	1.37457	1.3845	1.27917	1.0733	0.78965	0.45664	0.105462	-0.232859	-0.53029	-0.763758	-0.916889	-0.98307	-0.964115	-0.867797	-0.707368	-0.502784	-0.279242	-0.0567584	0.156551	0.321934	0.401157	0.562712	0.623094	0.355924	1.19882	0.111981	1.06803	1.01479	-1.36747	1.4	-1.4	0.4669	-0.959708	1.4	-1.4	1.4	-1.4	1.4	-1.4	0.993699	-1.20193	0.496866	-1.23735	0.317603	-1.10484	-0.0486598	-0.784914	0.336274
0	1.24446	1.37457	1.3845	1.27917	1.0733	0.789651	0.456642	0.105468	-0.232841	-0.530244	-0.763736	-0.916974	-0.983171	-0.964087	-0.867722	-0.707465	-0.502923	-0.278933	-0.0567924	0.154987	0.324666	0.404241	0.542398	0.644081	0.347156	1.04445	0.438191	0.408459	1.4	-1.4	1.4	-1.4	0.741976	-1.16457	1.4	-1.4	1.34737	-1.00835	0.761439	-0.046274	-0.555733	1.4	-1.4	0.164954	-1.31149	0.759634	-1.4	0.230202	-1.03811
0	1.24446	1.37457	1.3845	1.27917	1.0733	0.789651	0.456643	0.105473	-0.232826	-0.530202	-0.763709	-0.917047	-0.983264	-0.964074	-0.867649	-0.707537	-0.503068	-0.278686	-0.0566912	0.153511	0.326533	0.408596	0.524016	0.655546	0.36038	0.873677	0.755162	-0.178801	1.4	-1.4	1.4	-1.4	1.4	-1.4	1.4	-1.4	1.31365	-0.948685	0.715263	0.0340705	-0.664223	1.4	-1.4	0.055382	-1.3083	0.885591	-1.4	-0.0924867	-0.509343
0	1.24446	1.37457	1.3845	1.27917	1.0733	0.789651	0.456644	0.105478	-0.232812	-0.530166	-0.763678	-0.917111	-0.983348	-0.964074	-0.867579	-0.707588	-0.503211	-0.278501	-0.0564898	0.152177	0.327617	0.41371	0.508281	0.658178	0.389045	0.709493	1.00293	-0.539836	1.4	-1.4	1.4	-1.4	1.4	-1.4	1.26451	-0.819165	0.498555	0.842874	-1.4	1.4	-1.4	-0.605731	0.148958	-0.710186	0.0761252	-1.04527	0.224938	-1.34408	0.800481
0	1.24446	1.37457	1.3845	1.27917	1.0733	0.789651	0.456645	0.105482	-0.232799	-0.530134	-0.763645	-0.917163	-0.983426	-0.964082	-0.867516	-0.707619	-0.503349	-0.278369	-0.056228	0.151034	0.328004	0.419172	0.495531	0.653339	0.42674	0.565267	1.15737	-0.658538	1.4	-1.4	1.4	-1.4	1.4	-1.4	0.753143	0.366732	-1.26274	1.4	-1.4	0.096652	-0.770223	1.05995	-1.4	0.887184	-1.4	0.346414	-1.4	0.432086	-1.26852
0	1.24446	1.37457	1.3845	1.27917	1.0733	0.789651	0.456645	0.105485	-0.232788	-0.530105	-0.763612	-0.917204	-0.9835	-0.964096	-0.867461	-0.707633	-0.50348	-0.278286	-0.0559305	0.150095	0.32782	0.424609	0.485892	0.642621	0.46795	0.448329	1.06272	-0.346658	1.4	-1.4	1.4	-1.4	1.37606	-1.10087	0.302596	1.33531	-1.4	1.4	-1.4	1.30113	-1.4	1.28611	-1.4	0.481929	-1.4	0.438309	-1.4	0.459864	-1.34431
0	1.24446	1.37457	1.3845	1.27917	1.0733	0.789651	0.456646	0.105488	-0.232779	-0.53008	-0.76358	-0.917234	-0.983568	-0.964113	-0.867417	-0.707632	-0.503602	-0.278242	-0.0556254	0.149369	0.327187	0.429736	0.479276	0.627697	0.508247	0.358169	1.06517	-0.166758	1.4	-0.709698	0.701889	0.0726857	-0.494265	1.4	-1.4	0.977531	-1.4	1.4	-1.4	1.12242	-1.4	1.33822	-1.4	0.463435	-1.33631	0.188396	-1.03789	0.0519215	-0.456863
0	1.24446	1.37457	1.3845	1.27917	1.0733	0.789651	0.456646	0.105491	-0.23277	-0.530057	-0.763549	-0.917255	-0.983632	-0.964133	-0.867381	-0.707621	-0.50371	-0.278232	-0.0553263	0.148839	0.326243	0.434317	0.47548	0.610124	0.544434	0.318186	0.982245	0.0834237	1.02576	0.407548	-0.947372	1.4	-1.4	0.913724	-1.4	1.4	-1.4	1.09396	-1.4	1.4	-1.4	0.410888	-0.78258	0.148738	-0.770131	-0.205222	-0.432267	-0.535356	0.34799
0	1.24446	1.37457	1.3845	1.27917	1.0733	0.789651	0.456647	0.105493	-0.232762	-0.530037	-0.763521	-0.917268	-0.983691	-0.964154	-0.86735	-0.707604	-0.503802	-0.278253	-0.0550419	0.14847	0.325135	0.438161	0.474237	0.591237	0.574506	0.27518	1.04383	0.0678429	0.78498	0.954441	-1.4	1.4	-1.4	0.222548	-1.01662	1.4	-1.4	1.36791	-1.4	1.4	-1.4	0.611863	-0.947836	0.118818	-0.553448	-0.57183	0.146439	-1.4	1.05696
0	1.24446	1.37457	1.3845	1.27917	1.0733	0.789651	0.456647	0.105495	-0.232755	-0.530018	-0.763494	-0.917274	-0.983743	-0.964179	-0.867325	-0.707584	-0.503877	-0.278299	-0.0547803	0.148255	0.323935	0.441247	0.475048	0.572413	0.597044	0.265657	0.930039	0.28525	0.320563	1.4	-1.4	1.4	-1.4	1.4	-1.4	1.4	-1.4	1.4	-1.4	1.36094	-1.4	0.49355	-0.631814	-0.275396	0.0992941	-1.4	0.792169	-1.4	0.439654
0	1.24446	1.37457	1.3845	1.27917	1.0733	0.789652	0.456647	0.105496	-0.23275	-0.530002	-0.763469	-0.917276	-0.983789	-0.964205	-0.867304	-0.707563	-0.503937	-0.278363	-0.054549	0.148165	0.322725	0.443576	0.477417	0.55476	0.611452	0.277264	0.772266	0.579207	-0.247895	1.4	-1.4	1.4	-1.4	1.4	-1.4	0.843373	-0.684569	0.849386	-0.15211	-0.213587	1.22144	-1.4	1.08024	-1.4	0.421968	-1.4	0.657257	-1.4	0.660918
0	1.24446	1.37457	1.3845	1.27917	1.0733	0.789652	0.456648	0.105498	-0.232744	-0.529987	-0.763446	-0.917274	-0.983828	-0.964233	-0.867286	-0.707542	-0.503981	-0.278438	-0.0543529	0.148178	0.321564	0.445197	0.480864	0.539075	0.596279	0.339764	0.562749	0.912414	-0.717854	1.4	-1.4	1.4	-1.4	1.4	-1.4	1.18464	-0.913391	0.696066	0.405968	-1.30687	1.4	-1.4	-1.4	0.117713	-0.706428	-0.0972965	-1.00815	0.381411	-1.4
0	1.24446	1.37457	1.3845	1.27917	1.0733	0.789652	0.456648	0.105499	-0.23274	-0.529974	-0.763424	-0.91727	-0.983859	-0.964263	-0.867271	-0.707522	-0.504014	-0.278516	-0.0541974	0.148277	0.320484	0.4462	0.484938	0.525885	0.598398	0.369816	0.430149	1.0702	-0.856774	1.4	-1.4	1.4	-1.4	1.4	-1.4	1.34472	-1.01419	0.564225	0.678217	-1.4	1.4	-1.4	-0.57009	-0.522822	0.242081	-1.38154	0.217847	-0.980085	0.0993849
0	1.24446	1.37457	1.3845	1.27917	1.0733	0.789652	0.456648	0.1055	-0.232736	-0.529963	-0.763404	-0.917263	-0.983886	-0.964292	-0.86726	-0.707501	-0.504039	-0.278593	-0.054084	0.148444	0.31951	0.446682	0.489261	0.515428	0.595355	0.395758	0.346295	0.935939	-0.453871	1.4	-1.4	1.28208	-1.12138	1.25417	-1.39546	1.1918	-0.343408	-0.455502	1.4	-1.4	1.02854	-1.4	1.4	-1.4	-0.556896	-0.269474	-0.801913	0.349966	-1.4
0	1.24446	1.37457	1.3845	1.27917	1.0733	0.789652	0.456648	0.1055	-0.232733	-0.529953	-0.763386	-0.917256	-0.983907	-0.964321	-0.867253	-0.707481	-0.504058	-0.278662	-0.0540087	0.148654	0.318669	0.446722	0.493573	0.507653	0.588297	0.421828	0.288019	1.02628	-0.396855	1.4	-0.948835	0.543523	0.449935	-0.911969	1.4	-1.4	1.4	-1.4	1.36571	-1.4	1.4	-1.4	0.396072	-1.4	0.886535	-1.4	0.0713113	-0.910865	0.198169
0	1.24446	1.37457	1.3845	1.27917	1.0733	0.789652	0.456648	0.105501	-0.23273	-0.529944	-0.763369	-0.917247	-0.983925	-0.964347	-0.867249	-0.707461	-0.504072	-0.278725	-0.0539654	0.148885	0.317979	0.446393	0.497694	0.502323	0.578446	0.44685	0.25005	0.95673	-0.158611	0.89783	0.184234	-1.04509	1.4	-1.4	0.529073	-1.4	1.4	-1.4	-0.496082	0.82813	-1.21015	1.02161	-1.4	0.55074	-1.4	0.556432	-1.4	0.680851	-1.4
0	1.24446	1.37457	1.3845	1.27917	1.0733	0.789652	0.456648	0.105502	-0.232727	-0.529936	-0.763354	-0.917238	-0.98394	-0.964371	-0.867249	-0.707441	-0.504081	-0.27878	-0.0539535	0.149127	0.317433	0.445796	0.501451	0.499192	0.566815	0.469192	0.227362	0.846567	0.136527	0.254913	1.4	-1.4	1.4	-1.4	1.26538	-1.4	1.4	-1.4	0.892419	-1.09842	1.04703	-1.4	1.27116	-1.4	0.0404654	-1.01072	0.104409	-1.01939	0.403825
0	1.24446	1.37457	1.3845	1.27917	1.0733	0.789652	0.456649	0.105502	-0.232725	-0.52993	-0.763341	-0.917228	-0.983952	-0.964394	-0.867252	-0.707423	-0.504087	-0.27883	-0.0539598	0.149355	0.317044	0.444986	0.504775	0.50259	0.559667	0.476619	0.234787	0.7027	0.440541	-0.331133	1.4	-1.4	1.18091	-1.4	1.4	-1.4	1.34428	-1.4	1.4	-1.4	0.771952	-1.32025	1.10907	-1.4	0.373998	-1.4	0.23788	-1.1405	0.536139
0	1.24446	1.37457	1.3845	1.27917	1.0733	0.789652	0.456649	0.105503	-0.232723	-0.529923	-0.763328	-0.917218	-0.983961	-0.964414	-0.867256	-0.707406	-0.504088	-0.278874	-0.0539775	0.149555	0.316801	0.444038	0.507608	0.50214	0.545998	0.492559	0.235036	0.587632	0.643264	-0.657557	1.4	-1.4	1.4	-1.4	1.4	-1.4	1.4	-1.4	1.4	-1.4	1.06687	-1.4	0.965774	-1.4	0.580721	-1.4	0.27379	-1.20742	0.574761
0	1.24446	1.37457	1.3845	1.27917	1.0733	0.789652	0.456649	0.105503	-0.232721	-0.529918	-0.763317	-0.917208	-0.983968	-0.964432	-0.867262	-0.707392	-0.504087	-0.278914	-0.0540021	0.149723	0.316695	0.443012	0.509923	0.502695	0.522678	0.523272	0.212474	0.531446	0.693106	-0.650703	1.4	-1.4	1.4	-1.4	1.4	-1.4	1.4	-1.4	1.4	-1.4	1.06572	-1.4	0.96345	-1.4	0.455576	-1.4	0.0945712	-0.785826	0.117301
0	1.24446	1.37457	1.3845	1.27917	1.0733	0.789652	0.456649	0.105503	-0.23272	-0.529913	-0.763307	-0.917199	-0.983972	-0.964448	-0.867269	-0.707379	-0.504082	-0.278947	-0.0540335	0.149862	0.316684	0.442005	0.511657	0.504141	0.514422	0.524915	0.233139	0.382295	0.751525	-0.575083	1.4	-1.4	1.4	-1.4	1.27798	-1.31062	1.4	-1.4	1.31674	-1.16252	0.570195	-0.293912	-0.332066	0.124787	-1.30536	0.842701	-1.4	0.28375	-1.4
0	1.24446	1.37457	1.3845	1.27917	1.0733	0.789652	0.456649	0.105504	-0.232719	-0.529909	-0.763298	-0.917189	-0.983975	-0.964463	-0.867276	-0.707369	-0.504075	-0.278976	-0.0540674	0.149973	0.316744	0.441076	0.512805	0.506291	0.506729	0.501706	0.300306	0.253484	0.83741	-0.561761	1.4	-1.4	1.31746	-0.933056	0.540125	0.269077	-0.541002	1.4	-1.4	1.4	-1.4	0.610368	-1.4	1.27991	-1.4	-0.302242	-1.19733	0.858583	-1.4
0	1.24446	1.37457	1.3845	1.27917	1.0733	0.789652	0.456649	0.105504	-0.232718	-0.529906	-0.76329	-0.917181	-0.983977	-0.964476	-0.867284	-0.70736	-0.504067	-0.279001	-0.0541022	0.150058	0.316852	0.440261	0.51342	0.508911	0.499874	0.512325	0.30532	0.238945	0.729098	-0.2608	0.764754	-0.33956	-0.0102252	1.4	-1.4	1.4	-1.4	1.4	-1.4	1.4	-1.4	0.206178	-1.31366	1.11861	-1.4	0.219136	-1.4	0.6911	-1.4
0	1.24446	1.37457	1.3845	1.27917	1.0733	0.789652	0.456649	0.105504	-0.232717	-0.529903	-0.763283	-0.917173	-0.983978	-0.964487	-0.867292	-0.707354	-0.504058	-0.279022	-0.0541371	0.150121	0.316988	0.439581	0.51358	0.51177	0.494061	0.492115	0.349973	0.17255	0.716463	-0.11251	0.291048	0.721331	-1.4	1.4	-1.4	-0.244011	0.0127242	0.917033	-1.4	1.4	-1.4	-0.0296401	-0.791358	0.486333	-1.4	0.842923	-1.4	0.237279	-1.09888
0	1.24446	1.37457	1.3845	1.27917	1.0733	0.789652	0.456649	0.105504	-0.232716	-0.5299	-0.763277	-0.917165	-0.983978	-0.964497	-0.8673	-0.707349	-0.504049	-0.279038	-0.0541717	0.150168	0.317132	0.439044	0.513372	0.514671	0.489401	0.487236	0.366948	0.145835	0.755287	-0.11702	0.13896	1.04653	-1.4	1.4	-1.4	0.851392	-1.4	1.4	-1.4	1.2497	-1.4	1.4	-1.4	-0.267294	-0.45351	-0.0989449	-0.795609	0.0487262	-0.558546
0	1.24446	1.37457	1.3845	1.27917	1.0733	0.789652	0.456649	0.105504	-0.232715	-0.529897	-0.763271	-0.917158	-0.983977	-0.964505	-0.867308	-0.707345	-0.50404	-0.279051	-0.0542056	0.150201	0.317276	0.438643	0.512895	0.517433	0.484893	0.48309	0.37416	0.148449	0.525586	0.320171	-0.530804	1.4	-1.4	1.4	-1.4	1.4	-1.4	1.4	-1.4	1.4	-1.4	1.26876	-1.4	0.285387	-1.07964	0.270669	-1.34015	0.324335	-0.87099
0	1.24446	1.37457	1.3845	1.27917	1.0733	0.789652	0.456649	0.105504	-0.232715	-0.529895	-0.763266	-0.917151	-0.983975	-0.964512	-0.867316	-0.707343	-0.504031	-0.279061	-0.0542381	0.150223	0.317413	0.43836	0.512252	0.519917	0.481973	0.477133	0.380641	0.15778	0.507241	0.380065	-0.553762	1.4	-1.4	1.4	-1.4	1.4	-1.4	1.4	-1.4	1.4	-1.4	1.01804	-1.4	0.408431	-1.2412	0.311672	-1.35049	0.257373	-0.705321
0	1.24446	1.37457	1.3845	1.27917	1.0733	0.789652	0.456649	0.105504	-0.232714	-0.529893	-0.763262	-0.917145	-0.983973	-0.964518	-0.867323	-0.707341	-0.504022	-0.279067	-0.0542688	0.150236	0.317541	0.438168	0.511537	0.522022	0.480563	0.469874	0.387407	0.166564	0.418373	0.491576	-0.608577	1.16422	-1.4	1.4	-1.4	1.4	-1.4	1.4	-1.4	1.4	-1.4	1.1628	-1.4	0.37591	-0.970189	-0.130283	-0.341627	-0.865582	0.893675
0	1.24446	1.37457	1.3845	1.27917	1.0733	0.789652	0.456649	0.105504	-0.232714	-0.529892	-0.763258	-0.91714	-0.983971	-0.964523	-0.86733	-0.707341	-0.504014	-0.279071	-0.0542944	0.150231	0.317672	0.438035	0.510835	0.523287	0.481125	0.460955	0.395057	0.172667	0.337353	0.507992	-0.604274	1.15812	-1.4	1.4	-1.4	1.4	-1.4	1.18526	-0.814898	0.60977	-0.494844	0.127259	-0.0887368	-1.06739	0.904653	-1.4	0.358882	-1.4	1.30175
0	1.24446	1.37457	1.3845	1.27917	1.0733	0.789652	0.456649	0.105505	-0.232714	-0.529891	-0.763254	-0.917134	-0.983968	-0.964527	-0.867336	-0.707341	-0.504006	-0.279073	-0.0543178	0.150219	0.317791	0.437962	0.51016	0.524876	0.481377	0.454108	0.397963	0.184485	0.229537	0.61908	-0.648648	0.957852	-0.779268	0.788495	-0.249972	0.197256	0.947999	-1.4	1.4	-1.4	-0.351729	-0.50192	0.975908	-1.4	0.54661	-1.4	0.75102	-1.4	0.651443
0	1.24446	1.37457	1.3845	1.27917	1.0733	0.789652	0.456649	0.105505	-0.232713	-0.529889	-0.763251	-0.91713	-0.983966	-0.96453	-0.867342	-0.707342	-0.504	-0.279073	-0.0543395	0.150205	0.31789	0.43795	0.509511	0.526157	0.482037	0.447978	0.39804	0.199746	0.188478	0.591954	-0.476136	0.527225	0.245639	-0.818165	1.4	-1.4	1.4	-1.4	1.4	-1.4	0.108728	-1.16096	1.4	-1.4	-0.809334	-0.0753908	-0.784218	-0.0912758	-0.415027
0	1.24446	1.37457	1.3845	1.27917	1.0733	0.789652	0.456649	0.105505	-0.232713	-0.529888	-0.763248	-0.917126	-0.983963	-0.964532	-0.867347	-0.707344	-0.503994	-0.279071	-0.0543591	0.150189	0.31797	0.437988	0.508906	0.527044	0.483303	0.442128	0.396865	0.214867	0.155926	0.554304	-0.279851	0.0789644	1.1428	-1.4	1.4	-1.4	0.468051	-1.06641	1.4	-1.4	0.975032	-1.4	1.37162	-1.4	-0.367603	-0.547146	-0.160727	-0.689704	0.166332
0	1.24446	1.37457	1.3845	1.27917	1.0733	0.789652	0.456649	0.105505	-0.232713	-0.529887	-0.763246	-0.917122	-0.983961	-0.964534	-0.867352	-0.707346	-0.503989	-0.279069	-0.0543764	0.150171	0.318034	0.438057	0.508368	0.527561	0.485052	0.438967	0.390876	0.234377	0.123808	0.602055	-0.267754	-0.0630816	1.32217	-1.4	1.4	-1.4	1.4	-1.4	1.4	-1.4	1.22197	-1.4	1.07274	-1.4	0.434724	-1.4	0.552204	-1.4	0.729407
0	1.24446	1.37457	1.3845	1.27917	1.0733	0.789652	0.456649	0.105505	-0.232713	-0.529887	-0.763244	-0.917118	-0.983958	-0.964535	-0.867357	-0.707348	-0.503985	-0.279065	-0.0543915	0.150152	0.318083	0.438145	0.507913	0.527759	0.487074	0.433199	0.389503	0.244264	0.107834	0.543752	-0.106085	-0.309579	1.1829	-1.4	1.4	-1.4	1.4	-1.4	1.4	-1.4	1.4	-1.4	0.620708	-1.4	0.821329	-1.4	0.314183	-1.4	0.472832
0	1.24446	1.37457	1.3845	1.27917	1.0733	0.789652	0.456649	0.105505	-0.232712	-0.529886	-0.763242	-0.917115	-0.983956	-0.964536	-0.86736	-0.70735	-0.503981	-0.279061	-0.0544042	0.150133	0.318123	0.438238	0.50755	0.527701	0.489175	0.427992	0.388285	0.250115	0.103414	0.459513	0.0962296	-0.550611	1.4	-1.4	1.4	-1.4	1.4	-1.4	1.4	-1.4	1.4	-1.4	0.418663	-1.21943	0.502837	-1.4	0.371644	-1.37004	0.410782
0	1.24446	1.37457	1.3845	1.27917	1.0733	0.789652	0.456649	0.105505	-0.232712	-0.529885	-0.76324	-0.917112	-0.983954	-0.964537	-0.867364	-0.707353	-0.503978	-0.279057	-0.0544147	0.150116	0.318148	0.438339	0.507261	0.527472	0.491159	0.424135	0.385065	0.257083	0.100841	0.381188	0.257782	-0.701415	1.36723	-1.4	1.4	-1.4	1.4	-1.4	1.4	-1.4	1.35346	-1.4	0.591405	-1.3297	0.320275	-1.22427	0.0887705	-0.731819	-0.176108
0	1.24446	1.37457	1.3845	1.27917	1.0733	0.789652	0.456649	0.105505	-0.232712	-0.529885	-0.763239	-0.91711	-0.983951	-0.964537	-0.867367	-0.707355	-0.503976	-0.279053	-0.054423	0.150099	0.318166	0.438434	0.50705	0.527124	0.492928	0.421672	0.379781	0.266003	0.096496	0.319264	0.353421	-0.841371	1.22723	-1.25758	1.07266	-0.65973	0.705106	-0.144216	-0.0947395	1.13263	-1.4	1.4	-1.4	-0.560007	-0.57664	0.230397	-1.4	0.998298	-1.4
0	1.24446	1.37457	1.3845	1.27917	1.0733	0.789652	0.456649	0.105505	-0.232712	-0.529885	-0.763238	-0.917108	-0.983949	-0.964537	-0.867369	-0.707358	-0.503974	-0.279048	-0.0544295	0.150081	0.31818	0.438519	0.50691	0.526697	0.494433	0.420413	0.373153	0.275504	0.0920876	0.27044	0.39607	-0.7792	0.870406	-0.358891	-0.0755398	1.4	-1.4	1.4	-1.4	0.769524	-1.4	1.4	-1.4	-1.31716	-0.138176	-0.217361	-1.15641	0.898608	-1.4
0	1.24446	1.37457	1.3845	1.27917	1.0733	0.789652	0.456649	0.105505	-0.232712	-0.529884	-0.763237	-0.917106	-0.983947	-0.964537	-0.867372	-0.70736	-0.503973	-0.279044	-0.0544342	0.150064	0.31819	0.438593	0.506829	0.526241	0.495637	0.420139	0.365962	0.283976	0.0904206	0.193655	0.399035	-0.611777	0.419713	0.681017	-1.4	1.4	-1.4	0.342519	-1.26521	1.4	-1.4	0.106988	-0.993902	1.09885	-1.4	-0.105549	-1.09654	0.44767	-1.4
0	1.24446	1.37457	1.3845	1.27917	1.0733	0.789652	0.456649	0.105505	-0.232712	-0.529884	-0.763236	-0.917104	-0.983946	-0.964537	-0.867373	-0.707362	-0.503972	-0.27904	-0.0544374	0.150047	0.318196	0.438658	0.506794	0.525789	0.496535	0.42062	0.35886	0.290277	0.093233	0.165362	0.376261	-0.428918	0.000804141	1.4	-1.4	1.4	-1.4	1.4	-1.4	1.4	-1.4	1.25675	-1.4	0.990445	-1.4	0.169614	-1.4	0.625174	-1.4
0	1.24446	1.37457	1.3845	1.27917	1.0733	0.789652	0.456649	0.105505	-0.232712	-0.529884	-0.763235	-0.917102	-0.983944	-0.964537	-0.867375	-0.707365	-0.503972	-0.279036	-0.0544392	0.150031	0.318198	0.438714	0.506788	0.525375	0.497133	0.421647	0.352308	0.293883	0.100748	0.1349	0.359437	-0.284991	-0.295414	1.4	-1.4	1.4	-1.4	1.4	-1.4	1.4	-1.4	0.990663	-1.4	1.19831	-1.4	-0.176269	-0.722464	-0.0244408	-0.590741
0	1.24446	1.37457	1.3845	1.27917	1.0733	0.789652	0.456649	0.105505	-0.232712	-0.529883	-0.763234	-0.917101	-0.983942	-0.964536	-0.867376	-0.707367	-0.503972	-0.279032	-0.05444	0.150016	0.318197	0.438765	0.506802	0.525016	0.497463	0.423017	0.346621	0.294723	0.112135	0.104046	0.408384	-0.29177	-0.315834	1.4	-1.4	1.4	-1.4	1.4	-1.4	1.4	-1.4	0.966858	-1.4	1.03995	-1.4	0.164936	-1.2225	0.211065	-0.76144
0	1.24446	1.37457	1.3845	1.27917	1.0733	0.789652	0.456649	0.105505	-0.232712	-0.529883	-0.763233	-0.9171	-0.983941	-0.964536	-0.867377	-0.707368	-0.503972	-0.279029	-0.0544398	0.150002	0.318193	0.438809	0.506828	0.524715	0.497576	0.42454	0.342002	0.293011	0.126068	0.0750031	0.316719	-0.0718538	-0.57552	1.4	-1.4	1.4	-1.4	1.4	-1.4	1.34916	-1.4	0.757519	-1.4	0.775966	-1.4	0.561151	-1.4	0.285307	-0.837659
0	1.24446	1.37457	1.3845	1.27917	1.0733	0.789652	0.456649	0.105505	-0.232712	-0.529883	-0.763233	-0.917098	-0.98394	-0.964535	-0.867378	-0.70737	-0.503973	-0.279026	-0.0544389	0.14999	0.318186	0.438846	0.506866	0.524466	0.497536	0.426044	0.338553	0.289136	0.141108	0.0497376	0.354152	-0.0849039	-0.519096	1.25051	-1.4	1.4	-1.31824	1.17697	-1.00797	0.68306	-0.311282	-0.526134	0.674346	-1.4	0.789618	-1.4	0.568463	-1.4	1.07562
0	1.24446	1.37457	1.3845	1.27917	1.0733	0.789652	0.456649	0.105505	-0.232712	-0.529883	-0.763232	-0.917097	-0.983939	-0.964534	-0.867379	-0.707372	-0.503973	-0.279024	-0.0544374	0.149979	0.318177	0.438879	0.506907	0.524269	0.497385	0.427429	0.336229	0.283686	0.155781	0.0270083	0.268527	0.0839627	-0.572286	1.01163	-0.853458	0.699862	0.277837	-0.832095	1.4	-1.4	0.504381	-1.4	1.4	-1.4	-0.689452	-0.323154	-0.0946369	-1.24397	1.14441
0	1.24446	1.37457	1.3845	1.27917	1.0733	0.789652	0.456649	0.105505	-0.232712	-0.529883	-0.763232	-0.917097	-0.983937	-0.964534	-0.867379	-0.707373	-0.503974	-0.279021	-0.0544355	0.14997	0.318166	0.438908	0.50695	0.524118	0.497161	0.428636	0.33483	0.277414	0.168648	0.0105061	0.291625	0.0573234	-0.53611	0.74204	-0.0953426	-0.491969	1.4	-1.4	1.02769	-1.4	1.4	-1.4	-1.4	0.6286	-1.4	0.472791	-1.4	0.339722	-1.20539
0	1.24446	1.37457	1.3845	1.27917	1.0733	0.789652	0.456649	0.105505	-0.232712	-0.529883	-0.763232	-0.917096	-0.983936	-0.964533	-0.86738	-0.707374	-0.503975	-0.27902	-0.0544333	0.149962	0.318154	0.438932	0.506993	0.524006	0.496899	0.42963	0.334309	0.270701	0.179136	0.00201743	0.203358	0.197496	-0.546462	0.515893	0.479267	-1.4	1.4	-1.4	0.452648	-1.14206	1.4	-1.4	-0.616901	-0.025473	-0.617395	-0.161736	-0.541132	-0.356062	-0.141983
0	1.24446	1.37457	1.3845	1.27917	1.0733	0.789652	0.456649	0.105505	-0.232712	-0.529883	-0.763231	-0.917095	-0.983936	-0.964533	-0.86738	-0.707376	-0.503976	-0.279018	-0.0544309	0.149956	0.318142	0.438952	0.507036	0.523924	0.496628	0.430402	0.334438	0.264094	0.186734	0.0011858	0.202016	0.143976	-0.451982	0.265807	0.935534	-1.4	1.4	-1.4	0.876525	-1.4	1.4	-1.4	-0.560776	-0.329782	0.0184886	-1.16379	0.657052	-1.4	0.749428
0	1.24446	1.37457	1.3845	1.27917	1.0733	0.789652	0.456649	0.105505	-0.232712	-0.529883	-0.763231	-0.917094	-0.983935	-0.964532	-0.86738	-0.707377	-0.503976	-0.279017	-0.0544285	0.149951	0.318129	0.438968	0.507078	0.523863	0.496369	0.430956	0.335032	0.257988	0.191282	0.00680631	0.120184	0.285931	-0.496688	0.172635	1.01187	-1.4	1.4	-1.4	1.1377	-1.4	1.4	-1.4	0.305392	-1.4	0.966992	-1.4	0.260203	-1.4	0.921587
0	1.24446	1.37457	1.3845	1.27917	1.0733	0.789652	0.456649	0.105505	-0.232712	-0.529882	-0.763231	-0.917094	-0.983934	-0.964532	-0.86738	-0.707377	-0.503977	-0.279016	-0.054426	0.149947	0.318117	0.43898	0.50712	0.52382	0.496132	0.431321	0.335918	0.252652	0.192934	0.01724	0.102198	0.226904	-0.384738	-0.0167587	1.13597	-1.4	1.4	-1.4	1.4	-1.4	1.4	-1.4	0.961697	-1.4	0.606245	-1.4	0.485106	-1.4	0.709998
0	1.24446	1.37457	1.3845	1.27917	1.0733	0.789652	0.456649	0.105505	-0.232712	-0.529882	-0.763231	-0.917093	-0.983933	-0.964531	-0.86738	-0.707378	-0.503978	-0.279015	-0.0544236	0.149944	0.318104	0.438988	0.507161	0.52379	0.495919	0.431532	0.336941	0.248244	0.192056	0.0307152	0.0420971	0.280666	-0.307762	-0.192885	1.20495	-1.4	1.4	-1.4	1.4	-1.4	1.19027	-1.4	1.12887	-1.4	0.213499	-1.24352	0.399796	-1.4	0.498792
0	1.24446	1.37457	1.3845	1.27917	1.0733	0.789652	0.456649	0.105505	-0.232712	-0.529882	-0.76323	-0.917093	-0.983933	-0.964531	-0.86738	-0.707379	-0.503979	-0.279015	-0.0544213	0.149942	0.318092	0.438992	0.5072	0.523778	0.495723	0.431641	0.337964	0.244843	0.189121	0.0455826	0.0117516	0.326914	-0.380242	-0.106826	0.866381	-0.835093	1.10185	-0.684639	0.707577	-0.380555	-0.0198913	0.455875	-1.24381	0.707828	-1.4	0.634376	-1.4	0.639092	-1.4
0	1.24446	1.37457	1.3845	1.27917	1.0733	0.789652	0.456649	0.105505	-0.232712	-0.529882	-0.76323	-0.917093	-0.983932	-0.96453	-0.86738	-0.707379	-0.50398	-0.279015	-0.0544191	0.149941	0.318082	0.438994	0.507237	0.523776	0.495549	0.431668	0.338925	0.242381	0.184752	0.0602786	-0.012378	0.245303	-0.175362	-0.359665	0.974556	-0.718091	0.643608	0.401727	-1.01218	1.4	-1.4	0.00815959	-0.941093	0.699422	-1.4	0.713062	-1.4	0.634884	-1.4
0	1.24446	1.37457	1.3845	1.27917	1.0733	0.789652	0.456649	0.105505	-0.232712	-0.529882	-0.76323	-0.917092	-0.983932	-0.96453	-0.86738	-0.70738	-0.503981	-0.279015	-0.0544172	0.149941	0.318071	0.438993	0.50727	0.523785	0.495395	0.431636	0.339783	0.240734	0.179571	0.0735381	-0.0327468	0.274722	-0.15805	-0.332957	0.758871	-0.171935	-0.232668	1.4	-1.4	1.4	-1.4	1.16948	-1.4	0.467658	-1.4	0.439941	-1.4	0.551659	-1.4
0	1.24446	1.37457	1.3845	1.27917	1.0733	0.789652	0.456649	0.105505	-0.232712	-0.529882	-0.76323	-0.917092	-0.983931	-0.96453	-0.86738	-0.70738	-0.503981	-0.279015	-0.0544154	0.149941	0.318062	0.438989	0.507299	0.5238	0.495265	0.431556	0.34053	0.239742	0.174131	0.0844967	-0.0459057	0.244408	-0.0747835	-0.403614	0.649066	0.180961	-0.875315	1.4	-1.4	0.624641	-1.36325	1.4	-1.4	-0.0619088	-0.707693	-0.0708707	-0.778446	0.0985305	-0.993471
0	1.24446	1.37457	1.3845	1.27917	1.0733	0.789652	0.456649	0.105505	-0.232712	-0.529882	-0.76323	-0.917092	-0.983931	-0.964529	-0.86738	-0.707381	-0.503982	-0.279015	-0.0544138	0.149941	0.318054	0.438984	0.507326	0.523819	0.495158	0.431442	0.341163	0.239256	0.168845	0.0927397	-0.0508697	0.196323	0.0337706	-0.56476	0.693118	0.16187	-0.816148	1.4	-1.4	1.4	-1.4	1.26718	-1.4	0.342647	-1.14097	0.116364	-0.901569	0.0402161	-0.698821
0	1.24446	1.37457	1.3845	1.27917	1.0733	0.789652	0.456649	0.105505	-0.232712	-0.529882	-0.76323	-0.917092	-0.983931	-0.964529	-0.86738	-0.707381	-0.503983	-0.279015	-0.0544124	0.149942	0.318047	0.438977	0.50735	0.523841	0.495071	0.431307	0.341683	0.239155	0.163974	0.0982551	-0.0489911	0.143071	0.132588	-0.556819	0.519062	0.416204	-1.0083	1.4	-1.4	1.27168	-1.4	1.28137	-1.4	0.34703	-1.10956	0.0324295	-0.709995	-0.214766	-0.196298
0	1.24446	1.37457	1.3845	1.27917	1.0733	0.789652	0.456649	0.105505	-0.232712	-0.529882	-0.76323	-0.917092	-0.98393	-0.964529	-0.86738	-0.707381	-0.503983	-0.279015	-0.0544112	0.149943	0.318041	0.43897	0.507371	0.523865	0.495001	0.431163	0.342089	0.23934	0.159659	0.101297	-0.0422185	0.0909516	0.206176	-0.664862	0.501014	0.392742	-0.803993	1.4	-1.4	1.4	-1.4	0.960878	-1.4	0.283139	-0.759226	-0.452546	0.104307	-1.38534	0.942984
0	1.24446	1.37457	1.3845	1.27917	1.0733	0.789652	0.456649	0.105505	-0.232712	-0.529882	-0.76323	-0.917091	-0.98393	-0.964528	-0.86738	-0.707381	-0.503984	-0.279016	-0.0544102	0.149945	0.318036	0.438961	0.507388	0.523891	0.494946	0.43102	0.342391	0.239722	0.155969	0.102244	-0.0324469	0.0438829	0.250244	-0.634354	0.343257	0.678493	-1.0576	1.4	-1.4	1.06651	-1.34056	0.58036	-0.690571	-0.420877	0.315776	-1.4	0.89294	-1.4	0.475776
0	1.24446	1.37457	1.3845	1.27917	1.0733	0.789652	0.456649	0.105505	-0.232712	-0.529882	-0.76323	-0.917091	-0.98393	-0.964528	-0.86738	-0.707381	-0.503984	-0.279016	-0.0544093	0.149946	0.318032	0.438953	0.507402	0.523918	0.494902	0.430883	0.342602	0.240223	0.152928	0.101503	-0.0212629	0.00414667	0.210292	-0.438633	-0.00644993	1.05123	-1.4	1.4	-1.16714	0.510629	-0.13074	-0.824033	1.4	-1.4	-0.719954	-0.601158	-0.0133821	-0.859087	0.241878
0	1.24446	1.37457	1.3845	1.27917	1.0733	0.789652	0.456649	0.105505	-0.232712	-0.529882	-0.76323	-0.917091	-0.98393	-0.964528	-0.867379	-0.707381	-0.503985	-0.279016	-0.0544086	0.149947	0.318029	0.438944	0.507413	0.523946	0.494868	0.430757	0.34274	0.240778	0.150526	0.0994756	-0.00988809	-0.0335036	0.270063	-0.42777	-0.116699	1.02969	-1.20405	1.00593	-0.105816	-0.824294	1.4	-1.4	-0.499756	-0.909167	0.817371	-1.4	0.213198	-1.2513	0.510893
0	1.24446	1.37457	1.3845	1.27917	1.0733	0.789652	0.456649	0.105505	-0.232712	-0.529882	-0.76323	-0.917091	-0.98393	-0.964528	-0.867379	-0.707382	-0.503985	-0.279017	-0.0544081	0.149949	0.318026	0.438935	0.507421	0.523974	0.494843	0.430642	0.342805	0.24136	0.148681	0.0965967	0.000704877	-0.0498093	0.244993	-0.307036	-0.290193	1.27142	-1.34278	0.728701	0.62963	-1.4	1.4	-1.4	-1.05415	-0.131784	-0.312369	-0.762405	0.0579251	-0.888219	0.171109
0	1.24446	1.37457	1.3845	1.27917	1.0733	0.789652	0.456649	0.105505	-0.232712	-0.529882	-0.76323	-0.917091	-0.983929	-0.964527	-0.867379	-0.707382	-0.503985	-0.279017	-0.0544077	0.14995	0.318024	0.438927	0.507426	0.523998	0.494831	0.430529	0.342835	0.241903	0.147376	0.0931418	0.0100168	-0.0640928	0.205634	-0.163802	-0.481941	1.31396	-1.16682	0.359785	1.31343	-1.4	1.4	-1.4	1.02001	-1.4	0.326531	-1.4	0.311552	-1.08067	0.146546
0	1.24446	1.37457	1.3845	1.27917	1.0733	0.789652	0.456649	0.105505	-0.232712	-0.529882	-0.76323	-0.917091	-0.983929	-0.964527	-0.867379	-0.707382	-0.503985	-0.279017	-0.0544074	0.149952	0.318023	0.438919	0.507429	0.524021	0.494826	0.430428	0.342831	0.242394	0.146524	0.0894097	0.0177082	-0.0724	0.16157	-0.0359276	-0.624663	1.22261	-0.741075	-0.205469	1.4	-1.4	0.406753	-1.28288	1.4	-1.4	-0.721908	-0.208206	-0.812561	0.438055	-1.4
0	1.24446	1.37457	1.3845	1.27917	1.0733	0.789652	0.456649	0.105505	-0.232712	-0.529882	-0.76323	-0.917091	-0.983929	-0.964527	-0.867379	-0.707382	-0.503986	-0.279018	-0.0544072	0.149953	0.318022	0.438912	0.507429	0.524044	0.494825	0.430341	0.342794	0.242836	0.145995	0.0857234	0.0235065	-0.0750462	0.116214	0.0663122	-0.583611	0.881222	0.0962187	-1.32568	1.4	-1.4	-0.357203	0.046161	0.0521615	-0.961216	0.493524	-1.4	0.237445	-0.964014	-0.0687444
0	1.24446	1.37457	1.3845	1.27917	1.0733	0.789652	0.456649	0.105505	-0.232712	-0.529882	-0.76323	-0.917091	-0.983929	-0.964527	-0.867379	-0.707382	-0.503986	-0.279018	-0.0544071	0.149954	0.318022	0.438905	0.507428	0.524065	0.494828	0.430268	0.342733	0.243225	0.145751	0.0821937	0.0275273	-0.0733026	0.0725633	0.140724	-0.695027	0.767271	0.470645	-1.4	1.4	-1.4	0.104176	-0.361394	0.362383	-1.3971	0.740915	-1.4	0.148904	-0.752236	-0.12779
0	1.24446	1.37457	1.3845	1.27917	1.0733	0.789652	0.456649	0.105505	-0.232712	-0.529882	-0.76323	-0.917091	-0.983929	-0.964527	-0.867379	-0.707382	-0.503986	-0.279018	-0.054407	0.149955	0.318022	0.438899	0.507426	0.524085	0.494834	0.430205	0.342659	0.243552	0.14572	0.0789438	0.0299313	-0.0684687	0.0329652	0.188297	-0.659487	0.537356	0.880604	-1.4	1.4	-1.4	0.822369	-1.4	1.23667	-1.4	0.126135	-0.894837	-0.369399	0.111705	-1.25181
0	1.24446	1.37457	1.3845	1.27917	1.0733	0.789652	0.456649	0.105505	-0.232712	-0.529882	-0.76323	-0.917091	-0.983929	-0.964527	-0.867379	-0.707382	-0.503986	-0.279019	-0.054407	0.149956	0.318022	0.438894	0.507422	0.524102	0.494844	0.430152	0.342579	0.243814	0.14585	0.0760371	0.0309521	-0.0617281	-0.00103297	0.211873	-0.563697	0.255481	1.13213	-1.4	1.4	-1.4	1.05245	-1.4	0.945549	-1.4	0.393283	-1.27697	-0.121488	-0.232805	-0.770091
0	1.24446	1.37457	1.3845	1.27917	1.0733	0.789652	0.456649	0.105505	-0.232712	-0.529882	-0.76323	-0.917091	-0.983929	-0.964527	-0.867379	-0.707382	-0.503986	-0.279019	-0.0544071	0.149957	0.318023	0.438889	0.507418	0.524118	0.494856	0.430109	0.342497	0.244018	0.146087	0.0735158	0.0308308	-0.0540445	-0.028695	0.215494	-0.441956	-0.019537	1.37853	-1.4	1.4	-1.4	1.03268	-1.4	0.926321	-1.4	0.332108	-1.09727	-0.249676	-0.114082	-0.77322
0	1.24446	1.37457	1.3845	1.27917	1.0733	0.789652	0.456649	0.105505	-0.232712	-0.529882	-0.76323	-0.917091	-0.983929	-0.964527	-0.867379	-0.707382	-0.503986	-0.279019	-0.0544072	0.149958	0.318024	0.438885	0.507412	0.524131	0.494871	0.430071	0.342418	0.244164	0.146397	0.0713823	0.0298282	-0.0461956	-0.0498878	0.203657	-0.313179	-0.256186	1.4	-1.4	1.1689	-0.814859	0.260807	-0.0212887	-0.679287	0.656178	-1.4	0.854315	-1.4	0.0779954	-1.02807
0	1.24446	1.37457	1.3845	1.27917	1.0733	0.789652	0.456649	0.105505	-0.232712	-0.529882	-0.76323	-0.917091	-0.983929	-0.964526	-0.867378	-0.707382	-0.503987	-0.279019	-0.0544073	0.149958	0.318024	0.438882	0.507407	0.524142	0.494888	0.430038	0.342346	0.244263	0.146741	0.0696334	0.0281717	-0.0387318	-0.0642799	0.179704	-0.188202	-0.440245	1.4	-1.4	0.985956	-0.220672	-0.649543	1.4	-1.4	0.341292	-1.4	1.09439	-1.4	-0.556453	0.00852546
0	1.24446	1.37457	1.3845	1.27917	1.0733	0.789652	0.456649	0.105505	-0.232712	-0.529882	-0.76323	-0.917091	-0.983929	-0.964526	-0.867378	-0.707382	-0.503987	-0.27902	-0.0544075	0.149959	0.318025	0.438879	0.507401	0.524151	0.494905	0.430011	0.342279	0.244325	0.147088	0.0682543	0.0260588	-0.0320129	-0.0712323	0.145552	-0.0721408	-0.569441	1.4	-1.4	0.761426	0.34956	-1.4	1.4	-1.4	-1.08478	0.0122202	-0.762238	-0.268896	-0.220896	-0.334663
0	1.24446	1.37457	1.3845	1.27917	1.0733	0.789652	0.456649	0.105505	-0.232712	-0.529882	-0.76323	-0.917091	-0.983929	-0.964526	-0.867378	-0.707381	-0.503987	-0.27902	-0.0544076	0.149959	0.318026	0.438877	0.507395	0.524158	0.494924	0.429989	0.342217	0.244355	0.147422	0.0672051	0.0236827	-0.0262856	-0.0798636	0.118814	0.0079511	-0.507222	1.23782	-1.0025	0.130036	1.4	-1.4	0.853088	-1.4	1.09566	-1.4	0.00712554	-1.28836	0.723453	-1.4
0	1.24446	1.37457	1.3845	1.27917	1.0733	0.789652	0.456649	0.105505	-0.232712	-0.529882	-0.76323	-0.917091	-0.983929	-0.964526	-0.867378	-0.707381	-0.503987	-0.27902	-0.0544078	0.14996	0.318027	0.438876	0.50739	0.524162	0.494943	0.429972	0.342158	0.244366	0.147723	0.0664535	0.0211892	-0.0216552	-0.0818824	0.0874254	0.0718398	-0.603586	1.09347	-0.463227	-0.623903	1.4	-1.4	-0.729634	0.309159	-0.946172	0.132025	-0.986944	-0.0984134	-0.480777	-0.0305611
0	1.24446	1.37457	1.3845	1.27917	1.0733	0.789652	0.456649	0.105505	-0.232712	-0.529882	-0.76323	-0.917091	-0.983929	-0.964526	-0.867378	-0.707381	-0.503987	-0.27902	-0.054408	0.14996	0.318028	0.438874	0.507384	0.524165	0.494961	0.42996	0.342103	0.244363	0.147982	0.0659561	0.0187041	-0.0181451	-0.0803959	0.0553236	0.120393	-0.581743	0.820612	0.229128	-1.4	1.4	-1.4	-0.501443	0.259002	-0.890218	0.00936143	-0.709571	-0.283619	-0.369916	0.0360057
0	1.24446	1.37457	1.3845	1.27917	1.0733	0.789652	0.456649	0.105505	-0.232712	-0.529882	-0.76323	-0.917091	-0.983929	-0.964526	-0.867378	-0.707381	-0.503987	-0.27902	-0.0544081	0.14996	0.318029	0.438874	0.507379	0.524167	0.494979	0.429953	0.342051	0.24435	0.148199	0.0656619	0.016336	-0.0157289	-0.076737	0.0255377	0.151853	-0.513763	0.516053	0.874286	-1.4	1.4	-1.4	0.337445	-1.06534	0.886973	-1.4	0.405316	-1.4	0.641332	-1.4
0	1.24446	1.37457	1.3845	1.27917	1.0733	0.789652	0.456649	0.105505	-0.232712	-0.529882	-0.76323	-0.917091	-0.983929	-0.964526	-0.867378	-0.707381	-0.503987	-0.27902	-0.0544083	0.14996	0.318029	0.438873	0.507375	0.524167	0.494995	0.429951	0.342003	0.24433	0.148377	0.0655206	0.0141686	-0.0143324	-0.0717225	-0.00047944	0.166959	-0.423137	0.230218	1.33368	-1.4	1.4	-1.4	1.05313	-1.4	1.04129	-1.4	0.101246	-1.4	0.609262	-1.4
0	1.24446	1.37457	1.3845	1.27917	1.0733	0.789652	0.456649	0.105505	-0.232712	-0.529882	-0.76323	-0.91709	-0.983928	-0.964526	-0.867378	-0.707381	-0.503987	-0.27902	-0.0544085	0.149961	0.31803	0.438873	0.50737	0.524166	0.495011	0.429952	0.341958	0.244304	0.148523	0.0654883	0.0122541	-0.0138358	-0.0659838	-0.0221346	0.168235	-0.322777	-0.014724	1.31427	-1.4	1.4	-1.4	0.97647	-1.4	0.731145	-1.4	0.499744	-1.4	0.469475	-0.97944
0	1.24446	1.37457	1.3845	1.27917	1.0733	0.789652	0.456649	0.105505	-0.232712	-0.529882	-0.76323	-0.91709	-0.983928	-0.964526	-0.867378	-0.707381	-0.503987	-0.27902	-0.0544086	0.149961	0.318031	0.438873	0.507366	0.524165	0.495024	0.429957	0.34192	0.244268	0.148648	0.0655196	0.0106295	-0.0141056	-0.0600156	-0.0393209	0.158855	-0.222405	-0.209038	1.4	-1.4	1.2554	-1.4	0.712144	-1.33005	0.604709	-1.4	0.542523	-1.4	0.334947	-0.72615
0	1.24446	1.37457	1.3845	1.27917	1.0733	0.789652	0.456649	0.105505	-0.232712	-0.529882	-0.76323	-0.91709	-0.983928	-0.964526	-0.867378	-0.707381	-0.503987	-0.279021	-0.0544088	0.149961	0.318031	0.438873	0.507363	0.524162	0.495036	0.429964	0.341886	0.244231	0.148747	0.0656004	0.00927492	-0.0149439	-0.0542827	-0.0521039	0.141784	-0.129034	-0.349565	1.4	-1.4	1.14811	-1.0255	0.186992	-0.255357	-0.567414	0.110102	-1.22343	0.572902	-1.4	1.2757
0	1.24446	1.37457	1.3845	1.27917	1.0733	0.789652	0.456649	0.105505	-0.232712	-0.529882	-0.76323	-0.91709	-0.983928	-0.964526	-0.867378	-0.707381	-0.503987	-0.279021	-0.0544089	0.149961	0.318032	0.438873	0.50736	0.524159	0.495047	0.429974	0.341855	0.244192	0.148823	0.0657179	0.00815985	-0.016159	-0.0491417	-0.0607421	0.119653	-0.0472611	-0.437699	1.37313	-1.4	0.92134	-0.379705	-0.674612	1.08099	-1.4	0.347598	-1.4	0.869549	-1.4	0.840835
0	1.24446	1.37457	1.3845	1.27917	1.0733	0.789652	0.456649	0.105505	-0.232712	-0.529882	-0.76323	-0.91709	-0.983928	-0.964526	-0.867378	-0.707381	-0.503987	-0.279021	-0.054409	0.149961	0.318032	0.438873	0.507358	0.524156	0.495056	0.429985	0.341828	0.244154	0.14888	0.0658535	0.00726501	-0.0176111	-0.0447771	-0.0657503	0.0948798	0.0200928	-0.398696	1.02365	-0.91202	0.205959	1.0468	-1.4	1.11489	-1.4	0.0915502	-1.15306	0.314628	-1.4	1.00575
0	1.24446	1.37457	1.3845	1.27917	1.0733	0.789652	0.456649	0.105505	-0.232712	-0.529882	-0.76323	-0.91709	-0.983928	-0.964526	-0.867378	-0.707381	-0.503987	-0.279021	-0.0544092	0.149961	0.318033	0.438874	0.507355	0.524152	0.495063	0.429998	0.341805	0.244115	0.148923	0.0659936	0.00656915	-0.0191923	-0.0412505	-0.0636879	0.0626585	0.0821351	-0.492376	0.874796	-0.358121	-0.630288	1.4	-1.4	-1.03149	0.141107	-0.930045	0.145893	-1.17868	0.244339	-0.797885
0	1.24446	1.37457	1.3845	1.27917	1.0733	0.789652	0.456649	0.105505	-0.232712	-0.529882	-0.76323	-0.91709	-0.983928	-0.964526	-0.867378	-0.707381	-0.503987	-0.279021	-0.0544093	0.14996	0.318033	0.438874	0.507354	0.524149	0.495069	0.430011	0.341787	0.244076	0.148955	0.0661296	0.00604597	-0.0208129	-0.0385564	-0.0638038	0.0390604	0.117136	-0.471571	0.636946	0.250927	-1.4	1.4	-1.4	-1.19368	0.435745	-1.4	0.564606	-1.4	0.5148	-1.4
0	1.24446	1.37457	1.3845	1.27917	1.0733	0.789652	0.456649	0.105505	-0.232712	-0.529882	-0.76323	-0.91709	-0.983928	-0.964526	-0.867378	-0.707381	-0.503987	-0.279021	-0.0544094	0.14996	0.318034	0.438875	0.507352	0.524145	0.495073	0.430024	0.341772	0.244037	0.148972	0.0662664	0.0056526	-0.0223787	-0.0366787	-0.0663126	0.0258214	0.12342	-0.388001	0.345664	0.834751	-1.4	1.4	-1.4	-0.386208	-0.535969	0.152329	-1.34876	0.57094	-1.4	1.02958
0	1.24446	1.37457	1.3845	1.27917	1.0733	0.789652	0.456649	0.105505	-0.232712	-0.529882	-0.76323	-0.91709	-0.983928	-0.964526	-0.867378	-0.707381	-0.503987	-0.279021	-0.0544095	0.14996	0.318034	0.438875	0.507351	0.524141	0.495076	0.430037	0.341761	0.243998	0.148982	0.0663944	0.00537211	-0.0238502	-0.0355189	-0.0638925	0.00895801	0.127387	-0.302947	0.093749	1.20899	-1.4	1.4	-1.4	0.263529	-1.4	0.827706	-1.4	0.344777	-1.4	1.09094
0	1.24446	1.37457	1.3845	1.27917	1.0733	0.789652	0.456649	0.105505	-0.232712	-0.529882	-0.76323	-0.91709	-0.983928	-0.964526	-0.867378	-0.707381	-0.503987	-0.279021	-0.0544095	0.14996	0.318034	0.438876	0.50735	0.524138	0.495078	0.43005	0.341754	0.243959	0.148984	0.0665101	0.00518639	-0.0252047	-0.0349531	-0.0600797	-0.00756031	0.128947	-0.229039	-0.0886223	1.09712	-1.4	1.4	-1.4	0.675039	-1.4	0.570472	-1.4	0.330764	-1.35314	0.562812
0	1.24446	1.37457	1.3845	1.27917	1.0733	0.789652	0.456649	0.105505	-0.232712	-0.529882	-0.76323	-0.91709	-0.983928	-0.964526	-0.867378	-0.707381	-0.503987	-0.279021	-0.0544096	0.14996	0.318034	0.438876	0.50735	0.524135	0.495079	0.430062	0.341751	0.243923	0.148981	0.0666133	0.00507188	-0.0264185	-0.0348756	-0.055928	-0.0213299	0.124848	-0.161792	-0.213233	1.27717	-1.4	1.4	-1.4	1.12335	-1.4	0.200368	-1.17794	0.169662	-1.0749	0.414843
0	1.24446	1.37457	1.3845	1.27917	1.0733	0.789652	0.456649	0.105505	-0.232712	-0.529882	-0.76323	-0.91709	-0.983928	-0.964526	-0.867378	-0.707381	-0.503987	-0.279021	-0.0544097	0.14996	0.318034	0.438877	0.507349	0.524132	0.495079	0.430073	0.34175	0.24389	0.14897	0.0667094	0.00500923	-0.0274808	-0.0351842	-0.0518589	-0.0317471	0.114726	-0.0987491	-0.296283	1.1711	-1.4	1.1922	-1.4	0.960787	-1.4	0.323638	-1.21063	0.0374401	-0.713441	-0.0449015
0	1.24446	1.37457	1.3845	1.27917	1.0733	0.789652	0.456649	0.105505	-0.232712	-0.529882	-0.76323	-0.91709	-0.983928	-0.964526	-0.867378	-0.707381	-0.503987	-0.279021	-0.0544097	0.14996	0.318034	0.438877	0.507349	0.524129	0.495078	0.430083	0.341752	0.243859	0.148954	0.0667945	0.00498772	-0.0283966	-0.035773	-0.0481088	-0.038966	0.100041	-0.0412122	-0.291745	0.894961	-1.0394	0.561338	-0.183463	-0.434239	0.193242	-1.4	0.851433	-1.4	0.292821	-1.4
0	1.24446	1.37457	1.3845	1.27917	1.0733	0.789652	0.456649	0.105505	-0.232712	-0.529882	-0.76323	-0.91709	-0.983928	-0.964526	-0.867378	-0.707381	-0.503987	-0.279021	-0.0544098	0.14996	0.318034	0.438878	0.507349	0.524127	0.495077	0.430092	0.341757	0.243831	0.148936	0.0668672	0.00499974	-0.0291789	-0.0365434	-0.0448246	-0.0433996	0.0827097	0.00834999	-0.368215	0.765428	-0.533952	-0.207544	1.29604	-1.4	0.612087	-1.4	0.821481	-1.4	0.282453	-1.4
0	1.24446	1.37457	1.3845	1.27917	1.0733	0.789652	0.456649	0.105505	-0.232712	-0.529882	-0.76323	-0.91709	-0.983928	-0.964526	-0.867378	-0.707381	-0.503987	-0.279021	-0.0544098	0.14996	0.318034	0.438878	0.507349	0.524125	0.495076	0.4301	0.341763	0.243806	0.148914	0.066929	0.00503542	-0.029837	-0.0374224	-0.04165	-0.0462746	0.0655338	0.0464665	-0.372194	0.581126	-0.0103283	-1.03377	1.4	-1.4	-1.25463	0.169985	-1.10259	0.124807	-0.916034	0.357395
0	1.24446	1.37457	1.3845	1.27917	1.0733	0.789652	0.456649	0.105505	-0.232712	-0.529882	-0.76323	-0.91709	-0.983928	-0.964526	-0.867378	-0.707381	-0.503987	-0.279021	-0.0544099	0.14996	0.318034	0.438879	0.507349	0.524123	0.495074	0.430106	0.34177	0.243783	0.148891	0.0669808	0.00508678	-0.0303809	-0.0383551	-0.0399893	-0.0422952	0.0406114	0.0862709	-0.362603	0.400443	0.406372	-1.4	1.4	-1.4	-0.349089	-0.602256	-0.0281379	-1.06025	0.484487	-1.4
0	1.24446	1.37457	1.3845	1.27917	1.0733	0.789652	0.456649	0.105505	-0.232712	-0.529882	-0.76323	-0.91709	-0.983928	-0.964526	-0.867378	-0.707381	-0.503987	-0.279021	-0.0544099	0.14996	0.318034	0.438879	0.507349	0.524121	0.495072	0.430112	0.341778	0.243764	0.148866	0.0670238	0.00514727	-0.0308219	-0.0392993	-0.0386445	-0.041444	0.0243403	0.105274	-0.31986	0.211948	0.724379	-1.4	1.4	-1.4	0.422535	-1.4	0.647673	-1.4	0.557457	-1.4
0	1.24446	1.37457	1.3845	1.27917	1.0733	0.789652	0.456649	0.105505	-0.232712	-0.529882	-0.76323	-0.91709	-0.983928	-0.964526	-0.867378	-0.707381	-0.503987	-0.279021	-0.0544099	0.14996	0.318034	0.438879	0.50735	0.52412	0.49507	0.430117	0.341787	0.243748	0.148839	0.0670591	0.00521239	-0.0311724	-0.0402217	-0.0376113	-0.0427933	0.016601	0.103181	-0.245431	0.0151483	0.956829	-1.4	1.4	-1.4	0.645528	-1.4	0.553242	-1.4	0.504925	-1.29479
0	1.24446	1.37457	1.3845	1.27917	1.0733	0.789652	0.456649	0.105505	-0.232712	-0.529882	-0.76323	-0.91709	-0.983928	-0.964526	-0.867378	-0.707381	-0.503987	-0.279021	-0.0544099	0.14996	0.318034	0.438879	0.50735	0.524119	0.495067	0.43012	0.341796	0.243736	0.148811	0.0670869	0.00527939	-0.031446	-0.041096	-0.0368735	-0.0383108	0.00213747	0.106821	-0.186891	-0.125374	0.829634	-1.4	1.17126	-1.4	0.85138	-1.4	0.283521	-1.4	0.461141	-1.20904
0	1.24446	1.37457	1.3845	1.27917	1.0733	0.789652	0.456649	0.105505	-0.232712	-0.529882	-0.76323	-0.91709	-0.983928	-0.964526	-0.867378	-0.707381	-0.503987	-0.279021	-0.05441	0.149959	0.318034	0.43888	0.50735	0.524118	0.495065	0.430123	0.341805	0.243726	0.148783	0.0671077	0.00534658	-0.0316558	-0.0419033	-0.0354252	-0.0384564	-0.00331917	0.0971471	-0.122458	-0.234977	0.984037	-1.4	0.824097	-1.23191	0.524907	-1.4	0.291	-1.23428	0.234464	-0.642642
0	1.24446	1.37457	1.3845	1.27917	1.0733	0.789652	0.456649	0.105505	-0.232712	-0.529882	-0.76323	-0.91709	-0.983928	-0.964526	-0.867378	-0.707381	-0.503987	-0.279021	-0.05441	0.149959	0.318034	0.43888	0.50735	0.524117	0.495063	0.430125	0.341814	0.24372	0.148756	0.0671218	0.0054129	-0.0318136	-0.0426324	-0.0351111	-0.0366849	-0.00886126	0.0862622	-0.0671373	-0.304214	0.902073	-1.34328	0.403791	-0.306951	-0.550044	0.163469	-1.4	0.818294	-1.4	0.953484
0	1.24446	1.37457	1.3845	1.27917	1.0733	0.789652	0.456649	0.105505	-0.232712	-0.529882	-0.76323	-0.91709	-0.983928	-0.964526	-0.867378	-0.707381	-0.503987	-0.279021	-0.05441	0.149959	0.318034	0.43888	0.507351	0.524117	0.495061	0.430126	0.341823	0.243716	0.148732	0.0671246	0.00548463	-0.0319397	-0.0432638	-0.0352311	-0.0345486	-0.0138323	0.0760281	-0.0254586	-0.331269	0.728383	-0.805154	-0.224389	0.835897	-1.4	0.786714	-1.4	0.44843	-1.4	1.3364
0	1.24446	1.37457	1.3845	1.27917	1.0733	0.789652	0.456649	0.105505	-0.232712	-0.529882	-0.76323	-0.91709	-0.983928	-0.964526	-0.867378	-0.707381	-0.503987	-0.279021	-0.05441	0.149959	0.318034	0.43888	0.507351	0.524116	0.495059	0.430127	0.34183	0.243714	0.148709	0.0671223	0.00555258	-0.0320301	-0.0438156	-0.0355556	-0.0324984	-0.0175433	0.0656576	0.00543459	-0.327566	0.527272	-0.231032	-1.04067	1.4	-1.4	-1.24808	0.118621	-1.01305	0.182283	-0.805858
0	1.24446	1.37457	1.3845	1.27917	1.0733	0.789652	0.456649	0.105505	-0.232712	-0.529882	-0.76323	-0.91709	-0.983928	-0.964526	-0.867378	-0.707381	-0.503987	-0.279021	-0.05441	0.149959	0.318034	0.43888	0.507351	0.524116	0.495057	0.430127	0.341838	0.243715	0.148687	0.0671179	0.00561062	-0.0320812	-0.0443103	-0.0359712	-0.030702	-0.01986	0.0548699	0.0285702	-0.305747	0.334015	0.227967	-1.4	1.4	-1.4	-1.2685	0.125792	-1.02491	0.190806	-0.819827
0	1.24446	1.37457	1.3845	1.27917	1.0733	0.789652	0.456649	0.105505	-0.232712	-0.529882	-0.76323	-0.91709	-0.983928	-0.964526	-0.867378	-0.707381	-0.503987	-0.279021	-0.05441	0.149959	0.318034	0.43888	0.507352	0.524116	0.495056	0.430127	0.341844	0.243717	0.148667	0.067111	0.00566021	-0.0321003	-0.0447509	-0.0364335	-0.0291854	-0.0209917	0.0440583	0.0453907	-0.274051	0.165186	0.536801	-1.4	1.4	-1.4	-0.165098	-1.15086	0.642609	-1.4	0.974347
0	1.24446	1.37457	1.3845	1.27917	1.0733	0.789652	0.456649	0.105505	-0.232712	-0.529882	-0.76323	-0.91709	-0.983928	-0.964526	-0.867378	-0.707381	-0.503987	-0.279021	-0.05441	0.149959	0.318034	0.43888	0.507352	0.524116	0.495054	0.430126	0.34185	0.24372	0.148648	0.0671012	0.00570247	-0.032097	-0.0451326	-0.036931	-0.0279176	-0.0212575	0.0338314	0.0564395	-0.236945	0.0255778	0.707128	-1.4	1.28608	-1.4	0.49265	-1.4	0.715231	-1.4	0.890522
0	1.24446	1.37457	1.3845	1.27917	1.0733	0.789652	0.456649	0.105505	-0.232712	-0.529882	-0.76323	-0.91709	-0.983928	-0.964526	-0.867378	-0.707381	-0.503987	-0.279021	-0.05441	0.149959	0.318034	0.43888	0.507352	0.524116	0.495053	0.430125	0.341855	0.243724	0.148632	0.0670886	0.00574	-0.0320813	-0.0454498	-0.0374611	-0.0268907	-0.0208939	0.0245938	0.0503794	-0.176696	-0.113515	0.808481	-1.4	1.05135	-1.4	0.777765	-1.4	0.210324	-1.19461	0.530235
0	1.24446	1.37457	1.3845	1.27917	1.0733	0.789652	0.456649	0.105505	-0.232712	-0.529882	-0.76323	-0.91709	-0.983928	-0.964526	-0.867378	-0.707381	-0.503987	-0.279021	-0.05441	0.149959	0.318034	0.43888	0.507352	0.524116	0.495052	0.430124	0.341859	0.24373	0.148617	0.0670729	0.0057748	-0.0320603	-0.0457021	-0.0380153	-0.0258169	-0.0187057	0.0140818	0.0567156	-0.144621	-0.187314	0.775114	-1.4	0.829423	-1.4	0.642195	-1.4	0.353465	-1.4	0.630088
0	1.24446	1.37457	1.3845	1.27917	1.0733	0.789652	0.456649	0.105505	-0.232712	-0.529882	-0.76323	-0.91709	-0.983928	-0.964526	-0.867378	-0.707381	-0.503987	-0.279021	-0.05441	0.149959	0.318034	0.43888	0.507353	0.524116	0.495051	0.430123	0.341863	0.243735	0.148605	0.0670551	0.00580553	-0.0320346	-0.0459008	-0.0385687	-0.0249453	-0.0185084	0.00872397	0.0537898	-0.10989	-0.236499	0.682103	-1.32228	0.496451	-0.80523	-0.0135636	-0.861821	-0.0837082	-0.577388	-0.139253
0	1.24446	1.37457	1.3845	1.27917	1.0733	0.789652	0.456649	0.105505	-0.232712	-0.529882	-0.76323	-0.91709	-0.983928	-0.964526	-0.867378	-0.707381	-0.503987	-0.279021	-0.05441	0.149959	0.318034	0.43888	0.507353	0.524116	0.49505	0.430122	0.341866	0.243741	0.148595	0.067036	0.00583155	-0.0320041	-0.0460576	-0.0390969	-0.0243468	-0.0193006	0.00707129	0.0454764	-0.0733596	-0.273516	0.5739	-0.893473	0.0107684	0.16641	-1.4	0.671885	-1.4	0.644819	-1.4
0	1.24446	1.37457	1.3845	1.27917	1.0733	0.789652	0.456649	0.105505	-0.232712	-0.529882	-0.76323	-0.91709	-0.983928	-0.964526	-0.867378	-0.707381	-0.503987	-0.279021	-0.05441	0.149959	0.318034	0.43888	0.507353	0.524116	0.495049	0.43012	0.341868	0.243747	0.148587	0.0670162	0.00585264	-0.0319695	-0.0461816	-0.0395845	-0.0239932	-0.0167396	0.000766127	0.0552197	-0.0730718	-0.248248	0.395892	-0.367293	-0.699524	1.16412	-1.4	-0.193291	-1.13302	0.745336	-1.4
0	1.24446	1.37457	1.3845	1.27917	1.0733	0.789652	0.456649	0.105505	-0.232712	-0.529882	-0.76323	-0.91709	-0.983928	-0.964526	-0.867378	-0.707381	-0.503987	-0.279021	-0.05441	0.149959	0.318034	0.43888	0.507353	0.524116	0.495049	0.430119	0.34187	0.243753	0.148582	0.0669962	0.00586877	-0.0319319	-0.046279	-0.0400248	-0.0238423	-0.0157388	-0.00249894	0.0505372	-0.0558217	-0.238637	0.254959	0.0092151	-1.27916	1.31461	-1.4	-0.343684	-0.643058	-0.0028191	-0.678808
0	1.24446	1.37457	1.3845	1.27917	1.0733	0.789652	0.456649	0.105505	-0.232712	-0.529882	-0.76323	-0.91709	-0.983928	-0.964526	-0.867378	-0.707381	-0.503987	-0.279021	-0.05441	0.149959	0.318034	0.43888	0.507353	0.524116	0.495048	0.430118	0.341871	0.243759	0.148578	0.0669764	0.00588004	-0.0318923	-0.0463539	-0.040418	-0.0238467	-0.0155659	-0.00314694	0.0398772	-0.0292943	-0.247304	0.169319	0.190623	-1.4	1.3869	-1.4	-0.502411	-0.452927	-0.21898	-0.364915
0	1.24446	1.37457	1.3845	1.27917	1.0733	0.789652	0.456649	0.105505	-0.232712	-0.529882	-0.76323	-0.91709	-0.983928	-0.964526	-0.867378	-0.707381	-0.503987	-0.279021	-0.05441	0.149959	0.318034	0.43888	0.507353	0.524117	0.495048	0.430116	0.341872	0.243765	0.148576	0.0669573	0.00588664	-0.0318517	-0.0464118	-0.0407623	-0.023969	-0.0143297	-0.00497408	0.0316938	-0.00995984	-0.246793	0.0950183	0.277602	-1.4	1.12242	-1.4	0.137239	-1.28831	0.430079	-1.31593
0	1.24446	1.37457	1.3845	1.27917	1.0733	0.789652	0.456649	0.105505	-0.232712	-0.529882	-0.76323	-0.91709	-0.983928	-0.964526	-0.867378	-0.707381	-0.503987	-0.279021	-0.05441	0.149959	0.318034	0.43888	0.507353	0.524117	0.495048	0.430115	0.341872	0.24377	0.148576	0.0669392	0.00588891	-0.0318112	-0.0464551	-0.0410618	-0.0241724	-0.0130073	-0.00680258	0.0255009	0.000882352	-0.231134	0.0140544	0.242511	-1.27862	0.756858	-1.4	0.469153	-1.4	0.503438	-1.26721
0	1.24446	1.37457	1.3845	1.27917	1.0733	0.789652	0.456649	0.105505	-0.232712	-0.529882	-0.76323	-0.91709	-0.983928	-0.964526	-0.867378	-0.707381	-0.503987	-0.279021	-0.05441	0.149959	0.318034	0.43888	0.507353	0.524117	0.495047	0.430114	0.341873	0.243775	0.148576	0.0669225	0.00588723	-0.0317722	-0.0464843	-0.0413235	-0.0244227	-0.0118535	-0.00799617	0.0198433	0.00687478	-0.207589	-0.0654811	0.282733	-1.18565	0.464701	-1.10787	0.134496	-0.953867	-0.0926136	-0.0806682
0	1.24446	1.37457	1.3845	1.27917	1.0733	0.789652	0.456649	0.105505	-0.232712	-0.529882	-0.76323	-0.91709	-0.983928	-0.964526	-0.867378	-0.707381	-0.503987	-0.279021	-0.05441	0.149959	0.318034	0.43888	0.507353	0.524117	0.495047	0.430113	0.341872	0.243779	0.148578	0.0669073	0.0058821	-0.0317351	-0.0465018	-0.0415514	-0.0246971	-0.0109215	-0.00847245	0.0142246	0.0104553	-0.18293	-0.132761	0.291578	-1.05773	0.194567	-0.485495	-0.601755	0.0838534	-1.34243	1.1349
0	1.24446	1.37457	1.3845	1.27917	1.0733	0.789652	0.456649	0.105505	-0.232712	-0.529882	-0.76323	-0.91709	-0.983928	-0.964526	-0.867378	-0.707381	-0.503987	-0.279021	-0.05441	0.149959	0.318034	0.43888	0.507353	0.524117	0.495047	0.430112	0.341872	0.243783	0.14858	0.0668939	0.00587405	-0.0317004	-0.0465041	-0.0417576	-0.0249675	-0.0102231	-0.00833694	0.00872694	0.0124462	-0.160055	-0.185841	0.27387	-0.898986	-0.073913	0.0517613	-1.4	0.766771	-1.4	0.832336
0	1.24446	1.37457	1.3845	1.27917	1.0733	0.789652	0.456649	0.105505	-0.232712	-0.529882	-0.76323	-0.91709	-0.983928	-0.964526	-0.867378	-0.707381	-0.503987	-0.279021	-0.05441	0.149959	0.318034	0.43888	0.507353	0.524117	0.495047	0.430111	0.341872	0.243786	0.148584	0.0668821	0.00586362	-0.0316688	-0.046497	-0.0419383	-0.0252336	-0.00971788	-0.0065258	-0.00139189	0.0125878	-0.136843	-0.21653	0.221984	-0.702726	-0.360566	0.472934	-1.4	0.469266	-1.4	0.734371
0	1.24446	1.37457	1.3845	1.27917	1.0733	0.789652	0.456649	0.105505	-0.232712	-0.529882	-0.76323	-0.91709	-0.983928	-0.964526	-0.867378	-0.707381	-0.503987	-0.279021	-0.05441	0.149959	0.318034	0.43888	0.507353	0.524118	0.495047	0.430111	0.341871	0.243789	0.148587	0.0668722	0.00585136	-0.0316408	-0.0464827	-0.0420932	-0.0254957	-0.00934862	-0.00610273	-0.00322455	0.00709631	-0.111557	-0.244214	0.256832	-0.684989	-0.441205	0.380733	-1.4	0.514046	-1.4	0.731749
0	1.24446	1.37457	1.3845	1.27917	1.0733	0.789652	0.456649	0.105505	-0.232712	-0.529882	-0.76323	-0.91709	-0.983928	-0.964526	-0.867378	-0.707381	-0.503987	-0.279021	-0.05441	0.149959	0.318034	0.43888	0.507353	0.524118	0.495047	0.43011	0.34187	0.243791	0.148591	0.066864	0.00583783	-0.0316169	-0.0464625	-0.0422244	-0.0257503	-0.00910993	-0.00553833	-0.00489906	0.00232643	-0.091932	-0.274763	0.214653	-0.550815	-0.60216	0.569162	-1.4	0.325552	-1.32053	0.452561
0	1.24446	1.37457	1.3845	1.27917	1.0733	0.789652	0.456649	0.105505	-0.232712	-0.529882	-0.76323	-0.91709	-0.983928	-0.964526	-0.867378	-0.707381	-0.503987	-0.279021	-0.05441	0.149959	0.318034	0.43888	0.507354	0.524118	0.495047	0.43011	0.34187	0.243793	0.148595	0.0668574	0.00582352	-0.0315971	-0.0464379	-0.0423342	-0.0259938	-0.00896862	-0.00491634	-0.00631615	0.00448554	-0.089026	-0.264156	0.107106	-0.315839	-0.861087	0.698404	-1.4	0.132744	-0.837606	-0.0615361
0	1.24446	1.37457	1.3845	1.27917	1.0733	0.789652	0.456649	0.105505	-0.232712	-0.529882	-0.76323	-0.91709	-0.983928	-0.964526	-0.867378	-0.707381	-0.503987	-0.279021	-0.05441	0.149959	0.318034	0.43888	0.507354	0.524118	0.495047	0.430109	0.341869	0.243794	0.148599	0.0668524	0.00580889	-0.0315815	-0.0464099	-0.0424249	-0.0262233	-0.0089039	-0.00428369	-0.00745312	-0.00720677	-0.0661754	-0.276212	0.0362577	-0.159257	-1.07878	0.718257	-1.4	0.0133019	-0.496477	-0.561066
0	1.24446	1.37457	1.3845	1.27917	1.0733	0.789652	0.456649	0.105505	-0.232712	-0.529882	-0.76323	-0.91709	-0.983928	-0.964526	-0.867378	-0.707381	-0.503987	-0.279021	-0.05441	0.149959	0.318034	0.43888	0.507354	0.524118	0.495047	0.430109	0.341868	0.243795	0.148603	0.0668488	0.00579434	-0.0315701	-0.0463797	-0.0424978	-0.0264383	-0.00889792	-0.0042003	-0.00741189	-0.0119828	-0.0561683	-0.271551	-0.0364093	-0.0359818	-1.18857	0.607102	-1.4	-0.112395	-0.221978	-0.958614
0	1.24446	1.37457	1.3845	1.27917	1.0733	0.789652	0.456649	0.105505	-0.232712	-0.529882	-0.76323	-0.91709	-0.983928	-0.964526	-0.867378	-0.707381	-0.503987	-0.279021	-0.05441	0.149959	0.318034	0.43888	0.507353	0.524118	0.495047	0.430108	0.341867	0.243796	0.148607	0.0668465	0.00578021	-0.0315626	-0.0463485	-0.0425554	-0.0266365	-0.00893875	-0.0035176	-0.00854572	-0.0140893	-0.0545622	-0.251757	-0.151859	0.13109	-1.33875	0.492628	-1.21249	-0.349597	0.139625	-1.33799
0	1.24446	1.37457	1.3845	1.27917	1.0733	0.789652	0.456649	0.105505	-0.232712	-0.529882	-0.76323	-0.91709	-0.983928	-0.964526	-0.867378	-0.707381	-0.503987	-0.279021	-0.05441	0.149959	0.318034	0.43888	0.507353	0.524118	0.495048	0.430108	0.341866	0.243797	0.14861	0.0668453	0.00576678	-0.0315586	-0.0463203	-0.0425939	-0.0268254	-0.00900396	-0.00281372	-0.00954818	-0.0160285	-0.0551691	-0.229079	-0.20125	0.169133	-1.27789	0.292258	-0.71377	-0.822276	0.578304	-1.4
0	1.24446	1.37457	1.3845	1.27917	1.0733	0.789652	0.456649	0.105505	-0.232712	-0.529882	-0.76323	-0.91709	-0.983928	-0.964526	-0.867378	-0.707381	-0.503987	-0.279021	-0.05441	0.149959	0.318034	0.43888	0.507353	0.524118	0.495048	0.430108	0.341866	0.243797	0.148614	0.0668451	0.00575427	-0.031558	-0.0462925	-0.0426208	-0.0269968	-0.00909611	-0.00219585	-0.0101794	-0.0181973	-0.055832	-0.209518	-0.23676	0.163918	-1.12379	0.0446445	-0.184729	-1.4	0.958978	-1.4
0	1.24446	1.37457	1.3845	1.27917	1.0733	0.789652	0.456649	0.105505	-0.232712	-0.529882	-0.76323	-0.91709	-0.983928	-0.964526	-0.867378	-0.707381	-0.503987	-0.279021	-0.05441	0.149959	0.318034	0.43888	0.507353	0.524118	0.495048	0.430108	0.341865	0.243797	0.148617	0.0668456	0.00574283	-0.0315601	-0.0462652	-0.0426391	-0.0271471	-0.00921534	-0.00166879	-0.010456	-0.0205213	-0.0562574	-0.194073	-0.259352	0.134314	-0.939508	-0.220561	0.261249	-1.4	0.752951	-1.4
0	1.24446	1.37457	1.3845	1.27917	1.0733	0.789652	0.456649	0.105505	-0.232712	-0.529882	-0.76323	-0.91709	-0.983928	-0.964526	-0.867378	-0.707381	-0.503987	-0.279021	-0.05441	0.149959	0.318034	0.43888	0.507353	0.524118	0.495048	0.430108	0.341864	0.243797	0.148619	0.0668468	0.00573258	-0.0315646	-0.0462391	-0.0426498	-0.0272777	-0.00935375	-0.00122978	-0.0104563	-0.0228391	-0.0566782	-0.181897	-0.272599	0.0916053	-0.757335	-0.475362	0.566907	-1.4	0.343895	-1.06933
0	1.24446	1.37457	1.3845	1.27917	1.0733	0.789652	0.456649	0.105505	-0.232712	-0.529882	-0.76323	-0.91709	-0.983928	-0.964526	-0.867378	-0.707381	-0.503987	-0.279021	-0.05441	0.149959	0.318034	0.43888	0.507353	0.524118	0.495048	0.430108	0.341864	0.243797	0.148622	0.0668485	0.00572357	-0.0315711	-0.0462151	-0.0426534	-0.0273914	-0.00950121	-0.000878443	-0.0102519	-0.0250303	-0.0573143	-0.171981	-0.288281	0.057091	-0.615131	-0.671204	0.691959	-1.4	0.135324	-0.514237
0	1.24446	1.37457	1.3845	1.27917	1.0733	0.789652	0.456649	0.105505	-0.232712	-0.529882	-0.76323	-0.91709	-0.983928	-0.964526	-0.867378	-0.707381	-0.503987	-0.279021	-0.05441	0.149959	0.318034	0.43888	0.507353	0.524118	0.495048	0.430108	0.341863	0.243797	0.148624	0.0668506	0.0057158	-0.031579	-0.0461935	-0.0426504	-0.0274907	-0.00964963	-0.000611559	-0.00990375	-0.0257214	-0.0604791	-0.16044	-0.297228	0.0168764	-0.491455	-0.818881	0.691784	-1.4	0.139995	-0.369271
0	1.24446	1.37457	1.3845	1.27917	1.0733	0.789652	0.456649	0.105505	-0.232712	-0.529882	-0.76323	-0.91709	-0.983928	-0.964526	-0.867378	-0.707381	-0.503987	-0.279021	-0.05441	0.149959	0.318034	0.43888	0.507353	0.524118	0.495048	0.430108	0.341863	0.243796	0.148625	0.0668529	0.00570928	-0.0315881	-0.0461747	-0.0426417	-0.0275773	-0.0097941	-0.000415811	-0.0094753	-0.0278163	-0.0611637	-0.154153	-0.295612	-0.0336669	-0.373999	-0.937283	0.626454	-1.4	0.18079	-0.376116
0	1.24446	1.37457	1.3845	1.27917	1.0733	0.789652	0.456649	0.105505	-0.232712	-0.529882	-0.76323	-0.91709	-0.983928	-0.964526	-0.867378	-0.707381	-0.503987	-0.279021	-0.05441	0.149959	0.318034	0.43888	0.507353	0.524118	0.495048	0.430108	0.341863	0.243796	0.148627	0.0668554	0.00570394	-0.0315978	-0.0461589	-0.0426283	-0.0276523	-0.00993224	-0.000289503	-0.00899754	-0.0298365	-0.0614007	-0.150564	-0.288121	-0.0873634	-0.271648	-1.01983	0.519427	-1.4	0.125716	-0.250626
0	1.24446	1.37457	1.3845	1.27917	1.0733	0.789652	0.456649	0.105505	-0.232712	-0.529882	-0.76323	-0.91709	-0.983928	-0.964526	-0.867378	-0.707381	-0.503987	-0.279021	-0.05441	0.149959	0.318034	0.43888	0.507353	0.524118	0.495048	0.430108	0.341862	0.243795	0.148628	0.066858	0.00569971	-0.0316079	-0.0461462	-0.0426111	-0.0277162	-0.0100633	-0.000215678	-0.00851496	-0.0314468	-0.0622056	-0.147225	-0.280332	-0.135144	-0.197111	-1.04982	0.377354	-1.26463	-0.102352	0.1384
0	1.24446	1.37457	1.3845	1.27917	1.0733	0.789652	0.456649	0.105505	-0.232712	-0.529882	-0.76323	-0.91709	-0.983928	-0.964526	-0.867378	-0.707381	-0.503987	-0.279021	-0.05441	0.149959	0.318034	0.43888	0.507353	0.524118	0.495048	0.430108	0.341862	0.243795	0.148629	0.0668605	0.0056965	-0.0316181	-0.0461366	-0.0425911	-0.0277684	-0.0101894	-0.000178218	-0.00806367	-0.0326063	-0.0637175	-0.14347	-0.274373	-0.173533	-0.15283	-1.0253	0.209591	-0.810051	-0.529026	0.714521
0	1.24446	1.37457	1.3845	1.27917	1.0733	0.789652	0.456649	0.105505	-0.232712	-0.529882	-0.76323	-0.91709	-0.983928	-0.964526	-0.867378	-0.707381	-0.503987	-0.279021	-0.05441	0.149959	0.318034	0.43888	0.507353	0.524118	0.495048	0.430108	0.341862	0.243795	0.14863	0.066863	0.00569422	-0.031628	-0.0461298	-0.0425694	-0.0278114	-0.0103068	-0.000172731	-0.00765339	-0.0333781	-0.0657184	-0.139599	-0.269891	-0.203705	-0.132534	-0.961104	0.029552	-0.374006	-1.07474	0.989071
0	1.24446	1.37457	1.3845	1.27917	1.0733	0.789652	0.456649	0.105505	-0.232712	-0.529882	-0.76323	-0.91709	-0.983928	-0.964526	-0.867378	-0.707381	-0.503987	-0.279021	-0.05441	0.149959	0.318034	0.43888	0.507353	0.524118	0.495048	0.430108	0.341862	0.243794	0.14863	0.0668654	0.00569276	-0.0316376	-0.0461257	-0.0425467	-0.0278459	-0.0104153	-0.000193034	-0.00728888	-0.0338421	-0.0679388	-0.136103	-0.265841	-0.241627	-0.142213	-0.848632	-0.172885	0.000278264	-1.4	1.18633
0	1.24446	1.37457	1.3845	1.27917	1.0733	0.789652	0.456649	0.105505	-0.232712	-0.529882	-0.76323	-0.91709	-0.983928	-0.964526	-0.867378	-0.707381	-0.503987	-0.279021	-0.05441	0.149959	0.318034	0.43888	0.507353	0.524118	0.495048	0.430108	0.341861	0.243794	0.148631	0.0668677	0.00569201	-0.0316466	-0.046124	-0.0425241	-0.0278723	-0.0105154	-0.000231783	-0.00697461	-0.0340672	-0.070169	-0.133327	-0.261457	-0.258018	-0.152394	-0.752484	-0.34488	0.235367	-1.4	0.96091
0	1.24446	1.37457	1.3845	1.27917	1.0733	0.789652	0.456649	0.105505	-0.232712	-0.529882	-0.76323	-0.91709	-0.983928	-0.964526	-0.867378	-0.707381	-0.503987	-0.279021	-0.05441	0.149959	0.318034	0.43888	0.507353	0.524118	0.495048	0.430108	0.341861	0.243793	0.148631	0.0668698	0.00569187	-0.0316549	-0.0461244	-0.042502	-0.0278908	-0.0106081	-0.000282807	-0.00671211	-0.0341115	-0.0722689	-0.131419	-0.256461	-0.273033	-0.163642	-0.671423	-0.47866	0.231676	-1.4	0.70332
0	1.24446	1.37457	1.3845	1.27917	1.0733	0.789652	0.456649	0.105505	-0.232712	-0.529882	-0.76323	-0.91709	-0.983928	-0.964526	-0.867378	-0.707381	-0.503987	-0.279021	-0.05441	0.149959	0.318034	0.43888	0.507353	0.524118	0.495048	0.430108	0.341861	0.243793	0.148631	0.0668717	0.00569222	-0.0316624	-0.0461266	-0.0424812	-0.0279021	-0.0106936	-0.000341852	-0.00649896	-0.0340261	-0.0741512	-0.130386	-0.25093	-0.286728	-0.144291	-0.654727	-0.522493	0.286456	-1.4	0.472202
0	1.24446	1.37457	1.3845	1.27917	1.0733	0.789652	0.456649	0.105505	-0.232712	-0.529882	-0.76323	-0.91709	-0.983928	-0.964526	-0.867378	-0.707381	-0.503987	-0.279021	-0.05441	0.149959	0.318034	0.43888	0.507353	0.524118	0.495048	0.430108	0.341861	0.243792	0.148631	0.0668734	0.00569298	-0.0316691	-0.0461303	-0.042462	-0.027907	-0.010772	-0.000406292	-0.00632975	-0.0338557	-0.0757669	-0.130149	-0.245124	-0.298896	-0.192905	-0.539446	-0.654933	0.3251	-1.4	0.268598
0	1.24446	1.37457	1.3845	1.27917	1.0733	0.789652	0.456649	0.105505	-0.232712	-0.529882	-0.76323	-0.91709	-0.983928	-0.964526	-0.867378	-0.707381	-0.503987	-0.279021	-0.05441	0.149959	0.318034	0.43888	0.507353	0.524118	0.495048	0.430108	0.341861	0.243792	0.148631	0.0668749	0.00569405	-0.0316749	-0.0461352	-0.0424448	-0.0279062	-0.0108431	-0.000474574	-0.00619646	-0.0336392	-0.0770942	-0.130584	-0.239351	-0.307778	-0.181183	-0.525722	-0.644734	0.192551	-1.13782	-0.0423114
0	1.24446	1.37457	1.3845	1.27917	1.0733	0.789652	0.456649	0.105505	-0.232712	-0.529882	-0.76323	-0.91709	-0.983928	-0.964526	-0.867378	-0.707381	-0.503987	-0.279021	-0.05441	0.149959	0.318034	0.43888	0.507353	0.524118	0.495049	0.430108	0.341861	0.243792	0.148631	0.0668762	0.00569536	-0.0316799	-0.0461409	-0.0424297	-0.0279006	-0.0109067	-0.000545716	-0.00609074	-0.0334075	-0.078134	-0.131545	-0.2339	-0.3175	-0.22429	-0.440105	-0.725682	0.148577	-0.902408	-0.332983
0	1.24446	1.37457	1.3845	1.27917	1.0733	0.789652	0.456649	0.105505	-0.232712	-0.529882	-0.76323	-0.91709	-0.983928	-0.964526	-0.867378	-0.707381	-0.503987	-0.279021	-0.05441	0.149959	0.318034	0.43888	0.507353	0.524118	0.495049	0.430108	0.341861	0.243792	0.148631	0.0668773	0.00569682	-0.0316841	-0.0461473	-0.042417	-0.027891	-0.0109627	-0.000618961	-0.0060145	-0.0331661	-0.0789298	-0.132846	-0.229056	-0.325059	-0.214329	-0.442224	-0.725661	0.047554	-0.619959	-0.664757
0	1.24446	1.37457	1.3845	1.27917	1.0733	0.789652	0.456649	0.105505	-0.232712	-0.529882	-0.76323	-0.91709	-0.983928	-0.964526	-0.867378	-0.707381	-0.503987	-0.279021	-0.05441	0.149959	0.318034	0.43888	0.507353	0.524118	0.495049	0.430108	0.341861	0.243791	0.14863	0.0668783	0.00569838	-0.0316875	-0.046154	-0.0424065	-0.0278785	-0.0110089	-0.000697018	-0.00595431	-0.0329402	-0.0794982	-0.134361	-0.224957	-0.330172	-0.255052	-0.37699	-0.771822	-0.00864937	-0.444346	-0.872979
0	1.24446	1.37457	1.3845	1.27917	1.0733	0.789652	0.456649	0.105505	-0.232712	-0.529882	-0.76323	-0.91709	-0.983928	-0.964526	-0.867378	-0.707381	-0.503987	-0.279021	-0.05441	0.149959	0.318034	0.43888	0.507353	0.524118	0.495049	0.430108	0.341861	0.243791	0.14863	0.0668791	0.00569998	-0.0316902	-0.0461608	-0.0423983	-0.0278638	-0.0110483	-0.000774099	-0.00591318	-0.0327285	-0.0798862	-0.135957	-0.221693	-0.333003	-0.270374	-0.352673	-0.767887	-0.0971443	-0.264887	-0.946088
0	1.24446	1.37457	1.3845	1.27917	1.0733	0.789652	0.456649	0.105505	-0.232712	-0.529882	-0.76323	-0.91709	-0.983928	-0.964526	-0.867378	-0.707381	-0.503987	-0.279021	-0.05441	0.149959	0.318034	0.43888	0.507353	0.524118	0.495049	0.430108	0.341861	0.243791	0.14863	0.0668797	0.00570158	-0.0316923	-0.0461675	-0.0423922	-0.0278477	-0.0110813	-0.000848325	-0.00589106	-0.0325288	-0.0801472	-0.137509	-0.219311	-0.333822	-0.286313	-0.337505	-0.744145	-0.197186	-0.0999509	-1.06597
0	1.24446	1.37457	1.3845	1.27917	1.0733	0.789652	0.456649	0.105505	-0.232712	-0.529882	-0.76323	-0.91709	-0.983928	-0.964526	-0.867378	-0.707381	-0.503987	-0.279021	-0.05441	0.149959	0.318034	0.43888	0.507353	0.524118	0.495049	0.430108	0.341861	0.243791	0.14863	0.0668802	0.00570314	-0.0316937	-0.0461741	-0.0423881	-0.0278308	-0.011108	-0.000919511	-0.0058846	-0.0323443	-0.0802966	-0.138977	-0.217717	-0.333073	-0.302138	-0.326631	-0.71475	-0.289489	-0.019243	-1.1719
0	1.24446	1.37457	1.3845	1.27917	1.0733	0.789652	0.456649	0.105505	-0.232712	-0.529882	-0.76323	-0.91709	-0.983928	-0.964526	-0.867378	-0.707381	-0.503987	-0.279021	-0.05441	0.149959	0.318034	0.43888	0.507353	0.524118	0.495049	0.430108	0.341861	0.243791	0.148629	0.0668805	0.00570464	-0.0316947	-0.0461804	-0.0423859	-0.0278139	-0.0111285	-0.000987692	-0.00589	-0.0321792	-0.0803598	-0.140324	-0.216796	-0.331199	-0.317235	-0.319539	-0.683267	-0.368516	0.0918203	-1.2092
0	1.24446	1.37457	1.3845	1.27917	1.0733	0.789652	0.456649	0.105505	-0.232712	-0.529882	-0.76323	-0.91709	-0.983928	-0.964526	-0.867378	-0.707381	-0.503987	-0.279021	-0.05441	0.149959	0.318034	0.43888	0.507353	0.524118	0.495049	0.430108	0.341861	0.243791	0.148629	0.0668808	0.00570604	-0.0316952	-0.0461862	-0.0423851	-0.0277974	-0.0111431	-0.00105271	-0.00590442	-0.0320355	-0.0803554	-0.141532	-0.216424	-0.328597	-0.331151	-0.334118	-0.623349	-0.463545	0.163967	-1.16218
0	1.24446	1.37457	1.3845	1.27917	1.0733	0.789652	0.456649	0.105505	-0.232712	-0.529882	-0.76323	-0.91709	-0.983928	-0.964526	-0.867378	-0.707381	-0.503987	-0.279021	-0.05441	0.149959	0.318034	0.43888	0.507353	0.524118	0.495049	0.430108	0.341861	0.24379	0.148629	0.066881	0.00570734	-0.0316953	-0.0461916	-0.0423858	-0.0277817	-0.0111523	-0.00111419	-0.00592602	-0.0319126	-0.0803011	-0.142592	-0.216486	-0.325594	-0.343593	-0.332129	-0.593416	-0.515054	0.161282	-0.988345
0	1.24446	1.37457	1.3845	1.27917	1.0733	0.789652	0.456649	0.105505	-0.232712	-0.529882	-0.76323	-0.91709	-0.983928	-0.964526	-0.867378	-0.707381	-0.503987	-0.279021	-0.05441	0.149959	0.318034	0.43888	0.507353	0.524118	0.495049	0.430108	0.341861	0.24379	0.148629	0.0668811	0.00570853	-0.0316951	-0.0461964	-0.0423875	-0.0277672	-0.0111566	-0.00117164	-0.00595368	-0.0318088	-0.0802133	-0.1435	-0.216878	-0.322447	-0.354418	-0.33299	-0.567902	-0.545886	0.120302	-0.759897
0	1.24446	1.37457	1.3845	1.27917	1.0733	0.789652	0.456649	0.105505	-0.232712	-0.529882	-0.76323	-0.91709	-0.983928	-0.964526	-0.867378	-0.707381	-0.503987	-0.279021	-0.05441	0.149959	0.318034	0.43888	0.507353	0.524118	0.495049	0.430108	0.341861	0.24379	0.148628	0.0668811	0.0057096	-0.0316946	-0.0462007	-0.0423902	-0.0277541	-0.0111567	-0.00122458	-0.00598661	-0.0317223	-0.0801044	-0.144261	-0.217508	-0.319348	-0.363588	-0.336257	-0.543377	-0.567257	0.0668846	-0.542293
0	1.24446	1.37457	1.3845	1.27917	1.0733	0.789652	0.456649	0.105505	-0.232712	-0.529882	-0.76323	-0.91709	-0.983928	-0.964526	-0.867378	-0.707381	-0.503987	-0.279021	-0.05441	0.149959	0.318034	0.43888	0.507353	0.524118	0.495049	0.430108	0.341861	0.24379	0.148628	0.0668811	0.00571054	-0.031694	-0.0462044	-0.0423936	-0.0277425	-0.0111531	-0.00127255	-0.00602415	-0.0316481	-0.0799896	-0.144876	-0.218307	-0.316427	-0.367734	-0.346527	-0.513368	-0.589959	0.0193396	-0.374279
0	1.24446	1.37457	1.3845	1.27917	1.0733	0.789652	0.456649	0.105505	-0.232712	-0.529882	-0.76323	-0.91709	-0.983928	-0.964526	-0.867378	-0.707381	-0.503987	-0.279021	-0.05441	0.149959	0.318034	0.43888	0.507353	0.524118	0.495049	0.430108	0.341861	0.24379	0.148628	0.066881	0.00571137	-0.0316932	-0.0462076	-0.0423975	-0.0277325	-0.0111467	-0.00131368	-0.00606825	-0.0315805	-0.0798818	-0.145351	-0.219217	-0.313767	-0.374883	-0.350787	-0.494845	-0.574184	-0.0681252	-0.185349
0	1.24446	1.37457	1.3845	1.27917	1.0733	0.789652	0.456649	0.105505	-0.232712	-0.529882	-0.76323	-0.91709	-0.983928	-0.964526	-0.867378	-0.707381	-0.503987	-0.279021	-0.05441	0.149959	0.318034	0.43888	0.507353	0.524118	0.495049	0.430108	0.341861	0.24379	0.148628	0.0668809	0.00571208	-0.0316923	-0.0462102	-0.0424017	-0.0277241	-0.0111379	-0.00134977	-0.00611464	-0.0315241	-0.0797762	-0.145715	-0.220158	-0.311462	-0.380909	-0.356023	-0.47931	-0.574779	-0.127146	-0.0709932
0	1.24446	1.37457	1.3845	1.27917	1.0733	0.789652	0.456649	0.105505	-0.232712	-0.529882	-0.76323	-0.91709	-0.983928	-0.964526	-0.867378	-0.707381	-0.503987	-0.279021	-0.05441	0.149959	0.318034	0.43888	0.507353	0.524118	0.495049	0.430108	0.341861	0.24379	0.148628	0.0668808	0.00571268	-0.0316914	-0.0462124	-0.0424061	-0.0277174	-0.0111275	-0.001381	-0.00616157	-0.0314804	-0.0796692	-0.145999	-0.221064	-0.309575	-0.385315	-0.362796	-0.464514	-0.59327	-0.150717	-0.0429223
0	1.24446	1.37457	1.3845	1.27917	1.0733	0.789652	0.456649	0.105505	-0.232712	-0.529882	-0.76323	-0.91709	-0.983928	-0.964526	-0.867378	-0.707381	-0.503987	-0.279021	-0.05441	0.149959	0.318034	0.43888	0.507353	0.524118	0.495049	0.430108	0.341861	0.24379	0.148628	0.0668806	0.00571318	-0.0316904	-0.0462141	-0.0424105	-0.0277122	-0.011116	-0.00140729	-0.0062085	-0.0314547	-0.0795518	-0.146232	-0.221881	-0.308137	-0.388225	-0.370679	-0.45066	-0.591137	-0.192561	-0.009994
0	1.24446	1.37457	1.3845	1.27917	1.0733	0.789652	0.456649	0.105505	-0.232712	-0.529882	-0.76323	-0.91709	-0.983928	-0.964526	-0.867378	-0.707381	-0.503987	-0.279021	-0.05441	0.149959	0.318034	0.43888	0.507353	0.524118	0.495049	0.430109	0.341861	0.24379	0.148627	0.0668805	0.00571359	-0.0316894	-0.0462154	-0.0424149	-0.0277084	-0.0111039	-0.00142866	-0.00625507	-0.0314399	-0.0794365	-0.14641	-0.222619	-0.30708	-0.389966	-0.379043	-0.438497	-0.583767	-0.237527	0.0207473
0	1.24446	1.37457	1.3845	1.27917	1.0733	0.789652	0.456649	0.105505	-0.232712	-0.529882	-0.76323	-0.91709	-0.983928	-0.964526	-0.867378	-0.707381	-0.503987	-0.279021	-0.05441	0.149959	0.318034	0.43888	0.507353	0.524118	0.495049	0.430109	0.341861	0.24379	0.148627	0.0668803	0.00571391	-0.0316885	-0.0462164	-0.0424191	-0.027706	-0.0110917	-0.00144527	-0.00630087	-0.0314334	-0.0793299	-0.14653	-0.223296	-0.30632	-0.390869	-0.387351	-0.428596	-0.573668	-0.279776	0.0398265
0	1.24446	1.37457	1.3845	1.27917	1.0733	0.789652	0.456649	0.105505	-0.232712	-0.529882	-0.76323	-0.91709	-0.983928	-0.964526	-0.867378	-0.707381	-0.503987	-0.279021	-0.05441	0.149959	0.318034	0.43888	0.507353	0.524118	0.495049	0.430109	0.341861	0.24379	0.148627	0.0668802	0.00571415	-0.0316876	-0.046217	-0.0424231	-0.0277047	-0.0110797	-0.00145739	-0.00634535	-0.0314337	-0.0792341	-0.146602	-0.223912	-0.305809	-0.391113	-0.395364	-0.421025	-0.561572	-0.317964	0.0459631
0	1.24446	1.37457	1.3845	1.27917	1.0733	0.789652	0.456649	0.105505	-0.232712	-0.529882	-0.76323	-0.91709	-0.983928	-0.964526	-0.867378	-0.707381	-0.503987	-0.279021	-0.05441	0.149959	0.318034	0.43888	0.507353	0.524118	0.495049	0.430109	0.341861	0.24379	0.148627	0.06688	0.00571434	-0.0316867	-0.0462173	-0.0424268	-0.0277044	-0.0110682	-0.00146539	-0.00638792	-0.0314401	-0.0791489	-0.146634	-0.224462	-0.305509	-0.39099	-0.402706	-0.41593	-0.547747	-0.352132	0.0415338
0	1.24446	1.37457	1.3845	1.27917	1.0733	0.789652	0.456649	0.105505	-0.232712	-0.529882	-0.76323	-0.91709	-0.983928	-0.964526	-0.867378	-0.707381	-0.503987	-0.279021	-0.05441	0.149959	0.318034	0.43888	0.507353	0.524118	0.495049	0.430109	0.341861	0.24379	0.148627	0.0668799	0.00571446	-0.0316859	-0.0462174	-0.0424302	-0.0277049	-0.0110574	-0.0014697	-0.00642801	-0.0314522	-0.0790733	-0.146636	-0.224944	-0.305393	-0.390575	-0.409369	-0.412974	-0.532967	-0.381942	0.0286596
0	1.24446	1.37457	1.3845	1.27917	1.0733	0.789652	0.456649	0.105505	-0.232712	-0.529882	-0.76323	-0.91709	-0.983928	-0.964526	-0.867378	-0.707381	-0.503987	-0.279021	-0.05441	0.149959	0.318034	0.43888	0.507353	0.524118	0.495049	0.430109	0.341861	0.24379	0.148627	0.0668797	0.00571453	-0.0316852	-0.0462173	-0.0424333	-0.0277062	-0.0110476	-0.00147079	-0.00646511	-0.0314695	-0.0790083	-0.146613	-0.22536	-0.305429	-0.389971	-0.415313	-0.411836	-0.517952	-0.407082	0.00909753
0	1.24446	1.37457	1.3845	1.27917	1.0733	0.789652	0.456649	0.105505	-0.232712	-0.529882	-0.76323	-0.91709	-0.983928	-0.964526	-0.867378	-0.707381	-0.503987	-0.279021	-0.05441	0.149959	0.318034	0.43888	0.507353	0.524118	0.495049	0.430109	0.341861	0.24379	0.148627	0.0668796	0.00571457	-0.0316845	-0.0462171	-0.042436	-0.027708	-0.0110389	-0.00146915	-0.00649619	-0.0314957	-0.0789436	-0.146586	-0.225693	-0.305613	-0.389224	-0.420571	-0.420013	-0.492022	-0.440733	0.000796803
0	1.24446	1.37457	1.3845	1.27917	1.0733	0.789652	0.456649	0.105505	-0.232712	-0.529882	-0.76323	-0.91709	-0.983928	-0.964526	-0.867378	-0.707381	-0.503987	-0.279021	-0.05441	0.149959	0.318034	0.43888	0.507353	0.524118	0.495049	0.430109	0.341861	0.24379	0.148627	0.0668795	0.00571457	-0.0316839	-0.0462167	-0.0424383	-0.0277102	-0.0110312	-0.00146528	-0.00652425	-0.0315247	-0.0788869	-0.146549	-0.225963	-0.305897	-0.388432	-0.42163	-0.425447	-0.47364	-0.461897	-0.0208239
0	1.24446	1.37457	1.3845	1.27917	1.0733	0.789652	0.456649	0.105505	-0.232712	-0.529882	-0.76323	-0.91709	-0.983928	-0.964526	-0.867378	-0.707381	-0.503987	-0.279021	-0.05441	0.149959	0.318034	0.43888	0.507353	0.524118	0.495048	0.430109	0.341861	0.24379	0.148627	0.0668794	0.00571454	-0.0316834	-0.0462163	-0.0424403	-0.0277128	-0.0110247	-0.00145966	-0.0065495	-0.0315542	-0.0788417	-0.146497	-0.22619	-0.30623	-0.387685	-0.426094	-0.425222	-0.466481	-0.464354	-0.0647191
0	1.24446	1.37457	1.3845	1.27917	1.0733	0.789652	0.456649	0.105505	-0.232712	-0.529882	-0.76323	-0.91709	-0.983928	-0.964526	-0.867378	-0.707381	-0.503987	-0.279021	-0.05441	0.149959	0.318034	0.43888	0.507353	0.524118	0.495048	0.430109	0.341862	0.24379	0.148627	0.0668793	0.00571449	-0.031683	-0.0462158	-0.042442	-0.0277155	-0.0110193	-0.00145273	-0.00657171	-0.0315837	-0.0788074	-0.146433	-0.226383	-0.306586	-0.387025	-0.430274	-0.425426	-0.461666	-0.449873	-0.128169
0	1.24446	1.37457	1.3845	1.27917	1.0733	0.789652	0.456649	0.105505	-0.232712	-0.529882	-0.76323	-0.91709	-0.983928	-0.964526	-0.867378	-0.707381	-0.503987	-0.279021	-0.05441	0.149959	0.318034	0.43888	0.507353	0.524118	0.495048	0.430109	0.341862	0.24379	0.148627	0.0668792	0.00571443	-0.0316826	-0.0462152	-0.0424434	-0.0277183	-0.011015	-0.0014449	-0.00659067	-0.0316136	-0.0787819	-0.146363	-0.22654	-0.30696	-0.386456	-0.433677	-0.4267	-0.455165	-0.449841	-0.164468
0	1.24446	1.37457	1.3845	1.27917	1.0733	0.789652	0.456649	0.105505	-0.232712	-0.529882	-0.76323	-0.91709	-0.983928	-0.964526	-0.867378	-0.707381	-0.503987	-0.279021	-0.05441	0.149959	0.318034	0.43888	0.507353	0.524118	0.495048	0.430109	0.341862	0.24379	0.148627	0.0668791	0.00571435	-0.0316823	-0.0462146	-0.0424445	-0.0277211	-0.0110117	-0.00143654	-0.00660632	-0.0316436	-0.0787633	-0.146292	-0.22666	-0.307349	-0.38597	-0.436356	-0.42882	-0.450923	-0.446453	-0.194356
0	1.24446	1.37457	1.3845	1.27917	1.0733	0.789652	0.456649	0.105505	-0.232712	-0.529882	-0.76323	-0.91709	-0.983928	-0.964526	-0.867378	-0.707381	-0.503987	-0.279021	-0.05441	0.149959	0.318034	0.43888	0.507353	0.524118	0.495048	0.430108	0.341862	0.24379	0.148627	0.066879	0.00571427	-0.031682	-0.0462141	-0.0424453	-0.0277239	-0.0110094	-0.00142797	-0.0066187	-0.0316736	-0.0787505	-0.146224	-0.226748	-0.307741	-0.385568	-0.438423	-0.431504	-0.446711	-0.443375	-0.217781
0	1.24446	1.37457	1.3845	1.27917	1.0733	0.789652	0.456649	0.105505	-0.232712	-0.529882	-0.76323	-0.91709	-0.983928	-0.964526	-0.867378	-0.707381	-0.503987	-0.279021	-0.05441	0.149959	0.318034	0.43888	0.507353	0.524118	0.495048	0.430108	0.341862	0.24379	0.148627	0.066879	0.00571418	-0.0316818	-0.0462135	-0.0424459	-0.0277266	-0.0110079	-0.00141947	-0.00662796	-0.0317031	-0.0787471	-0.146152	-0.226817	-0.308116	-0.38527	-0.439962	-0.434551	-0.442793	-0.440244	-0.236252
0	1.24446	1.37457	1.3845	1.27917	1.0733	0.789652	0.456649	0.105505	-0.232712	-0.529882	-0.76323	-0.91709	-0.983928	-0.964526	-0.867378	-0.707381	-0.503987	-0.279021	-0.05441	0.149959	0.318034	0.43888	0.507353	0.524118	0.495048	0.430108	0.341862	0.24379	0.148627	0.0668789	0.00571409	-0.0316816	-0.0462129	-0.0424463	-0.0277291	-0.0110071	-0.00141125	-0.00663432	-0.0317317	-0.0787487	-0.146083	-0.226858	-0.308484	-0.385047	-0.441096	-0.437739	-0.439406	-0.436783	-0.251177
0	1.24446	1.37457	1.3845	1.27917	1.0733	0.789652	0.456649	0.105505	-0.232712	-0.529882	-0.76323	-0.91709	-0.983928	-0.964526	-0.867378	-0.707381	-0.503987	-0.279021	-0.05441	0.149959	0.318034	0.43888	0.507353	0.524118	0.495048	0.430108	0.341862	0.24379	0.148627	0.0668789	0.005714	-0.0316815	-0.0462124	-0.0424466	-0.0277314	-0.011007	-0.00140348	-0.00663807	-0.031756	-0.0787594	-0.146013	-0.226886	-0.308827	-0.384908	-0.441895	-0.440948	-0.436618	-0.432966	-0.263399
0	1.24446	1.37457	1.3845	1.27917	1.0733	0.789652	0.456649	0.105505	-0.232712	-0.529882	-0.76323	-0.91709	-0.983928	-0.964526	-0.867378	-0.707381	-0.503987	-0.279021	-0.05441	0.149959	0.318034	0.43888	0.507353	0.524118	0.495048	0.430108	0.341862	0.24379	0.148627	0.0668788	0.00571391	-0.0316814	-0.0462119	-0.0424467	-0.0277335	-0.0110073	-0.00139631	-0.00663951	-0.0317791	-0.0787727	-0.145951	-0.226892	-0.309155	-0.384831	-0.442447	-0.444055	-0.434487	-0.428789	-0.273504
0	1.24446	1.37457	1.3845	1.27917	1.0733	0.789652	0.456649	0.105505	-0.232712	-0.529882	-0.76323	-0.91709	-0.983928	-0.964526	-0.867378	-0.707381	-0.503987	-0.279021	-0.05441	0.149959	0.318034	0.43888	0.507353	0.524118	0.495048	0.430108	0.341862	0.24379	0.148627	0.0668788	0.00571383	-0.0316814	-0.0462115	-0.0424467	-0.0277355	-0.0110082	-0.00138983	-0.00663897	-0.0318011	-0.0787867	-0.145899	-0.226877	-0.309473	-0.384798	-0.442824	-0.446974	-0.430244	-0.428266	-0.27697
0	1.24446	1.37457	1.3845	1.27917	1.0733	0.789652	0.456649	0.105505	-0.232712	-0.529882	-0.76323	-0.91709	-0.983928	-0.964526	-0.867378	-0.707381	-0.503987	-0.279021	-0.05441	0.149959	0.318034	0.43888	0.507353	0.524118	0.495048	0.430108	0.341862	0.24379	0.148627	0.0668788	0.00571375	-0.0316813	-0.0462111	-0.0424465	-0.0277372	-0.0110093	-0.00138408	-0.0066368	-0.0318216	-0.0788013	-0.145857	-0.226842	-0.309774	-0.384805	-0.443068	-0.449674	-0.42912	-0.423437	-0.284072
0	1.24446	1.37457	1.3845	1.27917	1.0733	0.789652	0.456649	0.105505	-0.232712	-0.529882	-0.76323	-0.91709	-0.983928	-0.964526	-0.867378	-0.707381	-0.503987	-0.279021	-0.05441	0.149959	0.318034	0.43888	0.507353	0.524118	0.495048	0.430108	0.341862	0.24379	0.148627	0.0668788	0.00571368	-0.0316813	-0.0462107	-0.0424463	-0.0277386	-0.0110108	-0.00137911	-0.00663332	-0.0318402	-0.078817	-0.145823	-0.226798	-0.31005	-0.384859	-0.443197	-0.452156	-0.429001	-0.417904	-0.291342
0	1.24446	1.37457	1.3845	1.27917	1.0733	0.789652	0.456649	0.105505	-0.232712	-0.529882	-0.76323	-0.91709	-0.983928	-0.964526	-0.867378	-0.707381	-0.503987	-0.279021	-0.05441	0.149959	0.318034	0.43888	0.507353	0.524118	0.495048	0.430108	0.341862	0.24379	0.148627	0.0668787	0.00571361	-0.0316813	-0.0462104	-0.0424461	-0.0277399	-0.0110124	-0.0013749	-0.00662884	-0.0318567	-0.0788339	-0.145796	-0.226749	-0.310292	-0.384965	-0.443227	-0.45443	-0.429385	-0.412481	-0.297191
0	1.24446	1.37457	1.3845	1.27917	1.0733	0.789652	0.456649	0.105505	-0.232712	-0.529882	-0.76323	-0.91709	-0.983928	-0.964526	-0.867378	-0.707381	-0.503987	-0.279021	-0.05441	0.149959	0.318034	0.43888	0.507353	0.524118	0.495048	0.430108	0.341862	0.24379	0.148627	0.0668787	0.00571355	-0.0316814	-0.0462102	-0.0424458	-0.027741	-0.0110141	-0.00137144	-0.00662365	-0.0318709	-0.078852	-0.145773	-0.226701	-0.310498	-0.385119	-0.443178	-0.456491	-0.430109	-0.407383	-0.301303
0	1.24446	1.37457	1.3845	1.27917	1.0733	0.789652	0.456649	0.105505	-0.232712	-0.529882	-0.76323	-0.91709	-0.983928	-0.964526	-0.867378	-0.707381	-0.503987	-0.279021	-0.05441	0.149959	0.318034	0.43888	0.507353	0.524118	0.495048	0.430108	0.341862	0.243791	0.148627	0.0668787	0.00571349	-0.0316814	-0.0462099	-0.0424455	-0.0277418	-0.0110159	-0.00136868	-0.006618	-0.0318827	-0.078868	-0.145759	-0.226648	-0.310678	-0.385299	-0.443097	-0.456544	-0.43361	-0.399581	-0.307708
0	1.24446	1.37457	1.3845	1.27917	1.0733	0.789652	0.456649	0.105505	-0.232712	-0.529882	-0.76323	-0.91709	-0.983928	-0.964526	-0.867378	-0.707381	-0.503987	-0.279021	-0.05441	0.149959	0.318034	0.43888	0.507353	0.524118	0.495048	0.430108	0.341862	0.243791	0.148627	0.0668787	0.00571344	-0.0316814	-0.0462097	-0.0424451	-0.0277425	-0.0110176	-0.00136659	-0.00661213	-0.0318922	-0.0788849	-0.145749	-0.226598	-0.310827	-0.385504	-0.442994	-0.45839	-0.43448	-0.397841	-0.305301
0	1.24446	1.37457	1.3845	1.27917	1.0733	0.789652	0.456649	0.105505	-0.232712	-0.529882	-0.76323	-0.91709	-0.983928	-0.964526	-0.867378	-0.707381	-0.503987	-0.279021	-0.05441	0.149959	0.318034	0.43888	0.507353	0.524118	0.495048	0.430108	0.341862	0.243791	0.148627	0.0668787	0.0057134	-0.0316815	-0.0462096	-0.0424448	-0.0277431	-0.0110194	-0.0013651	-0.00660623	-0.0318995	-0.0789028	-0.145741	-0.226554	-0.310941	-0.385735	-0.442876	-0.460244	-0.434797	-0.395169	-0.303349
0	1.24446	1.37457	1.3845	1.27917	1.0733	0.789652	0.456649	0.105505	-0.232712	-0.529882	-0.76323	-0.91709	-0.983928	-0.964526	-0.867378	-0.707381	-0.503987	-0.279021	-0.05441	0.149959	0.318034	0.43888	0.507353	0.524118	0.495048	0.430108	0.341862	0.243791	0.148627	0.0668787	0.00571336	-0.0316815	-0.0462094	-0.0424445	-0.0277435	-0.011021	-0.00136414	-0.00660046	-0.0319048	-0.0789212	-0.145734	-0.226518	-0.311026	-0.385979	-0.442762	-0.461839	-0.435342	-0.392484	-0.301769
0	1.24446	1.37457	1.3845	1.27917	1.0733	0.789652	0.456649	0.105505	-0.232712	-0.529882	-0.76323	-0.91709	-0.983928	-0.964526	-0.867378	-0.707381	-0.503987	-0.279021	-0.05441	0.149959	0.318034	0.43888	0.507353	0.524118	0.495048	0.430108	0.341862	0.243791	0.148627	0.0668787	0.00571333	-0.0316816	-0.0462093	-0.0424441	-0.0277438	-0.0110226	-0.00136365	-0.00659495	-0.0319081	-0.0789395	-0.145729	-0.226486	-0.311093	-0.386217	-0.442679	-0.463139	-0.436246	-0.389737	-0.30052
0	1.24446	1.37457	1.3845	1.27917	1.0733	0.789652	0.456649	0.105505	-0.232712	-0.529882	-0.76323	-0.91709	-0.983928	-0.964526	-0.867378	-0.707381	-0.503987	-0.279021	-0.05441	0.149959	0.318034	0.43888	0.507353	0.524118	0.495048	0.430108	0.341862	0.243791	0.148627	0.0668787	0.0057133	-0.0316816	-0.0462092	-0.0424438	-0.0277439	-0.0110241	-0.00136356	-0.0065898	-0.0319098	-0.0789574	-0.145727	-0.226458	-0.311137	-0.386454	-0.442622	-0.464187	-0.437411	-0.387057	-0.299379
0	1.24446	1.37457	1.3845	1.27917	1.0733	0.789652	0.456649	0.105505	-0.232712	-0.529882	-0.76323	-0.91709	-0.983928	-0.964526	-0.867378	-0.707381	-0.503987	-0.279021	-0.05441	0.149959	0.318034	0.43888	0.507353	0.524118	0.495048	0.430108	0.341862	0.243791	0.148627	0.0668787	0.00571328	-0.0316817	-0.0462092	-0.0424436	-0.027744	-0.0110254	-0.00136381	-0.00658507	-0.0319101	-0.0789744	-0.145728	-0.226432	-0.311166	-0.38668	-0.442598	-0.465014	-0.438737	-0.384588	-0.298106
0	1.24446	1.37457	1.3845	1.27917	1.0733	0.789652	0.456649	0.105505	-0.232712	-0.529882	-0.76323	-0.91709	-0.983928	-0.964526	-0.867378	-0.707381	-0.503987	-0.279021	-0.05441	0.149959	0.318034	0.43888	0.507353	0.524118	0.495048	0.430108	0.341862	0.243791	0.148627	0.0668787	0.00571326	-0.0316817	-0.0462091	-0.0424433	-0.027744	-0.0110266	-0.00136432	-0.00658083	-0.0319091	-0.0789901	-0.145732	-0.226406	-0.311186	-0.386887	-0.442613	-0.465648	-0.440141	-0.382431	-0.296556
0	1.24446	1.37457	1.3845	1.27917	1.0733	0.789652	0.456649	0.105505	-0.232712	-0.529882	-0.76323	-0.91709	-0.983928	-0.964526	-0.867378	-0.707381	-0.503987	-0.279021	-0.05441	0.149959	0.318034	0.43888	0.507353	0.524118	0.495048	0.430108	0.341862	0.243791	0.148627	0.0668787	0.00571324	-0.0316818	-0.0462091	-0.042443	-0.027744	-0.0110277	-0.00136505	-0.0065771	-0.0319072	-0.0790044	-0.145738	-0.226381	-0.311199	-0.387072	-0.442665	-0.466124	-0.44155	-0.380734	-0.29455
0	1.24446	1.37457	1.3845	1.27917	1.0733	0.789652	0.456649	0.105505	-0.232712	-0.529882	-0.76323	-0.91709	-0.983928	-0.964526	-0.867378	-0.707381	-0.503987	-0.279021	-0.05441	0.149959	0.318034	0.43888	0.507353	0.524118	0.495048	0.430108	0.341862	0.243791	0.148627	0.0668787	0.00571323	-0.0316818	-0.0462091	-0.0424428	-0.0277439	-0.0110286	-0.00136594	-0.00657388	-0.0319045	-0.0790171	-0.145747	-0.226357	-0.311206	-0.387238	-0.442746	-0.466478	-0.442903	-0.379364	-0.292345
0	1.24446	1.37457	1.3845	1.27917	1.0733	0.789652	0.456649	0.105505	-0.232712	-0.529882	-0.76323	-0.91709	-0.983928	-0.964526	-0.867378	-0.707381	-0.503987	-0.279021	-0.05441	0.149959	0.318034	0.43888	0.507353	0.524118	0.495048	0.430108	0.341862	0.243791	0.148627	0.0668787	0.00571322	-0.0316819	-0.0462091	-0.0424426	-0.0277438	-0.0110294	-0.00136694	-0.00657116	-0.0319012	-0.079028	-0.145757	-0.226336	-0.311207	-0.387386	-0.442848	-0.466743	-0.444155	-0.378396	-0.289915
0	1.24446	1.37457	1.3845	1.27917	1.0733	0.789652	0.456649	0.105505	-0.232712	-0.529882	-0.76323	-0.91709	-0.983928	-0.964526	-0.867378	-0.707381	-0.503987	-0.279021	-0.05441	0.149959	0.318034	0.43888	0.507353	0.524118	0.495048	0.430108	0.341862	0.243791	0.148627	0.0668787	0.00571321	-0.0316819	-0.0462091	-0.0424425	-0.0277436	-0.0110301	-0.001368	-0.00656894	-0.0318975	-0.0790373	-0.14577	-0.226316	-0.311202	-0.387517	-0.442963	-0.466946	-0.44528	-0.377814	-0.287322
0	1.24446	1.37457	1.3845	1.27917	1.0733	0.789652	0.456649	0.105505	-0.232712	-0.529882	-0.76323	-0.91709	-0.983928	-0.964526	-0.867378	-0.707381	-0.503987	-0.279021	-0.05441	0.149959	0.318034	0.43888	0.507353	0.524118	0.495048	0.430108	0.341862	0.243791	0.148627	0.0668788	0.00571321	-0.0316819	-0.0462091	-0.0424423	-0.0277434	-0.0110306	-0.0013691	-0.00656717	-0.0318936	-0.0790448	-0.145783	-0.226299	-0.311193	-0.387634	-0.443087	-0.467105	-0.446267	-0.377572	-0.284671
0	1.24446	1.37457	1.3845	1.27917	1.0733	0.789652	0.456649	0.105505	-0.232712	-0.529882	-0.76323	-0.91709	-0.983928	-0.964526	-0.867378	-0.707381	-0.503987	-0.279021	-0.05441	0.149959	0.318034	0.43888	0.507353	0.524118	0.495048	0.430108	0.341862	0.243791	0.148627	0.0668788	0.0057132	-0.031682	-0.0462091	-0.0424422	-0.0277432	-0.0110311	-0.00137021	-0.00656582	-0.0318896	-0.0790508	-0.145797	-0.226285	-0.31118	-0.387738	-0.443214	-0.467236	-0.447119	-0.377611	-0.282076
0	1.24446	1.37457	1.3845	1.27917	1.0733	0.789652	0.456649	0.105505	-0.232712	-0.529882	-0.76323	-0.91709	-0.983928	-0.964526	-0.867378	-0.707381	-0.503987	-0.279021	-0.05441	0.149959	0.318034	0.43888	0.507353	0.524118	0.495048	0.430108	0.341862	0.243791	0.148627	0.0668788	0.0057132	-0.031682	-0.0462091	-0.0424421	-0.027743	-0.0110314	-0.00137129	-0.00656486	-0.0318857	-0.0790552	-0.145811	-0.226274	-0.311164	-0.38783	-0.443343	-0.467346	-0.447844	-0.377869	-0.279636
0	1.24446	1.37457	1.3845	1.27917	1.0733	0.789652	0.456649	0.105505	-0.232712	-0.529882	-0.76323	-0.91709	-0.983928	-0.964526	-0.867378	-0.707381	-0.503987	-0.279021	-0.05441	0.149959	0.318034	0.43888	0.507353	0.524118	0.495048	0.430108	0.341862	0.243791	0.148627	0.0668788	0.0057132	-0.031682	-0.0462092	-0.042442	-0.0277428	-0.0110317	-0.00137232	-0.00656424	-0.0318819	-0.0790583	-0.145825	-0.226267	-0.311145	-0.387911	-0.443471	-0.467443	-0.448455	-0.378286	-0.277424
0	1.24446	1.37457	1.3845	1.27917	1.0733	0.789652	0.456649	0.105505	-0.232712	-0.529882	-0.76323	-0.91709	-0.983928	-0.964526	-0.867378	-0.707381	-0.503987	-0.279021	-0.05441	0.149959	0.318034	0.43888	0.507353	0.524118	0.495048	0.430108	0.341862	0.243791	0.148627	0.0668788	0.0057132	-0.031682	-0.0462092	-0.0424419	-0.0277426	-0.0110319	-0.0013733	-0.00656391	-0.0318783	-0.0790601	-0.145838	-0.226262	-0.311124	-0.38798	-0.443597	-0.467531	-0.448967	-0.378811	-0.275486
0	1.24446	1.37457	1.3845	1.27917	1.0733	0.789652	0.456649	0.105505	-0.232712	-0.529882	-0.76323	-0.91709	-0.983928	-0.964526	-0.867378	-0.707381	-0.503987	-0.279021	-0.05441	0.149959	0.318034	0.43888	0.507353	0.524118	0.495048	0.430108	0.341862	0.243791	0.148627	0.0668788	0.0057132	-0.031682	-0.0462092	-0.0424419	-0.0277425	-0.011032	-0.0013742	-0.00656384	-0.0318749	-0.0790609	-0.145851	-0.226261	-0.311102	-0.388044	-0.443713	-0.467623	-0.449381	-0.379415	-0.273824
0	1.24446	1.37457	1.3845	1.27917	1.0733	0.789652	0.456649	0.105505	-0.232712	-0.529882	-0.76323	-0.91709	-0.983928	-0.964526	-0.867378	-0.707381	-0.503987	-0.279021	-0.05441	0.149959	0.318034	0.43888	0.507353	0.524118	0.495048	0.430108	0.341862	0.243791	0.148627	0.0668788	0.0057132	-0.0316821	-0.0462092	-0.0424418	-0.0277423	-0.0110321	-0.00137503	-0.00656397	-0.0318718	-0.0790608	-0.145862	-0.226262	-0.31108	-0.388096	-0.443829	-0.467705	-0.449728	-0.380045	-0.272465
0	1.24446	1.37457	1.3845	1.27917	1.0733	0.789652	0.456649	0.105505	-0.232712	-0.529882	-0.76323	-0.91709	-0.983928	-0.964526	-0.867378	-0.707381	-0.503987	-0.279021	-0.05441	0.149959	0.318034	0.43888	0.507353	0.524118	0.495048	0.430108	0.341862	0.243791	0.148627	0.0668788	0.00571321	-0.0316821	-0.0462093	-0.0424418	-0.0277421	-0.0110321	-0.00137578	-0.00656428	-0.0318691	-0.0790599	-0.145873	-0.226265	-0.311058	-0.388135	-0.443946	-0.467777	-0.450025	-0.380664	-0.271413
0	1.24446	1.37457	1.3845	1.27917	1.0733	0.789652	0.456649	0.105505	-0.232712	-0.529882	-0.76323	-0.91709	-0.983928	-0.964526	-0.867378	-0.707381	-0.503987	-0.279021	-0.05441	0.149959	0.318034	0.43888	0.507353	0.524118	0.495048	0.430108	0.341862	0.243791	0.148627	0.0668788	0.00571321	-0.0316821	-0.0462093	-0.0424418	-0.027742	-0.0110321	-0.00137645	-0.00656472	-0.0318667	-0.0790585	-0.145883	-0.22627	-0.311038	-0.388163	-0.444063	-0.467842	-0.450279	-0.38126	-0.270632
0	1.24446	1.37457	1.3845	1.27917	1.0733	0.789652	0.456649	0.105505	-0.232712	-0.529882	-0.76323	-0.91709	-0.983928	-0.964526	-0.867378	-0.707381	-0.503987	-0.279021	-0.05441	0.149959	0.318034	0.43888	0.507353	0.524118	0.495048	0.430108	0.341862	0.243791	0.148627	0.0668788	0.00571321	-0.0316821	-0.0462093	-0.0424418	-0.0277419	-0.0110321	-0.00137703	-0.00656526	-0.0318646	-0.0790566	-0.145891	-0.226277	-0.311019	-0.388181	-0.444177	-0.467904	-0.450492	-0.381829	-0.270076
0	1.24446	1.37457	1.3845	1.27917	1.0733	0.789652	0.456649	0.105505	-0.232712	-0.529882	-0.76323	-0.91709	-0.983928	-0.964526	-0.867378	-0.707381	-0.503987	-0.279021	-0.05441	0.149959	0.318034	0.43888	0.507353	0.524118	0.495048	0.430108	0.341862	0.243791	0.148627	0.0668788	0.00571321	-0.0316821	-0.0462093	-0.0424418	-0.0277417	-0.011032	-0.00137754	-0.00656587	-0.0318629	-0.0790543	-0.145898	-0.226285	-0.311002	-0.388191	-0.444285	-0.467967	-0.450665	-0.382372	-0.2697
0	1.24446	1.37457	1.3845	1.27917	1.0733	0.789652	0.456649	0.105505	-0.232712	-0.529882	-0.76323	-0.91709	-0.983928	-0.964526	-0.867378	-0.707381	-0.503987	-0.279021	-0.05441	0.149959	0.318034	0.43888	0.507353	0.524118	0.495048	0.430108	0.341862	0.243791	0.148627	0.0668788	0.00571322	-0.0316821	-0.0462094	-0.0424418	-0.0277416	-0.0110319	-0.00137796	-0.00656652	-0.0318614	-0.0790519	-0.145904	-0.226294	-0.310988	-0.388194	-0.444387	-0.468033	-0.450802	-0.382887	-0.269467
0	1.24446	1.37457	1.3845	1.27917	1.0733	0.789652	0.456649	0.105505	-0.232712	-0.529882	-0.76323	-0.91709	-0.983928	-0.964526	-0.867378	-0.707381	-0.503987	-0.279021	-0.05441	0.149959	0.318034	0.43888	0.507353	0.524118	0.495048	0.430108	0.341862	0.243791	0.148627	0.0668788	0.00571322	-0.0316821	-0.0462094	-0.0424418	-0.0277415	-0.0110318	-0.00137832	-0.00656719	-0.0318603	-0.0790493	-0.145909	-0.226304	-0.310976	-0.388191	-0.44448	-0.468104	-0.450908	-0.383369	-0.269353
0	1.24446	1.37457	1.3845	1.27917	1.0733	0.789652	0.456649	0.105505	-0.232712	-0.529882	-0.76323	-0.91709	-0.983928	-0.964526	-0.867378	-0.707381	-0.503987	-0.279021	-0.05441	0.149959	0.318034	0.43888	0.507353	0.524118	0.495048	0.430108	0.341862	0.243791	0.148627	0.0668788	0.00571322	-0.0316821	-0.0462094	-0.0424418	-0.0277415	-0.0110317	-0.00137861	-0.00656787	-0.0318594	-0.0790467	-0.145912	-0.226313	-0.310967	-0.388184	-0.444565	-0.46818	-0.450989	-0.383815	-0.269337
0	1.24446	1.37457	1.3845	1.27917	1.0733	0.789652	0.456649	0.105505	-0.232712	-0.529882	-0.76323	-0.91709	-0.983928	-0.964526	-0.867378	-0.707381	-0.503987	-0.279021	-0.05441	0.149959	0.318034	0.43888	0.507353	0.524118	0.495048	0.430108	0.341862	0.243791	0.148627	0.0668788	0.00571322	-0.0316821	-0.0462094	-0.0424418	-0.0277414	-0.0110316	-0.00137884	-0.00656853	-0.0318588	-0.0790441	-0.145915	-0.226323	-0.31096	-0.388174	-0.44464	-0.46826	-0.45105	-0.384223	-0.269402
0	1.24446	1.37457	1.3845	1.27917	1.0733	0.789652	0.456649	0.105505	-0.232712	-0.529882	-0.76323	-0.91709	-0.983928	-0.964526	-0.867378	-0.707381	-0.503987	-0.279021	-0.05441	0.149959	0.318034	0.43888	0.507353	0.524118	0.495048	0.430108	0.341862	0.243791	0.148627	0.0668788	0.00571323	-0.0316821	-0.0462094	-0.0424418	-0.0277413	-0.0110315	-0.00137902	-0.00656917	-0.0318584	-0.0790417	-0.145917	-0.226332	-0.310955	-0.388161	-0.444705	-0.468344	-0.451095	-0.384589	-0.269534
0	1.24446	1.37457	1.3845	1.27917	1.0733	0.789652	0.456649	0.105505	-0.232712	-0.529882	-0.76323	-0.91709	-0.983928	-0.964526	-0.867378	-0.707381	-0.503987	-0.279021	-0.05441	0.149959	0.318034	0.43888	0.507353	0.524118	0.495048	0.430108	0.341862	0.243791	0.148627	0.0668788	0.00571323	-0.0316821	-0.0462094	-0.0424418	-0.0277413	-0.0110314	-0.00137916	-0.00656977	-0.0318582	-0.0790393	-0.145918	-0.226341	-0.310953	-0.388147	-0.444762	-0.46843	-0.45113	-0.384915	-0.269719
0	1.24446	1.37457	1.3845	1.27917	1.0733	0.789652	0.456649	0.105505	-0.232712	-0.529882	-0.76323	-0.91709	-0.983928	-0.964526	-0.867378	-0.707381	-0.503987	-0.279021	-0.05441	0.149959	0.318034	0.43888	0.507353	0.524118	0.495048	0.430108	0.341862	0.243791	0.148627	0.0668788	0.00571323	-0.0316821	-0.0462095	-0.0424418	-0.0277413	-0.0110313	-0.00137925	-0.00657033	-0.0318581	-0.0790372	-0.145918	-0.226349	-0.310952	-0.388133	-0.444814	-0.468511	-0.451167	-0.385188	-0.269958
0	1.24446	1.37457	1.3845	1.27917	1.0733	0.789652	0.456649	0.105505	-0.232712	-0.529882	-0.76323	-0.91709	-0.983928	-0.964526	-0.867378	-0.707381	-0.503987	-0.279021	-0.05441	0.149959	0.318034	0.43888	0.507353	0.524118	0.495048	0.430108	0.341862	0.243791	0.148627	0.0668788	0.00571323	-0.0316821	-0.0462095	-0.0424418	-0.0277412	-0.0110311	-0.0013793	-0.00657085	-0.0318582	-0.0790352	-0.145918	-0.226357	-0.310954	-0.388119	-0.444856	-0.468594	-0.451197	-0.385425	-0.270221
0	1.24446	1.37457	1.3845	1.27917	1.0733	0.789652	0.456649	0.105505	-0.232712	-0.529882	-0.76323	-0.91709	-0.983928	-0.964526	-0.867378	-0.707381	-0.503987	-0.279021	-0.05441	0.149959	0.318034	0.43888	0.507353	0.524118	0.495048	0.430108	0.341862	0.243791	0.148627	0.0668788	0.00571323	-0.0316821	-0.0462095	-0.0424419	-0.0277412	-0.0110311	-0.00137933	-0.00657131	-0.0318583	-0.0790335	-0.145918	-0.226364	-0.310956	-0.388105	-0.444888	-0.468681	-0.45122	-0.385635	-0.270487
0	1.24446	1.37457	1.3845	1.27917	1.0733	0.789652	0.456649	0.105505	-0.232712	-0.529882	-0.76323	-0.91709	-0.983928	-0.964526	-0.867378	-0.707381	-0.503987	-0.279021	-0.05441	0.149959	0.318034	0.43888	0.507353	0.524118	0.495048	0.430108	0.341862	0.243791	0.148627	0.0668788	0.00571324	-0.0316821	-0.0462095	-0.0424419	-0.0277412	-0.011031	-0.00137933	-0.00657173	-0.0318586	-0.079032	-0.145917	-0.22637	-0.31096	-0.388092	-0.444911	-0.468769	-0.45124	-0.385817	-0.27075
0	1.24446	1.37457	1.3845	1.27917	1.0733	0.789652	0.456649	0.105505	-0.232712	-0.529882	-0.76323	-0.91709	-0.983928	-0.964526	-0.867378	-0.707381	-0.503987	-0.279021	-0.05441	0.149959	0.318034	0.43888	0.507353	0.524118	0.495048	0.430108	0.341862	0.243791	0.148627	0.0668788	0.00571324	-0.0316821	-0.0462095	-0.0424419	-0.0277412	-0.0110309	-0.00137931	-0.0065721	-0.0318589	-0.0790307	-0.145915	-0.226375	-0.310965	-0.38808	-0.444926	-0.468855	-0.451259	-0.385971	-0.271011
0	1.24446	1.37457	1.3845	1.27917	1.0733	0.789652	0.456649	0.105505	-0.232712	-0.529882	-0.76323	-0.91709	-0.983928	-0.964526	-0.867378	-0.707381	-0.503987	-0.279021	-0.05441	0.149959	0.318034	0.43888	0.507353	0.524118	0.495048	0.430108	0.341862	0.243791	0.148627	0.0668788	0.00571324	-0.0316821	-0.0462095	-0.0424419	-0.0277412	-0.0110308	-0.00137928	-0.00657242	-0.0318593	-0.0790296	-0.145914	-0.22638	-0.310971	-0.38807	-0.444935	-0.468938	-0.451283	-0.386095	-0.271271
0	1.24446	1.37457	1.3845	1.27917	1.0733	0.789652	0.456649	0.105505	-0.232712	-0.529882	-0.76323	-0.91709	-0.983928	-0.964526	-0.867378	-0.707381	-0.503987	-0.279021	-0.05441	0.149959	0.318034	0.43888	0.507353	0.524118	0.495048	0.430108	0.341862	0.243791	0.148627	0.0668788	0.00571324	-0.0316821	-0.0462095	-0.0424419	-0.0277412	-0.0110308	-0.00137923	-0.00657269	-0.0318597	-0.0790286	-0.145912	-0.226383	-0.310977	-0.388061	-0.444939	-0.469016	-0.451311	-0.386193	-0.271525
0	1.24446	1.37457	1.3845	1.27917	1.0733	0.789652	0.456649	0.105505	-0.232712	-0.529882	-0.76323	-0.91709	-0.983928	-0.964526	-0.867378	-0.707381	-0.503987	-0.279021	-0.05441	0.149959	0.318034	0.43888	0.507353	0.524118	0.495048	0.430108	0.341862	0.243791	0.148627	0.0668788	0.00571324	-0.0316821	-0.0462095	-0.0424419	-0.0277412	-0.0110307	-0.00137918	-0.00657292	-0.0318601	-0.0790279	-0.145911	-0.226386	-0.310983	-0.388054	-0.444939	-0.469087	-0.451346	-0.386266	-0.27177
0	1.24446	1.37457	1.3845	1.27917	1.0733	0.789652	0.456649	0.105505	-0.232712	-0.529882	-0.76323	-0.91709	-0.983928	-0.964526	-0.867378	-0.707381	-0.503987	-0.279021	-0.05441	0.149959	0.318034	0.43888	0.507353	0.524118	0.495048	0.430108	0.341862	0.243791	0.148627	0.0668788	0.00571324	-0.0316821	-0.0462095	-0.0424419	-0.0277412	-0.0110306	-0.00137912	-0.0065731	-0.0318605	-0.0790274	-0.145909	-0.226388	-0.310989	-0.388049	-0.444936	-0.469152	-0.451386	-0.386321	-0.272
0	1.24446	1.37457	1.3845	1.27917	1.0733	0.789652	0.456649	0.105505	-0.232712	-0.529882	-0.76323	-0.91709	-0.983928	-0.964526	-0.867378	-0.707381	-0.503987	-0.279021	-0.05441	0.149959	0.318034	0.43888	0.507353	0.524118	0.495048	0.430108	0.341862	0.243791	0.148627	0.0668788	0.00571324	-0.0316821	-0.0462095	-0.0424419	-0.0277412	-0.0110306	-0.00137906	-0.00657326	-0.0318609	-0.0790269	-0.145907	-0.22639	-0.310995	-0.388045	-0.444931	-0.46921	-0.451431	-0.38636	-0.272211
0	1.24446	1.37457	1.3845	1.27917	1.0733	0.789652	0.456649	0.105505	-0.232712	-0.529882	-0.76323	-0.91709	-0.983928	-0.964526	-0.867378	-0.707381	-0.503987	-0.279021	-0.05441	0.149959	0.318034	0.43888	0.507353	0.524118	0.495048	0.430108	0.341862	0.243791	0.148627	0.0668788	0.00571324	-0.0316821	-0.0462095	-0.042442	-0.0277412	-0.0110306	-0.00137899	-0.00657337	-0.0318613	-0.0790267	-0.145906	-0.226391	-0.311001	-0.388043	-0.444924	-0.469261	-0.45148	-0.386388	-0.272399
0	1.24446	1.37457	1.3845	1.27917	1.0733	0.789652	0.456649	0.105505	-0.232712	-0.529882	-0.76323	-0.91709	-0.983928	-0.964526	-0.867378	-0.707381	-0.503987	-0.279021	-0.05441	0.149959	0.318034	0.43888	0.507353	0.524118	0.495048	0.430108	0.341862	0.243791	0.148627	0.0668788	0.00571324	-0.0316821	-0.0462095	-0.042442	-0.0277412	-0.0110305	-0.00137893	-0.00657346	-0.0318616	-0.0790265	-0.145904	-0.226392	-0.311007	-0.388042	-0.444916	-0.469304	-0.451532	-0.386408	-0.272563
0	1.24446	1.37457	1.3845	1.27917	1.0733	0.789652	0.456649	0.105505	-0.232712	-0.529882	-0.76323	-0.91709	-0.983928	-0.964526	-0.867378	-0.707381	-0.503987	-0.279021	-0.05441	0.149959	0.318034	0.43888	0.507353	0.524118	0.495048	0.430108	0.341862	0.243791	0.148627	0.0668788	0.00571324	-0.0316821	-0.0462095	-0.042442	-0.0277412	-0.0110305	-0.00137887	-0.00657353	-0.031862	-0.0790264	-0.145903	-0.226392	-0.311012	-0.388042	-0.444908	-0.469348	-0.451576	-0.386435	-0.272688
0	1.24446	1.37457	1.3845	1.27917	1.0733	0.789652	0.456649	0.105505	-0.232712	-0.529882	-0.76323	-0.91709	-0.983928	-0.964526	-0.867378	-0.707381	-0.503987	-0.279021	-0.05441	0.149959	0.318034	0.43888	0.507353	0.524118	0.495048	0.430108	0.341862	0.243791	0.148627	0.0668788	0.00571324	-0.0316821	-0.0462095	-0.042442	-0.0277412	-0.0110305	-0.00137881	-0.00657357	-0.0318623	-0.0790265	-0.145902	-0.226392	-0.311016	-0.388044	-0.4449	-0.469384	-0.451623	-0.386458	-0.272792
0	1.24446	1.37457	1.3845	1.27917	1.0733	0.789652	0.456649	0.105505	-0.232712	-0.529882	-0.76323	-0.91709	-0.983928	-0.964526	-0.867378	-0.707381	-0.503987	-0.279021	-0.05441	0.149959	0.318034	0.43888	0.507353	0.524118	0.495048	0.430108	0.341862	0.243791	0.148627	0.0668788	0.00571324	-0.0316821	-0.0462095	-0.042442	-0.0277412	-0.0110305	-0.00137875	-0.0065736	-0.0318626	-0.0790266	-0.145901	-0.226391	-0.311021	-0.388046	-0.444892	-0.469412	-0.451675	-0.386473	-0.272885
0	1.24446	1.37457	1.3845	1.27917	1.0733	0.789652	0.456649	0.105505	-0.232712	-0.529882	-0.76323	-0.91709	-0.983928	-0.964526	-0.867378	-0.707381	-0.503987	-0.279021	-0.05441	0.149959	0.318034	0.43888	0.507353	0.524118	0.495048	0.430108	0.341862	0.243791	0.148627	0.0668788	0.00571324	-0.0316821	-0.0462095	-0.042442	-0.0277412	-0.0110305	-0.0013787	-0.0065736	-0.0318629	-0.0790267	-0.1459	-0.226391	-0.311024	-0.388048	-0.444885	-0.469432	-0.451729	-0.386483	-0.272969
0	1.24446	1.37457	1.3845	1.27917	1.0733	0.789652	0.456649	0.105505	-0.232712	-0.529882	-0.76323	-0.91709	-0.983928	-0.964526	-0.867378	-0.707381	-0.503987	-0.279021	-0.05441	0.149959	0.318034	0.43888	0.507353	0.524118	0.495048	0.430108	0.341862	0.243791	0.148627	0.0668788	0.00571324	-0.0316821	-0.0462095	-0.042442	-0.0277412	-0.0110305	-0.00137865	-0.0065736	-0.0318631	-0.0790269	-0.145899	-0.22639	-0.311027	-0.388051	-0.444879	-0.469447	-0.451783	-0.386493	-0.273037
0	1.24446	1.37457	1.3845	1.27917	1.0733	0.789652	0.456649	0.105505	-0.232712	-0.529882	-0.76323	-0.91709	-0.983928	-0.964526	-0.867378	-0.707381	-0.503987	-0.279021	-0.05441	0.149959	0.318034	0.43888	0.507353	0.524118	0.495048	0.430108	0.341862	0.243791	0.148627	0.0668788	0.00571324	-0.0316821	-0.0462095	-0.042442	-0.0277412	-0.0110305	-0.00137861	-0.00657359	-0.0318633	-0.0790271	-0.145898	-0.226389	-0.31103	-0.388055	-0.444874	-0.469456	-0.451835	-0.386505	-0.273089
0	1.24446	1.37457	1.3845	1.27917	1.0733	0.789652	0.456649	0.105505	-0.232712	-0.529882	-0.76323	-0.91709	-0.983928	-0.964526	-0.867378	-0.707381	-0.503987	-0.279021	-0.05441	0.149959	0.318034	0.43888	0.507353	0.524118	0.495048	0.430108	0.341862	0.243791	0.148627	0.0668788	0.00571324	-0.0316821	-0.0462095	-0.042442	-0.0277413	-0.0110305	-0.00137857	-0.00657356	-0.0318635	-0.0790273	-0.145898	-0.226388	-0.311032	-0.388059	-0.444869	-0.469462	-0.451884	-0.386521	-0.273124
0	1.24446	1.37457	1.3845	1.27917	1.0733	0.789652	0.456649	0.105505	-0.232712	-0.529882	-0.76323	-0.91709	-0.983928	-0.964526	-0.867378	-0.707381	-0.503987	-0.279021	-0.05441	0.149959	0.318034	0.43888	0.507353	0.524118	0.495048	0.430108	0.341862	0.243791	0.148627	0.0668788	0.00571324	-0.0316821	-0.0462095	-0.042442	-0.0277413	-0.0110305	-0.00137854	-0.00657354	-0.0318636	-0.0790276	-0.145897	-0.226387	-0.311034	-0.388062	-0.444866	-0.469465	-0.451928	-0.386543	-0.273144
0	1.24446	1.37457	1.3845	1.27917	1.0733	0.789652	0.456649	0.105505	-0.232712	-0.529882	-0.76323	-0.91709	-0.983928	-0.964526	-0.867378	-0.707381	-0.503987	-0.279021	-0.05441	0.149959	0.318034	0.43888	0.507353	0.524118	0.495048	0.430108	0.341862	0.243791	0.148627	0.0668788	0.00571324	-0.0316821	-0.0462095	-0.042442	-0.0277413	-0.0110305	-0.00137851	-0.0065735	-0.0318637	-0.0790278	-0.145897	-0.226386	-0.311035	-0.388066	-0.444863	-0.469465	-0.451968	-0.38657	-0.273153
0	1.24446	1.37457	1.3845	1.27917	1.0733	0.789652	0.456649	0.105505	-0.232712	-0.529882	-0.76323	-0.91709	-0.983928	-0.964526	-0.867378	-0.707381	-0.503987	-0.279021	-0.05441	0.149959	0.318034	0.43888	0.507353	0.524118	0.495048	0.430108	0.341862	0.243791	0.148627	0.0668788	0.00571324	-0.0316821	-0.0462095	-0.042442	-0.0277413	-0.0110305	-0.00137848	-0.00657347	-0.0318638	-0.079028	-0.145897	-0.226385	-0.311036	-0.38807	-0.444861	-0.469464	-0.452003	-0.3866	-0.273154
0	1.24446	1.37457	1.3845	1.27917	1.0733	0.789652	0.456649	0.105505	-0.232712	-0.529882	-0.76323	-0.91709	-0.983928	-0.964526	-0.867378	-0.707381	-0.503987	-0.279021	-0.05441	0.149959	0.318034	0.43888	0.507353	0.524118	0.495048	0.430108	0.341862	0.243791	0.148627	0.0668788	0.00571324	-0.0316821	-0.0462095	-0.042442	-0.0277413	-0.0110305	-0.00137846	-0.00657343	-0.0318639	-0.0790283	-0.145896	-0.226384	-0.311037	-0.388073	-0.44486	-0.469462	-0.452035	-0.386631	-0.273154
0	1.24446	1.37457	1.3845	1.27917	1.0733	0.789652	0.456649	0.105505	-0.232712	-0.529882	-0.76323	-0.91709	-0.983928	-0.964526	-0.867378	-0.707381	-0.503987	-0.279021	-0.05441	0.149959	0.318034	0.43888	0.507353	0.524118	0.495048	0.430108	0.341862	0.243791	0.148627	0.0668788	0.00571324	-0.0316821	-0.0462095	-0.042442	-0.0277413	-0.0110305	-0.00137844	-0.0065734	-0.031864	-0.0790285	-0.145896	-0.226383	-0.311037	-0.388077	-0.44486	-0.469459	-0.452063	-0.386665	-0.273151
0	1.24446	1.37457	1.3845	1.27917	1.0733	0.789652	0.456649	0.105505	-0.232712	-0.529882	-0.76323	-0.91709	-0.983928	-0.964526	-0.867378	-0.707381	-0.503987	-0.279021	-0.05441	0.149959	0.318034	0.43888	0.507353	0.524118	0.495048	0.430108	0.341862	0.243791	0.148627	0.0668788	0.00571324	-0.0316821	-0.0462095	-0.042442	-0.0277413	-0.0110305	-0.00137842	-0.00657336	-0.031864	-0.0790287	-0.145896	-0.226383	-0.311037	-0.38808	-0.44486	-0.469456	-0.452085	-0.386702	-0.273145
0	1.24446	1.37457	1.3845	1.27917	1.0733	0.789652	0.456649	0.105505	-0.232712	-0.529882	-0.76323	-0.91709	-0.983928	-0.964526	-0.867378	-0.707381	-0.503987	-0.279021	-0.05441	0.149959	0.318034	0.43888	0.507353	0.524118	0.495048	0.430108	0.341862	0.243791	0.148627	0.0668788	0.00571324	-0.0316821	-0.0462095	-0.042442	-0.0277413	-0.0110305	-0.00137841	-0.00657333	-0.031864	-0.0790289	-0.145896	-0.226382	-0.311037	-0.388082	-0.444861	-0.469452	-0.452103	-0.38674	-0.273138
0	1.24446	1.37457	1.3845	1.27917	1.0733	0.789652	0.456649	0.105505	-0.232712	-0.529882	-0.76323	-0.91709	-0.983928	-0.964526	-0.867378	-0.707381	-0.503987	-0.279021	-0.05441	0.149959	0.318034	0.43888	0.507353	0.524118	0.495048	0.430108	0.341862	0.243791	0.148627	0.0668788	0.00571324	-0.0316821	-0.0462095	-0.042442	-0.0277413	-0.0110305	-0.0013784	-0.00657329	-0.0318641	-0.0790291	-0.145896	-0.226381	-0.311037	-0.388085	-0.444863	-0.469449	-0.452117	-0.38678	-0.273132
0	1.24446	1.37457	1.3845	1.27917	1.0733	0.789652	0.456649	0.105505	-0.232712	-0.529882	-0.76323	-0.91709	-0.983928	-0.964526	-0.867378	-0.707381	-0.503987	-0.279021	-0.05441	0.149959	0.318034	0.43888	0.507353	0.524118	0.495048	0.430108	0.341862	0.243791	0.148627	0.0668788	0.00571324	-0.0316821	-0.0462095	-0.042442	-0.0277413	-0.0110305	-0.00137839	-0.00657326	-0.0318641	-0.0790292	-0.145896	-0.226381	-0.311037	-0.388087	-0.444864	-0.469445	-0.452127	-0.386819	-0.273129
0	1.24446	1.37457	1.3845	1.27917	1.0733	0.789652	0.456649	0.105505	-0.232712	-0.529882	-0.76323	-0.91709	-0.983928	-0.964526	-0.867378	-0.707381	-0.503987	-0.279021	-0.05441	0.149959	0.318034	0.43888	0.507353	0.524118	0.495048	0.430108	0.341862	0.243791	0.148627	0.0668788	0.00571324	-0.0316821	-0.0462095	-0.042442	-0.0277413	-0.0110305	-0.00137839	-0.00657323	-0.0318641	-0.0790294	-0.145897	-0.22638	-0.311036	-0.388089	-0.444866	-0.469442	-0.452134	-0.386856	-0.273129
0	1.24446	1.37457	1.3845	1.27917	1.0733	0.789652	0.456649	0.105505	-0.232712	-0.529882	-0.76323	-0.91709	-0.983928	-0.964526	-0.867378	-0.707381	-0.503987	-0.279021	-0.05441	0.149959	0.318034	0.43888	0.507353	0.524118	0.495048	0.430108	0.341862	0.243791	0.148627	0.0668788	0.00571324	-0.0316821	-0.0462095	-0.042442	-0.0277413	-0.0110305	-0.00137838	-0.00657321	-0.0318641	-0.0790295	-0.145897	-0.22638	-0.311036	-0.38809	-0.444868	-0.46944	-0.452139	-0.386891	-0.273135
0	1.24446	1.37457	1.3845	1.27917	1.0733	0.789652	0.456649	0.105505	-0.232712	-0.529882	-0.76323	-0.91709	-0.983928	-0.964526	-0.867378	-0.707381	-0.503987	-0.279021	-0.05441	0.149959	0.318034	0.43888	0.507353	0.524118	0.495048	0.430108	0.341862	0.243791	0.148627	0.0668788	0.00571324	-0.0316821	-0.0462095	-0.042442	-0.0277413	-0.0110305	-0.00137838	-0.00657318	-0.0318641	-0.0790296	-0.145897	-0.226379	-0.311035	-0.388091	-0.44487	-0.469438	-0.452142	-0.386924	-0.273144
0	1.24446	1.37457	1.3845	1.27917	1.0733	0.789652	0.456649	0.105505	-0.232712	-0.529882	-0.76323	-0.91709	-0.983928	-0.964526	-0.867378	-0.707381	-0.503987	-0.279021	-0.05441	0.149959	0.318034	0.43888	0.507353	0.524118	0.495048	0.430108	0.341862	0.243791	0.148627	0.0668788	0.00571324	-0.0316821	-0.0462095	-0.042442	-0.0277413	-0.0110305	-0.00137838	-0.00657316	-0.031864	-0.0790297	-0.145897	-0.226379	-0.311034	-0.388092	-0.444873	-0.469436	-0.452144	-0.386961	-0.273146
0	1.24446	1.37457	1.3845	1.27917	1.0733	0.789652	0.456649	0.105505	-0.232712	-0.529882	-0.76323	-0.91709	-0.983928	-0.964526	-0.867378	-0.707381	-0.503987	-0.279021	-0.05441	0.149959	0.318034	0.43888	0.507353	0.524118	0.495048	0.430108	0.341862	0.243791	0.148627	0.0668788	0.00571324	-0.0316821	-0.0462095	-0.042442	-0.0277413	-0.0110305	-0.00137838	-0.00657314	-0.031864	-0.0790298	-0.145897	-0.226379	-0.311034	-0.388093	-0.444875	-0.469435	-0.452144	-0.386994	-0.273153
0	1.24446	1.37457	1.3845	1.27917	1.0733	0.789652	0.456649	0.105505	-0.232712	-0.529882	-0.76323	-0.91709	-0.983928	-0.964526	-0.867378	-0.707381	-0.503987	-0.279021	-0.05441	0.149959	0.318034	0.43888	0.507353	0.524118	0.495048	0.430108	0.341862	0.243791	0.148627	0.0668788	0.00571324	-0.0316821	-0.0462095	-0.042442	-0.0277413	-0.0110305	-0.00137838	-0.00657313	-0.031864	-0.0790298	-0.145897	-0.226379	-0.311033	-0.388094	-0.444877	-0.469435	-0.452144	-0.387022	-0.273167
0	1.24446	1.37457	1.3845	1.27917	1.0733	0.789652	0.456649	0.105505	-0.232712	-0.529882	-0.76323	-0.91709	-0.983928	-0.964526	-0.867378	-0.707381	-0.503987	-0.279021	-0.05441	0.149959	0.318034	0.43888	0.507353	0.524118	0.495048	0.430108	0.341862	0.243791	0.148627	0.0668788	0.00571324	-0.0316821	-0.0462095	-0.042442	-0.0277413	-0.0110305	-0.00137838	-0.00657311	-0.031864	-0.0790299	-0.145897	-0.226378	-0.311033	-0.388094	-0.444879	-0.469434	-0.452143	-0.387045	-0.273188
0	1.24446	1.37457	1.3845	1.27917	1.0733	0.789652	0.456649	0.105505	-0.232712	-0.529882	-0.76323	-0.91709	-0.983928	-0.964526	-0.867378	-0.707381	-0.503987	-0.279021	-0.05441	0.149959	0.318034	0.43888	0.507353	0.524118	0.495048	0.430108	0.341862	0.243791	0.148627	0.0668788	0.00571324	-0.0316821	-0.0462095	-0.042442	-0.0277413	-0.0110305	-0.00137838	-0.0065731	-0.031864	-0.0790299	-0.145897	-0.226378	-0.311032	-0.388094	-0.444881	-0.469434	-0.452141	-0.387064	-0.273213
0	1.24446	1.37457	1.3845	1.27917	1.0733	0.789652	0.456649	0.105505	-0.232712	-0.529882	-0.76323	-0.91709	-0.983928	-0.964526	-0.867378	-0.707381	-0.503987	-0.279021	-0.05441	0.149959	0.318034	0.43888	0.507353	0.524118	0.495048	0.430108	0.341862	0.243791	0.148627	0.0668788	0.00571324	-0.0316821	-0.0462095	-0.042442	-0.0277413	-0.0110305	-0.00137838	-0.00657309	-0.0318639	-0.07903	-0.145898	-0.226378	-0.311032	-0.388094	-0.444882	-0.469435	-0.45214	-0.387079	-0.273239
0	1.24446	1.37457	1.3845	1.27917	1.0733	0.789652	0.456649	0.105505	-0.232712	-0.529882	-0.76323	-0.91709	-0.983928	-0.964526	-0.867378	-0.707381	-0.503987	-0.279021	-0.05441	0.149959	0.318034	0.43888	0.507353	0.524118	0.495048	0.430108	0.341862	0.243791	0.148627	0.0668788	0.00571324	-0.0316821	-0.0462095	-0.042442	-0.0277413	-0.0110305	-0.00137839	-0.00657308	-0.0318639	-0.07903	-0.145898	-0.226378	-0.311031	-0.388094	-0.444884	-0.469435	-0.452138	-0.38709	-0.273267
0	1.24446	1.37457	1.3845	1.27917	1.0733	0.789652	0.456649	0.105505	-0.232712	-0.529882	-0.76323	-0.91709	-0.983928	-0.964526	-0.867378	-0.707381	-0.503987	-0.279021	-0.05441	0.149959	0.318034	0.43888	0.507353	0.524118	0.495048	0.430108	0.341862	0.243791	0.148627	0.0668788	0.00571324	-0.0316821	-0.0462095	-0.042442	-0.0277413	-0.0110305	-0.00137839	-0.00657308	-0.0318639	-0.07903	-0.145898	-0.226378	-0.311031	-0.388094	-0.444885	-0.469436	-0.452136	-0.387099	-0.273293
0	1.24446	1.37457	1.3845	1.27917	1.0733	0.789652	0.456649	0.105505	-0.232712	-0.529882	-0.76323	-0.91709	-0.983928	-0.964526	-0.867378	-0.707381	-0.503987	-0.279021	-0.05441	0.149959	0.318034	0.43888	0.507353	0.524118	0.495048	0.430108	0.341862	0.243791	0.148627	0.0668788	0.00571324	-0.0316821	-0.0462095	-0.042442	-0.0277413	-0.0110305	-0.00137839	-0.00657307	-0.0318639	-0.07903	-0.145898	-0.226378	-0.311031	-0.388094	-0.444886	-0.469437	-0.452135	-0.387106	-0.27332
0	1.24446	1.37457	1.3845	1.27917	1.0733	0.789652	0.456649	0.105505	-0.232712	-0.529882	-0.76323	-0.91709	-0.983928	-0.964526	-0.867378	-0.707381	-0.503987	-0.279021	-0.05441	0.149959	0.318034	0.43888	0.507353	0.524118	0.495048	0.430108	0.341862	0.243791	0.148627	0.0668788	0.00571324	-0.0316821	-0.0462095	-0.042442	-0.0277413	-0.0110305	-0.00137839	-0.00657307	-0.0318639	-0.07903	-0.145898	-0.226378	-0.31103	-0.388094	-0.444887	-0.469438	-0.452133	-0.387111	-0.273345
0	1.24446	1.37457	1.3845	1.27917	1.0733	0.789652	0.456649	0.105505	-0.232712	-0.529882	-0.76323	-0.91709	-0.983928	-0.964526	-0.867378	-0.707381	-0.503987	-0.279021	-0.05441	0.149959	0.318034	0.43888	0.507353	0.524118	0.495048	0.430108	0.341862	0.243791	0.148627	0.0668788	0.00571324	-0.0316821	-0.0462095	-0.042442	-0.0277413	-0.0110305	-0.00137839	-0.00657306	-0.0318639	-0.07903	-0.145898	-0.226379	-0.31103	-0.388093	-0.444888	-0.469439	-0.452132	-0.387115	-0.273367
0	1.24446	1.37457	1.3845	1.27917	1.0733	0.789652	0.456649	0.105505	-0.232712	-0.529882	-0.76323	-0.91709	-0.983928	-0.964526	-0.867378	-0.707381	-0.503987	-0.279021	-0.05441	0.149959	0.318034	0.43888	0.507353	0.524118	0.495048	0.430108	0.341862	0.243791	0.148627	0.0668788	0.00571324	-0.0316821	-0.0462095	-0.042442	-0.0277413	-0.0110305	-0.0013784	-0.00657306	-0.0318638	-0.07903	-0.145898	-0.226379	-0.31103	-0.388093	-0.444889	-0.469441	-0.452131	-0.387117	-0.273387
0	1.24446	1.37457	1.3845	1.27917	1.0733	0.789652	0.456649	0.105505	-0.232712	-0.529882	-0.76323	-0.91709	-0.983928	-0.964526	-0.867378	-0.707381	-0.503987	-0.279021	-0.05441	0.149959	0.318034	0.43888	0.507353	0.524118	0.495048	0.430108	0.341862	0.243791	0.148627	0.0668788	0.00571324	-0.0316821	-0.0462095	-0.042442	-0.0277413	-0.0110305	-0.0013784	-0.00657306	-0.0318638	-0.07903	-0.145898	-0.226379	-0.31103	-0.388093	-0.444889	-0.469442	-0.452131	-0.387119	-0.273404
0	1.24446	1.37457	1.3845	1.27917	1.0733	0.789652	0.456649	0.105505	-0.232712	-0.529882	-0.76323	-0.91709	-0.983928	-0.964526	-0.867378	-0.707381	-0.503987	-0.279021	-0.05441	0.149959	0.318034	0.43888	0.507353	0.524118	0.495048	0.430108	0.341862	0.243791	0.148627	0.0668788	0.00571324	-0.0316821	-0.0462095	-0.042442	-0.0277413	-0.0110305	-0.0013784	-0.00657306	-0.0318638	-0.07903	-0.145898	-0.226379	-0.31103	-0.388093	-0.44489	-0.469443	-0.45213	-0.387119	-0.273418
0	1.24446	1.37457	1.3845	1.27917	1.0733	0.789652	0.456649	0.105505	-0.232712	-0.529882	-0.76323	-0.91709	-0.983928	-0.964526	-0.867378	-0.707381	-0.503987	-0.279021	-0.05441	0.149959	0.318034	0.43888	0.507353	0.524118	0.495048	0.430108	0.341862	0.243791	0.148627	0.0668788	0.00571324	-0.0316821	-0.0462095	-0.042442	-0.0277413	-0.0110305	-0.0013784	-0.00657306	-0.0318638	-0.07903	-0.145898	-0.226379	-0.311029	-0.388092	-0.44489	-0.469444	-0.45213	-0.38712	-0.273431
0	1.24446	1.37457	1.3845	1.27917	1.0733	0.789652	0.456649	0.105505	-0.232712	-0.529882	-0.76323	-0.91709	-0.983928	-0.964526	-0.867378	-0.707381	-0.503987	-0.279021	-0.05441	0.149959	0.318034	0.43888	0.507353	0.524118	0.495048	0.430108	0.341862	0.243791	0.148627	0.0668788	0.00571324	-0.0316821	-0.0462095	-0.042442	-0.0277413	-0.0110305	-0.0013784	-0.00657306	-0.0318638	-0.07903	-0.145898	-0.226379	-0.311029	-0.388092	-0.44489	-0.469445	-0.45213	-0.38712	-0.273441
0	1.24446	1.37457	1.3845	1.27917	1.0733	0.789652	0.456649	0.105505	-0.232712	-0.529882	-0.76323	-0.91709	-0.983928	-0.964526	-0.867378	-0.707381	-0.503987	-0.279021	-0.05441	0.149959	0.318034	0.43888	0.507353	0.524118	0.495048	0.430108	0.341862	0.243791	0.148627	0.0668788	0.00571324	-0.0316821	-0.0462095	-0.042442	-0.0277413	-0.0110305	-0.00137841	-0.00657306	-0.0318638	-0.07903	-0.145898	-0.226379	-0.311029	-0.388092	-0.44489	-0.469446	-0.45213	-0.387119	-0.27345
0	1.24446	1.37457	1.3845	1.27917	1.0733	0.789652	0.456649	0.105505	-0.232712	-0.529882	-0.76323	-0.91709	-0.983928	-0.964526	-0.867378	-0.707381	-0.503987	-0.279021	-0.05441	0.149959	0.318034	0.43888	0.507353	0.524118	0.495048	0.430108	0.341862	0.243791	0.148627	0.0668788	0.00571324	-0.0316821	-0.0462095	-0.042442	-0.0277413	-0.0110305	-0.00137841	-0.00657306	-0.0318638	-0.07903	-0.145898	-0.226379	-0.311029	-0.388091	-0.44489	-0.469447	-0.452131	-0.387119	-0.273457
0	1.24446	1.37457	1.3845	1.27917	1.0733	0.789652	0.456649	0.105505	-0.232712	-0.529882	-0.76323	-0.91709	-0.983928	-0.964526	-0.867378	-0.707381	-0.503987	-0.279021	-0.05441	0.149959	0.318034	0.43888	0.507353	0.524118	0.495048	0.430108	0.341862	0.243791	0.148627	0.0668788	0.00571324	-0.0316821	-0.0462095	-0.042442	-0.0277413	-0.0110305	-0.00137841	-0.00657306	-0.0318638	-0.0790299	-0.145898	-0.226379	-0.311029	-0.388091	-0.44489	-0.469448	-0.452131	-0.387118	-0.273463
0	1.24446	1.37457	1.3845	1.27917	1.0733	0.789652	0.456649	0.105505	-0.232712	-0.529882	-0.76323	-0.91709	-0.983928	-0.964526	-0.867378	-0.707381	-0.503987	-0.279021	-0.05441	0.149959	0.318034	0.43888	0.507353	0.524118	0.495048	0.430108	0.341862	0.243791	0.148627	0.0668788	0.00571324	-0.0316821	-0.0462095	-0.042442	-0.0277413	-0.0110305	-0.00137841	-0.00657306	-0.0318638	-0.0790299	-0.145898	-0.226379	-0.311029	-0.388091	-0.44489	-0.469449	-0.452131	-0.387117	-0.273467
0	1.24446	1.37457	1.3845	1.27917	1.0733	0.789652	0.456649	0.105505	-0.232712	-0.529882	-0.76323	-0.91709	-0.983928	-0.964526	-0.867378	-0.707381	-0.503987	-0.279021	-0.05441	0.149959	0.318034	0.43888	0.507353	0.524118	0.495048	0.430108	0.341862	0.243791	0.148627	0.0668788	0.00571324	-0.0316821	-0.0462095	-0.042442	-0.0277413	-0.0110305	-0.00137841	-0.00657306	-0.0318638	-0.0790299	-0.145898	-0.226379	-0.311029	-0.388091	-0.44489	-0.469449	-0.452132	-0.387117	-0.273471
0	1.24446	1.37457	1.3845	1.27917	1.0733	0.789652	0.456649	0.105505	-0.232712	-0.529882	-0.76323	-0.91709	-0.983928	-0.964526	-0.867378	-0.707381	-0.503987	-0.279021	-0.05441	0.149959	0.318034	0.43888	0.507353	0.524118	0.495048	0.430108	0.341862	0.243791	0.148627	0.0668788	0.00571324	-0.0316821	-0.0462095	-0.042442	-0.0277413	-0.0110305	-0.00137841	-0.00657306	-0.0318638	-0.0790299	-0.145898	-0.226379	-0.311029	-0.388091	-0.44489	-0.46945	-0.452133	-0.387116	-0.273473
0	1.24446	1.37457	1.3845	1.27917	1.0733	0.789652	0.456649	0.105505	-0.232712	-0.529882	-0.76323	-0.91709	-0.983928	-0.964526	-0.867378	-0.707381	-0.503987	-0.279021	-0.05441	0.149959	0.318034	0.43888	0.507353	0.524118	0.495048	0.430108	0.341862	0.243791	0.148627	0.0668788	0.00571324	-0.0316821	-0.0462095	-0.042442	-0.0277413	-0.0110305	-0.00137841	-0.00657307	-0.0318638	-0.0790299	-0.145898	-0.226379	-0.311029	-0.38809	-0.44489	-0.46945	-0.452133	-0.387116	-0.273475
0	1.24446	1.37457	1.3845	1.27917	1.0733	0.789652	0.456649	0.105505	-0.232712	-0.529882	-0.76323	-0.91709	-0.983928	-0.964526	-0.867378	-0.707381	-0.503987	-0.279021	-0.05441	0.149959	0.318034	0.43888	0.507353	0.524118	0.495048	0.430108	0.341862	0.243791	0.148627	0.0668788	0.00571324	-0.0316821	-0.0462095	-0.042442	-0.0277413	-0.0110305	-0.00137841	-0.00657307	-0.0318638	-0.0790299	-0.145898	-0.226379	-0.311029	-0.38809	-0.44489	-0.469451	-0.452134	-0.387115	-0.273476
0	1.24446	1.37457	1.3845	1.27917	1.0733	0.789652	0.456649	0.105505	-0.232712	-0.529882	-0.76323	-0.91709	-0.983928	-0.964526	-0.867378	-0.707381	-0.503987	-0.279021	-0.05441	0.149959	0.318034	0.43888	0.507353	0.524118	0.495048	0.430108	0.341862	0.243791	0.148627	0.0668788	0.00571324	-0.0316821	-0.0462095	-0.042442	-0.0277413	-0.0110305	-0.00137841	-0.00657307	-0.0318638	-0.0790299	-0.145898	-0.226379	-0.311029	-0.38809	-0.44489	-0.469451	-0.452135	-0.387115	-0.273477
0	1.24446	1.37457	1.3845	1.27917	1.0733	0.789652	0.456649	0.105505	-0.232712	-0.529882	-0.76323	-0.91709	-0.983928	-0.964526	-0.867378	-0.707381	-0.503987	-0.279021	-0.05441	0.149959	0.318034	0.43888	0.507353	0.524118	0.495048	0.430108	0.341862	0.243791	0.148627	0.0668788	0.00571324	-0.0316821	-0.0462095	-0.042442	-0.0277413	-0.0110305	-0.00137842	-0.00657307	-0.0318638	-0.0790299	-0.145898	-0.226379	-0.311029	-0.38809	-0.444889	-0.469451	-0.452135	-0.387115	-0.273477
0	1.24446	1.37457	1.3845	1.27917	1.0733	0.789652	0.456649	0.105505	-0.232712	-0.529882	-0.76323	-0.91709	-0.983928	-0.964526	-0.867378	-0.707381	-0.503987	-0.279021	-0.05441	0.149959	0.318034	0.43888	0.507353	0.524118	0.495048	0.430108	0.341862	0.243791	0.148627	0.0668788	0.00571324	-0.0316821	-0.0462095	-0.042442	-0.0277413	-0.0110305	-0.00137842	-0.00657307	-0.0318638	-0.0790299	-0.145898	-0.226379	-0.311029	-0.38809	-0.444889	-0.469451	-0.452136	-0.387115	-0.273478
0	1.24446	1.37457	1.3845	1.27917	1.0733	0.789652	0.456649	0.105505	-0.232712	-0.529882	-0.76323	-0.91709	-0.983928	-0.964526	-0.867378	-0.707381	-0.503987	-0.279021	-0.05441	0.149959	0.318034	0.43888	0.507353	0.524118	0.495048	0.430108	0.341862	0.243791	0.148627	0.0668788	0.00571324	-0.0316821	-0.0462095	-0.042442	-0.0277413	-0.0110305	-0.00137842	-0.00657307	-0.0318638	-0.0790299	-0.145898	-0.226379	-0.31103	-0.38809	-0.444889	-0.469451	-0.452136	-0.387115	-0.273478
0	1.24446	1.37457	1.3845	1.27917	1.0733	0.789652	0.456649	0.105505	-0.232712	-0.529882	-0.76323	-0.91709	-0.983928	-0.964526	-0.867378	-0.707381	-0.503987	-0.279021	-0.05441	0.149959	0.318034	0.43888	0.507353	0.524118	0.495048	0.430108	0.341862	0.243791	0.148627	0.0668788	0.00571324	-0.0316821	-0.0462095	-0.042442	-0.0277413	-0.0110305	-0.00137842	-0.00657307	-0.0318638	-0.0790299	-0.145898	-0.226379	-0.31103	-0.38809	-0.444889	-0.469451	-0.452137	-0.387115	-0.273477
0	1.24446	1.37457	1.3845	1.27917	1.0733	0.789652	0.456649	0.105505	-0.232712	-0.529882	-0.76323	-0.91709	-0.983928	-0.964526	-0.867378	-0.707381	-0.503987	-0.279021	-0.05441	0.149959	0.318034	0.43888	0.507353	0.524118	0.495048	0.430108	0.341862	0.243791	0.148627	0.0668788	0.00571324	-0.0316821	-0.0462095	-0.042442	-0.0277413	-0.0110305	-0.00137842	-0.00657307	-0.0318638	-0.0790299	-0.145898	-0.226379	-0.31103	-0.38809	-0.444889	-0.469451	-0.452137	-0.387115	-0.273477
0	1.24446	1.37457	1.3845	1.27917	1.0733	0.789652	0.456649	0.105505	-0.232712	-0.529882	-0.76323	-0.91709	-0.983928	-0.964526	-0.867378	-0.707381	-0.503987	-0.279021	-0.05441	0.149959	0.318034	0.43888	0.507353	0.524118	0.495048	0.430108	0.341862	0.243791	0.148627	0.0668788	0.00571324	-0.0316821	-0.0462095	-0.042442	-0.0277413	-0.0110305	-0.00137842	-0.00657307	-0.0318638	-0.0790299	-0.145898	-0.22638	-0.31103	-0.38809	-0.444889	-0.469451	-0.452138	-0.387116	-0.273477
0	1.24446	1.37457	1.3845	1.27917	1.0733	0.789652	0.456649	0.105505	-0.232712	-0.529882	-0.76323	-0.91709	-0.983928	-0.964526	-0.867378	-0.707381	-0.503987	-0.279021	-0.05441	0.149959	0.318034	0.43888	0.507353	0.524118	0.495048	0.430108	0.341862	0.243791	0.148627	0.0668788	0.00571324	-0.0316821	-0.0462095	-0.042442	-0.0277413	-0.0110305	-0.00137842	-0.00657308	-0.0318638	-0.0790299	-0.145898	-0.22638	-0.31103	-0.38809	-0.444889	-0.469451	-0.452138	-0.387116	-0.273477
0	1.24446	1.37457	1.3845	1.27917	1.0733	0.789652	0.456649	0.105505	-0.232712	-0.529882	-0.76323	-0.91709	-0.983928	-0.964526	-0.867378	-0.707381	-0.503987	-0.279021	-0.05441	0.149959	0.318034	0.43888	0.507353	0.524118	0.495048	0.430108	0.341862	0.243791	0.148627	0.0668788	0.00571324	-0.0316821	-0.0462095	-0.042442	-0.0277413	-0.0110305	-0.00137842	-0.00657308	-0.0318638	-0.0790299	-0.145898	-0.22638	-0.31103	-0.38809	-0.444888	-0.469451	-0.452138	-0.387116	-0.273476
0	1.24446	1.37457	1.3845	1.27917	1.0733	0.789652	0.456649	0.105505	-0.232712	-0.529882	-0.76323	-0.91709	-0.983928	-0.964526	-0.867378	-0.707381	-0.503987	-0.279021	-0.05441	0.149959	0.318034	0.43888	0.507353	0.524118	0.495048	0.430108	0.341862	0.243791	0.148627	0.0668788	0.00571324	-0.0316821	-0.0462095	-0.042442	-0.0277413	-0.0110305	-0.00137842	-0.00657308	-0.0318638	-0.0790299	-0.145898	-0.22638	-0.31103	-0.38809	-0.444888	-0.469451	-0.452139	-0.387116	-0.273476
0	1.24446	1.37457	1.3845	1.27917	1.0733	0.789652	0.456649	0.105505	-0.232712	-0.529882	-0.76323	-0.91709	-0.983928	-0.964526	-0.867378	-0.707381	-0.503987	-0.279021	-0.05441	0.149959	0.318034	0.43888	0.507353	0.524118	0.495048	0.430108	0.341862	0.243791	0.148627	0.0668788	0.00571324	-0.0316821	-0.0462095	-0.042442	-0.0277413	-0.0110305	-0.00137842	-0.00657308	-0.0318638	-0.0790299	-0.145898	-0.22638	-0.31103	-0.38809	-0.444888	-0.469451	-0.452139	-0.387117	-0.273476
0	1.24446	1.37457	1.3845	1.27917	1.0733	0.789652	0.456649	0.105505	-0.232712	-0.529882	-0.76323	-0.91709	-0.983928	-0.964526	-0.867378	-0.707381	-0.503987	-0.279021	-0.05441	0.149959	0.318034	0.43888	0.507353	0.524118	0.495048	0.430108	0.341862	0.243791	0.148627	0.0668788	0.00571324	-0.0316821	-0.0462095	-0.042442	-0.0277413	-0.0110305	-0.00137842	-0.00657308	-0.0318638	-0.0790298	-0.145898	-0.22638	-0.31103	-0.38809	-0.444888	-0.469451	-0.452139	-0.387117	-0.273476
0	1.24446	1.37457	1.3845	1.27917	1.0733	0.789652	0.456649	0.105505	-0.232712	-0.529882	-0.76323	-0.91709	-0.983928	-0.964526	-0.867378	-0.707381	-0.503987	-0.279021	-0.05441	0.149959	0.318034	0.43888	0.507353	0.524118	0.495048	0.430108	0.341862	0.243791	0.148627	0.0668788	0.00571324	-0.0316821	-0.0462095	-0.042442	-0.0277413	-0.0110305	-0.00137842	-0.00657308	-0.0318638	-0.0790298	-0.145898	-0.22638	-0.31103	-0.38809	-0.444888	-0.469451	-0.452139	-0.387118	-0.273476
0	1.24446	1.37457	1.3845	1.27917	1.0733	0.789652	0.456649	0.105505	-0.232712	-0.529882	-0.76323	-0.91709	-0.983928	-0.964526	-0.867378	-0.707381	-0.503987	-0.279021	-0.05441	0.149959	0.318034	0.43888	0.507353	0.524118	0.495048	0.430108	0.341862	0.243791	0.148627	0.0668788	0.00571324	-0.0316821	-0.0462095	-0.042442	-0.0277413	-0.0110305	-0.00137842	-0.00657308	-0.0318638	-0.0790298	-0.145898	-0.22638	-0.31103	-0.38809	-0.444888	-0.469451	-0.452139	-0.387118	-0.273476
0	1.24446	1.37457	1.3845	1.27917	1.0733	0.789652	0.456649	0.105505	-0.232712	-0.529882	-0.76323	-0.91709	-0.983928	-0.964526	-0.867378	-0.707381	-0.503987	-0.279021	-0.05441	0.149959	0.318034	0.43888	0.507353	0.524118	0.495048	0.430108	0.341862	0.243791	0.148627	0.0668788	0.00571324	-0.0316821	-0.0462095	-0.042442	-0.0277413	-0.0110305	-0.00137842	-0.00657308	-0.0318638	-0.0790298	-0.145898	-0.22638	-0.31103	-0.38809	-0.444888	-0.469451	-0.45214	-0.387118	-0.273476
0	1.24446	1.37457	1.3845	1.27917	1.0733	0.789652	0.456649	0.105505	-0.232712	-0.529882	-0.76323	-0.91709	-0.983928	-0.964526	-0.867378	-0.707381	-0.503987	-0.279021	-0.05441	0.149959	0.318034	0.43888	0.507353	0.524118	0.495048	0.430108	0.341862	0.243791	0.148627	0.0668788	0.00571324	-0.0316821	-0.0462095	-0.042442	-0.0277413	-0.0110305	-0.00137842	-0.00657308	-0.0318638	-0.0790298	-0.145898	-0.22638	-0.31103	-0.38809	-0.444888	-0.469451	-0.45214	-0.387118	-0.273476
0	1.24446	1.37457	1.3845	1.27917	1.0733	0.789652	0.456649	0.105505	-0.232712	-0.529882	-0.76323	-0.91709	-0.983928	-0.964526	-0.867378	-0.707381	-0.503987	-0.279021	-0.05441	0.149959	0.318034	0.43888	0.507353	0.524118	0.495048	0.430108	0.341862	0.243791	0.148627	0.0668788	0.00571324	-0.0316821	-0.0462095	-0.042442	-0.0277413	-0.0110305	-0.00137842	-0.00657308	-0.0318638	-0.0790298	-0.145898	-0.22638	-0.31103	-0.38809	-0.444888	-0.469451	-0.45214	-0.387119	-0.273476
0	1.24446	1.37457	1.3845	1.27917	1.0733	0.789652	0.456649	0.105505	-0.232712	-0.529882	-0.76323	-0.91709	-0.983928	-0.964526	-0.867378	-0.707381	-0.503987	-0.279021	-0.05441	0.149959	0.318034	0.43888	0.507353	0.524118	0.495048	0.430108	0.341862	0.243791	0.148627	0.0668788	0.00571324	-0.0316821	-0.0462095	-0.042442	-0.0277413	-0.0110305	-0.00137842	-0.00657308	-0.0318638	-0.0790298	-0.145898	-0.22638	-0.31103	-0.38809	-0.444888	-0.469451	-0.45214	-0.387119	-0.273476
0	1.24446	1.37457	1.3845	1.27917	1.0733	0.789652	0.456649	0.105505	-0.232712	-0.529882	-0.76323	-0.91709	-0.983928	-0.964526	-0.867378	-0.707381	-0.503987	-0.279021	-0.05441	0.149959	0.318034	0.43888	0.507353	0.524118	0.495048	0.430108	0.341862	0.243791	0.148627	0.0668788	0.00571324	-0.0316821	-0.0462095	-0.042442	-0.0277413	-0.0110305	-0.00137842	-0.00657308	-0.0318638	-0.0790298	-0.145898	-0.22638	-0.31103	-0.38809	-0.444888	-0.469451	-0.45214	-0.387119	-0.273476
0	1.24446	1.37457	1.3845	1.27917	1.0733	0.789652	0.456649	0.105505	-0.232712	-0.529882	-0.76323	-0.91709	-0.983928	-0.964526	-0.867378	-0.707381	-0.503987	-0.279021	-0.05441	0.149959	0.318034	0.43888	0.507353	0.524118	0.495048	0.430108	0.341862	0.243791	0.148627	0.0668788	0.00571324	-0.0316821	-0.0462095	-0.042442	-0.0277413	-0.0110305	-0.00137842	-0.00657308	-0.0318638	-0.0790298	-0.145898	-0.22638	-0.31103	-0.38809	-0.444888	-0.469451	-0.45214	-0.387119	-0.273476
0	1.24446	1.37457	1.3845	1.27917	1.0733	0.789652	0.456649	0.105505	-0.232712	-0.529882	-0.76323	-0.91709	-0.983928	-0.964526	-0.867378	-0.707381	-0.503987	-0.279021	-0.05441	0.149959	0.318034	0.43888	0.507353	0.524118	0.495048	0.430108	0.341862	0.243791	0.148627	0.0668788	0.00571324	-0.0316821	-0.0462095	-0.042442	-0.0277413	-0.0110305	-0.00137842	-0.00657308	-0.0318638	-0.0790298	-0.145898	-0.22638	-0.31103	-0.38809	-0.444888	-0.469451	-0.45214	-0.38712	-0.273476
0	1.24446	1.37457	1.3845	1.27917	1.0733	0.789652	0.456649	0.105505	-0.232712	-0.529882	-0.76323	-0.91709	-0.983928	-0.964526	-0.867378	-0.707381	-0.503987	-0.279021	-0.05441	0.149959	0.318034	0.43888	0.507353	0.524118	0.495048	0.430108	0.341862	0.243791	0.148627	0.0668788	0.00571324	-0.0316821	-0.0462095	-0.042442	-0.0277413	-0.0110305	-0.00137842	-0.00657308	-0.0318638	-0.0790298	-0.145898	-0.22638	-0.31103	-0.38809	-0.444888	-0.46945	-0.45214	-0.38712	-0.273477
0	1.24446	1.37457	1.3845	1.27917	1.0733	0.789652	0.456649	0.105505	-0.232712	-0.529882	-0.76323	-0.91709	-0.983928	-0.964526	-0.867378	-0.707381	-0.503987	-0.279021	-0.05441	0.149959	0.318034	0.43888	0.507353	0.524118	0.495048	0.430108	0.341862	0.243791	0.148627	0.0668788	0.00571324	-0.0316821	-0.0462095	-0.042442	-0.0277413	-0.0110305	-0.00137842	-0.00657308	-0.0318638	-0.0790298	-0.145898	-0.226379	-0.31103	-0.38809	-0.444888	-0.46945	-0.45214	-0.38712	-0.273477
0	1.24446	1.37457	1.3845	1.27917	1.0733	0.789652	0.456649	0.105505	-0.232712	-0.529882	-0.76323	-0.91709	-0.983928	-0.964526	-0.867378	-0.707381	-0.503987	-0.279021	-0.05441	0.149959	0.318034	0.43888	0.507353	0.524118	0.495048	0.430108	0.341862	0.243791	0.148627	0.0668788	0.00571324	-0.0316821	-0.0462095	-0.042442	-0.0277413	-0.0110305	-0.00137842	-0.00657308	-0.0318638	-0.0790298	-0.145898	-0.226379	-0.31103	-0.38809	-0.444888	-0.46945	-0.45214	-0.38712	-0.273477
0	1.24446	1.37457	1.3845	1.27917	1.0733	0.789652	0.456649	0.105505	-0.232712	-0.529882	-0.76323	-0.91709	-0.983928	-0.964526	-0.867378	-0.707381	-0.503987	-0.279021	-0.05441	0.149959	0.318034	0.43888	0.507353	0.524118	0.495048	0.430108	0.341862	0.243791	0.148627	0.0668788	0.00571324	-0.0316821	-0.0462095	-0.042442	-0.0277413	-0.0110305	-0.00137842	-0.00657308	-0.0318638	-0.0790298	-0.145898	-0.226379	-0.31103	-0.38809	-0.444888	-0.46945	-0.452139	-0.38712	-0.273477
0	1.24446	1.37457	1.3845	1.27917	1.0733	0.789652	0.456649	0.105505	-0.232712	-0.529882	-0.76323	-0.91709	-0.983928	-0.964526	-0.867378	-0.707381	-0.503987	-0.279021	-0.05441	0.149959	0.318034	0.43888	0.507353	0.524118	0.495048	0.430108	0.341862	0.243791	0.148627	0.0668788	0.00571324	-0.0316821	-0.0462095	-0.042442	-0.0277413	-0.0110305	-0.00137842	-0.00657308	-0.0318638	-0.0790298	-0.145898	-0.226379	-0.31103	-0.38809	-0.444888	-0.46945	-0.452139	-0.38712	-0.273477
0	1.24446	1.37457	1.3845	1.27917	1.0733	0.789652	0.456649	0.105505	-0.232712	-0.529882	-0.76323	-0.91709	-0.983928	-0.964526	-0.867378	-0.707381	-0.503987	-0.279021	-0.05441	0.149959	0.318034	0.43888	0.507353	0.524118	0.495048	0.430108	0.341862	0.243791	0.148627	0.0668788	0.00571324	-0.0316821	-0.0462095	-0.042442	-0.0277413	-0.0110305	-0.00137842	-0.00657308	-0.0318638	-0.0790299	-0.145898	-0.226379	-0.31103	-0.38809	-0.444888	-0.46945	-0.452139	-0.38712	-0.273478
0	1.24446	1.37457	1.3845	1.27917	1.0733	0.789652	0.456649	0.105505	-0.232712	-0.529882	-0.76323	-0.91709	-0.983928	-0.964526	-0.867378	-0.707381	-0.503987	-0.279021	-0.05441	0.149959	0.318034	0.43888	0.507353	0.524118	0.495048	0.430108	0.341862	0.243791	0.148627	0.0668788	0.00571324	-0.0316821	-0.0462095	-0.042442	-0.0277413	-0.0110305	-0.00137842	-0.00657308	-0.0318638	-0.0790299	-0.145898	-0.226379	-0.31103	-0.38809	-0.444888	-0.46945	-0.452139	-0.38712	-0.273478
0	1.24446	1.37457	1.3845	1.27917	1.0733	0.789652	0.456649	0.105505	-0.232712	-0.529882	-0.76323	-0.91709	-0.983928	-0.964526	-0.867378	-0.707381	-0.503987	-0.279021	-0.05441	0.149959	0.318034	0.43888	0.507353	0.524118	0.495048	0.430108	0.341862	0.243791	0.148627	0.0668788	0.00571324	-0.0316821	-0.0462095	-0.042442	-0.0277413	-0.0110305	-0.00137842	-0.00657308	-0.0318638	-0.0790299	-0.145898	-0.226379	-0.31103	-0.38809	-0.444888	-0.46945	-0.452139	-0.38712	-0.273478
0	1.24446	1.37457	1.3845	1.27917	1.0733	0.789652	0.456649	0.105505	-0.232712	-0.529882	-0.76323	-0.91709	-0.983928	-0.964526	-0.867378	-0.707381	-0.503987	-0.279021	-0.05441	0.149959	0.318034	0.43888	0.507353	0.524118	0.495048	0.430108	0.341862	0.243791	0.148627	0.0668788	0.00571324	-0.0316821	-0.0462095	-0.042442	-0.0277413	-0.0110305	-0.00137842	-0.00657308	-0.0318638	-0.0790299	-0.145898	-0.226379	-0.31103	-0.38809	-0.444888	-0.46945	-0.452139	-0.38712	-0.273478
0	1.24446	1.37457	1.3845	1.27917	1.0733	0.789652	0.456649	0.105505	-0.232712	-0.529882	-0.76323	-0.91709	-0.983928	-0.964526	-0.867378	-0.707381	-0.503987	-0.279021	-0.05441	0.149959	0.318034	0.43888	0.507353	0.524118	0.495048	0.430108	0.341862	0.243791	0.148627	0.0668788	0.00571324	-0.0316821	-0.0462095	-0.042442	-0.0277413	-0.0110305	-0.00137842	-0.00657308	-0.0318638	-0.0790299	-0.145898	-0.226379	-0.31103	-0.38809	-0.444888	-0.46945	-0.452139	-0.38712	-0.273478
0	1.24446	1.37457	1.3845	1.27917	1.0733	0.789652	0.456649	0.105505	-0.232712	-0.529882	-0.76323	-0.91709	-0.983928	-0.964526	-0.867378	-0.707381	-0.503987	-0.279021	-0.05441	0.149959	0.318034	0.43888	0.507353	0.524118	0.495048	0.430108	0.341862	0.243791	0.148627	0.0668788	0.00571324	-0.0316821	-0.0462095	-0.042442	-0.0277413	-0.0110305	-0.00137842	-0.00657308	-0.0318638	-0.0790299	-0.145898	-0.226379	-0.31103	-0.38809	-0.444888	-0.46945	-0.452139	-0.38712	-0.273478
0	1.24446	1.37457	1.3845	1.27917	1.0733	0.789652	0.456649	0.105505	-0.232712	-0.529882	-0.76323	-0.91709	-0.983928	-0.964526	-0.867378	-0.707381	-0.503987	-0.279021	-0.05441	0.149959	0.318034	0.43888	0.507353	0.524118	0.495048	0.430108	0.341862	0.243791	0.148627	0.0668788	0.00571324	-0.0316821	-0.0462095	-0.042442	-0.0277413	-0.0110305	-0.00137842	-0.00657308	-0.0318638	-0.0790299	-0.145898	-0.226379	-0.31103	-0.38809	-0.444888	-0.46945	-0.452139	-0.38712	-0.273478
0	1.24446	1.37457	1.3845	1.27917	1.0733	0.789652	0.456649	0.105505	-0.232712	-0.529882	-0.76323	-0.91709	-0.983928	-0.964526	-0.867378	-0.707381	-0.503987	-0.279021	-0.05441	0.149959	0.318034	0.43888	0.507353	0.524118	0.495048	0.430108	0.341862	0.243791	0.148627	0.0668788	0.00571324	-0.0316821	-0.0462095	-0.042442	-0.0277413	-0.0110305	-0.00137842	-0.00657308	-0.0318638	-0.0790299	-0.145898	-0.226379	-0.31103	-0.38809	-0.444888	-0.46945	-0.452139	-0.38712	-0.273478
0	1.24446	1.37457	1.3845	1.27917	1.0733	0.789652	0.456649	0.105505	-0.232712	-0.529882	-0.76323	-0.91709	-0.983928	-0.964526	-0.867378	-0.707381	-0.503987	-0.279021	-0.05441	0.149959	0.318034	0.43888	0.507353	0.524118	0.495048	0.430108	0.341862	0.243791	0.148627	0.0668788	0.00571324	-0.0316821	-0.0462095	-0.042442	-0.0277413	-0.0110305	-0.00137842	-0.00657308	-0.0318638	-0.0790299	-0.145898	-0.226379	-0.31103	-0.38809	-0.444888	-0.46945	-0.452139	-0.38712	-0.273478
0	1.24446	1.37457	1.3845	1.27917	1.0733	0.789652	0.456649	0.105505	-0.232712	-0.529882	-0.76323	-0.91709	-0.983928	-0.964526	-0.867378	-0.707381	-0.503987	-0.279021	-0.05441	0.149959	0.318034	0.43888	0.507353	0.524118	0.495048	0.430108	0.341862	0.243791	0.148627	0.0668788	0.00571324	-0.0316821	-0.0462095	-0.042442	-0.0277413	-0.0110305	-0.00137842	-0.00657308	-0.0318638	-0.0790299	-0.145898	-0.226379	-0.31103	-0.38809	-0.444888	-0.46945	-0.452139	-0.38712	-0.273478
0	1.24446	1.37457	1.3845	1.27917	1.0733	0.789652	0.456649	0.105505	-0.232712	-0.529882	-0.76323	-0.91709	-0.983928	-0.964526	-0.867378	-0.707381	-0.503987	-0.279021	-0.05441	0.149959	0.318034	0.43888	0.507353	0.524118	0.495048	0.430108	0.341862	0.243791	0.148627	0.0668788	0.00571324	-0.0316821	-0.0462095	-0.042442	-0.0277413	-0.0110305	-0.00137842	-0.00657308	-0.0318638	-0.0790299	-0.145898	-0.226379	-0.31103	-0.38809	-0.444888	-0.46945	-0.452139	-0.38712	-0.273479
0	1.24446	1.37457	1.3845	1.27917	1.0733	0.789652	0.456649	0.105505	-0.232712	-0.529882	-0.76323	-0.91709	-0.983928	-0.964526	-0.867378	-0.707381	-0.503987	-0.279021	-0.05441	0.149959	0.318034	0.43888	0.507353	0.524118	0.495048	0.430108	0.341862	0.243791	0.148627	0.0668788	0.00571324	-0.0316821	-0.0462095	-0.042442	-0.0277413	-0.0110305	-0.00137842	-0.00657308	-0.0318638	-0.0790299	-0.145898	-0.226379	-0.31103	-0.38809	-0.444888	-0.46945	-0.452139	-0.38712	-0.273479
0	1.24446	1.37457	1.3845	1.27917	1.0733	0.789652	0.456649	0.105505	-0.232712	-0.529882	-0.76323	-0.91709	-0.983928	-0.964526	-0.867378	-0.707381	-0.503987	-0.279021	-0.05441	0.149959	0.318034	0.43888	0.507353	0.524118	0.495048	0.430108	0.341862	0.243791	0.148627	0.0668788	0.00571324	-0.0316821	-0.0462095	-0.042442	-0.0277413	-0.0110305	-0.00137842	-0.00657308	-0.0318638	-0.0790299	-0.145898	-0.226379	-0.31103	-0.38809	-0.444888	-0.46945	-0.452139	-0.38712	-0.273479
0	1.24446	1.37457	1.3845	1.27917	1.0733	0.789652	0.456649	0.105505	-0.232712	-0.529882	-0.76323	-0.91709	-0.983928	-0.964526	-0.867378	-0.707381	-0.503987	-0.279021	-0.05441	0.149959	0.318034	0.43888	0.507353	0.524118	0.495048	0.430108	0.341862	0.243791	0.148627	0.0668788	0.00571324	-0.0316821	-0.0462095	-0.042442	-0.0277413	-0.0110305	-0.00137842	-0.00657308	-0.0318638	-0.0790299	-0.145898	-0.226379	-0.31103	-0.38809	-0.444888	-0.46945	-0.452139	-0.38712	-0.273479
0	1.24446	1.37457	1.3845	1.27917	1.0733	0.789652	0.456649	0.105505	-0.232712	-0.529882	-0.76323	-0.91709	-0.983928	-0.964526	-0.867378	-0.707381	-0.503987	-0.279021	-0.05441	0.149959	0.318034	0.43888	0.507353	0.524118	0.495048	0.430108	0.341862	0.243791	0.148627	0.0668788	0.00571324	-0.0316821	-0.0462095	-0.042442	-0.0277413	-0.0110305	-0.00137842	-0.00657308	-0.0318638	-0.0790299	-0.145898	-0.226379	-0.31103	-0.38809	-0.444888	-0.46945	-0.452139	-0.38712	-0.273479
0	1.24446	1.37457	1.3845	1.27917	1.0733	0.789652	0.456649	0.105505	-0.232712	-0.529882	-0.76323	-0.91709	-0.983928	-0.964526	-0.867378	-0.707381	-0.503987	-0.279021	-0.05441	0.149959	0.318034	0.43888	0.507353	0.524118	0.495048	0.430108	0.341862	0.243791	0.148627	0.0668788	0.00571324	-0.0316821	-0.0462095	-0.042442	-0.0277413	-0.0110305	-0.00137842	-0.00657308	-0.0318638	-0.0790299	-0.145898	-0.226379	-0.31103	-0.38809	-0.444888	-0.46945	-0.452139	-0.38712	-0.273479
0	1.24446	1.37457	1.3845	1.27917	1.0733	0.789652	0.456649	0.105505	-0.232712	-0.529882	-0.76323	-0.91709	-0.983928	-0.964526	-0.867378	-0.707381	-0.503987	-0.279021	-0.05441	0.149959	0.318034	0.43888	0.507353	0.524118	0.495048	0.430108	0.341862	0.243791	0.148627	0.0668788	0.00571324	-0.0316821	-0.0462095	-0.042442	-0.0277413	-0.0110305	-0.00137842	-0.00657308	-0.0318638	-0.0790299	-0.145898	-0.226379	-0.31103	-0.38809	-0.444888	-0.46945	-0.452139	-0.38712	-0.273479
0	1.24446	1.37457	1.3845	1.27917	1.0733	0.789652	0.456649	0.105505	-0.232712	-0.529882	-0.76323	-0.91709	-0.983928	-0.964526	-0.867378	-0.707381	-0.503987	-0.279021	-0.05441	0.149959	0.318034	0.43888	0.507353	0.524118	0.495048	0.430108	0.341862	0.243791	0.148627	0.0668788	0.00571324	-0.0316821	-0.0462095	-0.042442	-0.0277413	-0.0110305	-0.00137842	-0.00657308	-0.0318638	-0.0790299	-0.145898	-0.226379	-0.31103	-0.38809	-0.444888	-0.46945	-0.452139	-0.38712	-0.273479
0	1.24446	1.37457	1.3845	1.27917	1.0733	0.789652	0.456649	0.105505	-0.232712	-0.529882	-0.76323	-0.91709	-0.983928	-0.964526	-0.867378	-0.707381	-0.503987	-0.279021	-0.05441	0.149959	0.318034	0.43888	0.507353	0.524118	0.495048	0.430108	0.341862	0.243791	0.148627	0.0668788	0.00571324	-0.0316821	-0.0462095	-0.042442	-0.0277413	-0.0110305	-0.00137842	-0.00657308	-0.0318638	-0.0790299	-0.145898	-0.226379	-0.31103	-0.38809	-0.444888	-0.46945	-0.452139	-0.38712	-0.273479
0	1.24446	1.37457	1.3845	1.27917	1.0733	0.789652	0.456649	0.105505	-0.232712	-0.529882	-0.76323	-0.91709	-0.983928	-0.964526	-0.867378	-0.707381	-0.503987	-0.279021	-0.05441	0.149959	0.318034	0.43888	0.507353	0.524118	0.495048	0.430108	0.341862	0.243791	0.148627	0.0668788	0.00571324	-0.0316821	-0.0462095	-0.042442	-0.0277413	-0.0110305	-0.00137842	-0.00657308	-0.0318638	-0.0790299	-0.145898	-0.226379	-0.31103	-0.38809	-0.444888	-0.46945	-0.452139	-0.38712	-0.273479
0	1.24446	1.37457	1.3845	1.27917	1.0733	0.789652	0.456649	0.105505	-0.232712	-0.529882	-0.76323	-0.91709	-0.983928	-0.964526	-0.867378	-0.707381	-0.503987	-0.279021	-0.05441	0.149959	0.318034	0.43888	0.507353	0.524118	0.495048	0.430108	0.341862	0.243791	0.148627	0.0668788	0.00571324	-0.0316821	-0.0462095	-0.042442	-0.0277413	-0.0110305	-0.00137842	-0.00657308	-0.0318638	-0.0790299	-0.145898	-0.226379	-0.31103	-0.38809	-0.444888	-0.46945	-0.452139	-0.38712	-0.273479
0	1.24446	1.37457	1.3845	1.27917	1.0733	0.789652	0.456649	0.105505	-0.232712	-0.529882	-0.76323	-0.91709	-0.983928	-0.964526	-0.867378	-0.707381	-0.503987	-0.279021	-0.05441	0.149959	0.318034	0.43888	0.507353	0.524118	0.495048	0.430108	0.341862	0.243791	0.148627	0.0668788	0.00571324	-0.0316821	-0.0462095	-0.042442	-0.0277413	-0.0110305	-0.00137842	-0.00657308	-0.0318638	-0.0790299	-0.145898	-0.226379	-0.31103	-0.38809	-0.444888	-0.46945	-0.452139	-0.38712	-0.273479
0	1.24446	1.37457	1.3845	1.27917	1.0733	0.789652	0.456649	0.105505	-0.232712	-0.529882	-0.76323	-0.91709	-0.983928	-0.964526	-0.867378	-0.707381	-0.503987	-0.279021	-0.05441	0.149959	0.318034	0.43888	0.507353	0.524118	0.495048	0.430108	0.341862	0.243791	0.148627	0.0668788	0.00571324	-0.0316821	-0.0462095	-0.042442	-0.0277413	-0.0110305	-0.00137842	-0.00657308	-0.0318638	-0.0790299	-0.145898	-0.226379	-0.31103	-0.38809	-0.444888	-0.46945	-0.452139	-0.38712	-0.273479
0	1.24446	1.37457	1.3845	1.27917	1.0733	0.789652	0.456649	0.105505	-0.232712	-0.529882	-0.76323	-0.91709	-0.983928	-0.964526	-0.867378	-0.707381	-0.503987	-0.279021	-0.05441	0.149959	0.318034	0.43888	0.507353	0.524118	0.495048	0.430108	0.341862	0.243791	0.148627	0.0668788	0.00571324	-0.0316821	-0.0462095	-0.042442	-0.0277413	-0.0110305	-0.00137842	-0.00657308	-0.0318638	-0.0790299	-0.145898	-0.226379	-0.31103	-0.38809	-0.444888	-0.46945	-0.452139	-0.38712	-0.273479
0	1.24446	1.37457	1.3845	1.27917	1.0733	0.789652	0.456649	0.105505	-0.232712	-0.529882	-0.76323	-0.91709	-0.983928	-0.964526	-0.867378	-0.707381	-0.503987	-0.279021	-0.05441	0.149959	0.318034	0.43888	0.507353	0.524118	0.495048	0.430108	0.341862	0.243791	0.148627	0.0668788	0.00571324	-0.0316821	-0.0462095	-0.042442	-0.0277413	-0.0110305	-0.00137842	-0.00657308	-0.0318638	-0.0790299	-0.145898	-0.226379	-0.31103	-0.38809	-0.444888	-0.46945	-0.452139	-0.38712	-0.273479
0	1.24446	1.37457	1.3845	1.27917	1.0733	0.789652	0.456649	0.105505	-0.232712	-0.529882	-0.76323	-0.91709	-0.983928	-0.964526	-0.867378	-0.707381	-0.503987	-0.279021	-0.05441	0.149959	0.318034	0.43888	0.507353	0.524118	0.495048	0.430108	0.341862	0.243791	0.148627	0.0668788	0.00571324	-0.0316821	-0.0462095	-0.042442	-0.0277413	-0.0110305	-0.00137842	-0.00657308	-0.0318638	-0.0790299	-0.145898	-0.226379	-0.31103	-0.38809	-0.444888	-0.46945	-0.452139	-0.38712	-0.273479
0	1.24446	1.37457	1.3845	1.27917	1.0733	0.789652	0.456649	0.105505	-0.232712	-0.529882	-0.76323	-0.91709	-0.983928	-0.964526	-0.867378	-0.707381	-0.503987	-0.279021	-0.05441	0.149959	0.318034	0.43888	0.507353	0.524118	0.495048	0.430108	0.341862	0.243791	0.148627	0.0668788	0.00571324	-0.0316821	-0.0462095	-0.042442	-0.0277413	-0.0110305	-0.00137842	-0.00657308	-0.0318638	-0.0790299	-0.145898	-0.226379	-0.31103	-0.38809	-0.444888	-0.46945	-0.452139	-0.38712	-0.273479
0	1.24446	1.37457	1.3845	1.27917	1.0733	0.789652	0.456649	0.105505	-0.232712	-0.529882	-0.76323	-0.91709	-0.983928	-0.964526	-0.867378	-0.707381	-0.503987	-0.279021	-0.05441	0.149959	0.318034	0.43888	0.507353	0.524118	0.495048	0.430108	0.341862	0.243791	0.148627	0.0668788	0.00571324	-0.0316821	-0.0462095	-0.042442	-0.0277413	-0.0110305	-0.00137842	-0.00657308	-0.0318638	-0.0790299	-0.145898	-0.226379	-0.31103	-0.38809	-0.444888	-0.46945	-0.452139	-0.38712	-0.273479
0	1.24446	1.37457	1.3845	1.27917	1.0733	0.789652	0.456649	0.105505	-0.232712	-0.529882	-0.76323	-0.91709	-0.983928	-0.964526	-0.867378	-0.707381	-0.503987	-0.279021	-0.05441	0.149959	0.318034	0.43888	0.507353	0.524118	0.495048	0.430108	0.341862	0.243791	0.148627	0.0668788	0.00571324	-0.0316821	-0.0462095	-0.042442	-0.0277413	-0.0110305	-0.00137842	-0.00657308	-0.0318638	-0.0790299	-0.145898	-0.226379	-0.31103	-0.38809	-0.444888	-0.46945	-0.452139	-0.38712	-0.273479
0	1.24446	1.37457	1.3845	1.27917	1.0733	0.789652	0.456649	0.105505	-0.232712	-0.529882	-0.76323	-0.91709	-0.983928	-0.964526	-0.867378	-0.707381	-0.503987	-0.279021	-0.05441	0.149959	0.318034	0.43888	0.507353	0.524118	0.495048	0.430108	0.341862	0.243791	0.148627	0.0668788	0.00571324	-0.0316821	-0.0462095	-0.042442	-0.0277413	-0.0110305	-0.00137842	-0.00657308	-0.0318638	-0.0790299	-0.145898	-0.226379	-0.31103	-0.38809	-0.444888	-0.46945	-0.452139	-0.38712	-0.273479
0	1.24446	1.37457	1.3845	1.27917	1.0733	0.789652	0.456649	0.105505	-0.232712	-0.529882	-0.76323	-0.91709	-0.983928	-0.964526	-0.867378	-0.707381	-0.503987	-0.279021	-0.05441	0.149959	0.318034	0.43888	0.507353	0.524118	0.495048	0.430108	0.341862	0.243791	0.148627	0.0668788	0.00571324	-0.0316821	-0.0462095	-0.042442	-0.0277413	-0.0110305	-0.00137842	-0.00657308	-0.0318638	-0.0790299	-0.145898	-0.226379	-0.31103	-0.38809	-0.444888	-0.46945	-0.452139	-0.38712	-0.273479
0	1.24446	1.37457	1.3845	1.27917	1.0733	0.789652	0.456649	0.105505	-0.232712	-0.529882	-0.76323	-0.91709	-0.983928	-0.964526	-0.867378	-0.707381	-0.503987	-0.279021	-0.05441	0.149959	0.318034	0.43888	0.507353	0.524118	0.495048	0.430108	0.341862	0.243791	0.148627	0.0668788	0.00571324	-0.0316821	-0.0462095	-0.042442	-0.0277413	-0.0110305	-0.00137842	-0.00657308	-0.0318638	-0.0790299	-0.145898	-0.226379	-0.31103	-0.38809	-0.444888	-0.46945	-0.452139	-0.38712	-0.273479
0	1.24446	1.37457	1.3845	1.27917	1.0733	0.789652	0.456649	0.105505	-0.232712	-0.529882	-0.76323	-0.91709	-0.983928	-0.964526	-0.867378	-0.707381	-0.503987	-0.279021	-0.05441	0.149959	0.318034	0.43888	0.507353	0.524118	0.495048	0.430108	0.341862	0.243791	0.148627	0.0668788	0.00571324	-0.0316821	-0.0462095	-0.042442	-0.0277413	-0.0110305	-0.00137842	-0.00657308	-0.0318638	-0.0790299	-0.145898	-0.226379	-0.31103	-0.38809	-0.444888	-0.46945	-0.452139	-0.38712	-0.273479
0	1.24446	1.37457	1.3845	1.27917	1.0733	0.789652	0.456649	0.105505	-0.232712	-0.529882	-0.76323	-0.91709	-0.983928	-0.964526	-0.867378	-0.707381	-0.503987	-0.279021	-0.05441	0.149959	0.318034	0.43888	0.507353	0.524118	0.495048	0.430108	0.341862	0.243791	0.148627	0.0668788	0.00571324	-0.0316821	-0.0462095	-0.042442	-0.0277413	-0.0110305	-0.00137842	-0.00657308	-0.0318638	-0.0790299	-0.145898	-0.226379	-0.31103	-0.38809	-0.444888	-0.46945	-0.452139	-0.38712	-0.273479
0	1.24446	1.37457	1.3845	1.27917	1.0733	0.789652	0.456649	0.105505	-0.232712	-0.529882	-0.76323	-0.91709	-0.983928	-0.964526	-0.867378	-0.707381	-0.503987	-0.279021	-0.05441	0.149959	0.318034	0.43888	0.507353	0.524118	0.495048	0.430108	0.341862	0.243791	0.148627	0.0668788	0.00571324	-0.0316821	-0.0462095	-0.042442	-0.0277413	-0.0110305	-0.00137842	-0.00657308	-0.0318638	-0.0790299	-0.145898	-0.226379	-0.31103	-0.38809	-0.444888	-0.46945	-0.452139	-0.38712	-0.273479
0	1.24446	1.37457	1.3845	1.27917	1.0733	0.789652	0.456649	0.105505	-0.232712	-0.529882	-0.76323	-0.91709	-0.983928	-0.964526	-0.867378	-0.707381	-0.503987	-0.279021	-0.05441	0.149959	0.318034	0.43888	0.507353	0.524118	0.495048	0.430108	0.341862	0.243791	0.148627	0.0668788	0.00571324	-0.0316821	-0.0462095	-0.042442	-0.0277413	-0.0110305	-0.00137842	-0.00657308	-0.0318638	-0.0790299	-0.145898	-0.226379	-0.31103	-0.38809	-0.444888	-0.46945	-0.452139	-0.38712	-0.273479
0	1.24446	1.37457	1.3845	1.27917	1.0733	0.789652	0.456649	0.105505	-0.232712	-0.529882	-0.76323	-0.91709	-0.983928	-0.964526	-0.867378	-0.707381	-0.503987	-0.279021	-0.05441	0.149959	0.318034	0.43888	0.507353	0.524118	0.495048	0.430108	0.341862	0.243791	0.148627	0.0668788	0.00571324	-0.0316821	-0.0462095	-0.042442	-0.0277413	-0.0110305	-0.00137842	-0.00657308	-0.0318638	-0.0790299	-0.145898	-0.226379	-0.31103	-0.38809	-0.444888	-0.46945	-0.452139	-0.38712	-0.273479
0	1.24446	1.37457	1.3845	1.27917	1.0733	0.789652	0.456649	0.105505	-0.232712	-0.529882	-0.76323	-0.91709	-0.983928	-0.964526	-0.867378	-0.707381	-0.503987	-0.279021	-0.05441	0.149959	0.318034	0.43888	0.507353	0.524118	0.495048	0.430108	0.341862	0.243791	0.148627	0.0668788	0.00571324	-0.0316821	-0.0462095	-0.042442	-0.0277413	-0.0110305	-0.00137842	-0.00657308	-0.0318638	-0.0790299	-0.145898	-0.226379	-0.31103	-0.38809	-0.444888	-0.46945	-0.452139	-0.38712	-0.273479
0	1.24446	1.37457	1.3845	1.27917	1.0733	0.789652	0.456649	0.105505	-0.232712	-0.529882	-0.76323	-0.91709	-0.983928	-0.964526	-0.867378	-0.707381	-0.503987	-0.279021	-0.05441	0.149959	0.318034	0.43888	0.507353	0.524118	0.495048	0.430108	0.341862	0.243791	0.148627	0.0668788	0.00571324	-0.0316821	-0.0462095	-0.042442	-0.0277413	-0.0110305	-0.00137842	-0.00657308	-0.0318638	-0.0790299	-0.145898	-0.226379	-0.31103	-0.38809	-0.444888	-0.46945	-0.452139	-0.38712	-0.273479
0	1.24446	1.37457	1.3845	1.27917	1.0733	0.789652	0.456649	0.105505	-0.232712	-0.529882	-0.76323	-0.91709	-0.983928	-0.964526	-0.867378	-0.707381	-0.503987	-0.279021	-0.05441	0.149959	0.318034	0.43888	0.507353	0.524118	0.495048	0.430108	0.341862	0.243791	0.148627	0.0668788	0.00571324	-0.0316821	-0.0462095	-0.042442	-0.0277413	-0.0110305	-0.00137842	-0.00657308	-0.0318638	-0.0790299	-0.145898	-0.226379	-0.31103	-0.38809	-0.444888	-0.46945	-0.452139	-0.38712	-0.273479
0	1.24446	1.37457	1.3845	1.27917	1.0733	0.789652	0.456649	0.105505	-0.232712	-0.529882	-0.76323	-0.91709	-0.983928	-0.964526	-0.867378	-0.707381	-0.503987	-0.279021	-0.05441	0.149959	0.318034	0.43888	0.507353	0.524118	0.495048	0.430108	0.341862	0.243791	0.148627	0.0668788	0.00571324	-0.0316821	-0.0462095	-0.042442	-0.0277413	-0.0110305	-0.00137842	-0.00657308	-0.0318638	-0.0790299	-0.145898	-0.226379	-0.31103	-0.38809	-0.444888	-0.46945	-0.452139	-0.38712	-0.273479
0	1.24446	1.37457	1.3845	1.27917	1.0733	0.789652	0.456649	0.105505	-0.232712	-0.529882	-0.76323	-0.91709	-0.983928	-0.964526	-0.867378	-0.707381	-0.503987	-0.279021	-0.05441	0.149959	0.318034	0.43888	0.507353	0.524118	0.495048	0.430108	0.341862	0.243791	0.148627	0.0668788	0.00571324	-0.0316821	-0.0462095	-0.042442	-0.0277413	-0.0110305	-0.00137842	-0.00657308	-0.0318638	-0.0790299	-0.145898	-0.226379	-0.31103	-0.38809	-0.444888	-0.46945	-0.452139	-0.38712	-0.273479
0	1.24446	1.37457	1.3845	1.27917	1.0733	0.789652	0.456649	0.105505	-0.232712	-0.529882	-0.76323	-0.91709	-0.983928	-0.964526	-0.867378	-0.707381	-0.503987	-0.279021	-0.05441	0.149959	0.318034	0.43888	0.507353	0.524118	0.495048	0.430108	0.341862	0.243791	0.148627	0.0668788	0.00571324	-0.0316821	-0.0462095	-0.042442	-0.0277413	-0.0110305	-0.00137842	-0.00657308	-0.0318638	-0.0790299	-0.145898	-0.226379	-0.31103	-0.38809	-0.444888	-0.46945	-0.452139	-0.38712	-0.273479
0	1.24446	1.37457	1.3845	1.27917	1.0733	0.789652	0.456649	0.105505	-0.232712	-0.529882	-0.76323	-0.91709	-0.983928	-0.964526	-0.867378	-0.707381	-0.503987	-0.279021	-0.05441	0.149959	0.318034	0.43888	0.507353	0.524118	0.495048	0.430108	0.341862	0.243791	0.148627	0.0668788	0.00571324	-0.0316821	-0.0462095	-0.042442	-0.0277413	-0.0110305	-0.00137842	-0.00657308	-0.0318638	-0.0790299	-0.145898	-0.226379	-0.31103	-0.38809	-0.444888	-0.46945	-0.452139	-0.38712	-0.273479
0	1.24446	1.37457	1.3845	1.27917	1.0733	0.789652	0.456649	0.105505	-0.232712	-0.529882	-0.76323	-0.91709	-0.983928	-0.964526	-0.867378	-0.707381	-0.503987	-0.279021	-0.05441	0.149959	0.318034	0.43888	0.507353	0.524118	0.495048	0.430108	0.341862	0.243791	0.148627	0.0668788	0.00571324	-0.0316821	-0.0462095	-0.042442	-0.0277413	-0.0110305	-0.00137842	-0.00657308	-0.0318638	-0.0790299	-0.145898	-0.226379	-0.31103	-0.38809	-0.444888	-0.46945	-0.452139	-0.38712	-0.273479
0	1.24446	1.37457	1.3845	1.27917	1.0733	0.789652	0.456649	0.105505	-0.232712	-0.529882	-0.76323	-0.91709	-0.983928	-0.964526	-0.867378	-0.707381	-0.503987	-0.279021	-0.05441	0.149959	0.318034	0.43888	0.507353	0.524118	0.495048	0.430108	0.341862	0.243791	0.148627	0.0668788	0.00571324	-0.0316821	-0.0462095	-0.042442	-0.0277413	-0.0110305	-0.00137842	-0.00657308	-0.0318638	-0.0790299	-0.145898	-0.226379	-0.31103	-0.38809	-0.444888	-0.46945	-0.452139	-0.38712	-0.273479
0	1.24446	1.37457	1.3845	1.27917	1.0733	0.789652	0.456649	0.105505	-0.232712	-0.529882	-0.76323	-0.91709	-0.983928	-0.964526	-0.867378	-0.707381	-0.503987	-0.279021	-0.05441	0.149959	0.318034	0.43888	0.507353	0.524118	0.495048	0.430108	0.341862	0.243791	0.148627	0.0668788	0.00571324	-0.0316821	-0.0462095	-0.042442	-0.0277413	-0.0110305	-0.00137842	-0.00657308	-0.0318638	-0.0790299	-0.145898	-0.226379	-0.31103	-0.38809	-0.444888	-0.46945	-0.452139	-0.38712	-0.273479
0	1.24446	1.37457	1.3845	1.27917	1.0733	0.789652	0.456649	0.105505	-0.232712	-0.529882	-0.76323	-0.91709	-0.983928	-0.964526	-0.867378	-0.707381	-0.503987	-0.279021	-0.05441	0.149959	0.318034	0.43888	0.507353	0.524118	0.495048	0.430108	0.341862	0.243791	0.148627	0.0668788	0.00571324	-0.0316821	-0.0462095	-0.042442	-0.0277413	-0.0110305	-0.00137842	-0.00657308	-0.0318638	-0.0790299	-0.145898	-0.226379	-0.31103	-0.38809	-0.444888	-0.46945	-0.452139	-0.38712	-0.273479
0	1.24446	1.37457	1.3845	1.27917	1.0733	0.789652	0.456649	0.105505	-0.232712	-0.529882	-0.76323	-0.91709	-0.983928	-0.964526	-0.867378	-0.707381	-0.503987	-0.279021	-0.05441	0.149959	0.318034	0.43888	0.507353	0.524118	0.495048	0.430108	0.341862	0.243791	0.148627	0.0668788	0.00571324	-0.0316821	-0.0462095	-0.042442	-0.0277413	-0.0110305	-0.00137842	-0.00657308	-0.0318638	-0.0790299	-0.145898	-0.226379	-0.31103	-0.38809	-0.444888	-0.46945	-0.452139	-0.38712	-0.273479
0	1.24446	1.37457	1.3845	1.27917	1.0733	0.789652	0.456649	0.105505	-0.232712	-0.529882	-0.76323	-0.91709	-0.983928	-0.964526	-0.867378	-0.707381	-0.503987	-0.279021	-0.05441	0.149959	0.318034	0.43888	0.507353	0.524118	0.495048	0.430108	0.341862	0.243791	0.148627	0.0668788	0.00571324	-0.0316821	-0.0462095	-0.042442	-0.0277413	-0.0110305	-0.00137842	-0.00657308	-0.0318638	-0.0790299	-0.145898	-0.226379	-0.31103	-0.38809	-0.444888	-0.46945	-0.452139	-0.38712	-0.273479
0	1.24446	1.37457	1.3845	1.27917	1.0733	0.789652	0.456649	0.105505	-0.232712	-0.529882	-0.76323	-0.91709	-0.983928	-0.964526	-0.867378	-0.707381	-0.503987	-0.279021	-0.05441	0.149959	0.318034	0.43888	0.507353	0.524118	0.495048	0.430108	0.341862	0.243791	0.148627	0.0668788	0.00571324	-0.0316821	-0.0462095	-0.042442	-0.0277413	-0.0110305	-0.00137842	-0.00657308	-0.0318638	-0.0790299	-0.145898	-0.226379	-0.31103	-0.38809	-0.444888	-0.46945	-0.452139	-0.38712	-0.273479
0	1.24446	1.37457	1.3845	1.27917	1.0733	0.789652	0.456649	0.105505	-0.232712	-0.529882	-0.76323	-0.91709	-0.983928	-0.964526	-0.867378	-0.707381	-0.503987	-0.279021	-0.05441	0.149959	0.318034	0.43888	0.507353	0.524118	0.495048	0.430108	0.341862	0.243791	0.148627	0.0668788	0.00571324	-0.0316821	-0.0462095	-0.042442	-0.0277413	-0.0110305	-0.00137842	-0.00657308	-0.0318638	-0.0790299	-0.145898	-0.226379	-0.31103	-0.38809	-0.444888	-0.46945	-0.452139	-0.38712	-0.273479
0	1.24446	1.37457	1.3845	1.27917	1.0733	0.789652	0.456649	0.105505	-0.232712	-0.529882	-0.76323	-0.91709	-0.983928	-0.964526	-0.867378	-0.707381	-0.503987	-0.279021	-0.05441	0.149959	0.318034	0.43888	0.507353	0.524118	0.495048	0.430108	0.341862	0.243791	0.148627	0.0668788	0.00571324	-0.0316821	-0.0462095	-0.042442	-0.0277413	-0.0110305	-0.00137842	-0.00657308	-0.0318638	-0.0790299	-0.145898	-0.226379	-0.31103	-0.38809	-0.444888	-0.46945	-0.452139	-0.38712	-0.273479
0	1.24446	1.37457	1.3845	1.27917	1.0733	0.789652	0.456649	0.105505	-0.232712	-0.529882	-0.76323	-0.91709	-0.983928	-0.964526	-0.867378	-0.707381	-0.503987	-0.279021	-0.05441	0.149959	0.318034	0.43888	0.507353	0.524118	0.495048	0.430108	0.341862	0.243791	0.148627	0.0668788	0.00571324	-0.0316821	-0.0462095	-0.042442	-0.0277413	-0.0110305	-0.00137842	-0.00657308	-0.0318638	-0.0790299	-0.145898	-0.226379	-0.31103	-0.38809	-0.444888	-0.46945	-0.452139	-0.38712	-0.273479
0	1.24446	1.37457	1.3845	1.27917	1.0733	0.789652	0.456649	0.105505	-0.232712	-0.529882	-0.76323	-0.91709	-0.983928	-0.964526	-0.867378	-0.707381	-0.503987	-0.279021	-0.05441	0.149959	0.318034	0.43888	0.507353	0.524118	0.495048	0.430108	0.341862	0.243791	0.148627	0.0668788	0.00571324	-0.0316821	-0.0462095	-0.042442	-0.0277413	-0.0110305	-0.00137842	-0.00657308	-0.0318638	-0.0790299	-0.145898	-0.226379	-0.31103	-0.38809	-0.444888	-0.46945	-0.452139	-0.38712	-0.273479
0	1.24446	1.37457	1.3845	1.27917	1.0733	0.789652	0.456649	0.105505	-0.232712	-0.529882	-0.76323	-0.91709	-0.983928	-0.964526	-0.867378	-0.707381	-0.503987	-0.279021	-0.05441	0.149959	0.318034	0.43888	0.507353	0.524118	0.495048	0.430108	0.341862	0.243791	0.148627	0.0668788	0.00571324	-0.0316821	-0.0462095	-0.042442	-0.0277413	-0.0110305	-0.00137842	-0.00657308	-0.0318638	-0.0790299	-0.145898	-0.226379	-0.31103	-0.38809	-0.444888	-0.46945	-0.452139	-0.38712	-0.273479
0	1.24446	1.37457	1.3845	1.27917	1.0733	0.789652	0.456649	0.105505	-0.232712	-0.529882	-0.76323	-0.91709	-0.983928	-0.964526	-0.867378	-0.707381	-0.503987	-0.279021	-0.05441	0.149959	0.318034	0.43888	0.507353	0.524118	0.495048	0.430108	0.341862	0.243791	0.148627	0.0668788	0.00571324	-0.0316821	-0.0462095	-0.042442	-0.0277413	-0.0110305	-0.00137842	-0.00657308	-0.0318638	-0.0790299	-0.145898	-0.226379	-0.31103	-0.38809	-0.444888	-0.46945	-0.452139	-0.38712	-0.273479
0	1.24446	1.37457	1.3845	1.27917	1.0733	0.789652	0.456649	0.105505	-0.232712	-0.529882	-0.76323	-0.91709	-0.983928	-0.964526	-0.867378	-0.707381	-0.503987	-0.279021	-0.05441	0.149959	0.318034	0.43888	0.507353	0.524118	0.495048	0.430108	0.341862	0.243791	0.148627	0.0668788	0.00571324	-0.0316821	-0.0462095	-0.042442	-0.0277413	-0.0110305	-0.00137842	-0.00657308	-0.0318638	-0.0790299	-0.145898	-0.226379	-0.31103	-0.38809	-0.444888	-0.46945	-0.452139	-0.38712	-0.273479
0	1.24446	1.37457	1.3845	1.27917	1.0733	0.789652	0.456649	0.105505	-0.232712	-0.529882	-0.76323	-0.91709	-0.983928	-0.964526	-0.867378	-0.707381	-0.503987	-0.279021	-0.05441	0.149959	0.318034	0.43888	0.507353	0.524118	0.495048	0.430108	0.341862	0.243791	0.148627	0.0668788	0.00571324	-0.0316821	-0.0462095	-0.042442	-0.0277413	-0.0110305	-0.00137842	-0.00657308	-0.0318638	-0.0790299	-0.145898	-0.226379	-0.31103	-0.38809	-0.444888	-0.46945	-0.452139	-0.38712	-0.273479
0	1.24446	1.37457	1.3845	1.27917	1.0733	0.789652	0.456649	0.105505	-0.232712	-0.529882	-0.76323	-0.91709	-0.983928	-0.964526	-0.867378	-0.707381	-0.503987	-0.279021	-0.05441	0.149959	0.318034	0.43888	0.507353	0.524118	0.495048	0.430108	0.341862	0.243791	0.148627	0.0668788	0.00571324	-0.0316821	-0.0462095	-0.042442	-0.0277413	-0.0110305	-0.00137842	-0.00657308	-0.0318638	-0.0790299	-0.145898	-0.226379	-0.31103	-0.38809	-0.444888	-0.46945	-0.452139	-0.38712	-0.273479
0	1.24446	1.37457	1.3845	1.27917	1.0733	0.789652	0.456649	0.105505	-0.232712	-0.529882	-0.76323	-0.91709	-0.983928	-0.964526	-0.867378	-0.707381	-0.503987	-0.279021	-0.05441	0.149959	0.318034	0.43888	0.507353	0.524118	0.495048	0.430108	0.341862	0.243791	0.148627	0.0668788	0.00571324	-0.0316821	-0.0462095	-0.042442	-0.0277413	-0.0110305	-0.00137842	-0.00657308	-0.0318638	-0.0790299	-0.145898	-0.226379	-0.31103	-0.38809	-0.444888	-0.46945	-0.452139	-0.38712	-0.273479
0	1.24446	1.37457	1.3845	1.27917	1.0733	0.789652	0.456649	0.105505	-0.232712	-0.529882	-0.76323	-0.91709	-0.983928	-0.964526	-0.867378	-0.707381	-0.503987	-0.279021	-0.05441	0.149959	0.318034	0.43888	0.507353	0.524118	0.495048	0.430108	0.341862	0.243791	0.148627	0.0668788	0.00571324	-0.0316821	-0.0462095	-0.042442	-0.0277413	-0.0110305	-0.00137842	-0.00657308	-0.0318638	-0.0790299	-0.145898	-0.226379	-0.31103	-0.38809	-0.444888	-0.46945	-0.452139	-0.38712	-0.273479
0	1.24446	1.37457	1.3845	1.27917	1.0733	0.789652	0.456649	0.105505	-0.232712	-0.529882	-0.76323	-0.91709	-0.983928	-0.964526	-0.867378	-0.707381	-0.503987	-0.279021	-0.05441	0.149959	0.318034	0.43888	0.507353	0.524118	0.495048	0.430108	0.341862	0.243791	0.148627	0.0668788	0.00571324	-0.0316821	-0.0462095	-0.042442	-0.0277413	-0.0110305	-0.00137842	-0.00657308	-0.0318638	-0.0790299	-0.145898	-0.226379	-0.31103	-0.38809	-0.444888	-0.46945	-0.452139	-0.38712	-0.273479
0	1.24446	1.37457	1.3845	1.27917	1.0733	0.789652	0.456649	0.105505	-0.232712	-0.529882	-0.76323	-0.91709	-0.983928	-0.964526	-0.867378	-0.707381	-0.503987	-0.279021	-0.05441	0.149959	0.318034	0.43888	0.507353	0.524118	0.495048	0.430108	0.341862	0.243791	0.148627	0.0668788	0.00571324	-0.0316821	-0.0462095	-0.042442	-0.0277413	-0.0110305	-0.00137842	-0.00657308	-0.0318638	-0.0790299	-0.145898	-0.226379	-0.31103	-0.38809	-0.444888	-0.46945	-0.452139	-0.38712	-0.273479
0	1.24446	1.37457	1.3845	1.27917	1.0733	0.789652	0.456649	0.105505	-0.232712	-0.529882	-0.76323	-0.91709	-0.983928	-0.964526	-0.867378	-0.707381	-0.503987	-0.279021	-0.05441	0.149959	0.318034	0.43888	0.507353	0.524118	0.495048	0.430108	0.341862	0.243791	0.148627	0.0668788	0.00571324	-0.0316821	-0.0462095	-0.042442	-0.0277413	-0.0110305	-0.00137842	-0.00657308	-0.0318638	-0.0790299	-0.145898	-0.226379	-0.31103	-0.38809	-0.444888	-0.46945	-0.452139	-0.38712	-0.273479
0	1.24446	1.37457	1.3845	1.27917	1.0733	0.789652	0.456649	0.105505	-0.232712	-0.529882	-0.76323	-0.91709	-0.983928	-0.964526	-0.867378	-0.707381	-0.503987	-0.279021	-0.05441	0.149959	0.318034	0.43888	0.507353	0.524118	0.495048	0.430108	0.341862	0.243791	0.148627	0.0668788	0.00571324	-0.0316821	-0.0462095	-0.042442	-0.0277413	-0.0110305	-0.00137842	-0.00657308	-0.0318638	-0.0790299	-0.145898	-0.226379	-0.31103	-0.38809	-0.444888	-0.46945	-0.452139	-0.38712	-0.273479
0	1.24446	1.37457	1.3845	1.27917	1.0733	0.789652	0.456649	0.105505	-0.232712	-0.529882	-0.76323	-0.91709	-0.983928	-0.964526	-0.867378	-0.707381	-0.503987	-0.279021	-0.05441	0.149959	0.318034	0.43888	0.507353	0.524118	0.495048	0.430108	0.341862	0.243791	0.148627	0.0668788	0.00571324	-0.0316821	-0.0462095	-0.042442	-0.0277413	-0.0110305	-0.00137842	-0.00657308	-0.0318638	-0.0790299	-0.145898	-0.226379	-0.31103	-0.38809	-0.444888	-0.46945	-0.452139	-0.38712	-0.273479
0	1.24446	1.37457	1.3845	1.27917	1.0733	0.789652	0.456649	0.105505	-0.232712	-0.529882	-0.76323	-0.91709	-0.983928	-0.964526	-0.867378	-0.707381	-0.503987	-0.279021	-0.05441	0.149959	0.318034	0.43888	0.507353	0.524118	0.495048	0.430108	0.341862	0.243791	0.148627	0.0668788	0.00571324	-0.0316821	-0.0462095	-0.042442	-0.0277413	-0.0110305	-0.00137842	-0.00657308	-0.0318638	-0.0790299	-0.145898	-0.226379	-0.31103	-0.38809	-0.444888	-0.46945	-0.452139	-0.38712	-0.273479
0	1.24446	1.37457	1.3845	1.27917	1.0733	0.789652	0.456649	0.105505	-0.232712	-0.529882	-0.76323	-0.91709	-0.983928	-0.964526	-0.867378	-0.707381	-0.503987	-0.279021	-0.05441	0.149959	0.318034	0.43888	0.507353	0.524118	0.495048	0.430108	0.341862	0.243791	0.148627	0.0668788	0.00571324	-0.0316821	-0.0462095	-0.042442	-0.0277413	-0.0110305	-0.00137842	-0.00657308	-0.0318638	-0.0790299	-0.145898	-0.226379	-0.31103	-0.38809	-0.444888	-0.46945	-0.452139	-0.38712	-0.273479
0	1.24446	1.37457	1.3845	1.27917	1.0733	0.789652	0.456649	0.105505	-0.232712	-0.529882	-0.76323	-0.91709	-0.983928	-0.964526	-0.867378	-0.707381	-0.503987	-0.279021	-0.05441	0.149959	0.318034	0.43888	0.507353	0.524118	0.495048	0.430108	0.341862	0.243791	0.148627	0.0668788	0.00571324	-0.0316821	-0.0462095	-0.042442	-0.0277413	-0.0110305	-0.00137842	-0.00657308	-0.0318638	-0.0790299	-0.145898	-0.226379	-0.31103	-0.38809	-0.444888	-0.46945	-0.452139	-0.38712	-0.273479
0	1.24446	1.37457	1.3845	1.27917	1.0733	0.789652	0.456649	0.105505	-0.232712	-0.529882	-0.76323	-0.91709	-0.983928	-0.964526	-0.867378	-0.707381	-0.503987	-0.279021	-0.05441	0.149959	0.318034	0.43888	0.507353	0.524118	0.495048	0.430108	0.341862	0.243791	0.148627	0.0668788	0.00571324	-0.0316821	-0.0462095	-0.042442	-0.0277413	-0.0110305	-0.00137842	-0.00657308	-0.0318638	-0.0790299	-0.145898	-0.226379	-0.31103	-0.38809	-0.444888	-0.46945	-0.452139	-0.38712	-0.273479
0	1.24446	1.37457	1.3845	1.27917	1.0733	0.789652	0.456649	0.105505	-0.232712	-0.529882	-0.76323	-0.91709	-0.983928	-0.964526	-0.867378	-0.707381	-0.503987	-0.279021	-0.05441	0.149959	0.318034	0.43888	0.507353	0.524118	0.495048	0.430108	0.341862	0.243791	0.148627	0.0668788	0.00571324	-0.0316821	-0.0462095	-0.042442	-0.0277413	-0.0110305	-0.00137842	-0.00657308	-0.0318638	-0.0790299	-0.145898	-0.226379	-0.31103	-0.38809	-0.444888	-0.46945	-0.452139	-0.38712	-0.273479
0	1.24446	1.37457	1.3845	1.27917	1.0733	0.789652	0.456649	0.105505	-0.232712	-0.529882	-0.76323	-0.91709	-0.983928	-0.964526	-0.867378	-0.707381	-0.503987	-0.279021	-0.05441	0.149959	0.318034	0.43888	0.507353	0.524118	0.495048	0.430108	0.341862	0.243791	0.148627	0.0668788	0.00571324	-0.0316821	-0.0462095	-0.042442	-0.0277413	-0.0110305	-0.00137842	-0.00657308	-0.0318638	-0.0790299	-0.145898	-0.226379	-0.31103	-0.38809	-0.444888	-0.46945	-0.452139	-0.38712	-0.273479
0	1.24446	1.37457	1.3845	1.27917	1.0733	0.789652	0.456649	0.105505	-0.232712	-0.529882	-0.76323	-0.91709	-0.983928	-0.964526	-0.867378	-0.707381	-0.503987	-0.279021	-0.05441	0.149959	0.318034	0.43888	0.507353	0.524118	0.495048	0.430108	0.341862	0.243791	0.148627	0.0668788	0.00571324	-0.0316821	-0.0462095	-0.042442	-0.0277413	-0.0110305	-0.00137842	-0.00657308	-0.0318638	-0.0790299	-0.145898	-0.226379	-0.31103	-0.38809	-0.444888	-0.46945	-0.452139	-0.38712	-0.273479
0	1.24446	1.37457	1.3845	1.27917	1.0733	0.789652	0.456649	0.105505	-0.232712	-0.529882	-0.76323	-0.91709	-0.983928	-0.964526	-0.867378	-0.707381	-0.503987	-0.279021	-0.05441	0.149959	0.318034	0.43888	0.507353	0.524118	0.495048	0.430108	0.341862	0.243791	0.148627	0.0668788	0.00571324	-0.0316821	-0.0462095	-0.042442	-0.0277413	-0.0110305	-0.00137842	-0.00657308	-0.0318638	-0.0790299	-0.145898	-0.226379	-0.31103	-0.38809	-0.444888	-0.46945	-0.452139	-0.38712	-0.273479
0	1.24446	1.37457	1.3845	1.27917	1.0733	0.789652	0.456649	0.105505	-0.232712	-0.529882	-0.76323	-0.91709	-0.983928	-0.964526	-0.867378	-0.707381	-0.503987	-0.279021	-0.05441	0.149959	0.318034	0.43888	0.507353	0.524118	0.495048	0.430108	0.341862	0.243791	0.148627	0.0668788	0.00571324	-0.0316821	-0.0462095	-0.042442	-0.0277413	-0.0110305	-0.00137842	-0.00657308	-0.0318638	-0.0790299	-0.145898	-0.226379	-0.31103	-0.38809	-0.444888	-0.46945	-0.452139	-0.38712	-0.273479
0	1.24446	1.37457	1.3845	1.27917	1.0733	0.789652	0.456649	0.105505	-0.232712	-0.529882	-0.76323	-0.91709	-0.983928	-0.964526	-0.867378	-0.707381	-0.503987	-0.279021	-0.05441	0.149959	0.318034	0.43888	0.507353	0.524118	0.495048	0.430108	0.341862	0.243791	0.148627	0.0668788	0.00571324	-0.0316821	-0.0462095	-0.042442	-0.0277413	-0.0110305	-0.00137842	-0.00657308	-0.0318638	-0.0790299	-0.145898	-0.226379	-0.31103	-0.38809	-0.444888	-0.46945	-0.452139	-0.38712	-0.273479
0	1.24446	1.37457	1.3845	1.27917	1.0733	0.789652	0.456649	0.105505	-0.232712	-0.529882	-0.76323	-0.91709	-0.983928	-0.964526	-0.867378	-0.707381	-0.503987	-0.279021	-0.05441	0.149959	0.318034	0.43888	0.507353	0.524118	0.495048	0.430108	0.341862	0.243791	0.148627	0.0668788	0.00571324	-0.0316821	-0.0462095	-0.042442	-0.0277413	-0.0110305	-0.00137842	-0.00657308	-0.0318638	-0.0790299	-0.145898	-0.226379	-0.31103	-0.38809	-0.444888	-0.46945	-0.452139	-0.38712	-0.273479
0	1.24446	1.37457	1.3845	1.27917	1.0733	0.789652	0.456649	0.105505	-0.232712	-0.529882	-0.76323	-0.91709	-0.983928	-0.964526	-0.867378	-0.707381	-0.503987	-0.279021	-0.05441	0.149959	0.318034	0.43888	0.507353	0.524118	0.495048	0.430108	0.341862	0.243791	0.148627	0.0668788	0.00571324	-0.0316821	-0.0462095	-0.042442	-0.0277413	-0.0110305	-0.00137842	-0.00657308	-0.0318638	-0.0790299	-0.145898	-0.226379	-0.31103	-0.38809	-0.444888	-0.46945	-0.452139	-0.38712	-0.273479
0	1.24446	1.37457	1.3845	1.27917	1.0733	0.789652	0.456649	0.105505	-0.232712	-0.529882	-0.76323	-0.91709	-0.983928	-0.964526	-0.867378	-0.707381	-0.503987	-0.279021	-0.05441	0.149959	0.318034	0.43888	0.507353	0.524118	0.495048	0.430108	0.341862	0.243791	0.148627	0.0668788	0.00571324	-0.0316821	-0.0462095	-0.042442	-0.0277413	-0.0110305	-0.00137842	-0.00657308	-0.0318638	-0.0790299	-0.145898	-0.226379	-0.31103	-0.38809	-0.444888	-0.46945	-0.452139	-0.38712	-0.273479
0	1.24446	1.37457	1.3845	1.27917	1.0733	0.789652	0.456649	0.105505	-0.232712	-0.529882	-0.76323	-0.91709	-0.983928	-0.964526	-0.867378	-0.707381	-0.503987	-0.279021	-0.05441	0.149959	0.318034	0.43888	0.507353	0.524118	0.495048	0.430108	0.341862	0.243791	0.148627	0.0668788	0.00571324	-0.0316821	-0.0462095	-0.042442	-0.0277413	-0.0110305	-0.00137842	-0.00657308	-0.0318638	-0.0790299	-0.145898	-0.226379	-0.31103	-0.38809	-0.444888	-0.46945	-0.452139	-0.38712	-0.273479
0	1.24446	1.37457	1.3845	1.27917	1.0733	0.789652	0.456649	0.105505	-0.232712	-0.529882	-0.76323	-0.91709	-0.983928	-0.964526	-0.867378	-0.707381	-0.503987	-0.279021	-0.05441	0.149959	0.318034	0.43888	0.507353	0.524118	0.495048	0.430108	0.341862	0.243791	0.148627	0.0668788	0.00571324	-0.0316821	-0.0462095	-0.042442	-0.0277413	-0.0110305	-0.00137842	-0.00657308	-0.0318638	-0.0790299	-0.145898	-0.226379	-0.31103	-0.38809	-0.444888	-0.46945	-0.452139	-0.38712	-0.273479
0	1.24446	1.37457	1.3845	1.27917	1.0733	0.789652	0.456649	0.105505	-0.232712	-0.529882	-0.76323	-0.91709	-0.983928	-0.964526	-0.867378	-0.707381	-0.503987	-0.279021	-0.05441	0.149959	0.318034	0.43888	0.507353	0.524118	0.495048	0.430108	0.341862	0.243791	0.148627	0.0668788	0.00571324	-0.0316821	-0.0462095	-0.042442	-0.0277413	-0.0110305	-0.00137842	-0.00657308	-0.0318638	-0.0790299	-0.145898	-0.226379	-0.31103	-0.38809	-0.444888	-0.46945	-0.452139	-0.38712	-0.273479
0	1.24446	1.37457	1.3845	1.27917	1.0733	0.789652	0.456649	0.105505	-0.232712	-0.529882	-0.76323	-0.91709	-0.983928	-0.964526	-0.867378	-0.707381	-0.503987	-0.279021	-0.05441	0.149959	0.318034	0.43888	0.507353	0.524118	0.495048	0.430108	0.341862	0.243791	0.148627	0.0668788	0.00571324	-0.0316821	-0.0462095	-0.042442	-0.0277413	-0.0110305	-0.00137842	-0.00657308	-0.0318638	-0.0790299	-0.145898	-0.226379	-0.31103	-0.38809	-0.444888	-0.46945	-0.452139	-0.38712	-0.273479
0	1.24446	1.37457	1.3845	1.27917	1.0733	0.789652	0.456649	0.105505	-0.232712	-0.529882	-0.76323	-0.91709	-0.983928	-0.964526	-0.867378	-0.707381	-0.503987	-0.279021	-0.05441	0.149959	0.318034	0.43888	0.507353	0.524118	0.495048	0.430108	0.341862	0.243791	0.148627	0.0668788	0.00571324	-0.0316821	-0.0462095	-0.042442	-0.0277413	-0.0110305	-0.00137842	-0.00657308	-0.0318638	-0.0790299	-0.145898	-0.226379	-0.31103	-0.38809	-0.444888	-0.46945	-0.452139	-0.38712	-0.273479
0	1.24446	1.37457	1.3845	1.27917	1.0733	0.789652	0.456649	0.105505	-0.232712	-0.529882	-0.76323	-0.91709	-0.983928	-0.964526	-0.867378	-0.707381	-0.503987	-0.279021	-0.05441	0.149959	0.318034	0.43888	0.507353	0.524118	0.495048	0.430108	0.341862	0.243791	0.148627	0.0668788	0.00571324	-0.0316821	-0.0462095	-0.042442	-0.0277413	-0.0110305	-0.00137842	-0.00657308	-0.0318638	-0.0790299	-0.145898	-0.226379	-0.31103	-0.38809	-0.444888	-0.46945	-0.452139	-0.38712	-0.273479
0	1.24446	1.37457	1.3845	1.27917	1.0733	0.789652	0.456649	0.105505	-0.232712	-0.529882	-0.76323	-0.91709	-0.983928	-0.964526	-0.867378	-0.707381	-0.503987	-0.279021	-0.05441	0.149959	0.318034	0.43888	0.507353	0.524118	0.495048	0.430108	0.341862	0.243791	0.148627	0.0668788	0.00571324	-0.0316821	-0.0462095	-0.042442	-0.0277413	-0.0110305	-0.00137842	-0.00657308	-0.0318638	-0.0790299	-0.145898	-0.226379	-0.31103	-0.38809	-0.444888	-0.46945	-0.452139	-0.38712	-0.273479
0	1.24446	1.37457	1.3845	1.27917	1.0733	0.789652	0.456649	0.105505	-0.232712	-0.529882	-0.76323	-0.91709	-0.983928	-0.964526	-0.867378	-0.707381	-0.503987	-0.279021	-0.05441	0.149959	0.318034	0.43888	0.507353	0.524118	0.495048	0.430108	0.341862	0.243791	0.148627	0.0668788	0.00571324	-0.0316821	-0.0462095	-0.042442	-0.0277413	-0.0110305	-0.00137842	-0.00657308	-0.0318638	-0.0790299	-0.145898	-0.226379	-0.31103	-0.38809	-0.444888	-0.46945	-0.452139	-0.38712	-0.273479
0	1.24446	1.37457	1.3845	1.27917	1.0733	0.789652	0.456649	0.105505	-0.232712	-0.529882	-0.76323	-0.91709	-0.983928	-0.964526	-0.867378	-0.707381	-0.503987	-0.279021	-0.05441	0.149959	0.318034	0.43888	0.507353	0.524118	0.495048	0.430108	0.341862	0.243791	0.148627	0.0668788	0.00571324	-0.0316821	-0.0462095	-0.042442	-0.0277413	-0.0110305	-0.00137842	-0.00657308	-0.0318638	-0.0790299	-0.145898	-0.226379	-0.31103	-0.38809	-0.444888	-0.46945	-0.452139	-0.38712	-0.273479
0	1.24446	1.37457	1.3845	1.27917	1.0733	0.789652	0.456649	0.105505	-0.232712	-0.529882	-0.76323	-0.91709	-0.983928	-0.964526	-0.867378	-0.707381	-0.503987	-0.279021	-0.05441	0.149959	0.318034	0.43888	0.507353	0.524118	0.495048	0.430108	0.341862	0.243791	0.148627	0.0668788	0.00571324	-0.0316821	-0.0462095	-0.042442	-0.0277413	-0.0110305	-0.00137842	-0.00657308	-0.0318638	-0.0790299	-0.145898	-0.226379	-0.31103	-0.38809	-0.444888	-0.46945	-0.452139	-0.38712	-0.273479
0	1.24446	1.37457	1.3845	1.27917	1.0733	0.789652	0.456649	0.105505	-0.232712	-0.529882	-0.76323	-0.91709	-0.983928	-0.964526	-0.867378	-0.707381	-0.503987	-0.279021	-0.05441	0.149959	0.318034	0.43888	0.507353	0.524118	0.495048	0.430108	0.341862	0.243791	0.148627	0.0668788	0.00571324	-0.0316821	-0.0462095	-0.042442	-0.0277413	-0.0110305	-0.00137842	-0.00657308	-0.0318638	-0.0790299	-0.145898	-0.226379	-0.31103	-0.38809	-0.444888	-0.46945	-0.452139	-0.38712	-0.273479
0	1.24446	1.37457	1.3845	1.27917	1.0733	0.789652	0.456649	0.105505	-0.232712	-0.529882	-0.76323	-0.91709	-0.983928	-0.964526	-0.867378	-0.707381	-0.503987	-0.279021	-0.05441	0.149959	0.318034	0.43888	0.507353	0.524118	0.495048	0.430108	0.341862	0.243791	0.148627	0.0668788	0.00571324	-0.0316821	-0.0462095	-0.042442	-0.0277413	-0.0110305	-0.00137842	-0.00657308	-0.0318638	-0.0790299	-0.145898	-0.226379	-0.31103	-0.38809	-0.444888	-0.46945	-0.452139	-0.38712	-0.273479
0	1.24446	1.37457	1.3845	1.27917	1.0733	0.789652	0.456649	0.105505	-0.232712	-0.529882	-0.76323	-0.91709	-0.983928	-0.964526	-0.867378	-0.707381	-0.503987	-0.279021	-0.05441	0.149959	0.318034	0.43888	0.507353	0.524118	0.495048	0.430108	0.341862	0.243791	0.148627	0.0668788	0.00571324	-0.0316821	-0.0462095	-0.042442	-0.0277413	-0.0110305	-0.00137842	-0.00657308	-0.0318638	-0.0790299	-0.145898	-0.226379	-0.31103	-0.38809	-0.444888	-0.46945	-0.452139	-0.38712	-0.273479
0	1.24446	1.37457	1.3845	1.27917	1.0733	0.789652	0.456649	0.105505	-0.232712	-0.529882	-0.76323	-0.91709	-0.983928	-0.964526	-0.867378	-0.707381	-0.503987	-0.279021	-0.05441	0.149959	0.318034	0.43888	0.507353	0.524118	0.495048	0.430108	0.341862	0.243791	0.148627	0.0668788	0.00571324	-0.0316821	-0.0462095	-0.042442	-0.0277413	-0.0110305	-0.00137842	-0.00657308	-0.0318638	-0.0790299	-0.145898	-0.226379	-0.31103	-0.38809	-0.444888	-0.46945	-0.452139	-0.38712	-0.273479
0	1.24446	1.37457	1.3845	1.27917	1.0733	0.789652	0.456649	0.105505	-0.232712	-0.529882	-0.76323	-0.91709	-0.983928	-0.964526	-0.867378	-0.707381	-0.503987	-0.279021	-0.05441	0.149959	0.318034	0.43888	0.507353	0.524118	0.495048	0.430108	0.341862	0.243791	0.148627	0.0668788	0.00571324	-0.0316821	-0.0462095	-0.042442	-0.0277413	-0.0110305	-0.00137842	-0.00657308	-0.0318638	-0.0790299	-0.145898	-0.226379	-0.31103	-0.38809	-0.444888	-0.46945	-0.452139	-0.38712	-0.273479
0	1.24446	1.37457	1.3845	1.27917	1.0733	0.789652	0.456649	0.105505	-0.232712	-0.529882	-0.76323	-0.91709	-0.983928	-0.964526	-0.867378	-0.707381	-0.503987	-0.279021	-0.05441	0.149959	0.318034	0.43888	0.507353	0.524118	0.495048	0.430108	0.341862	0.243791	0.148627	0.0668788	0.00571324	-0.0316821	-0.0462095	-0.042442	-0.0277413	-0.0110305	-0.00137842	-0.00657308	-0.0318638	-0.0790299	-0.145898	-0.226379	-0.31103	-0.38809	-0.444888	-0.46945	-0.452139	-0.38712	-0.273479
0	1.24446	1.37457	1.3845	1.27917	1.0733	0.789652	0.456649	0.105505	-0.232712	-0.529882	-0.76323	-0.91709	-0.983928	-0.964526	-0.867378	-0.707381	-0.503987	-0.279021	-0.05441	0.149959	0.318034	0.43888	0.507353	0.524118	0.495048	0.430108	0.341862	0.243791	0.148627	0.0668788	0.00571324	-0.0316821	-0.0462095	-0.042442	-0.0277413	-0.0110305	-0.00137842	-0.00657308	-0.0318638	-0.0790299	-0.145898	-0.226379	-0.31103	-0.38809	-0.444888	-0.46945	-0.452139	-0.38712	-0.273479
0	1.24446	1.37457	1.3845	1.27917	1.0733	0.789652	0.456649	0.105505	-0.232712	-0.529882	-0.76323	-0.91709	-0.983928	-0.964526	-0.867378	-0.707381	-0.503987	-0.279021	-0.05441	0.149959	0.318034	0.43888	0.507353	0.524118	0.495048	0.430108	0.341862	0.243791	0.148627	0.0668788	0.00571324	-0.0316821	-0.0462095	-0.042442	-0.0277413	-0.0110305	-0.00137842	-0.00657308	-0.0318638	-0.0790299	-0.145898	-0.226379	-0.31103	-0.38809	-0.444888	-0.46945	-0.452139	-0.38712	-0.273479
[truncated: 2 more columns]
