# Supplementary material for: Event-triggered iterative learning control for output constrained multi-agent systems
Source: PLoS One. 2025 Mar 21;20(3):e0315209. doi: 10.1371/journal.pone.0315209 (PMC11927920; doi:10.1371/journal.pone.0315209)
Supplement: S1 Data — (ZIP) [file pone.0315209.s001.zip › S1 data/data - matlab/Figure 4 data/agent 3 501 iterations.xlsx]

## Sheet: Sheet1
agent 3 501 iterations
0	-0.441687	1.42	-1.32992	1.42	-1.42	1.42	-1.42	1.42	-1.42	1.42	-1.42	1.42	-1.42	1.42	-1.42	1.42	-1.42	1.42	-1.42	1.42	-1.42	1.42	-1.42	1.42	-1.42	1.42	-1.42	1.42	-1.42	1.42	-1.42	1.42	-1.42	1.42	-1.42	1.42	-1.42	1.42	-1.42	1.42	-1.42	1.42	-1.42	1.42	-1.42	1.42	-1.42	1.42	-1.42
0	-0.152633	1.20315	-0.209686	1.18446	-0.21778	1.1236	-0.219815	1.04501	-0.199586	0.95102	-0.125614	0.822083	0.0531263	0.592573	0.438449	0.0902017	1.24469	-1.04819	1.42	-1.42	1.42	-1.42	1.42	-1.42	1.42	-1.42	1.42	-1.42	1.42	-1.42	1.42	-1.42	1.42	-1.42	1.42	-1.42	1.42	-1.42	1.42	-1.42	1.42	-1.42	1.42	-1.42	1.42	-1.42	1.42	-1.42	1.42
0	-0.152633	1.20315	-0.209686	1.18446	-0.21778	1.1236	-0.219815	1.04501	-0.199586	0.95102	-0.125614	0.822083	0.0531263	0.592573	0.438449	0.0902017	1.24469	-1.04819	1.42	-1.42	1.42	-1.42	1.42	-1.42	1.42	-1.42	1.42	-1.42	1.42	-1.42	1.42	-1.42	1.42	-1.42	1.42	-1.42	1.42	-1.42	1.42	-1.42	1.42	-1.42	1.42	-1.42	1.42	-1.42	1.42	-1.42	1.42
0	0.0875785	0.847172	0.594083	0.0696421	1.42	-1.42	1.42	-1.42	1.42	-1.42	1.42	-1.42	1.42	-1.42	1.42	-1.42	1.42	-1.42	1.42	-1.42	1.42	-1.42	1.42	-1.42	1.42	-1.42	1.42	-1.42	1.42	-1.42	1.42	-1.42	1.42	-1.42	1.42	-1.42	1.42	-1.42	1.42	-1.42	1.42	-1.42	1.42	-1.42	1.42	-1.42	1.42	-1.42	1.42
0	0.32961	0.482405	1.41782	-0.862205	1.42	-1.42	1.42	-1.42	1.42	-1.42	1.42	-1.42	1.42	-1.42	1.42	-1.42	1.42	-1.42	1.42	-1.42	1.42	-1.42	1.42	-1.42	1.42	-1.42	1.42	-1.42	1.42	-1.42	1.42	-1.42	1.42	-1.42	1.42	-1.42	1.42	-1.42	1.42	-1.42	1.42	-1.42	1.42	-1.42	1.42	-1.42	1.42	-1.42	1.42
0	0.528373	0.252164	1.42	-1.01016	1.42	-1.42	1.42	-1.42	1.42	-1.42	1.42	-1.42	1.42	-1.42	1.42	-1.42	1.42	-0.659635	1.19947	0.239114	0.256401	1.42	-1.42	1.42	-1.42	1.42	-1.42	1.42	-1.42	1.42	-1.42	1.42	-1.42	1.42	-1.42	1.42	-1.42	1.42	-1.42	1.42	-1.42	1.42	-1.42	1.42	-1.42	1.42	-1.42	1.42	-1.42
0	0.685235	0.158784	1.42	-1.09118	1.42	-1.42	1.42	-1.42	1.42	-1.42	1.42	-1.42	1.42	-1.42	1.42	-1.42	1.42	-0.659635	0.941319	0.692734	-0.540187	1.42	-1.42	1.42	-1.42	1.42	-1.42	1.42	-1.42	1.42	-1.42	1.42	-1.42	1.42	-1.42	1.42	-1.42	1.42	-1.42	1.42	-1.42	1.42	-1.42	1.42	-1.42	1.42	-1.42	1.42	-1.42
0	0.807985	0.375501	1.42	-0.206688	1.42	-0.512451	1.26577	-0.55981	1.0235	-0.72617	0.792887	-0.584845	0.443101	0.106395	-0.426953	1.42	-1.42	1.42	-1.42	1.42	-1.42	1.42	-1.42	1.42	-1.42	1.42	-1.42	1.42	-1.42	1.42	-1.42	1.42	-1.42	1.42	-1.42	1.42	-1.42	1.42	-1.42	1.42	-1.42	1.42	-1.42	1.42	-1.42	1.42	-1.42	1.42	-1.42
0	0.903846	0.232825	1.42	0.00500361	1.18262	0.58648	-0.162757	1.42	-1.42	1.42	-1.42	0.576405	-1.42	1.42	-1.42	0.444642	-1.42	1.42	-1.42	1.42	-1.42	1.42	-1.42	1.42	-1.42	1.42	-1.42	1.42	-1.42	1.42	-1.42	1.42	-1.42	1.42	-1.42	1.42	-1.42	1.42	-1.42	1.42	-1.42	1.42	-1.42	1.42	-1.42	1.42	-1.42	1.42	-1.42
0	0.978667	0.297608	1.42	0.432458	0.596892	1.42	-1.42	1.42	-1.42	1.1629	-1.42	1.42	-1.42	0.0345887	-0.919017	1.42	-1.42	1.42	-1.42	1.42	-1.42	1.42	-1.42	1.42	-1.42	1.42	-1.42	1.42	-1.42	1.42	-1.42	1.42	-1.42	1.42	-1.42	1.42	-1.42	1.42	-1.42	1.42	-1.42	1.42	-1.42	1.42	-1.42	1.42	-1.42	1.42	-1.42
0	1.03706	0.414477	1.3493	0.936883	0.0140585	1.42	-1.42	1.42	-1.42	1.30756	-1.42	1.42	-1.42	0.990753	-1.42	1.42	-1.42	1.42	-1.42	1.42	-1.42	1.42	-1.38991	1.42	-1.21217	1.42	-1.27629	1.42	-1.42	1.42	-1.42	1.42	-1.42	1.42	-1.42	1.42	-1.42	1.42	-1.42	1.42	-1.42	1.42	-1.42	1.42	-1.42	1.42	-1.42	1.42	-1.42
0	1.08262	0.538746	1.13655	1.36201	-0.472064	1.42	-1.42	1.42	-1.42	1.42	-1.42	1.22319	-1.42	1.31598	-1.42	1.42	-1.42	1.42	-1.42	1.42	-1.42	1.42	-0.883474	1.42	-0.257559	1.1676	0.454362	0.0914964	1.42	-1.42	1.42	-1.42	1.42	-1.42	1.42	-1.42	1.42	-1.42	1.42	-1.42	1.42	-1.42	1.42	-1.42	1.42	-1.42	1.42	-1.42	1.42
0	1.11818	0.657025	0.948804	1.42	-0.595954	1.42	-1.42	1.42	-1.42	1.38422	-1.42	1.03013	-1.42	1.30012	-1.42	1.42	-1.42	1.42	-1.42	1.42	-1.27489	1.42	-0.0809535	0.836256	1.42	-1.15993	1.42	-1.42	1.42	-1.42	1.42	-1.42	1.42	-1.42	1.42	-1.42	1.42	-1.42	1.42	-1.42	1.42	-1.42	1.42	-1.42	1.42	-1.42	1.42	-1.42	1.42
0	1.14592	0.764726	0.822233	1.42	-0.436437	1.42	-1.23306	1.42	-1.42	1.17851	-1.42	0.829546	-1.42	1.0183	-1.42	1.22247	-1.42	1.42	-1.40912	1.42	-0.504958	1.11968	1.42	-1.06322	1.42	-1.42	1.42	-1.42	1.42	-1.42	1.42	-1.42	1.42	-1.42	1.42	-1.42	1.42	-1.42	1.42	-1.42	1.42	-1.42	1.42	-1.42	1.42	-1.42	1.42	-1.42	1.42
0	1.16757	0.860343	0.753106	1.42	-0.191148	1.42	-0.550275	0.77046	-0.0771936	-0.515203	0.884068	-1.42	1.05773	-1.42	1.14378	-1.42	1.42	-1.42	1.42	-1.42	1.42	-1.42	1.42	-1.42	1.42	-1.42	1.42	-1.42	1.42	-1.42	1.42	-1.42	1.42	-1.42	1.42	-1.42	1.42	-1.42	1.42	-1.42	1.42	-1.42	1.42	-1.42	1.42	-1.42	1.42	-1.42	1.42
0	1.18446	0.943764	0.837718	1.42	0.233098	1.31101	0.559242	-0.813731	1.42	-1.42	-0.533767	-0.759708	0.912446	-1.42	1.239	-1.42	1.42	-1.42	1.42	-1.42	1.42	-1.42	1.42	-1.30777	1.42	-1.42	1.42	-1.42	1.42	-1.42	1.42	-1.42	1.42	-1.42	1.42	-1.42	1.42	-1.42	1.42	-1.42	1.42	-1.42	1.42	-1.42	1.42	-1.42	1.42	-1.42	1.42
0	1.19764	1.09021	0.640486	1.42	0.242344	1.11228	1.01219	-1.42	1.42	-1.42	-1.42	0.0830199	-0.91704	0.249025	-0.93581	0.528355	-0.538966	0.919441	-0.0328114	0.805008	1.28575	-0.670644	1.42	-1.42	1.42	-1.42	1.42	-1.42	1.42	-1.42	1.42	-1.42	1.42	-1.42	1.42	-1.42	1.42	-1.42	1.42	-1.42	1.42	-1.42	1.42	-1.42	1.35242	-1.42	1.39003	-1.42	1.42
0	1.20793	1.12606	0.687082	1.42	0.458135	0.732809	1.42	-1.42	1.42	-1.42	0.0322207	-1.35886	0.600647	-1.42	0.891889	-1.42	1.42	-1.42	1.42	-1.42	1.42	-1.42	1.42	-1.18833	1.42	-1.17539	1.42	-1.19919	1.42	-0.934688	1.37608	-0.508472	0.950089	0.16345	0.203109	1.42	-1.42	1.42	-1.42	1.42	-1.42	1.42	-1.42	1.39683	-1.42	1.42	-1.42	1.41894	-1.42
0	1.21595	1.15869	0.773507	1.42	0.779102	0.289608	1.42	-1.42	1.42	-1.42	-0.0394611	-1.38344	0.626648	-1.42	0.579417	-1.42	1.42	-1.42	1.42	-1.42	1.42	-1.42	1.42	-0.974296	1.42	-0.612157	1.42	-0.0705717	0.48996	1.40924	-1.42	1.42	-1.42	1.42	-1.42	1.42	-1.42	1.42	-1.42	1.42	-1.42	1.42	-1.42	1.42	-1.42	1.31684	-1.42	1.42	-1.42
0	1.22222	1.18799	0.85679	1.42	1.01293	0.0139577	1.42	-1.42	1.42	-1.42	0.703899	-1.42	-0.132365	-0.608734	-0.293567	-0.0125488	-0.357953	1.07353	-0.84804	1.42	-1.42	1.42	-1.34813	1.42	-1.42	1.42	-1.42	1.42	-1.42	1.42	-1.42	1.42	-1.42	1.42	-1.42	1.42	-1.42	1.42	-1.42	1.42	-1.42	1.42	-1.42	1.36528	-1.42	1.42	-1.42	1.42	-1.42
0	1.2271	1.21401	0.929883	1.3649	1.20506	-0.108352	1.42	-1.42	1.34362	-1.42	1.14525	-1.42	-0.800831	0.167497	-1.3546	0.923603	-1.42	1.42	-1.42	1.42	-1.42	1.42	-1.36508	1.42	-1.42	1.42	-1.42	1.42	-1.42	1.42	-1.42	1.42	-1.42	1.42	-1.42	1.42	-1.42	1.42	-1.42	1.42	-1.42	1.42	-1.42	1.38067	-1.42	1.41227	-1.42	1.42	-1.42
0	1.23092	1.23692	0.992966	1.2502	1.34367	-0.114952	1.42	-1.21811	0.746824	-1.05234	0.652984	-1.42	-0.182299	-0.546175	-0.454421	0.103576	-0.537942	0.794052	0.0856497	0.701114	1.42	-0.369081	1.42	-0.695159	1.42	-0.480481	1.42	-0.239646	0.994173	0.0453882	0.437156	0.812603	-0.698547	1.42	-1.42	1.42	-1.42	1.42	-1.42	1.42	-1.42	1.42	-1.42	1.31128	-1.42	1.22732	-1.42	1.42	-1.42
0	1.23389	1.25695	1.04734	1.16012	1.42	-0.0367451	1.42	-0.550026	-0.182423	0.641293	-1.42	0.594846	-1.42	0.0415686	-1.23123	0.384044	-0.752151	0.967299	-0.215582	1.09299	0.863487	0.390229	1.42	-0.183334	1.42	-0.140535	1.32472	0.187809	0.493404	0.813929	-0.382243	1.42	-1.42	1.42	-1.42	1.42	-1.42	1.42	-1.42	1.42	-1.42	1.42	-1.42	1.11429	-1.42	0.937058	-1.40717	1.13061	-1.11474
0	1.23621	1.27435	1.09428	1.12384	1.35586	0.19731	1.15578	0.135291	-1.22778	1.42	-1.42	-1.42	-0.428848	-0.415361	-0.550667	-0.179733	0.138965	-0.353896	1.42	-1.42	1.42	-1.42	1.42	-0.435496	1.42	0.415463	0.268966	1.42	-1.42	1.42	-1.42	1.42	-1.42	1.42	-1.42	1.42	-1.15676	1.42	-0.726741	0.954528	-0.234745	0.0126345	0.757676	-1.42	1.42	-1.42	-0.00985864	-0.713221	1.42
0	1.23803	1.28939	1.13484	1.09887	1.33163	0.369862	0.722767	0.893177	-1.42	1.36203	-1.42	-0.308231	-1.37701	0.129322	-1.28291	0.148231	-0.384552	0.181466	0.931218	-0.508617	1.42	-1.42	1.42	-0.438061	1.42	0.420535	0.263324	1.42	-1.42	1.42	-1.42	1.42	-1.0685	1.09274	0.00192741	0.141453	1.42	-1.42	1.42	-1.42	1.42	-1.42	1.42	-1.42	0.476039	-1.42	1.42	-1.42	0.288771
0	1.23944	1.30233	1.16992	1.08665	1.29626	0.513673	0.389018	1.39844	-1.42	0.682647	-1.42	0.51133	-1.42	-0.249271	-0.740801	-0.236997	0.197448	-0.634709	1.42	-1.42	1.42	-0.980309	1.42	0.136652	0.804283	1.42	-1.15475	1.42	-1.42	1.42	-1.42	1.42	-1.23223	1.19201	0.0838443	-0.305099	1.42	-1.42	1.42	-1.42	1.42	-1.42	0.841237	-1.42	1.42	-1.42	0.586398	-1.42	1.42
0	1.24054	1.31344	1.20026	1.04917	1.30034	0.585705	0.244671	1.25418	-1.42	0.943573	-1.42	0.0792195	-1.42	-0.097997	-0.840676	-0.364943	0.257689	-0.779277	1.42	-1.42	1.42	-0.970394	1.42	0.141544	0.799641	1.42	-1.16108	1.42	-1.42	1.42	-1.42	1.40111	-0.437801	0.244914	1.42	-1.42	1.42	-1.42	1.42	-1.42	1.42	-1.42	1.05616	-1.42	1.42	-1.42	0.761298	-1.42	1.42
0	1.2414	1.31234	1.23827	1.03972	1.26636	0.674279	0.161923	1.15837	-1.42	0.80144	-1.42	0.153273	-1.42	-0.110313	-0.82334	-0.3802	0.139793	-0.415858	1.04702	0.048546	1.17134	1.21658	0.0201335	1.42	-1.42	1.42	-1.42	1.42	-1.42	1.42	-0.876072	0.591632	1.17743	-1.42	1.42	-1.42	1.42	-1.42	1.42	-1.42	1.42	-1.42	1.42	-1.42	0.723876	-1.42	1.32121	-1.42	1.42
0	1.24208	1.32207	1.25902	1.05594	1.2084	0.777173	0.0281838	1.15436	-1.42	0.488492	-1.11718	-0.245443	-1.07624	-0.448906	-0.352362	-0.997769	0.779612	-1.42	1.42	-1.29801	1.42	-0.110276	1.21318	1.42	-0.493789	1.42	-1.42	1.42	-1.29333	1.25385	0.115092	-0.825418	1.42	-1.42	1.0434	-1.08268	1.42	-1.42	1.42	-1.42	1.42	-1.42	1.22644	-1.42	0.750673	-1.42	1.08294	-1.42	1.42
0	1.2426	1.33218	1.27291	1.08183	1.14982	0.86569	-0.0302744	1.02998	-1.29577	0.0601109	-0.244882	-1.32461	0.0247784	-1.42	0.432567	-1.42	0.788604	-1.29798	1.42	-0.754913	1.42	0.441653	0.61971	1.42	-0.75039	1.42	-1.14172	1.42	-0.189926	-0.0501227	1.42	-1.42	1.42	-1.42	1.42	-1.42	1.42	-1.42	1.42	-1.42	1.42	-1.42	1.0017	-1.42	0.475401	-0.792225	0.271996	-0.270945	0.184817
0	1.24301	1.34075	1.28501	1.10721	1.10291	0.922914	-0.0224977	0.832636	-0.752248	-0.582125	0.727634	-1.42	-0.681297	-1.03292	0.144423	-1.42	0.650201	-0.82451	0.629285	1.29415	-1.19903	1.42	-1.02049	1.42	-1.03609	1.42	-0.849322	1.32908	0.595024	-1.28464	1.42	-1.42	1.40185	-1.42	1.42	-1.42	1.42	-1.42	1.42	-1.42	1.28845	-1.35423	0.54455	-0.433213	-0.609343	1.01838	-1.42	1.42	-1.42
0	1.24333	1.34768	1.29657	1.12891	1.06924	0.949076	0.0362259	0.601045	-0.176816	-1.395	1.26912	-1.42	-1.42	-0.460817	-0.829447	-0.119675	-0.832562	1.33759	-1.42	1.42	-1.42	1.42	-0.9961	1.42	-1.01101	1.42	-0.362593	0.582223	1.42	-1.42	1.42	-1.42	1.42	-1.42	1.42	-1.42	1.42	-1.27577	1.34558	-0.661619	0.284369	0.617259	-1.42	1.42	-1.42	-1.42	0.165478	0.125895	-0.796995
0	1.24358	1.35322	1.30762	1.14695	1.04631	0.952335	0.122869	0.374187	0.283819	-1.42	0.664475	-1.42	-0.487662	-1.11846	-0.219876	-0.818004	-0.21121	0.756864	-1.42	1.42	-1.42	1.42	-1.05544	1.42	-0.790007	1.42	0.0969686	-0.162195	1.42	-1.42	1.42	-1.42	1.42	-1.42	1.42	-1.42	1.42	-0.49003	0.342118	1.27914	-1.42	1.42	-1.42	-1.21397	-0.26457	0.5571	-1.42	1.40095	-1.42
0	1.24377	1.35763	1.31793	1.16215	1.03115	0.941562	0.216752	0.180388	0.575571	-1.42	0.260867	-1.42	-0.0680796	-1.42	-0.16863	-0.947514	-0.0859224	0.128699	-0.0965645	1.42	-1.20183	1.42	-0.957128	1.42	-0.5042	1.42	0.821205	-1.04832	1.42	-1.42	1.42	-1.42	1.42	-1.42	1.42	-0.943182	0.857519	0.960718	-1.42	1.42	-1.42	-0.137025	-0.847429	1.42	-1.42	0.0204052	-1.19426	1.27157	-1.42
0	1.24392	1.36113	1.32734	1.1753	1.01416	0.906923	0.329526	-0.000714747	0.746727	-1.42	0.178749	-1.42	-0.17003	-1.42	-0.315894	-0.686412	-0.327195	0.466442	-0.6411	1.42	-1.42	1.42	-0.743997	1.42	-0.160853	1.03056	1.42	-1.42	1.42	-1.42	1.42	-1.42	1.42	-1.42	1.25861	0.0366049	-0.522212	1.42	-1.42	1.22215	-1.42	1.42	-1.42	-0.245216	-0.976613	1.15104	-1.42	0.368924	-0.322099
0	1.24404	1.36392	1.33577	1.18693	1.00652	0.894317	0.392218	-0.0784744	0.529585	-1.42	0.211694	-1.42	-0.363101	-1.20831	-0.417288	-0.554935	-0.542854	0.548192	-0.626477	1.42	-1.09853	1.42	-0.624792	1.42	0.20419	0.423196	1.42	-1.42	1.42	-1.42	1.42	-1.42	1.42	-0.795598	0.454272	1.42	-1.42	1.42	-1.42	1.42	-1.42	1.42	-1.42	0.171449	-1.20922	0.898535	-1.42	0.669308	-0.824181
0	1.24413	1.36613	1.3432	1.19739	1.00346	0.896139	0.412891	-0.112541	0.439559	-1.42	0.00684961	-1.08735	-0.713263	-0.718643	-0.887276	-0.0813331	-1.18995	1.10028	-1.42	1.42	-0.948997	1.42	-0.316185	1.42	0.785515	-0.321498	1.42	-1.42	1.42	-1.42	1.42	-1.42	1.05073	0.25384	-1.06946	1.42	-1.42	1.42	-1.42	1.42	-1.42	0.864618	-1.42	1.41803	-1.42	0.108494	-0.54797	-0.366789	0.907573
0	1.24421	1.36788	1.34969	1.20686	1.00309	0.876582	0.452355	-0.13669	0.342224	-1.23154	-0.319658	-0.505116	-1.37429	-0.23408	-1.42	0.148363	-1.40178	1.02577	-1.34717	1.42	-0.618832	1.42	0.235915	1.04881	1.42	-1.30677	1.42	-1.42	1.42	-1.42	1.42	-0.732083	0.179544	1.42	-1.42	1.42	-1.42	1.42	-1.42	1.42	-1.42	1.42	-1.42	1.20127	-1.42	0.386204	-0.905155	-0.0224843	0.318513
0	1.24426	1.36927	1.36127	1.20925	1.01079	0.832437	0.522134	-0.195087	0.304353	-0.997258	-0.640921	-0.0712161	-1.42	-0.277777	-1.42	0.137503	-1.22136	0.679968	-0.195542	0.599883	1.42	-0.957869	1.42	-1.04989	1.42	-1.24274	1.42	-1.42	1.42	-1.31209	0.929938	0.466336	-1.42	1.42	-1.42	1.2216	-1.42	1.42	-1.42	1.42	-1.42	1.27873	-1.42	1.06063	-1.42	0.551981	-1.1626	0.152487	-0.0566325
0	1.24431	1.37037	1.36408	1.21913	1.01118	0.829951	0.526098	-0.158299	0.147711	-0.61245	-1.10173	0.265558	-1.42	-0.691432	-0.77824	-0.423816	-0.38936	-0.295804	1.41018	-1.42	1.42	-0.931825	1.42	-1.18308	1.42	-1.42	1.42	-1.42	1.42	-0.486606	-0.0896255	1.42	-1.42	1.24304	-1.42	1.42	-1.42	1.42	-1.42	1.42	-1.42	0.851748	-1.01206	0.435189	-0.928469	0.114859	-0.166436	-1.07854	1.42
0	1.24434	1.37124	1.36665	1.22886	1.01053	0.821492	0.526531	-0.103344	-0.0085203	-0.28328	-1.42	0.117997	-1.42	-0.524206	-0.953254	-0.408876	-0.256176	-0.661362	1.42	-1.42	1.42	-1.00558	1.42	-0.859679	1.42	-1.31046	1.42	-1.10528	1.20779	0.607762	-1.42	1.42	-1.42	0.90619	-1.34558	1.42	-1.42	1.42	-1.42	1.07714	-0.552579	-0.178262	0.934222	-1.42	1.2132	-1.42	0.425004	-1.42	1.42
0	1.24437	1.37194	1.36897	1.23711	1.01159	0.811517	0.52809	-0.0561977	-0.125374	-0.0920489	-1.42	-0.0424217	-1.42	-0.48796	-1.00102	-0.41573	-0.261167	-0.647893	1.34788	-1.26002	1.42	-1.26311	1.42	-0.783767	1.42	-0.961737	1.42	-0.506194	0.37647	1.42	-1.42	1.42	-1.42	1.42	-1.42	1.42	-1.42	1.42	-1.20624	0.522257	0.679225	-1.42	1.42	-1.42	-1.42	-0.00142076	-0.00223128	-0.993111	0.709807
0	1.24439	1.37249	1.37105	1.24389	1.01451	0.800899	0.530098	-0.0192583	-0.205307	-0.0186117	-1.42	-0.0549519	-1.42	-0.561135	-0.868925	-0.614973	-0.0609109	-0.857704	1.42	-1.42	1.42	-0.949657	1.42	-0.695872	1.42	-0.614482	1.42	0.335521	-0.787835	1.42	-1.42	1.42	-1.42	1.42	-1.42	1.42	-1.15919	1.23243	0.0142673	-0.963493	1.42	-1.42	-1.42	0.570889	-1.04371	-0.0180264	-0.211369	-0.638804	0.386819
0	1.2444	1.37292	1.37289	1.24945	1.01866	0.790645	0.53102	0.0109881	-0.259767	-0.105183	-1.42	-0.243642	-1.253	-0.739154	-0.673519	-0.796277	0.0743915	-0.892854	1.26805	-0.849175	1.42	-0.7702	1.42	-0.45063	1.42	-0.15641	1.08362	1.42	-1.42	1.42	-1.42	1.42	-1.42	1.42	-1.42	1.42	-0.712902	0.509093	1.42	-1.42	1.42	-1.42	0.606902	-1.42	1.37033	-1.42	-0.238533	-0.575998	0.132751
0	1.24442	1.37326	1.37452	1.25404	1.02344	0.781611	0.52966	0.0379904	-0.303225	-0.120252	-1.30155	-0.452228	-0.881236	-1.04995	-0.416868	-1.10037	0.226593	-1.01773	1.06488	-0.182847	1.42	0.0795008	1.42	0.393219	1.34478	1.09179	-0.524237	1.42	-1.42	1.42	-1.42	1.42	-1.42	1.42	-1.42	1.24055	0.0436876	-0.636775	1.42	-1.42	0.294706	-1.07884	1.42	-1.42	0.0782353	-1.42	1.12792	-1.42	0.26707
0	1.24443	1.37354	1.37594	1.25786	1.02842	0.774274	0.525614	0.0634363	-0.338351	-0.145896	-1.13586	-0.664248	-0.578465	-1.38408	-0.289929	-1.18457	0.158564	-0.760098	0.5721	0.899499	0.391598	1.42	-0.617391	1.42	-0.983141	1.42	-1.42	1.42	-1.42	1.42	-1.42	1.42	-1.41209	1.37996	-0.610002	0.215733	1.42	-1.42	1.42	-1.42	1.20587	-1.42	1.42	-1.42	0.243482	-1.35804	0.727045	-1.42	0.599151
0	1.24443	1.37375	1.37718	1.26105	1.0333	0.768762	0.519166	0.0874128	-0.362482	-0.183884	-0.974973	-0.86459	-0.39951	-1.42	-0.345646	-1.02572	-0.081928	-0.278832	-0.207562	1.42	-1.42	1.42	-0.306661	1.42	-1.13118	1.42	-1.42	1.42	-1.42	1.42	-1.42	1.42	-1.02788	0.784348	0.697814	-1.42	1.42	-1.42	1.42	-1.42	1.42	-1.42	0.457001	-1.25155	0.936266	-1.42	0.54233	-1.22048	0.135039
0	1.24444	1.37392	1.37826	1.26374	1.03791	0.764975	0.510986	0.109159	-0.376104	-0.230604	-0.833103	-1.03426	-0.445623	-1.42	-0.465496	-0.861011	-0.328726	0.0877599	-0.851815	1.42	-1.42	1.42	-0.377151	1.42	-0.568434	1.42	-1.42	1.42	-1.42	1.42	-1.42	1.21097	-0.396573	-0.170124	1.42	-1.42	1.42	-1.42	1.42	-1.42	0.668189	-0.790547	0.428858	-0.894966	0.542787	-1.42	0.487052	-1.06164	0.031686
0	1.24444	1.37406	1.37919	1.26601	1.04217	0.762693	0.501853	0.127752	-0.379932	-0.282862	-0.714711	-1.14297	-0.477584	-1.31371	-0.601772	-0.643489	-0.619428	0.384765	-1.29199	1.42	-1.42	1.42	-0.521027	1.42	-0.621733	1.42	-1.29285	1.42	-1.42	1.42	-1.42	0.795455	0.545119	-1.42	1.42	-1.42	1.16398	-1.42	1.42	-1.42	0.826269	-0.976391	0.455047	-0.782602	0.2036	-0.858087	-0.0511761	0.0103236	-1.27916
0	1.24445	1.37417	1.37907	1.26886	1.04511	0.762668	0.491202	0.14427	-0.377434	-0.334807	-0.624956	-1.23842	-0.520862	-1.18379	-0.738235	-0.48165	-0.834211	0.59901	-1.28185	1.42	-1.37317	1.42	-0.50067	1.42	-0.309336	1.42	-0.705188	1.42	-1.30262	1.42	-0.611495	-0.197498	1.42	-1.42	1.19551	-1.42	1.42	-1.42	1.42	-1.42	1.25728	-1.42	0.589681	-0.926673	0.16465	-0.614582	-0.495293	0.765007	-1.42
0	1.24445	1.37425	1.37989	1.27036	1.04872	0.762435	0.48236	0.15465	-0.364751	-0.390839	-0.554257	-1.2788	-0.507146	-1.14909	-0.809638	-0.44546	-0.850956	0.495626	-0.850462	1.42	-0.422466	1.42	-0.226194	1.42	0.0738931	1.42	0.195067	1.0353	0.514824	-0.634034	1.42	-1.42	0.672958	-1.37384	1.42	-1.42	1.42	-1.42	1.42	-1.42	1.00441	-0.955717	-0.0515111	0.252515	-1.40888	1.11393	-1.42	0.320483	-1.42
0	1.24445	1.37432	1.38076	1.27132	1.05241	0.762197	0.475436	0.159023	-0.343235	-0.448462	-0.501449	-1.28378	-0.595128	-1.00682	-0.925533	-0.346974	-0.851892	0.324042	-0.528745	1.42	0.694077	1.08898	1.42	0.234967	1.42	-0.857045	1.42	-1.42	1.42	-1.42	1.42	-1.42	0.611744	-0.941886	1.42	-1.42	1.42	-1.42	1.42	-1.13528	0.381268	0.390357	-1.42	1.42	-1.42	-0.93687	-0.385659	0.357547	-1.42
0	1.24445	1.37437	1.38149	1.27213	1.05566	0.762611	0.469272	0.16013	-0.318857	-0.499615	-0.473093	-1.25266	-0.702289	-0.857707	-1.05435	-0.295807	-0.849301	0.177216	-0.11224	0.691679	1.42	-0.608441	1.42	-0.900399	1.42	-1.14707	1.42	-1.42	1.42	-1.42	1.42	-1.42	1.29519	-1.42	1.42	-1.42	1.42	-1.26696	0.971108	0.0786553	-1.1743	1.42	-1.42	-1.42	0.499043	-1.31767	0.16999	-0.750801	0.284556
0	1.24446	1.37441	1.38209	1.27292	1.05831	0.763824	0.463339	0.159832	-0.296114	-0.539282	-0.520996	-1.11938	-0.850041	-0.707495	-1.18228	-0.279605	-0.799407	0.0176965	0.248467	-0.0913853	1.42	-1.28061	1.42	-0.608607	1.42	-0.735364	1.42	-1.32012	1.42	-1.42	1.42	-1.42	1.23642	-1.39499	1.42	-1.42	1.42	-0.682137	0.146771	1.42	-1.42	1.09981	-1.42	1.08599	-1.42	0.610497	-1.42	0.841767	-1.42
0	1.24446	1.37444	1.38257	1.27368	1.06045	0.76563	0.457787	0.158527	-0.276238	-0.5692	-0.528755	-1.04901	-0.952649	-0.673077	-1.12084	-0.386663	-0.595858	-0.274793	0.640662	-0.817203	1.42	-0.819159	1.42	-0.709991	1.42	-0.772794	1.42	-1.33347	1.42	-1.42	1.42	-1.42	1.37278	-1.30811	1.11314	-0.301369	0.134637	1.42	-1.42	1.42	-1.42	0.263215	-1.22837	1.06999	-1.42	0.64767	-1.42	0.824806	-1.42
0	1.24446	1.37447	1.38296	1.2744	1.0622	0.767744	0.452965	0.15599	-0.258685	-0.593605	-0.542348	-0.993681	-1.01984	-0.622904	-1.12823	-0.454135	-0.485602	-0.454528	0.88054	-1.01835	1.42	-0.780767	1.42	-0.490511	1.42	-0.4432	1.42	-0.674495	1.42	-1.42	1.42	-1.42	1.42	-1.42	1.15891	-0.119773	-0.442436	1.42	-1.42	0.491068	-1.21784	1.42	-1.42	0.145732	-0.918932	0.40303	-1.42	0.521852	-0.950577
0	1.24446	1.37449	1.38327	1.27506	1.06364	0.769934	0.449116	0.152081	-0.242791	-0.609952	-0.563968	-0.941184	-1.06126	-0.638268	-1.10613	-0.516889	-0.407368	-0.549792	0.861616	-0.757622	1.42	-0.701986	1.42	-0.185893	1.42	0.131257	1.30934	0.587409	0.180704	1.02592	-0.801959	1.42	-1.42	1.42	-1.42	1.38631	-1.42	1.42	-1.42	1.06516	-1.42	1.42	-1.42	0.00679854	-0.663063	0.163017	-1.15877	0.367036	-0.676738
0	1.24446	1.37451	1.38352	1.27566	1.06487	0.772054	0.446305	0.146958	-0.228429	-0.619414	-0.590436	-0.893306	-1.08713	-0.673319	-1.01734	-0.618508	-0.306233	-0.599818	0.72596	-0.490241	1.42	-0.412099	1.42	0.298496	1.38836	1.05201	0.046723	1.42	-1.42	1.42	-1.42	1.42	-1.42	1.42	-1.42	0.802795	-1.42	1.42	-1.42	0.863214	-1.42	1.42	-1.42	0.627036	-1.42	0.582995	-1.42	0.338269	-0.493431
0	1.24446	1.37452	1.38372	1.27619	1.06592	0.774024	0.444459	0.141009	-0.215922	-0.622975	-0.619396	-0.852594	-1.12184	-0.700308	-0.942083	-0.707851	-0.210454	-0.674756	0.621884	-0.117717	1.42	0.286613	1.28339	1.39842	0.0482806	1.42	-1.42	1.42	-1.42	1.42	-1.42	1.42	-1.42	1.42	-1.42	1.42	-1.42	1.42	-1.42	1.42	-1.42	1.03974	-1.42	0.689691	-1.42	0.49303	-1.39011	0.10732	-0.014356
0	1.24446	1.37453	1.38387	1.27665	1.06684	0.775809	0.443431	0.134699	-0.20572	-0.621237	-0.64946	-0.820021	-1.13098	-0.739347	-0.87248	-0.780451	-0.175368	-0.649309	0.434684	0.345094	1.30725	1.42	-0.162248	1.42	-1.12689	1.42	-1.10816	1.42	-1.42	1.42	-1.42	1.42	-1.42	1.42	-1.42	1.42	-1.42	1.42	-1.42	1.42	-1.42	0.734198	-0.821133	0.0542726	-0.358586	-0.769796	0.631907	-1.42	1.31659
0	1.24446	1.37454	1.384	1.27705	1.06766	0.777406	0.443045	0.128457	-0.198142	-0.614823	-0.67956	-0.795642	-1.12632	-0.782952	-0.814083	-0.832191	-0.182425	-0.565845	0.203531	0.766841	0.438385	1.42	-1.08708	1.42	-0.715257	1.42	-1.2544	1.42	-1.42	1.42	-1.42	1.35377	-1.30859	1.42	-1.42	1.42	-1.42	1.42	-1.42	1.42	-1.42	0.369613	0.0454378	-1.18336	1.18115	-1.42	0.111543	-1.42	1.42
0	1.24446	1.37454	1.3841	1.2774	1.06838	0.778824	0.443137	0.122614	-0.193264	-0.604612	-0.708602	-0.779245	-1.11235	-0.826528	-0.780021	-0.850353	-0.227933	-0.442131	-0.0434565	1.06101	-0.202085	1.42	-0.785155	1.42	-0.87336	1.42	-1.02297	1.42	-1.31651	1.42	-0.862529	0.500755	0.44488	-0.440474	1.16377	-1.05192	1.42	-1.42	1.42	-1.42	1.42	-1.42	0.714992	-1.42	1.14797	-1.42	-0.0554526	-1.10569	0.799985
0	1.24446	1.37455	1.38418	1.27769	1.06901	0.780078	0.443562	0.117386	-0.190918	-0.591723	-0.735441	-0.770513	-1.09172	-0.867975	-0.757325	-0.827689	-0.311427	-0.290761	-0.290614	1.41977	-0.700776	1.42	-0.863437	1.42	-0.652939	1.42	-0.594959	1.42	-0.143347	0.185578	1.42	-1.42	1.42	-1.42	1.35347	-1.42	1.42	-1.42	1.42	-1.42	1.42	-1.42	-0.917793	-0.0466105	-0.320958	-0.467599	0.126151	-1.31607	0.908607
0	1.24446	1.37455	1.38425	1.27794	1.06958	0.781188	0.444205	0.112885	-0.190761	-0.577385	-0.75422	-0.774343	-1.06158	-0.909335	-0.721815	-0.842839	-0.350933	-0.228361	-0.3776	1.3712	-0.416546	1.42	-0.68271	1.42	-0.367976	1.42	0.200232	0.767457	1.39076	-1.42	1.42	-1.42	0.401734	-0.766623	1.37156	-1.19616	1.42	-1.42	1.42	-1.42	1.42	-1.42	1.02036	-1.42	0.51141	-1.42	0.856345	-1.42	0.633042
0	1.24446	1.37455	1.3843	1.27815	1.07008	0.782171	0.444977	0.109139	-0.19235	-0.562767	-0.777798	-0.79738	-1.0142	-0.95695	-0.703507	-0.837003	-0.393865	-0.176297	-0.343309	1.07725	0.233252	1.42	-0.100452	1.42	0.287034	1.19409	1.23895	-0.662637	1.42	-1.42	1.42	-1.42	1.42	-1.42	1.42	-1.42	1.42	-1.42	1.42	-1.42	1.42	-1.42	0.897353	-1.42	0.610355	-1.42	0.742795	-1.42	0.512021
0	1.24446	1.37456	1.38434	1.27833	1.07052	0.783043	0.445813	0.106122	-0.195217	-0.548852	-0.796959	-0.798445	-0.996423	-0.978988	-0.712315	-0.804731	-0.452915	-0.0986764	-0.400283	0.920004	0.53317	1.42	0.628081	1.06867	1.42	-0.389596	1.42	-1.42	1.42	-1.42	1.42	-1.42	1.42	-1.42	1.42	-1.19654	1.36641	-1.15763	1.42	-1.42	1.42	-1.42	0.691684	-1.42	0.501307	-1.36768	0.177854	-0.601149	-0.344553
0	1.24446	1.37456	1.38437	1.27848	1.07091	0.783818	0.446669	0.103769	-0.198923	-0.536366	-0.809999	-0.805899	-0.981543	-0.991344	-0.732329	-0.766375	-0.510148	-0.0450483	-0.410752	0.75421	0.860983	1.09738	1.42	-0.0409484	1.42	-1.38663	1.42	-1.42	1.42	-1.42	1.42	-1.42	1.42	-1.36062	0.660065	0.601115	-1.03383	1.42	-1.42	1.34807	-1.42	1.17998	-1.42	0.871232	-1.42	0.677172	-1.42	0.935308	-1.42
0	1.24446	1.37456	1.3844	1.2786	1.07125	0.784508	0.447513	0.101999	-0.203087	-0.52577	-0.817134	-0.818179	-0.965856	-1.00093	-0.753202	-0.73383	-0.551613	-0.0270145	-0.364496	0.5443	1.1019	0.601366	1.42	-0.582243	1.42	-0.995658	1.42	-1.42	1.42	-1.42	1.42	-1.42	1.42	-1.39621	0.667906	0.805415	-1.42	1.42	-1.42	0.825522	-1.42	1.42	-1.42	0.733319	-1.42	0.869293	-1.42	0.600117	-1.42
0	1.24446	1.37456	1.38442	1.2787	1.07154	0.785122	0.448326	0.100723	-0.207401	-0.517275	-0.819178	-0.833491	-0.95067	-1.00297	-0.776563	-0.704994	-0.579273	-0.0365736	-0.283761	0.31912	1.42	-0.0672683	1.42	-0.756623	1.42	-1.0199	1.42	-1.34375	1.42	-1.42	1.42	-1.42	1.41222	-0.894901	0.117016	1.42	-1.42	1.42	-1.42	1.42	-1.42	0.786571	-1.00144	0.325978	-1.3088	0.557768	-1.42	0.68775	-1.42
0	1.24446	1.37456	1.38444	1.27879	1.0718	0.785669	0.449097	0.0998534	-0.211633	-0.510896	-0.817166	-0.850222	-0.937703	-1.00679	-0.794656	-0.686406	-0.589172	-0.0704631	-0.181511	0.100795	1.42	-0.279856	1.42	-0.806263	1.42	-0.752129	1.42	-0.852814	1.42	-1.13917	1.24314	-0.865221	0.603861	0.796618	-1.42	1.42	-1.42	1.13761	-1.42	1.42	-1.42	0.376584	-0.330559	-0.349788	-0.290827	-0.367711	-0.393276	-0.194067	-0.484282
0	1.24446	1.37456	1.38445	1.27886	1.07202	0.786156	0.449819	0.0993122	-0.215619	-0.506501	-0.812181	-0.867042	-0.92807	-1.00731	-0.810971	-0.669885	-0.59231	-0.110994	-0.0898206	-0.064425	1.42	-0.203178	1.42	-0.411515	1.42	-0.310118	1.42	0.0345786	0.632214	0.910006	-1.42	1.42	-1.42	0.925894	-1.42	1.42	-1.42	1.42	-1.42	1.42	-1.42	0.39247	-0.135984	-0.741026	0.299487	-1.42	0.682937	-1.42	0.868869
0	1.24446	1.37456	1.38446	1.27892	1.07222	0.78659	0.45049	0.0990294	-0.219256	-0.503863	-0.80525	-0.882922	-0.922211	-1.00462	-0.826316	-0.658143	-0.588469	-0.153654	-0.0145081	-0.167594	1.42	-0.110511	1.42	-0.0833562	1.42	0.35977	0.871971	1.42	-1.35653	1.42	-1.42	1.42	-1.42	1.42	-1.42	0.447625	0.00944492	0.390206	0.460689	-0.722464	1.42	-1.42	0.39031	-1.42	0.785157	-1.42	0.563578	-1.42	0.923899
0	1.24446	1.37456	1.38447	1.27896	1.07238	0.786976	0.451108	0.0989457	-0.222489	-0.502706	-0.797275	-0.897132	-0.920041	-0.99927	-0.8406	-0.650471	-0.579563	-0.195064	0.042339	-0.157391	1.42	0.374694	1.42	0.8555	0.724484	1.42	-1.02004	1.42	-1.42	1.42	-1.42	1.42	-1.42	1.42	-1.42	0.630705	0.00508518	0.0471403	1.31136	-1.42	1.42	-1.42	-1.42	0.378331	-1.4038	0.569466	-1.42	0.817454	-1.42
0	1.24446	1.37457	1.38447	1.279	1.07253	0.787318	0.451677	0.0990118	-0.225297	-0.502741	-0.788998	-0.906026	-0.92409	-0.989748	-0.855052	-0.645025	-0.555127	-0.248827	0.121017	-0.223928	1.31746	0.695892	0.932155	1.42	-0.359261	1.42	-1.42	1.42	-1.42	1.42	-1.42	1.42	-1.42	1.42	-1.42	1.40348	-1.16909	1.16928	-0.607943	0.685228	-0.629493	0.174752	0.221213	-1.08204	0.23723	-1.01024	0.00966616	-0.571293	-0.207434
0	1.24446	1.37457	1.38448	1.27903	1.07265	0.78762	0.452197	0.0991875	-0.227687	-0.503686	-0.780984	-0.917694	-0.936873	-0.973651	-0.871658	-0.63952	-0.5503	-0.270341	0.134915	-0.175579	1.02719	1.15383	0.209737	1.42	-1.04361	1.42	-1.12318	1.42	-1.42	1.42	-1.42	1.42	-1.42	1.42	-1.42	1.28476	-0.752924	0.752615	-0.147742	0.239974	0.0982196	-0.749291	1.42	-1.42	-0.282998	-0.372375	-0.530181	-0.0345744	-0.697918
0	1.24446	1.37457	1.38448	1.27906	1.07275	0.787887	0.452673	0.0994383	-0.229678	-0.505291	-0.773626	-0.92714	-0.937784	-0.97064	-0.876163	-0.645251	-0.542885	-0.283966	0.121299	-0.0895522	0.70443	1.42	-0.364576	1.42	-1.08438	1.42	-1.19635	1.42	-1.42	1.42	-1.42	1.42	-1.42	1.42	-1.42	1.3806	-0.724589	0.298697	0.801262	-1.37396	1.42	-1.42	0.41957	-1.42	0.448576	-1.42	0.337016	-1.30342	0.584574
0	1.24446	1.37457	1.38449	1.27908	1.07284	0.788121	0.453107	0.0997418	-0.231308	-0.507331	-0.767181	-0.933669	-0.941111	-0.966264	-0.878694	-0.653816	-0.524063	-0.308466	0.118653	-0.0352651	0.48273	1.42	-0.56208	1.42	-0.815497	1.42	-0.878153	1.42	-1.16175	1.42	-1.34904	1.21879	-1.2297	1.42	-1.42	1.19132	-0.361821	-0.0857788	1.39572	-1.42	1.42	-1.42	0.297869	-1.05673	0.201075	-1.03845	0.146049	-1.04779	0.523467
0	1.24446	1.37457	1.38449	1.27909	1.07292	0.788328	0.453498	0.10008	-0.23262	-0.509617	-0.761783	-0.937511	-0.946135	-0.961336	-0.880781	-0.661955	-0.507225	-0.328376	0.111672	0.0155834	0.327741	1.42	-0.653248	1.42	-0.527262	1.42	-0.358221	1.42	-0.067377	0.292633	1.0818	-1.42	1.42	-1.42	1.27363	-1.42	1.42	-1.42	0.35366	-0.560407	0.621479	-1.01192	1.05319	-1.42	0.251483	-0.904322	-0.244134	-0.135231	-0.803266
0	1.24446	1.37457	1.38449	1.27911	1.07298	0.788511	0.453852	0.100439	-0.233654	-0.512003	-0.757461	-0.939114	-0.952113	-0.956549	-0.88226	-0.669315	-0.494847	-0.338467	0.0913336	0.078037	0.198142	1.42	-0.493846	1.42	-0.171964	1.42	0.400759	0.520051	1.42	-1.42	1.42	-1.42	0.456073	-1.23733	1.42	-1.42	0.594687	-1.42	1.42	-1.42	0.798178	-1.38665	1.18003	-1.42	0.101212	-0.649837	-0.483291	0.173522	-1.27032
0	1.24446	1.37457	1.38449	1.27912	1.07303	0.788671	0.45417	0.100804	-0.234447	-0.514384	-0.754168	-0.938971	-0.958428	-0.952372	-0.882861	-0.67617	-0.486266	-0.340231	0.0607651	0.144721	0.0922785	1.42	-0.26785	1.42	0.354813	1.03465	1.42	-0.940774	1.42	-1.42	1.42	-1.42	1.42	-1.42	1.42	-1.42	1.42	-1.42	1.42	-1.42	1.10075	-1.42	1.00248	-1.42	0.0575614	-0.485743	-0.712857	0.386304	-1.35782
0	1.24446	1.37457	1.3845	1.27913	1.07308	0.78881	0.454457	0.101166	-0.235041	-0.516672	-0.751824	-0.937538	-0.964622	-0.949064	-0.882503	-0.682694	-0.480471	-0.336615	0.0266722	0.203707	0.0237085	1.42	0.00291898	1.42	1.03303	0.105204	1.42	-1.42	1.42	-1.42	1.42	-1.42	1.42	-1.42	1.42	-1.42	1.42	-1.42	1.42	-1.42	0.437655	-0.266643	-0.371991	0.649119	-1.42	0.76149	-1.42	0.353381	-1.31798
0	1.24446	1.37457	1.3845	1.27914	1.07311	0.788932	0.454716	0.101518	-0.235455	-0.518834	-0.750289	-0.935256	-0.970347	-0.946744	-0.881256	-0.688887	-0.476756	-0.329971	-0.00571	0.247871	0.0546478	1.42	0.447355	0.89471	1.42	-0.892142	1.42	-1.42	1.42	-1.42	1.42	-1.42	1.42	-1.42	1.42	-1.42	1.42	-1.42	1.11891	-0.705249	-0.0807941	0.793241	-1.42	1.42	-1.42	-1.42	0.0323824	-0.847939	0.530649
0	1.24446	1.37457	1.3845	1.27914	1.07314	0.789037	0.454948	0.101857	-0.235725	-0.520825	-0.749447	-0.932466	-0.972935	-0.944867	-0.879993	-0.694071	-0.475277	-0.321107	-0.034518	0.294264	0.0308532	1.42	0.757774	0.347463	1.42	-0.948551	1.42	-1.42	1.42	-1.42	1.42	-1.42	1.42	-1.42	1.42	-1.42	1.42	-1.42	0.981332	-0.177417	-0.872352	1.42	-1.42	-0.428405	-0.782337	0.565865	-1.42	0.493182	-1.14666
0	1.24446	1.37457	1.3845	1.27915	1.07317	0.789128	0.455156	0.102179	-0.235882	-0.52262	-0.749181	-0.929439	-0.978135	-0.943427	-0.87834	-0.698593	-0.475293	-0.311486	-0.0580806	0.313852	0.0575806	1.33949	1.11424	-0.120749	1.42	-1.16376	1.42	-1.30747	1.42	-1.42	1.42	-1.42	1.2981	-1.02096	0.9569	-0.716921	1.27419	-0.963869	0.459098	0.917888	-1.42	1.42	-1.42	0.512397	-1.42	0.941724	-1.42	-0.172064	-0.063301
0	1.24446	1.37457	1.3845	1.27915	1.07319	0.789206	0.455341	0.102483	-0.235949	-0.52421	-0.749377	-0.926388	-0.982835	-0.942696	-0.876348	-0.702562	-0.476257	-0.302211	-0.0755448	0.314826	0.110772	1.06843	1.38592	-0.241534	1.42	-0.91601	1.42	-0.887609	1.42	-0.895946	0.815619	-0.0227979	-0.428073	1.42	-1.42	1.42	-1.42	1.42	-1.42	0.427152	-1.42	1.36528	-1.42	0.8761	-1.42	0.426239	-1.42	0.33283	-0.846578
0	1.24446	1.37457	1.3845	1.27916	1.07321	0.789273	0.455507	0.102768	-0.235945	-0.525596	-0.749924	-0.923474	-0.98643	-0.943086	-0.873785	-0.706267	-0.477595	-0.294142	-0.0867126	0.302027	0.176764	0.795219	1.42	-0.393414	1.42	-0.624253	1.42	-0.21448	0.839335	0.778787	-1.42	1.42	-1.42	0.449882	-1.42	1.42	-1.42	1.38302	-1.42	1.42	-1.42	-0.0509604	-0.307231	0.132435	-1.10247	0.420145	-1.42	0.3132	-0.811856
0	1.24446	1.37457	1.3845	1.27916	1.07322	0.789331	0.455654	0.103034	-0.235888	-0.526786	-0.750724	-0.920808	-0.98892	-0.94447	-0.870817	-0.709652	-0.479175	-0.287411	-0.0925438	0.280512	0.244262	0.571835	1.42	-0.598586	1.42	-0.432353	1.42	0.535062	-0.297125	1.42	-1.42	1.42	-1.42	1.42	-1.42	1.42	-1.42	1.42	-1.42	0.915032	-1.42	0.960851	-1.42	0.918325	-1.42	0.288135	-1.1507	0.000424583	-0.101538
0	1.24446	1.37457	1.3845	1.27916	1.07324	0.78938	0.455784	0.103281	-0.235791	-0.527793	-0.751695	-0.918462	-0.990451	-0.946551	-0.867788	-0.712465	-0.481168	-0.281621	-0.094771	0.255544	0.303941	0.412234	1.42	-0.666989	1.42	-0.200094	1.1783	1.29114	-1.29139	1.42	-1.42	1.4063	-1.42	1.42	-1.42	0.823367	-0.897478	1.42	-1.42	1.42	-1.42	0.737815	-1.28104	0.727948	-1.42	0.343656	-1.04697	-0.227868	0.255096
0	1.24446	1.37457	1.3845	1.27916	1.07325	0.789422	0.455899	0.103509	-0.235665	-0.528635	-0.752764	-0.916471	-0.991198	-0.949036	-0.86501	-0.714489	-0.483727	-0.276368	-0.094972	0.231187	0.350414	0.315586	1.42	-0.451873	1.42	0.219698	0.509861	1.42	-1.42	1.42	-1.42	1.42	-1.42	1.42	-1.42	1.33962	-1.38656	1.42	-1.42	1.42	-1.42	0.42557	-0.385483	-0.485413	0.247298	-1.42	1.09235	-1.42	-0.0547323
0	1.24446	1.37457	1.3845	1.27916	1.07325	0.789458	0.456	0.103719	-0.235519	-0.529327	-0.753876	-0.914844	-0.991333	-0.951681	-0.862687	-0.715641	-0.486846	-0.271516	-0.0940303	0.209482	0.382809	0.271525	1.42	-0.135707	1.42	0.898673	-0.378088	1.42	-1.42	1.42	-1.42	1.42	-1.42	1.42	-1.42	1.41924	-1.321	1.42	-1.42	1.42	-1.42	0.213636	0.00401569	-1.00877	0.755338	-1.42	0.819661	-1.42	0.499486
0	1.24446	1.37457	1.3845	1.27917	1.07326	0.789488	0.456088	0.103912	-0.23536	-0.529889	-0.754987	-0.913568	-0.991013	-0.954302	-0.860918	-0.71596	-0.490361	-0.267189	-0.092175	0.190737	0.41552	0.273519	1.42	0.242997	1.11227	1.42	-1.24204	1.42	-1.42	1.42	-1.42	1.42	-1.42	1.42	-1.42	1.22953	-0.454967	0.159626	0.493463	-0.63134	1.42	-1.42	-0.0109369	-1.08494	0.547453	-1.42	0.690407	-1.42	0.892471
0	1.24446	1.37457	1.3845	1.27917	1.07327	0.789514	0.456166	0.104087	-0.235192	-0.530337	-0.756063	-0.91262	-0.990376	-0.956765	-0.859725	-0.715574	-0.494026	-0.263626	-0.0893052	0.174385	0.431329	0.281756	1.42	0.595019	0.500023	1.42	-1.33362	1.42	-1.42	1.42	-1.42	1.33561	-1.29326	1.1666	-0.668295	0.22559	1.31695	-1.42	1.42	-1.42	1.151	-1.42	0.726981	-1.42	0.69486	-1.42	0.595241	-1.42	0.966571
0	1.24446	1.37457	1.3845	1.27917	1.07327	0.789535	0.456234	0.104247	-0.235021	-0.530686	-0.757082	-0.911964	-0.989538	-0.958984	-0.859069	-0.714651	-0.497587	-0.26105	-0.0853044	0.159768	0.437431	0.305129	1.42	0.931644	-0.0094023	1.42	-1.42	1.42	-1.42	1.42	-1.22636	0.744526	0.0143068	-0.487233	1.42	-1.42	1.26091	-1.42	1.42	-1.42	1.14207	-1.42	1.09563	-1.42	0.267098	-1.34532	0.417552	-1.42	0.798101
0	1.24446	1.37457	1.3845	1.27917	1.07328	0.789554	0.456293	0.104392	-0.234851	-0.530951	-0.758031	-0.91156	-0.988596	-0.960908	-0.858885	-0.713369	-0.500829	-0.259585	-0.0802157	0.146564	0.437616	0.334231	1.20387	1.2391	-0.34819	1.42	-1.33165	1.42	-1.12156	1.12252	-0.0475038	-0.745737	1.42	-1.42	1.01506	-1.42	1.42	-1.42	0.84995	-1.15699	1.42	-1.42	0.0247386	-0.745199	-0.106712	-0.553658	-0.404699	-0.0998637	-0.710143
0	1.24446	1.37457	1.3845	1.27917	1.07328	0.789569	0.456344	0.104522	-0.234684	-0.531144	-0.758898	-0.911368	-0.987622	-0.962515	-0.859086	-0.711895	-0.503595	-0.259237	-0.0742741	0.13485	0.433677	0.364797	0.982558	1.37111	-0.219306	1.42	-0.908449	1.42	-0.395434	0.152316	1.42	-1.42	1.42	-1.42	1.42	-1.42	1.42	-1.42	1.41714	-1.42	1.42	-1.42	0.552494	-1.36372	0.186865	-0.876595	-0.258455	-0.0849015	-0.945416
0	1.24446	1.37457	1.3845	1.27917	1.07328	0.789583	0.456388	0.10464	-0.234521	-0.531278	-0.75968	-0.911351	-0.986673	-0.963809	-0.859581	-0.710371	-0.505799	-0.259905	-0.0678579	0.124967	0.426273	0.395274	0.803491	1.42	-0.52672	1.42	-0.718801	1.42	0.458991	-1.06423	1.42	-1.42	0.317541	-0.603957	1.42	-1.42	1.42	-1.42	1.42	-1.42	1.24123	-1.42	1.02604	-1.42	0.168528	-0.846876	-0.293757	-0.0838565	-0.868565
0	1.24446	1.37457	1.3845	1.27917	1.07329	0.789594	0.456426	0.104746	-0.234365	-0.531363	-0.760377	-0.911473	-0.985785	-0.964807	-0.860283	-0.708907	-0.507411	-0.261412	-0.0614085	0.117333	0.415626	0.425151	0.667846	1.42	-0.453399	1.42	-0.400065	1.05786	1.41166	-1.42	1.42	-1.42	0.738741	-1.22541	1.42	-1.42	1.42	-1.42	1.01357	-0.341825	-0.186822	0.274228	-0.892747	1.02915	-1.42	-0.0658534	-1.35572	0.812817	-1.42
0	1.24446	1.37457	1.3845	1.27917	1.07329	0.789603	0.456458	0.10484	-0.234217	-0.531408	-0.760989	-0.911701	-0.984985	-0.965536	-0.861115	-0.707584	-0.508454	-0.263537	-0.0553512	0.112269	0.401992	0.453973	0.568331	1.42	-0.251091	1.42	0.266438	0.0987276	1.42	-1.42	1.42	-1.42	1.32875	-1.42	1.42	-1.42	1.39051	-1.00801	0.360277	0.836809	-1.42	1.42	-1.42	0.0709078	-1.42	1.02163	-1.42	-0.37499	-0.0669695
0	1.24446	1.37457	1.3845	1.27917	1.07329	0.789611	0.456487	0.104923	-0.234076	-0.531421	-0.761522	-0.912006	-0.984288	-0.96603	-0.86201	-0.70645	-0.508987	-0.266049	-0.0500367	0.109901	0.385903	0.480925	0.498041	1.42	-0.00629465	1.42	0.781174	-0.64921	1.42	-1.42	1.42	-1.42	1.42	-1.42	1.34009	-1.40472	1.24526	-0.444824	-0.46857	1.42	-1.42	-0.306163	-0.173978	-0.0405141	-1.08713	0.499126	-1.42	0.55571	-1.42
0	1.24446	1.37457	1.3845	1.27917	1.07329	0.789618	0.456511	0.104998	-0.233944	-0.531407	-0.761981	-0.912363	-0.983699	-0.966325	-0.862914	-0.705533	-0.50909	-0.268729	-0.0457081	0.110122	0.368201	0.512554	0.438354	1.42	0.230983	1.1882	1.42	-1.33283	1.42	-1.42	1.42	-1.42	1.42	-1.42	1.34369	-1.14658	0.750185	0.63973	-1.42	1.42	-1.42	-0.469965	0.102058	-0.44946	-0.540051	0.00342714	-0.87931	0.161461	-0.820897
0	1.24446	1.37457	1.3845	1.27917	1.07329	0.789623	0.45653	0.105066	-0.233825	-0.531369	-0.762377	-0.912747	-0.983222	-0.966455	-0.863789	-0.704852	-0.508836	-0.271409	-0.0424683	0.112585	0.349994	0.536521	0.417992	1.42	0.513027	0.632332	1.42	-1.42	1.42	-1.42	1.42	-1.42	1.36478	-1.21108	0.785009	0.125383	-0.925352	1.42	-1.42	-0.884048	0.650075	-1.26274	0.906566	-1.42	0.411202	-1.42	0.573166	-1.42	1.11724
0	1.24446	1.37457	1.3845	1.27917	1.07329	0.789628	0.456547	0.105125	-0.233713	-0.531315	-0.762711	-0.913148	-0.982847	-0.966458	-0.864602	-0.704369	-0.508349	-0.273904	-0.0403874	0.116901	0.332288	0.553059	0.41231	1.26609	0.796853	0.131171	1.42	-1.42	1.42	-1.42	1.42	-1.228	0.797003	0.0681259	-0.873347	1.42	-1.42	0.51702	-1.3658	1.42	-1.42	0.531321	-1.42	1.09056	-1.42	-0.13293	-0.617033	-0.358707	0.252927
0	1.24446	1.37457	1.3845	1.27917	1.07329	0.789632	0.456561	0.105177	-0.233609	-0.531254	-0.762984	-0.913556	-0.98256	-0.966369	-0.865329	-0.704083	-0.5077	-0.27612	-0.0393851	0.122513	0.316116	0.561924	0.420432	1.0797	1.07391	-0.240357	1.42	-1.42	1.42	-1.42	1.12415	-0.364169	-0.32252	1.42	-1.42	1.16215	-1.42	1.42	-1.42	0.281091	-0.448973	0.407402	-1.16281	0.905536	-1.42	0.317058	-1.42	0.426858	-1.28285
0	1.24446	1.37457	1.3845	1.27917	1.07329	0.789635	0.456574	0.105222	-0.233511	-0.531187	-0.763204	-0.91396	-0.982353	-0.966215	-0.86596	-0.703968	-0.506957	-0.278002	-0.039312	0.128826	0.302365	0.563118	0.439541	0.906913	1.28865	-0.303368	1.42	-1.27886	1.42	-1.29981	0.55786	0.876269	-1.42	1.42	-1.42	0.20551	-0.536206	1.42	-1.42	1.20722	-1.42	1.13539	-1.42	0.778612	-1.42	0.354557	-1.42	0.430543	-1.28967
0	1.24446	1.37457	1.3845	1.27917	1.07329	0.789638	0.456585	0.10526	-0.233421	-0.531116	-0.76338	-0.91435	-0.982218	-0.966017	-0.866495	-0.703995	-0.506186	-0.279515	-0.0399992	0.135316	0.291602	0.557255	0.466384	0.759015	1.41688	-0.442447	1.42	-1.05302	1.42	-0.461087	-0.427696	1.42	-1.42	0.252696	-0.650805	1.42	-1.42	1.42	-1.42	1.42	-1.42	1.07244	-1.42	0.820881	-1.42	0.322196	-1.28782	0.188634	-0.704049
0	1.24446	1.37457	1.3845	1.27917	1.07329	0.78964	0.456594	0.105293	-0.233339	-0.531041	-0.763519	-0.914717	-0.982148	-0.96579	-0.866936	-0.704129	-0.505441	-0.280655	-0.0412689	0.141556	0.284056	0.545518	0.497409	0.638875	1.42	-0.344362	1.42	-0.570425	1.10059	0.85785	-1.42	1.42	-1.42	0.484186	-0.976924	1.42	-1.42	1.42	-1.42	1.42	-1.42	0.50356	-0.781884	0.167164	-0.936613	-0.036969	-0.504574	-0.632968	0.613079
0	1.24446	1.37457	1.3845	1.27917	1.07329	0.789642	0.456602	0.105322	-0.233264	-0.530963	-0.763629	-0.915054	-0.982134	-0.96555	-0.86729	-0.704343	-0.504756	-0.281438	-0.0429388	0.147213	0.279688	0.529415	0.529213	0.546892	1.42	-0.134645	1.42	0.129139	0.0583238	1.42	-1.42	0.919987	-1.42	1.42	-1.42	1.01357	-1.01983	1.26545	-1.11409	0.840088	-0.517348	-0.269936	0.451415	-1.42	0.931862	-1.42	0.383279	-1.42	1.21709
0	1.24446	1.37457	1.3845	1.27917	1.07329	0.789644	0.456609	0.105347	-0.233198	-0.530884	-0.763713	-0.915361	-0.982165	-0.965309	-0.867564	-0.704613	-0.504155	-0.281907	-0.044833	0.152046	0.278259	0.510555	0.558897	0.482072	1.36027	0.117917	1.35088	0.971395	-1.12304	1.42	-1.42	1.15536	-1.42	1.42	-1.42	1.13951	-1.14001	1.33638	-0.971381	0.365533	0.584809	-1.42	1.42	-1.42	-0.667941	-0.60151	0.416725	-1.42	0.855349
0	1.24446	1.37457	1.3845	1.27917	1.07329	0.789645	0.456615	0.105368	-0.233137	-0.530807	-0.763774	-0.91564	-0.982227	-0.96508	-0.867762	-0.704919	-0.503646	-0.282111	-0.0467953	0.155909	0.279377	0.490499	0.584226	0.442289	1.24606	0.392902	0.773474	1.42	-1.42	1.42	-1.42	0.975846	-1.26876	1.42	-1.42	1.42	-1.42	1.20565	-0.529617	-0.284921	1.42	-1.42	-0.352819	-0.293108	-0.217796	-0.860175	0.361575	-1.42	0.846657
0	1.24446	1.37457	1.3845	1.27917	1.07329	0.789646	0.45662	0.105386	-0.233084	-0.530731	-0.763815	-0.91589	-0.982313	-0.96487	-0.867896	-0.705242	-0.503236	-0.282102	-0.0487042	0.158759	0.282526	0.470687	0.617964	0.415389	1.11715	0.649749	0.242058	1.42	-1.42	1.42	-1.42	1.08679	-1.14668	1.30456	-1.28699	1.11849	-0.625664	0.256471	1.31612	-1.42	1.42	-1.42	0.185094	-1.04678	0.557829	-1.42	0.675257	-1.42	0.605395
0	1.24446	1.37457	1.3845	1.27917	1.0733	0.789647	0.456625	0.105402	-0.233037	-0.530656	-0.763842	-0.916112	-0.982415	-0.964682	-0.867976	-0.705566	-0.502919	-0.281932	-0.0504675	0.160628	0.28714	0.452328	0.634229	0.414853	0.972203	0.884246	-0.142569	1.42	-1.42	1.42	-1.42	1.15831	-1.00376	0.846691	-0.217831	-0.222879	1.42	-1.42	1.42	-1.42	0.19754	-0.921775	0.796993	-1.42	0.75245	-1.42	0.191852	-1.08806	0.257799
0	1.24446	1.37457	1.3845	1.27917	1.0733	0.789648	0.456628	0.105416	-0.232995	-0.530584	-0.763855	-0.916308	-0.982529	-0.964519	-0.868009	-0.705882	-0.502696	-0.281641	-0.0520345	0.161624	0.292633	0.436374	0.639592	0.432093	0.825792	1.07633	-0.274492	1.42	-1.42	1.42	-1.42	1.21118	-0.851457	0.390855	0.833763	-1.42	1.42	-1.42	-0.191113	-0.319556	0.827144	-1.42	1.01331	-1.42	0.371007	-1.42	0.369904	-1.19189	0.143554
0	1.24446	1.37457	1.3845	1.27917	1.0733	0.789649	0.456632	0.105428	-0.232959	-0.530516	-0.763857	-0.91648	-0.982647	-0.964382	-0.868007	-0.706179	-0.502557	-0.281272	-0.0533695	0.161872	0.298492	0.423416	0.636466	0.442066	0.722256	1.16068	-0.370315	1.42	-1.42	1.42	-1.42	1.15291	-0.536786	-0.149447	1.42	-1.42	1.42	-1.42	1.42	-1.42	0.292764	-0.729073	0.303625	-0.896024	0.0634994	-0.89079	-0.109557	-0.281912	-0.842545
0	1.24446	1.37457	1.3845	1.27917	1.0733	0.789649	0.456634	0.105439	-0.232928	-0.530452	-0.763849	-0.916631	-0.982765	-0.96427	-0.867977	-0.70645	-0.50249	-0.280861	-0.0544574	0.161514	0.304301	0.413702	0.626622	0.479839	0.601527	1.09279	-0.13088	1.42	-0.89817	1.42	-0.963089	0.440679	0.894611	-1.42	1.42	-1.42	0.85244	-1.42	1.42	-1.42	-0.207075	0.312372	-1.42	1.1786	-1.42	-0.141638	-1.20036	0.987666	-1.42
0	1.24446	1.37457	1.3845	1.27917	1.0733	0.78965	0.456637	0.105448	-0.2329	-0.530393	-0.763833	-0.916762	-0.982882	-0.964186	-0.867925	-0.706693	-0.502482	-0.280439	-0.0552962	0.16069	0.309742	0.407189	0.611852	0.523087	0.492603	1.26255	-0.227291	1.42	-0.462134	0.770737	0.523105	-1.42	1.42	-1.42	-0.502492	0.335445	0.27303	-0.232961	1.24365	-1.42	1.42	-1.42	0.429426	-0.89171	-0.168806	-0.319847	-0.964149	0.843423	-1.42
0	1.24446	1.37457	1.3845	1.27917	1.0733	0.78965	0.456639	0.105456	-0.232876	-0.530338	-0.76381	-0.916875	-0.982994	-0.964127	-0.867858	-0.706905	-0.502523	-0.28003	-0.0559008	0.159538	0.314584	0.403642	0.593928	0.563606	0.41181	1.10392	0.112857	1.25474	0.601448	-0.776191	1.42	-1.42	0.102622	-0.577154	1.42	-1.42	1.42	-1.42	1.42	-1.42	1.22759	-1.42	0.608777	-1.35339	0.251484	-1.06043	0.00490734	-0.769597	0.170821
0	1.24446	1.37457	1.3845	1.27917	1.0733	0.78965	0.45664	0.105463	-0.232856	-0.530286	-0.763785	-0.916969	-0.983102	-0.964078	-0.867793	-0.707078	-0.502609	-0.279638	-0.0563236	0.158231	0.318609	0.402801	0.57432	0.597912	0.362196	1.17519	0.117535	0.998046	1.11479	-1.42	1.42	-1.42	0.709745	-1.42	1.42	-1.42	1.20014	-1.42	1.42	-1.42	1.05182	-1.21443	0.125342	-0.482221	-0.458156	-0.0189073	-1.16307	0.508352	-1.42
0	1.24446	1.37457	1.3845	1.27917	1.0733	0.789651	0.456642	0.105469	-0.232839	-0.530239	-0.763756	-0.917048	-0.983205	-0.964043	-0.867727	-0.707217	-0.502727	-0.279282	-0.0565573	0.156821	0.321836	0.404066	0.554672	0.609907	0.365116	1.04002	0.369424	0.469437	1.42	-1.42	1.42	-1.42	0.995427	-1.42	1.42	-1.42	1.22721	-0.861644	0.599497	0.0406489	-0.765481	1.42	-1.42	-0.359142	-0.829236	0.474829	-1.42	0.556507	-1.42
0	1.24446	1.37457	1.3845	1.27917	1.0733	0.789651	0.456643	0.105474	-0.232823	-0.530198	-0.763723	-0.917116	-0.983298	-0.964025	-0.86766	-0.707328	-0.50286	-0.278978	-0.0566284	0.155385	0.324293	0.406863	0.536298	0.640592	0.344927	0.922514	0.604634	-0.040188	1.42	-1.42	1.42	-1.42	1.30444	-1.42	1.31171	-1.28946	1.15919	-0.719139	0.46658	0.516411	-1.42	1.42	-1.42	-1.42	0.0880781	-0.916732	0.12466	-1.23396	0.852317
0	1.24446	1.37457	1.3845	1.27917	1.0733	0.789651	0.456644	0.105479	-0.232809	-0.530161	-0.763688	-0.917172	-0.983384	-0.964019	-0.867595	-0.707414	-0.502999	-0.278732	-0.0565659	0.153992	0.326019	0.410713	0.520034	0.650986	0.357535	0.783252	0.827049	-0.341971	1.42	-1.42	1.42	-1.42	1.42	-1.42	1.29995	-1.01299	0.662128	0.338221	-1.0092	1.42	-1.42	-0.410125	-0.380813	0.459904	-1.42	0.665399	-1.42	0.332971	-1.01064
0	1.24446	1.37457	1.3845	1.27917	1.0733	0.789651	0.456645	0.105482	-0.232797	-0.530129	-0.763652	-0.917217	-0.983464	-0.964022	-0.867536	-0.707479	-0.503138	-0.278542	-0.0564039	0.152702	0.327062	0.415225	0.506308	0.650921	0.39056	0.635991	1.01773	-0.540503	1.42	-1.42	1.42	-1.42	1.42	-1.42	0.984454	-0.196914	-0.468174	1.42	-1.42	0.985234	-1.42	1.42	-1.42	0.0804079	-1.3597	0.510335	-1.42	0.401686	-1.17861
0	1.24446	1.37457	1.3845	1.27917	1.0733	0.789651	0.456645	0.105486	-0.232786	-0.5301	-0.763616	-0.91725	-0.983538	-0.964032	-0.867483	-0.707522	-0.503275	-0.278401	-0.0561798	0.15157	0.327479	0.420085	0.495251	0.644125	0.431615	0.504021	1.01669	-0.395382	1.42	-1.42	1.42	-1.42	1.40269	-1.17671	0.410958	1.04986	-1.42	1.42	-1.42	0.424624	-0.762293	0.812493	-1.42	1.23858	-1.42	-0.454547	-0.136036	-0.988342	0.8029
0	1.24446	1.37457	1.3845	1.27917	1.0733	0.789651	0.456646	0.105489	-0.232777	-0.530075	-0.763581	-0.917274	-0.983607	-0.964047	-0.867437	-0.707546	-0.503407	-0.278303	-0.0559216	0.150622	0.327362	0.425001	0.486869	0.632686	0.473424	0.400189	1.05606	-0.286064	1.42	-0.771326	0.666764	0.23221	-0.609129	1.42	-1.42	0.847957	-1.42	1.42	-1.42	1.10121	-1.42	1.33442	-1.42	0.619409	-1.42	0.390355	-1.35481	0.166078	-0.618336
0	1.24446	1.37457	1.3845	1.27917	1.0733	0.789651	0.456646	0.105491	-0.232768	-0.530052	-0.763549	-0.917289	-0.983669	-0.964066	-0.867397	-0.707557	-0.503528	-0.278245	-0.0556459	0.149857	0.326836	0.429685	0.481117	0.618066	0.512065	0.333192	1.02578	-0.10281	1.2567	0.193157	-0.757608	1.42	-1.42	1.232	-1.42	1.42	-1.42	1.17701	-1.42	1.42	-1.42	0.713491	-1.42	0.920348	-1.42	0.137265	-0.826678	-0.192943	-0.173223
0	1.24446	1.37457	1.3845	1.27917	1.0733	0.789651	0.456647	0.105493	-0.232761	-0.530032	-0.763518	-0.917296	-0.983726	-0.964089	-0.867363	-0.707558	-0.503636	-0.278225	-0.0553655	0.149263	0.326028	0.433904	0.477856	0.601485	0.545394	0.283958	1.09677	-0.106977	1.00355	0.761836	-1.42	1.42	-1.42	0.387385	-1.22961	1.42	-1.42	0.841709	-0.84891	1.13772	-1.16008	0.326861	-0.450298	-0.115365	-0.492086	-0.523311	0.187804	-1.42	0.961573
0	1.24446	1.37457	1.3845	1.27917	1.0733	0.789651	0.456647	0.105495	-0.232754	-0.530014	-0.76349	-0.917298	-0.983776	-0.964115	-0.867334	-0.707553	-0.503728	-0.278236	-0.0550928	0.148828	0.325043	0.437518	0.476797	0.584101	0.572132	0.264098	0.995732	0.124885	0.486977	1.42	-1.42	1.42	-1.42	1.42	-1.42	1.42	-1.42	1.39914	-1.42	1.12998	-1.12118	0.297686	-0.401038	-0.339918	-0.0215517	-1.26769	0.817272	-1.42	0.56105
0	1.24446	1.37457	1.3845	1.27917	1.0733	0.789652	0.456647	0.105496	-0.232749	-0.529998	-0.763465	-0.917296	-0.983819	-0.964144	-0.867308	-0.707543	-0.503806	-0.278271	-0.0548393	0.148533	0.323968	0.440465	0.477555	0.566981	0.591577	0.265446	0.849176	0.433235	-0.103413	1.42	-1.42	1.42	-1.42	1.42	-1.42	0.964579	-1.08021	1.26549	-1.00381	0.596072	0.0363855	-1.08902	1.35107	-1.42	0.0254595	-1.40445	0.565984	-1.42	0.723811
0	1.24446	1.37457	1.3845	1.27917	1.0733	0.789652	0.456648	0.105498	-0.232744	-0.529984	-0.763441	-0.917291	-0.983854	-0.964175	-0.867286	-0.707531	-0.503869	-0.278324	-0.0546129	0.148371	0.322855	0.442764	0.479662	0.551084	0.603472	0.282598	0.696846	0.709698	-0.557999	1.42	-1.42	1.42	-1.42	1.42	-1.42	1.36866	-1.40844	1.08574	-0.227892	-0.690278	1.42	-1.42	-1.0931	0.13621	-0.76319	-0.220848	-0.512064	-0.169355	-0.581623
0	1.24446	1.37457	1.3845	1.27917	1.0733	0.789652	0.456648	0.105499	-0.232739	-0.529972	-0.763419	-0.917283	-0.983883	-0.964208	-0.867269	-0.707517	-0.50392	-0.278388	-0.0544215	0.148322	0.321756	0.444455	0.482689	0.537082	0.58795	0.345052	0.506254	0.983484	-0.769854	1.42	-1.42	1.42	-1.42	1.42	-1.42	1.42	-1.39119	0.758546	0.37593	-1.42	1.42	-1.42	-1.42	0.427385	-1.2862	0.288884	-1.42	0.736854	-1.42
0	1.24446	1.37457	1.3845	1.27917	1.0733	0.789652	0.456648	0.1055	-0.232735	-0.529961	-0.763399	-0.917274	-0.983908	-0.96424	-0.867256	-0.7075	-0.50396	-0.278457	-0.054267	0.148366	0.320716	0.445582	0.486289	0.525329	0.589273	0.374847	0.391124	0.947715	-0.680033	1.42	-1.42	1.30935	-1.06967	1.07761	-1.02839	0.937993	0.122545	-1.09303	1.42	-1.42	-0.369727	-0.136803	0.2508	-1.2457	0.739737	-1.42	0.207371	-1.05737	0.235435
0	1.24446	1.37457	1.3845	1.27917	1.0733	0.789652	0.456648	0.105501	-0.232732	-0.529951	-0.763381	-0.917263	-0.983928	-0.964271	-0.867247	-0.707482	-0.503993	-0.278525	-0.0541517	0.148484	0.319766	0.446211	0.490165	0.515951	0.586186	0.399446	0.321333	0.928278	-0.46828	1.42	-1.41693	0.878954	-0.0349008	-0.367298	1.42	-1.42	1.42	-1.42	0.351255	-1.23385	1.42	-1.42	0.340488	-1.42	0.988375	-1.42	-0.0475864	-0.884997	0.314197
0	1.24446	1.37457	1.3845	1.27917	1.0733	0.789652	0.456648	0.105501	-0.232729	-0.529943	-0.763365	-0.917252	-0.983944	-0.9643	-0.867242	-0.707463	-0.504019	-0.278591	-0.0540688	0.148649	0.318943	0.446389	0.49411	0.508858	0.579748	0.42326	0.278875	0.992029	-0.416683	1.39049	-0.639224	-0.0343261	1.42	-1.42	1.42	-1.42	1.42	-1.42	1.42	-1.42	1.3541	-1.42	1.07355	-1.42	0.340741	-1.42	0.346638	-1.2646	0.365697
0	1.24446	1.37457	1.3845	1.27917	1.0733	0.789652	0.456648	0.105502	-0.232727	-0.529935	-0.76335	-0.917241	-0.983957	-0.964328	-0.86724	-0.707445	-0.504038	-0.278654	-0.0540123	0.148835	0.318268	0.446178	0.497959	0.503859	0.570972	0.445644	0.244874	0.914789	-0.169812	0.816163	0.558266	-1.42	1.42	-1.42	-0.320247	0.166724	0.856749	-1.42	1.42	-1.42	0.404323	-0.733875	0.51341	-1.42	0.57455	-1.42	0.38254	-1.3335	0.39734
0	1.24446	1.37457	1.3845	1.27917	1.0733	0.789652	0.456649	0.105502	-0.232725	-0.529928	-0.763337	-0.91723	-0.983967	-0.96436	-0.867236	-0.707431	-0.504048	-0.278717	-0.0539763	0.149027	0.317745	0.445659	0.501553	0.500764	0.560687	0.465424	0.227211	0.798872	0.131988	0.151903	1.42	-1.42	1.42	-1.42	1.42	-1.42	1.42	-1.42	1.42	-1.42	1.10381	-1.42	1.05106	-1.42	0.355605	-1.32646	0.140485	-0.608497	-0.415876
0	1.24446	1.37457	1.3845	1.27917	1.0733	0.789652	0.456649	0.105503	-0.232723	-0.529922	-0.763325	-0.917219	-0.983974	-0.964389	-0.867234	-0.707419	-0.504053	-0.278776	-0.0539594	0.149217	0.317361	0.444933	0.504738	0.503821	0.554176	0.472145	0.23585	0.657152	0.431625	-0.422681	1.42	-1.42	0.878185	-1.30017	1.42	-1.42	1.42	-1.42	1.42	-1.42	1.01105	-1.42	0.871288	-1.42	0.326215	-1.10606	-0.145086	-0.144302	-0.997674
0	1.24446	1.37457	1.3845	1.27917	1.0733	0.789652	0.456649	0.105503	-0.232721	-0.529917	-0.763315	-0.917208	-0.983979	-0.964415	-0.867237	-0.707405	-0.504057	-0.278825	-0.0539645	0.149407	0.317083	0.444112	0.507376	0.503445	0.541555	0.487017	0.236637	0.54725	0.626428	-0.722819	1.42	-1.42	1.04675	-1.29686	1.42	-1.42	1.42	-1.42	1.42	-1.42	0.763397	-0.632782	-0.226903	0.162924	-1.42	0.989056	-1.42	0.0810062	-1.37323
0	1.24446	1.37457	1.3845	1.27917	1.0733	0.789652	0.456649	0.105503	-0.23272	-0.529913	-0.763305	-0.917198	-0.983982	-0.964437	-0.867243	-0.707391	-0.504061	-0.278865	-0.0539874	0.14959	0.316896	0.443267	0.509427	0.504163	0.51984	0.51581	0.215671	0.495214	0.674119	-0.694476	1.42	-1.42	1.42	-1.42	1.42	-1.42	1.42	-1.42	1.31521	-0.928251	0.0739155	0.5794	-1.42	1.40679	-1.42	-0.757189	-0.709229	0.575375	-1.42
0	1.24446	1.37457	1.3845	1.27917	1.0733	0.789652	0.456649	0.105504	-0.232719	-0.529909	-0.763296	-0.917189	-0.983983	-0.964456	-0.867251	-0.707377	-0.504063	-0.278898	-0.05402	0.149754	0.316798	0.442419	0.510954	0.505647	0.512106	0.517637	0.234727	0.35956	0.729524	-0.599886	1.42	-1.42	1.42	-1.42	1.05395	-0.882758	0.970794	-0.428644	0.0618572	1.42	-1.42	1.1037	-1.42	0.80414	-1.42	0.647625	-1.42	0.574836	-1.42
0	1.24446	1.37457	1.3845	1.27917	1.0733	0.789652	0.456649	0.105504	-0.232718	-0.529905	-0.763289	-0.91718	-0.983983	-0.964472	-0.867261	-0.707364	-0.504063	-0.278927	-0.0540551	0.149888	0.316789	0.441579	0.512081	0.507536	0.505285	0.495925	0.29748	0.240989	0.811077	-0.567706	1.42	-1.42	1.38225	-0.978553	0.355686	0.639763	-1.30939	1.42	-1.42	0.525943	-1.42	1.42	-1.42	-0.397891	-0.627945	0.308233	-1.42	0.824724	-1.42
0	1.24446	1.37457	1.3845	1.27917	1.0733	0.789652	0.456649	0.105504	-0.232717	-0.529902	-0.763282	-0.917171	-0.983983	-0.964486	-0.867272	-0.707354	-0.504061	-0.278953	-0.0540885	0.14999	0.316855	0.440772	0.512803	0.509749	0.499346	0.492774	0.324645	0.196727	0.760584	-0.347492	0.949477	-0.569222	0.298627	1.18216	-1.42	1.42	-1.42	1.03502	-1.42	1.42	-1.42	-0.930312	0.37387	-1.13693	0.340821	-1.24403	0.318583	-1.42	0.95563
0	1.24446	1.37457	1.3845	1.27917	1.0733	0.789652	0.456649	0.105504	-0.232716	-0.529899	-0.763275	-0.917164	-0.983981	-0.964497	-0.867282	-0.707345	-0.504055	-0.278977	-0.0541191	0.150062	0.316975	0.440036	0.513171	0.512127	0.494373	0.488517	0.341874	0.178118	0.785553	-0.272548	0.565331	0.365549	-1.2552	1.42	-1.42	-0.831532	0.794699	-0.263957	0.154996	0.79757	-1.42	1.42	-1.42	0.295011	-1.41462	0.588109	-1.42	0.404433	-0.95974
0	1.24446	1.37457	1.3845	1.27917	1.0733	0.789652	0.456649	0.105504	-0.232715	-0.529897	-0.76327	-0.917156	-0.98398	-0.964506	-0.867293	-0.707339	-0.504048	-0.278999	-0.0541475	0.150112	0.31712	0.43941	0.513198	0.514597	0.490177	0.483718	0.354767	0.158367	0.707399	-0.0547912	0.0865743	1.26059	-1.42	1.42	-1.42	0.83619	-1.37625	1.42	-1.42	1.14818	-1.42	1.23311	-1.42	0.716485	-1.42	0.651548	-1.42	0.404942	-1.04376
0	1.24446	1.37457	1.3845	1.27917	1.0733	0.789652	0.456649	0.105504	-0.232715	-0.529895	-0.763265	-0.91715	-0.983977	-0.964514	-0.867303	-0.707334	-0.50404	-0.279019	-0.0541746	0.150146	0.31727	0.438918	0.51292	0.517075	0.486208	0.479447	0.363531	0.157649	0.594142	0.20678	-0.39667	1.42	-1.42	1.42	-1.42	1.42	-1.42	1.42	-1.42	1.42	-1.42	0.95207	-1.42	0.707983	-1.42	0.416199	-1.42	0.255494	-0.755786
0	1.24446	1.37457	1.3845	1.27917	1.0733	0.789652	0.456649	0.105504	-0.232714	-0.529893	-0.763261	-0.917144	-0.983975	-0.96452	-0.867313	-0.707332	-0.504031	-0.279035	-0.0542014	0.15017	0.31741	0.438562	0.512401	0.519447	0.483293	0.474236	0.371283	0.162641	0.484842	0.421204	-0.730478	1.42	-1.42	1.42	-1.42	1.42	-1.42	1.42	-1.42	1.42	-1.42	0.838051	-1.42	0.659244	-1.42	0.424917	-1.42	0.259118	-0.653431
0	1.24446	1.37457	1.3845	1.27917	1.0733	0.789652	0.456649	0.105504	-0.232714	-0.529892	-0.763257	-0.917138	-0.983972	-0.964525	-0.867322	-0.707331	-0.504021	-0.279048	-0.0542283	0.150187	0.317534	0.438327	0.511726	0.521593	0.481561	0.468082	0.378457	0.169054	0.393138	0.556581	-0.854429	1.42	-1.42	1.42	-1.42	1.42	-1.42	1.42	-1.42	1.42	-1.42	0.628909	-0.955366	0.181458	-0.837622	-0.140712	-0.363971	-0.759248	0.868426
0	1.24446	1.37457	1.3845	1.27917	1.0733	0.789652	0.456649	0.105505	-0.232714	-0.52989	-0.763254	-0.917133	-0.983969	-0.964529	-0.86733	-0.707331	-0.504012	-0.279057	-0.0542551	0.1502	0.317641	0.438187	0.510987	0.523404	0.480963	0.461284	0.384889	0.175983	0.320078	0.619701	-0.803107	1.42	-1.42	1.42	-1.42	1.42	-1.42	1.42	-1.42	1.30481	-1.30444	0.217924	-0.0491432	-1.01753	0.783343	-1.42	0.635006	-1.42	1.06266
0	1.24446	1.37457	1.3845	1.27917	1.0733	0.789652	0.456649	0.105505	-0.232713	-0.529889	-0.763251	-0.917129	-0.983966	-0.964532	-0.867337	-0.707333	-0.504004	-0.279064	-0.0542787	0.150202	0.31774	0.438111	0.510265	0.524684	0.481588	0.453889	0.390578	0.183141	0.233084	0.583554	-0.550382	0.913706	-0.742347	0.854152	-0.477755	0.442417	0.460425	-0.934714	1.42	-1.42	1.13848	-1.42	1.05368	-1.42	0.438842	-1.42	0.946839	-1.42	0.24971
0	1.24446	1.37457	1.3845	1.27917	1.0733	0.789652	0.456649	0.105505	-0.232713	-0.529888	-0.763248	-0.917125	-0.983964	-0.964534	-0.867344	-0.707335	-0.503996	-0.279067	-0.0543018	0.150201	0.317825	0.438087	0.509594	0.525988	0.482257	0.447793	0.392841	0.194358	0.198525	0.546935	-0.325341	0.33969	0.523598	-1.14911	1.42	-1.42	1.00301	-1.42	1.42	-1.42	0.0853343	-1.42	1.42	-1.42	-1.34003	0.20315	-1.17333	0.336571	-1.03898
0	1.24446	1.37457	1.3845	1.27917	1.0733	0.789652	0.456649	0.105505	-0.232713	-0.529887	-0.763246	-0.917121	-0.983961	-0.964536	-0.86735	-0.707337	-0.503989	-0.279068	-0.0543243	0.150196	0.317897	0.438101	0.508995	0.526909	0.483433	0.442129	0.393145	0.207403	0.167681	0.509456	-0.145435	-0.0988414	1.36265	-1.42	1.42	-1.42	0.825977	-1.42	1.42	-1.42	1.34998	-1.42	0.598606	-1.42	0.794564	-1.42	0.369658	-1.42	0.852606
0	1.24446	1.37457	1.3845	1.27917	1.0733	0.789652	0.456649	0.105505	-0.232713	-0.529887	-0.763243	-0.917118	-0.983958	-0.964537	-0.867355	-0.70734	-0.503984	-0.279067	-0.0543457	0.150189	0.317957	0.438144	0.508479	0.527431	0.485132	0.439049	0.388402	0.225948	0.134719	0.559128	-0.162808	-0.163306	1.10309	-1.42	1.42	-1.42	1.42	-1.42	1.42	-1.42	1.42	-1.42	0.151131	-1.05117	0.641415	-1.42	0.500018	-1.42	0.8115
0	1.24446	1.37457	1.3845	1.27917	1.0733	0.789652	0.456649	0.105505	-0.232712	-0.529886	-0.763242	-0.917115	-0.983956	-0.964538	-0.867359	-0.707344	-0.503979	-0.279065	-0.0543654	0.150179	0.318005	0.438205	0.508044	0.527629	0.487132	0.433325	0.388049	0.235587	0.121158	0.4994	-0.0234721	-0.347616	1.3461	-1.42	1.42	-1.42	1.42	-1.42	1.42	-1.42	1.42	-1.42	0.63779	-1.42	0.703162	-1.42	0.342486	-1.26924	0.512736
0	1.24446	1.37457	1.3845	1.27917	1.0733	0.789652	0.456649	0.105505	-0.232712	-0.529885	-0.76324	-0.917112	-0.983953	-0.964538	-0.867363	-0.707347	-0.503975	-0.279061	-0.0543829	0.150167	0.318047	0.438272	0.5077	0.527569	0.489221	0.428129	0.387635	0.241656	0.111303	0.42608	0.142496	-0.567686	1.38808	-1.42	1.42	-1.42	1.42	-1.42	1.42	-1.42	1.42	-1.42	0.155701	-0.806502	0.0929207	-0.993963	0.109049	-0.865186	0.239789
0	1.24446	1.37457	1.3845	1.27917	1.0733	0.789652	0.456649	0.105505	-0.232712	-0.529885	-0.763239	-0.917109	-0.983951	-0.964538	-0.867366	-0.70735	-0.503972	-0.279057	-0.0543979	0.150152	0.318084	0.438336	0.507443	0.52732	0.491223	0.424226	0.385109	0.249051	0.10478	0.35704	0.273788	-0.606625	1.12681	-1.18766	1.26865	-1.33976	1.42	-1.42	1.1642	-1.15365	1.18834	-1.42	0.853683	-1.42	0.363619	-1.30168	0.140281	-0.760653	0.00334995
0	1.24446	1.37457	1.3845	1.27917	1.0733	0.789652	0.456649	0.105505	-0.232712	-0.529884	-0.763237	-0.917107	-0.983949	-0.964538	-0.867369	-0.707353	-0.50397	-0.279052	-0.0544104	0.150136	0.318115	0.438399	0.507255	0.526966	0.49299	0.42174	0.380329	0.258644	0.0970291	0.302369	0.348991	-0.714151	0.968362	-0.620196	0.446987	0.375978	-0.621125	1.42	-1.42	1.25815	-1.42	1.42	-1.42	0.207768	-1.42	0.814888	-1.42	0.526235	-1.42
0	1.24446	1.37457	1.3845	1.27917	1.0733	0.789652	0.456649	0.105505	-0.232712	-0.529884	-0.763236	-0.917105	-0.983947	-0.964538	-0.867372	-0.707357	-0.503969	-0.279047	-0.0544204	0.150118	0.318142	0.438459	0.507122	0.526563	0.494443	0.420538	0.373937	0.269139	0.0894264	0.21738	0.453522	-0.75857	0.762119	-0.0114867	-0.593845	1.42	-1.42	1.42	-1.42	1.42	-1.42	1.15652	-1.42	0.816643	-1.42	0.595405	-1.42	0.799354	-1.42
0	1.24446	1.37457	1.3845	1.27917	1.0733	0.789652	0.456649	0.105505	-0.232712	-0.529884	-0.763235	-0.917103	-0.983945	-0.964537	-0.867374	-0.707359	-0.503968	-0.279042	-0.054428	0.150099	0.318165	0.438515	0.507032	0.526156	0.495558	0.42038	0.366764	0.278791	0.0848652	0.194621	0.350645	-0.440313	0.193116	1.09136	-1.42	1.42	-1.42	1.10126	-1.42	1.42	-1.42	0.289715	-1.03827	0.807859	-1.42	0.426594	-1.42	0.682911	-1.42
0	1.24446	1.37457	1.3845	1.27917	1.0733	0.789652	0.456649	0.105505	-0.232712	-0.529884	-0.763235	-0.917102	-0.983944	-0.964537	-0.867375	-0.707362	-0.503968	-0.279037	-0.0544334	0.150079	0.318183	0.438568	0.506972	0.525775	0.496344	0.420995	0.359564	0.286235	0.0853865	0.168187	0.333495	-0.265884	-0.212677	1.42	-1.42	1.42	-1.42	1.42	-1.42	0.980081	-1.42	1.32184	-1.42	0.671726	-1.42	0.525977	-1.42	0.662029	-1.42
0	1.24446	1.37457	1.3845	1.27917	1.0733	0.789652	0.456649	0.105505	-0.232712	-0.529883	-0.763234	-0.9171	-0.983942	-0.964536	-0.867376	-0.707365	-0.503968	-0.279033	-0.0544369	0.15006	0.318196	0.438619	0.506931	0.525436	0.496841	0.422114	0.352922	0.290722	0.0915442	0.13809	0.383386	-0.26812	-0.275823	1.33293	-1.42	1.42	-1.42	1.42	-1.42	1.42	-1.42	0.807367	-1.42	0.892202	-1.42	0.283319	-1.35836	0.414662	-1.18253
0	1.24446	1.37457	1.3845	1.27917	1.0733	0.789652	0.456649	0.105505	-0.232712	-0.529883	-0.763233	-0.917099	-0.983941	-0.964536	-0.867378	-0.707367	-0.503969	-0.279029	-0.0544387	0.150041	0.318204	0.43867	0.506912	0.525136	0.497119	0.423477	0.347265	0.292032	0.102686	0.106151	0.305766	-0.0737403	-0.51851	1.42	-1.42	1.42	-1.42	1.42	-1.42	1.42	-1.42	0.825537	-1.38263	0.601012	-1.42	0.303407	-1.19704	0.140474	-0.53175
0	1.24446	1.37457	1.3845	1.27917	1.0733	0.789652	0.456649	0.105505	-0.232712	-0.529883	-0.763233	-0.917098	-0.983939	-0.964535	-0.867378	-0.707369	-0.503969	-0.279026	-0.0544392	0.150023	0.318207	0.438719	0.506903	0.52488	0.497222	0.424907	0.342771	0.290476	0.11723	0.0752222	0.29869	-0.00632587	-0.582784	1.42	-1.42	1.42	-1.40653	1.29468	-1.38333	1.07709	-0.701971	-0.121286	0.235566	-1.27834	0.802899	-1.42	0.503753	-1.42	1.17913
0	1.24446	1.37457	1.3845	1.27917	1.0733	0.789652	0.456649	0.105505	-0.232712	-0.529883	-0.763232	-0.917097	-0.983938	-0.964535	-0.867379	-0.707371	-0.50397	-0.279023	-0.0544386	0.150007	0.318206	0.438766	0.506904	0.524667	0.497197	0.426283	0.339452	0.286674	0.133233	0.0481528	0.285441	0.0347516	-0.455364	0.970924	-0.913313	0.741344	0.186244	-0.629534	1.42	-1.42	1.41842	-1.42	0.573294	-1.42	1.02128	-1.42	0.0564999	-1.42	1.30678
0	1.24446	1.37457	1.3845	1.27917	1.0733	0.789652	0.456649	0.105505	-0.232712	-0.529883	-0.763232	-0.917096	-0.983937	-0.964534	-0.86738	-0.707373	-0.503971	-0.27902	-0.0544372	0.149993	0.318201	0.438809	0.506915	0.524486	0.497094	0.427509	0.33724	0.281314	0.148937	0.0236146	0.270205	0.0659489	-0.49976	0.751855	-0.249335	-0.312395	1.42	-1.42	1.34705	-1.42	1.42	-1.42	-0.980223	0.15419	-1.01661	0.0997136	-0.825886	-0.0244386	-0.554154
0	1.24446	1.37457	1.3845	1.27917	1.0733	0.789652	0.456649	0.105505	-0.232712	-0.529883	-0.763232	-0.917096	-0.983936	-0.964533	-0.86738	-0.707374	-0.503972	-0.279018	-0.0544352	0.149981	0.318192	0.438849	0.506933	0.524335	0.496941	0.428549	0.33597	0.275112	0.162909	0.00564181	0.247117	0.101127	-0.471877	0.508844	0.361251	-1.34936	1.42	-1.42	-0.0726204	-0.330435	1.07355	-1.42	1.39742	-1.42	-0.230839	-0.808884	0.337375	-1.42	0.829465
0	1.24446	1.37457	1.3845	1.27917	1.0733	0.789652	0.456649	0.105505	-0.232712	-0.529883	-0.763231	-0.917095	-0.983935	-0.964533	-0.86738	-0.707375	-0.503974	-0.279016	-0.0544327	0.14997	0.318181	0.438885	0.506956	0.524212	0.496759	0.429397	0.335442	0.268707	0.174176	-0.00328117	0.213924	0.145133	-0.447807	0.309275	0.763532	-1.42	1.42	-1.42	0.654814	-1.36704	1.42	-1.42	-0.270027	-0.440382	-0.133252	-0.910403	0.364614	-1.42	0.833131
0	1.24446	1.37457	1.3845	1.27917	1.0733	0.789652	0.456649	0.105505	-0.232712	-0.529883	-0.763231	-0.917094	-0.983935	-0.964532	-0.86738	-0.707376	-0.503975	-0.279015	-0.0544301	0.149962	0.318168	0.438917	0.506983	0.524111	0.496566	0.430059	0.335468	0.262576	0.182287	-0.0037123	0.173695	0.19178	-0.432232	0.165979	0.946643	-1.42	1.42	-1.42	1.42	-1.42	1.42	-1.42	0.626526	-1.42	0.708603	-1.42	0.412207	-1.42	0.465777
0	1.24446	1.37457	1.3845	1.27917	1.0733	0.789652	0.456649	0.105505	-0.232712	-0.529882	-0.763231	-0.917094	-0.983934	-0.964532	-0.86738	-0.707377	-0.503976	-0.279014	-0.0544273	0.149955	0.318154	0.438944	0.507016	0.524027	0.496376	0.43055	0.335882	0.257039	0.187232	0.00264283	0.130615	0.232436	-0.411035	0.0539126	0.996723	-1.42	1.42	-1.42	1.42	-1.42	1.08691	-1.42	1.04334	-1.42	0.448111	-1.42	0.567448	-1.42	0.515098
0	1.24446	1.37457	1.3845	1.27917	1.0733	0.789652	0.456649	0.105505	-0.232712	-0.529882	-0.763231	-0.917093	-0.983933	-0.964531	-0.86738	-0.707378	-0.503977	-0.279013	-0.0544245	0.14995	0.318139	0.438967	0.507052	0.523957	0.496195	0.430893	0.33654	0.25228	0.189303	0.0137078	0.0885614	0.212047	-0.28573	-0.162824	1.15384	-1.42	1.42	-1.42	1.42	-1.42	1.06518	-1.42	0.948799	-1.42	0.320625	-1.27884	0.274805	-0.990016	0.0840191
0	1.24446	1.37457	1.3845	1.27917	1.0733	0.789652	0.456649	0.105505	-0.232712	-0.529882	-0.76323	-0.917093	-0.983933	-0.964531	-0.86738	-0.707379	-0.503978	-0.279013	-0.0544219	0.149946	0.318124	0.438984	0.507091	0.523898	0.496031	0.431119	0.337315	0.248396	0.18894	0.0274784	0.0505122	0.227823	-0.2309	-0.271579	1.1275	-1.35573	1.42	-1.31563	1.09906	-1.09471	0.515231	-0.312028	-0.2872	0.0384957	-1.16004	0.531976	-1.42	1.00786	-1.42
0	1.24446	1.37457	1.3845	1.27917	1.0733	0.789652	0.456649	0.105505	-0.232712	-0.529882	-0.76323	-0.917093	-0.983932	-0.96453	-0.86738	-0.707379	-0.503979	-0.279013	-0.0544194	0.149943	0.31811	0.438996	0.507133	0.523851	0.495881	0.431244	0.338137	0.245357	0.186731	0.042112	0.0185948	0.229379	-0.177094	-0.333744	0.998144	-0.842752	0.785443	0.15773	-0.748258	1.42	-1.42	0.24967	-1.42	1.19048	-1.42	-0.262526	-1.03587	0.949117	-1.42
0	1.24446	1.37457	1.3845	1.27917	1.0733	0.789652	0.456649	0.105505	-0.232712	-0.529882	-0.76323	-0.917092	-0.983932	-0.96453	-0.86738	-0.70738	-0.50398	-0.279013	-0.0544171	0.149942	0.318096	0.439003	0.507174	0.523814	0.495744	0.431301	0.338928	0.243121	0.183206	0.0562228	-0.00617593	0.218336	-0.114014	-0.387148	0.852866	-0.308315	-0.122583	1.42	-1.42	1.42	-1.42	1.10009	-1.42	0.75818	-1.42	0.484117	-1.42	0.716315	-1.42
0	1.24446	1.37457	1.3845	1.27917	1.0733	0.789652	0.456649	0.105505	-0.232712	-0.529882	-0.76323	-0.917092	-0.983931	-0.964529	-0.86738	-0.70738	-0.503981	-0.279013	-0.054415	0.149941	0.318084	0.439006	0.507216	0.523788	0.495616	0.431314	0.33964	0.241604	0.178856	0.0688417	-0.0236386	0.243086	-0.127925	-0.255865	0.472595	0.52563	-1.42	1.42	-1.42	-0.00231693	-0.654414	1.25438	-1.42	0.534228	-1.42	0.624574	-1.42	0.648985	-1.42
0	1.24446	1.37457	1.3845	1.27917	1.0733	0.789652	0.456649	0.105505	-0.232712	-0.529882	-0.76323	-0.917092	-0.983931	-0.964529	-0.86738	-0.707381	-0.503982	-0.279013	-0.0544132	0.149941	0.318072	0.439005	0.507255	0.523778	0.495486	0.431312	0.340232	0.240715	0.174085	0.0793996	-0.0396457	0.220351	-0.0690528	-0.341668	0.428881	0.686716	-1.42	1.42	-1.42	0.673287	-1.42	1.42	-1.42	-0.357778	-0.399321	-0.401017	-0.190426	-0.820004	0.385662
0	1.24446	1.37457	1.3845	1.27917	1.0733	0.789652	0.456649	0.105505	-0.232712	-0.529882	-0.76323	-0.917092	-0.983931	-0.964529	-0.86738	-0.707381	-0.503982	-0.279014	-0.0544116	0.149941	0.318062	0.439002	0.507289	0.523784	0.495358	0.4313	0.340711	0.24031	0.169287	0.0875391	-0.0461998	0.178074	0.0235947	-0.4388	0.450438	0.567521	-0.992909	1.42	-1.42	1.42	-1.42	1.11081	-1.42	0.577852	-1.42	0.304266	-1.22461	0.197697	-0.778995
0	1.24446	1.37457	1.3845	1.27917	1.0733	0.789652	0.456649	0.105505	-0.232712	-0.529882	-0.76323	-0.917092	-0.98393	-0.964528	-0.86738	-0.707381	-0.503983	-0.279014	-0.0544103	0.149942	0.318053	0.438996	0.507321	0.523797	0.495241	0.431265	0.341116	0.240207	0.164834	0.0930559	-0.0455059	0.128792	0.114424	-0.444449	0.343455	0.629568	-1.05908	1.42	-1.42	1.42	-1.42	0.827432	-1.42	0.550424	-1.42	0.285431	-1.22964	0.183437	-0.770429
0	1.24446	1.37457	1.3845	1.27917	1.0733	0.789652	0.456649	0.105505	-0.232712	-0.529882	-0.76323	-0.917091	-0.98393	-0.964528	-0.86738	-0.707381	-0.503983	-0.279014	-0.0544091	0.149944	0.318045	0.438988	0.507349	0.523815	0.495142	0.431202	0.341474	0.24027	0.160956	0.0960451	-0.0395214	0.0793502	0.18547	-0.548833	0.380143	0.476068	-0.615564	1.31121	-1.40612	1.3218	-1.42	0.899033	-1.42	0.379212	-1.00365	-0.242512	-0.131996	-1.06334	0.818225
0	1.24446	1.37457	1.3845	1.27917	1.0733	0.789652	0.456649	0.105505	-0.232712	-0.529882	-0.76323	-0.917091	-0.98393	-0.964528	-0.86738	-0.707381	-0.503984	-0.279015	-0.0544082	0.149945	0.318039	0.438978	0.507373	0.523838	0.495058	0.431117	0.341789	0.240434	0.157701	0.0969174	-0.0302849	0.0342732	0.229899	-0.535106	0.278658	0.535401	-0.490064	0.857376	-0.349501	0.0661814	0.408943	-1.41591	1.42	-1.42	-0.972887	-0.368305	0.0350698	-1.30963	0.952896
0	1.24446	1.37457	1.3845	1.27917	1.0733	0.789652	0.456649	0.105505	-0.232712	-0.529882	-0.76323	-0.917091	-0.98393	-0.964528	-0.867379	-0.707382	-0.503984	-0.279015	-0.0544075	0.149947	0.318034	0.438968	0.507394	0.523864	0.494989	0.431016	0.342059	0.24067	0.155024	0.0962229	-0.0196851	-0.00347209	0.195509	-0.365018	-0.0221556	0.929632	-0.991783	1.05882	-0.40129	-0.234157	1.14051	-1.42	1.36476	-1.42	-0.295856	-1.11129	0.713974	-1.42	0.570015
0	1.24446	1.37457	1.3845	1.27917	1.0733	0.789652	0.456649	0.105505	-0.232712	-0.529882	-0.76323	-0.917091	-0.98393	-0.964528	-0.867379	-0.707382	-0.503985	-0.279016	-0.054407	0.149949	0.31803	0.438958	0.507411	0.523893	0.494932	0.430911	0.342274	0.240971	0.152826	0.0945121	-0.00922549	-0.037541	0.249423	-0.357067	-0.11122	0.790334	-0.624341	0.534621	0.588402	-1.42	1.42	-1.42	-0.54061	-0.348656	0.249672	-1.42	0.817674	-1.42	0.472418
0	1.24446	1.37457	1.3845	1.27917	1.0733	0.789652	0.456649	0.105505	-0.232712	-0.529882	-0.76323	-0.917091	-0.983929	-0.964527	-0.867379	-0.707382	-0.503985	-0.279016	-0.0544066	0.14995	0.318027	0.438948	0.507423	0.523923	0.494885	0.430807	0.342436	0.24132	0.151039	0.0921962	0.00016539	-0.0512946	0.223793	-0.246182	-0.27132	0.861347	-0.539249	0.191244	1.14402	-1.42	1.42	-1.42	0.287886	-1.42	1.14208	-1.42	-0.609917	0.168743	-1.21413
0	1.24446	1.37457	1.3845	1.27917	1.0733	0.789652	0.456649	0.105505	-0.232712	-0.529882	-0.76323	-0.917091	-0.983929	-0.964527	-0.867379	-0.707382	-0.503985	-0.279017	-0.0544064	0.149952	0.318025	0.438937	0.507432	0.523955	0.494848	0.430706	0.342552	0.24169	0.14962	0.0895418	0.00807123	-0.0635101	0.185998	-0.115789	-0.40625	1.02217	-0.697079	0.213595	1.12726	-1.42	1.2247	-1.42	1.19635	-1.42	0.421439	-1.42	0.38589	-1.2209	0.232183
0	1.24446	1.37457	1.3845	1.27917	1.0733	0.789652	0.456649	0.105505	-0.232712	-0.529882	-0.76323	-0.917091	-0.983929	-0.964527	-0.867379	-0.707382	-0.503986	-0.279017	-0.0544062	0.149953	0.318023	0.438928	0.507438	0.523986	0.494821	0.430608	0.342624	0.242068	0.148517	0.0867509	0.0143602	-0.069366	0.142938	0.000544403	-0.581824	1.06302	-0.645369	0.0882287	1.10956	-1.42	1.22277	-1.42	1.21935	-1.42	0.28796	-1.42	0.395436	-1.18914	0.264948
0	1.24446	1.37457	1.3845	1.27917	1.0733	0.789652	0.456649	0.105505	-0.232712	-0.529882	-0.76323	-0.917091	-0.983929	-0.964527	-0.867379	-0.707382	-0.503986	-0.279018	-0.0544062	0.149954	0.318022	0.438919	0.50744	0.524014	0.494808	0.430506	0.342676	0.242413	0.14773	0.0839045	0.0191669	-0.0704691	0.0995766	0.0907359	-0.65151	0.925856	-0.254326	-0.43545	1.42	-1.42	0.78368	-1.04257	0.685057	-1.42	0.717383	-1.42	0.186147	-0.703805	-0.22241
0	1.24446	1.37457	1.3845	1.27917	1.0733	0.789652	0.456649	0.105505	-0.232712	-0.529882	-0.76323	-0.917091	-0.983929	-0.964527	-0.867379	-0.707382	-0.503986	-0.279018	-0.0544062	0.149956	0.318022	0.438911	0.50744	0.52404	0.494803	0.430411	0.342702	0.242731	0.147196	0.0811334	0.0225868	-0.0681891	0.0591639	0.152191	-0.644791	0.690427	0.305404	-1.24333	1.42	-1.42	0.206172	0.172657	-0.997115	0.722247	-1.42	0.632905	-1.42	0.81946	-1.42
0	1.24446	1.37457	1.3845	1.27917	1.0733	0.789652	0.456649	0.105505	-0.232712	-0.529882	-0.76323	-0.917091	-0.983929	-0.964527	-0.867379	-0.707382	-0.503986	-0.279018	-0.0544063	0.149957	0.318022	0.438903	0.507438	0.524064	0.494804	0.430325	0.342697	0.24303	0.146839	0.0785747	0.0246856	-0.0635547	0.0234396	0.187265	-0.582663	0.417242	0.852366	-1.42	1.42	-1.42	0.301842	0.239366	-1.27617	1.0544	-1.42	0.276186	-1.42	1.09938	-1.42
0	1.24446	1.37457	1.3845	1.27917	1.0733	0.789652	0.456649	0.105505	-0.232712	-0.529882	-0.76323	-0.917091	-0.983929	-0.964527	-0.867379	-0.707382	-0.503986	-0.279019	-0.0544064	0.149958	0.318023	0.438897	0.507434	0.524087	0.494812	0.430245	0.342678	0.243296	0.146645	0.0762456	0.0256942	-0.0575835	-0.00654614	0.20007	-0.484904	0.144279	1.2696	-1.42	1.29062	-0.978041	-0.222091	1.01363	-1.42	0.694888	-1.42	0.535703	-1.42	0.617617	-1.42
0	1.24446	1.37457	1.3845	1.27917	1.0733	0.789652	0.456649	0.105505	-0.232712	-0.529882	-0.76323	-0.917091	-0.983929	-0.964527	-0.867379	-0.707382	-0.503986	-0.279019	-0.0544066	0.149958	0.318023	0.438892	0.507429	0.524107	0.494826	0.430173	0.34264	0.24353	0.146573	0.0741776	0.0258173	-0.0510656	-0.0304361	0.195414	-0.36945	-0.102935	1.28393	-1.42	1.29121	-0.724613	-0.61621	1.42	-1.42	0.152355	-1.01986	0.277843	-1.42	0.643853	-1.42
0	1.24446	1.37457	1.3845	1.27917	1.0733	0.789652	0.456649	0.105505	-0.232712	-0.529882	-0.76323	-0.917091	-0.983929	-0.964526	-0.867378	-0.707382	-0.503987	-0.279019	-0.0544068	0.149959	0.318024	0.438887	0.507423	0.524125	0.494842	0.430113	0.342587	0.243739	0.146587	0.0723901	0.0252359	-0.0445606	-0.0484406	0.178199	-0.251205	-0.306072	1.42	-1.42	0.916654	0.120388	-1.42	1.42	-1.42	0.144734	-0.849712	-0.0228442	-0.745076	-0.0513557	-0.44539
0	1.24446	1.37457	1.3845	1.27917	1.0733	0.789652	0.456649	0.105505	-0.232712	-0.529882	-0.76323	-0.917091	-0.983929	-0.964526	-0.867378	-0.707382	-0.503987	-0.279019	-0.054407	0.14996	0.318025	0.438883	0.507416	0.52414	0.494861	0.430063	0.342521	0.243922	0.146663	0.0708784	0.0241306	-0.0384745	-0.0606709	0.152163	-0.14006	-0.45515	1.42	-1.42	0.683566	0.701308	-1.42	1.4176	-1.42	0.250789	-0.922451	-0.0791816	-0.642476	-0.320426	0.12889
0	1.24446	1.37457	1.3845	1.27917	1.0733	0.789652	0.456649	0.105505	-0.232712	-0.529882	-0.76323	-0.917091	-0.983929	-0.964526	-0.867378	-0.707381	-0.503987	-0.27902	-0.0544072	0.14996	0.318026	0.43888	0.50741	0.524152	0.494882	0.430023	0.342449	0.244071	0.146796	0.0696032	0.0227008	-0.0331298	-0.0663046	0.118482	-0.0391272	-0.467723	1.26561	-1.30838	0.282595	1.40285	-1.42	0.200205	-0.294451	-0.607841	0.397276	-1.42	0.717761	-1.42	0.880804
0	1.24446	1.37457	1.3845	1.27917	1.0733	0.789652	0.456649	0.105505	-0.232712	-0.529882	-0.76323	-0.917091	-0.983929	-0.964526	-0.867378	-0.707381	-0.503987	-0.27902	-0.0544074	0.14996	0.318027	0.438878	0.507403	0.524161	0.494901	0.429994	0.342369	0.244198	0.146957	0.0685592	0.0210628	-0.0286448	-0.0731332	0.0920065	0.0296461	-0.486303	1.01735	-0.613346	-0.481706	1.42	-1.42	-1.04335	1.31065	-1.42	-0.0136488	-1.36371	0.703701	-1.42	0.917155
0	1.24446	1.37457	1.3845	1.27917	1.0733	0.789652	0.456649	0.105505	-0.232712	-0.529882	-0.76323	-0.917091	-0.983929	-0.964526	-0.867378	-0.707381	-0.503987	-0.27902	-0.0544077	0.149961	0.318028	0.438876	0.507396	0.524168	0.494921	0.429973	0.34229	0.244294	0.147148	0.0677064	0.0193455	-0.0250879	-0.0746168	0.0631972	0.0823319	-0.565091	0.88304	-0.120014	-1.19665	1.42	-1.42	-1.3954	1.42	-1.42	-0.625817	-0.308615	-0.637911	0.00257889	-0.750833
0	1.24446	1.37457	1.3845	1.27917	1.0733	0.789652	0.456649	0.105505	-0.232712	-0.529882	-0.76323	-0.917091	-0.983929	-0.964526	-0.867378	-0.707381	-0.503987	-0.27902	-0.0544079	0.149961	0.318029	0.438874	0.507389	0.524172	0.494942	0.429956	0.342217	0.24435	0.147377	0.0669905	0.0176773	-0.0224994	-0.0732153	0.0348682	0.120634	-0.530177	0.638952	0.442811	-1.42	1.42	-1.42	-0.462511	0.44438	-1.42	0.913082	-1.42	0.00585988	-0.87852	0.314997
0	1.24446	1.37457	1.3845	1.27917	1.0733	0.789652	0.456649	0.105505	-0.232712	-0.529882	-0.76323	-0.917091	-0.983928	-0.964526	-0.867378	-0.707381	-0.503987	-0.27902	-0.0544081	0.149961	0.31803	0.438873	0.507383	0.524175	0.494962	0.429944	0.342151	0.244374	0.147624	0.0664099	0.0160838	-0.0207504	-0.0701548	0.00945726	0.143678	-0.455449	0.367615	0.951907	-1.42	1.42	-1.42	0.569334	-1.28473	0.59173	-1.42	0.478915	-1.42	0.602074	-1.42
0	1.24446	1.37457	1.3845	1.27917	1.0733	0.789652	0.456649	0.105505	-0.232712	-0.529882	-0.76323	-0.91709	-0.983928	-0.964526	-0.867378	-0.707381	-0.503987	-0.27902	-0.0544083	0.149961	0.31803	0.438873	0.507378	0.524175	0.494982	0.429937	0.34209	0.244377	0.147866	0.0659752	0.0145469	-0.0196352	-0.0663169	-0.0117307	0.152188	-0.363715	0.115271	1.30286	-1.42	1.42	-1.42	0.790554	-1.42	0.866884	-1.42	0.331599	-1.42	0.422684	-1.27906
0	1.24446	1.37457	1.3845	1.27917	1.0733	0.789652	0.456649	0.105505	-0.232712	-0.529882	-0.76323	-0.91709	-0.983928	-0.964526	-0.867378	-0.707381	-0.503987	-0.27902	-0.0544085	0.149961	0.318031	0.438873	0.507373	0.524174	0.495	0.429934	0.342034	0.244365	0.148087	0.0656826	0.013066	-0.0189956	-0.0622791	-0.0283354	0.148575	-0.266651	-0.0974792	1.42	-1.42	1.28176	-1.42	0.648263	-1.32881	0.454158	-1.17536	0.0961409	-0.949377	-0.027689	-0.375739
0	1.24446	1.37457	1.3845	1.27917	1.0733	0.789652	0.456649	0.105505	-0.232712	-0.529882	-0.76323	-0.91709	-0.983928	-0.964526	-0.867378	-0.707381	-0.503987	-0.279021	-0.0544086	0.149961	0.318032	0.438873	0.507368	0.524172	0.495017	0.429936	0.341982	0.244343	0.14828	0.0655235	0.0116481	-0.0187234	-0.0583731	-0.040631	0.136097	-0.173064	-0.26142	1.42	-1.42	1.13624	-0.974122	0.0821503	-0.18091	-0.668833	0.442107	-1.42	0.62812	-1.42	0.897732
0	1.24446	1.37457	1.3845	1.27917	1.0733	0.789652	0.456649	0.105505	-0.232712	-0.529882	-0.76323	-0.91709	-0.983928	-0.964526	-0.867378	-0.707381	-0.503987	-0.279021	-0.0544088	0.149961	0.318032	0.438873	0.507364	0.524169	0.495032	0.429942	0.341935	0.244315	0.148444	0.0654698	0.0103317	-0.0187851	-0.0547063	-0.0493067	0.118176	-0.0897808	-0.372921	1.37666	-1.42	0.966994	-0.401542	-0.724274	1.05401	-1.42	0.591137	-1.42	0.582413	-1.42	0.920852
0	1.24446	1.37457	1.3845	1.27917	1.0733	0.789652	0.456649	0.105505	-0.232712	-0.529882	-0.76323	-0.91709	-0.983928	-0.964526	-0.867378	-0.707381	-0.503987	-0.279021	-0.054409	0.149961	0.318033	0.438873	0.507361	0.524166	0.495045	0.429951	0.341893	0.244279	0.148585	0.0654884	0.00916032	-0.0191742	-0.0512805	-0.0551678	0.097788	-0.0211284	-0.36748	1.09522	-1.23763	0.489827	0.644092	-1.42	1.42	-1.42	-0.462038	-0.423267	-0.493563	-0.15746	-0.550249
0	1.24446	1.37457	1.3845	1.27917	1.0733	0.789652	0.456649	0.105505	-0.232712	-0.529882	-0.76323	-0.91709	-0.983928	-0.964526	-0.867378	-0.707381	-0.503987	-0.279021	-0.0544091	0.149961	0.318033	0.438874	0.507358	0.524162	0.495056	0.429963	0.341856	0.24424	0.148701	0.0655607	0.00814741	-0.0198441	-0.0481339	-0.0588439	0.0769945	0.0314399	-0.448147	0.95378	-0.699973	-0.213531	1.42	-1.42	-0.335976	-0.50073	0.0910271	-1.10592	0.150275	-1.06921	0.422246
0	1.24446	1.37457	1.3845	1.27917	1.0733	0.789652	0.456649	0.105505	-0.232712	-0.529882	-0.76323	-0.91709	-0.983928	-0.964526	-0.867378	-0.707381	-0.503987	-0.279021	-0.0544092	0.149961	0.318034	0.438874	0.507356	0.524157	0.495065	0.429977	0.341824	0.244198	0.148793	0.0656708	0.00729346	-0.020729	-0.0453325	-0.0577152	0.0518457	0.0765063	-0.450944	0.745496	-0.0821081	-1.11622	1.42	-1.42	-1.42	0.649713	-1.42	0.468669	-1.42	0.555585	-1.42
0	1.24446	1.37457	1.3845	1.27917	1.0733	0.789652	0.456649	0.105505	-0.232712	-0.529882	-0.76323	-0.91709	-0.983928	-0.964526	-0.867378	-0.707381	-0.503987	-0.279021	-0.0544093	0.149961	0.318034	0.438875	0.507354	0.524153	0.495072	0.429992	0.341797	0.244155	0.148866	0.0658014	0.00659712	-0.021768	-0.0429256	-0.0584564	0.0336994	0.100021	-0.40559	0.501415	0.491184	-1.42	1.42	-1.42	-1.08444	0.431457	-1.39184	0.379383	-1.42	0.511531	-1.42
0	1.24446	1.37457	1.3845	1.27917	1.0733	0.789652	0.456649	0.105505	-0.232712	-0.529882	-0.76323	-0.91709	-0.983928	-0.964526	-0.867378	-0.707381	-0.503987	-0.279021	-0.0544094	0.149961	0.318034	0.438875	0.507352	0.524149	0.495077	0.430007	0.341775	0.24411	0.148924	0.0659399	0.00605	-0.0229022	-0.0409446	-0.0583147	0.0186872	0.109132	-0.336016	0.261002	0.924268	-1.42	1.42	-1.42	0.168553	-1.16581	0.738018	-1.42	0.395158	-1.42	0.943404
0	1.24446	1.37457	1.3845	1.27917	1.0733	0.789652	0.456649	0.105505	-0.232712	-0.529882	-0.76323	-0.91709	-0.983928	-0.964526	-0.867378	-0.707381	-0.503987	-0.279021	-0.0544095	0.14996	0.318034	0.438876	0.507351	0.524144	0.495081	0.430023	0.341758	0.244065	0.148968	0.066078	0.00563619	-0.0240726	-0.0394083	-0.0574443	0.00583547	0.10972	-0.260419	0.0545334	1.16828	-1.42	1.42	-1.42	0.71418	-1.42	0.975563	-1.42	0.0144972	-1.15026	0.773031
0	1.24446	1.37457	1.3845	1.27917	1.0733	0.789652	0.456649	0.105505	-0.232712	-0.529882	-0.76323	-0.91709	-0.983928	-0.964526	-0.867378	-0.707381	-0.503987	-0.279021	-0.0544096	0.14996	0.318034	0.438877	0.50735	0.52414	0.495083	0.430038	0.341746	0.244019	0.148999	0.0662134	0.00533241	-0.0252212	-0.0383262	-0.0559858	-0.00517411	0.105152	-0.188858	-0.104093	1.00482	-1.42	1.42	-1.42	0.919688	-1.42	0.55003	-1.42	0.350169	-1.35634	0.515247
0	1.24446	1.37457	1.3845	1.27917	1.0733	0.789652	0.456649	0.105505	-0.232712	-0.529882	-0.76323	-0.91709	-0.983928	-0.964526	-0.867378	-0.707381	-0.503987	-0.279021	-0.0544097	0.14996	0.318035	0.438877	0.50735	0.524137	0.495084	0.430052	0.341739	0.243974	0.149019	0.0663426	0.00511958	-0.0263073	-0.0376758	-0.0541012	-0.0144633	0.097341	-0.125731	-0.213839	1.16122	-1.42	1.25122	-1.42	0.815751	-1.42	0.633568	-1.42	0.3352	-1.33432	0.506631
0	1.24446	1.37457	1.3845	1.27917	1.0733	0.789652	0.456649	0.105505	-0.232712	-0.529882	-0.76323	-0.91709	-0.983928	-0.964526	-0.867378	-0.707381	-0.503987	-0.279021	-0.0544097	0.14996	0.318035	0.438878	0.507349	0.524133	0.495084	0.430066	0.341736	0.243931	0.149028	0.066464	0.00497555	-0.0272963	-0.0374212	-0.0519426	-0.0221187	0.0874918	-0.0724072	-0.280535	1.05038	-1.42	0.872411	-0.656428	-0.034476	-0.449299	-0.323108	-0.238216	-0.895551	0.624184	-1.42
0	1.24446	1.37457	1.3845	1.27917	1.0733	0.789652	0.456649	0.105505	-0.232712	-0.529882	-0.76323	-0.91709	-0.983928	-0.964526	-0.867378	-0.707381	-0.503987	-0.279021	-0.0544098	0.14996	0.318035	0.438878	0.507349	0.52413	0.495083	0.430078	0.341736	0.243891	0.149029	0.0665772	0.00489245	-0.0281863	-0.0374816	-0.049698	-0.0281605	0.0763393	-0.0286708	-0.264671	0.783175	-0.801974	0.0986577	0.943115	-1.42	0.86493	-1.42	0.534404	-1.42	0.820681	-1.42
0	1.24446	1.37457	1.3845	1.27917	1.0733	0.789652	0.456649	0.105505	-0.232712	-0.529882	-0.76323	-0.91709	-0.983928	-0.964526	-0.867378	-0.707381	-0.503987	-0.279021	-0.0544098	0.14996	0.318035	0.438878	0.507349	0.524127	0.495082	0.430089	0.34174	0.243856	0.149017	0.0666871	0.00484607	-0.0289555	-0.0378102	-0.0474698	-0.0327248	0.0645524	0.00610099	-0.318522	0.648688	-0.292586	-0.720579	1.42	-1.42	-1.42	0.156242	-0.833515	-0.14552	-0.594482	0.0451937
0	1.24446	1.37457	1.3845	1.27917	1.0733	0.789652	0.456649	0.105505	-0.232712	-0.529882	-0.76323	-0.91709	-0.983928	-0.964526	-0.867378	-0.707381	-0.503987	-0.279021	-0.0544099	0.14996	0.318035	0.438879	0.507349	0.524125	0.49508	0.430099	0.341746	0.243824	0.148998	0.0667867	0.00483524	-0.0296174	-0.0383236	-0.0453905	-0.0359056	0.0525943	0.0328416	-0.313908	0.476835	0.161288	-1.42	1.42	-1.42	-0.908146	-0.033412	-0.678764	-0.263143	-0.42945	-0.146208
0	1.24446	1.37457	1.3845	1.27917	1.0733	0.789652	0.456649	0.105505	-0.232712	-0.529882	-0.76323	-0.91709	-0.983928	-0.964526	-0.867378	-0.707381	-0.503987	-0.279021	-0.0544099	0.14996	0.318035	0.438879	0.507349	0.524123	0.495078	0.430107	0.341754	0.243796	0.148975	0.0668726	0.00485794	-0.0301896	-0.0389409	-0.0435625	-0.0378214	0.0408284	0.0525597	-0.288275	0.300657	0.517318	-1.42	1.42	-1.42	-0.216322	-0.910953	0.439937	-1.42	0.643011	-1.42
0	1.24446	1.37457	1.3845	1.27917	1.0733	0.789652	0.456649	0.105505	-0.232712	-0.529882	-0.76323	-0.91709	-0.983928	-0.964526	-0.867378	-0.707381	-0.503987	-0.279021	-0.0544099	0.14996	0.318035	0.438879	0.50735	0.524121	0.495075	0.430114	0.341764	0.243771	0.148949	0.0669446	0.00490786	-0.0306809	-0.0396096	-0.0420235	-0.038673	0.0296428	0.0565599	-0.236629	0.122074	0.77715	-1.42	1.42	-1.42	0.0680106	-1.32255	0.723176	-1.42	0.413064	-1.42
0	1.24446	1.37457	1.3845	1.27917	1.0733	0.789652	0.456649	0.105505	-0.232712	-0.529882	-0.76323	-0.91709	-0.983928	-0.964526	-0.867378	-0.707381	-0.503987	-0.279021	-0.0544099	0.14996	0.318035	0.43888	0.50735	0.52412	0.495072	0.430119	0.341774	0.24375	0.148919	0.0670054	0.0049739	-0.0310899	-0.0403083	-0.040756	-0.0387219	0.0194377	0.074093	-0.213503	0.0153334	0.688942	-1.42	1.40028	-1.42	0.749766	-1.42	0.496454	-1.42	0.336402	-0.990436
0	1.24446	1.37457	1.3845	1.27917	1.0733	0.789652	0.456649	0.105505	-0.232712	-0.529882	-0.76323	-0.91709	-0.983928	-0.964526	-0.867378	-0.707381	-0.503987	-0.279021	-0.05441	0.149959	0.318035	0.43888	0.50735	0.524119	0.49507	0.430123	0.341785	0.243733	0.148887	0.0670562	0.00504872	-0.0314195	-0.0410193	-0.0397371	-0.038201	0.0104882	0.078977	-0.178036	-0.0724907	0.825272	-1.42	1.0352	-1.42	0.900523	-1.42	0.253186	-1.30543	0.238114	-0.817776
0	1.24446	1.37457	1.3845	1.27917	1.0733	0.789652	0.456649	0.105505	-0.232712	-0.529882	-0.76323	-0.91709	-0.983928	-0.964526	-0.867378	-0.707381	-0.503987	-0.279021	-0.05441	0.149959	0.318034	0.43888	0.507351	0.524118	0.495067	0.430126	0.341796	0.24372	0.148853	0.0670975	0.0051281	-0.0316779	-0.0417216	-0.0389528	-0.0354343	-0.000246111	0.0828964	-0.144435	-0.13715	0.78007	-1.31013	0.561214	-0.674458	0.119486	-0.962668	0.0483233	-0.765433	-0.288973	0.103239
0	1.24446	1.37457	1.3845	1.27917	1.0733	0.789652	0.456649	0.105505	-0.232712	-0.529882	-0.76323	-0.91709	-0.983928	-0.964526	-0.867378	-0.707381	-0.503987	-0.279021	-0.05441	0.149959	0.318034	0.43888	0.507351	0.524117	0.495064	0.430128	0.341806	0.243711	0.148819	0.0671297	0.00520961	-0.0318756	-0.0423938	-0.0383907	-0.0347391	-0.00567832	0.0776891	-0.103133	-0.194973	0.695221	-0.91627	-0.00317421	0.461102	-1.42	0.826881	-1.42	0.51321	-1.42	1.06734
0	1.24446	1.37457	1.3845	1.27917	1.0733	0.789652	0.456649	0.105505	-0.232712	-0.529882	-0.76323	-0.91709	-0.983928	-0.964526	-0.867378	-0.707381	-0.503987	-0.279021	-0.05441	0.149959	0.318034	0.43888	0.507351	0.524117	0.495062	0.43013	0.341817	0.243705	0.148785	0.0671529	0.00529167	-0.0320232	-0.043019	-0.0372782	-0.0351251	-0.00746621	0.0659348	-0.0577428	-0.214817	0.553816	-0.445241	-0.688925	1.42	-1.42	-0.201095	-1.0708	0.739312	-1.42	0.549253
0	1.24446	1.37457	1.3845	1.27917	1.0733	0.789652	0.456649	0.105505	-0.232712	-0.529882	-0.76323	-0.91709	-0.983928	-0.964526	-0.867378	-0.707381	-0.503987	-0.279021	-0.05441	0.149959	0.318034	0.43888	0.507351	0.524116	0.49506	0.43013	0.341826	0.243702	0.148753	0.0671662	0.00537483	-0.0321347	-0.0435793	-0.0370461	-0.0339779	-0.0104762	0.0566378	-0.0235209	-0.268498	0.484866	-0.164357	-1.12585	1.42	-1.42	-0.256858	-0.751249	0.0979047	-1.15592	0.745179
0	1.24446	1.37457	1.3845	1.27917	1.0733	0.789652	0.456649	0.105505	-0.232712	-0.529882	-0.76323	-0.91709	-0.983928	-0.964526	-0.867378	-0.707381	-0.503987	-0.279021	-0.05441	0.149959	0.318034	0.43888	0.507352	0.524116	0.495058	0.43013	0.341835	0.243702	0.148722	0.0671695	0.00545931	-0.0322191	-0.0440683	-0.0371534	-0.0324885	-0.0135976	0.0494908	-0.000992642	-0.268935	0.361321	0.116794	-1.27699	1.42	-1.42	-0.181467	-0.853589	0.191809	-1.30664	0.706797
0	1.24446	1.37457	1.3845	1.27917	1.0733	0.789652	0.456649	0.105505	-0.232712	-0.529882	-0.76323	-0.91709	-0.983928	-0.964526	-0.867378	-0.707381	-0.503987	-0.279021	-0.05441	0.149959	0.318034	0.43888	0.507352	0.524116	0.495056	0.430129	0.341843	0.243704	0.148693	0.0671658	0.00553949	-0.032269	-0.0445085	-0.0374003	-0.0310482	-0.0160132	0.0428075	0.014432	-0.247485	0.218812	0.371923	-1.42	1.35121	-1.42	0.167482	-1.27255	0.369223	-1.42	0.596131
0	1.24446	1.37457	1.3845	1.27917	1.0733	0.789652	0.456649	0.105505	-0.232712	-0.529882	-0.76323	-0.91709	-0.983928	-0.964526	-0.867378	-0.707381	-0.503987	-0.279021	-0.05441	0.149959	0.318034	0.43888	0.507352	0.524116	0.495054	0.430129	0.341849	0.243708	0.148668	0.0671564	0.00561294	-0.0322898	-0.0449035	-0.0377152	-0.0297679	-0.0175422	0.0359407	0.0258599	-0.21918	0.0891085	0.54624	-1.42	1.07008	-1.42	0.498576	-1.42	0.373453	-1.32328	0.375588
0	1.24446	1.37457	1.3845	1.27917	1.0733	0.789652	0.456649	0.105505	-0.232712	-0.529882	-0.76323	-0.91709	-0.983928	-0.964526	-0.867378	-0.707381	-0.503987	-0.279021	-0.05441	0.149959	0.318034	0.43888	0.507353	0.524116	0.495053	0.430127	0.341855	0.243713	0.148645	0.067142	0.00567888	-0.0322867	-0.0452528	-0.0380704	-0.0290245	-0.0176876	0.0281148	0.0357014	-0.191977	-0.0125632	0.501085	-1.38598	0.708201	-1.30351	0.316341	-1.34596	0.140799	-0.741804	-0.195673
0	1.24446	1.37457	1.3845	1.27917	1.0733	0.789652	0.456649	0.105505	-0.232712	-0.529882	-0.76323	-0.91709	-0.983928	-0.964526	-0.867378	-0.707381	-0.503987	-0.279021	-0.05441	0.149959	0.318034	0.43888	0.507353	0.524116	0.495052	0.430126	0.34186	0.243719	0.148625	0.0671236	0.00573593	-0.0322633	-0.0455589	-0.0384477	-0.0279045	-0.0181795	0.02194	0.0407808	-0.162631	-0.0925714	0.625213	-1.36288	0.44887	-0.69097	-0.300693	-0.253253	-1.00845	0.824172	-1.42
0	1.24446	1.37457	1.3845	1.27917	1.0733	0.789652	0.456649	0.105505	-0.232712	-0.529882	-0.76323	-0.91709	-0.983928	-0.964526	-0.867378	-0.707381	-0.503987	-0.279021	-0.05441	0.149959	0.318034	0.43888	0.507353	0.524116	0.495051	0.430124	0.341864	0.243726	0.148608	0.0671019	0.00578569	-0.0322269	-0.0458183	-0.0388425	-0.0269062	-0.0184342	0.0167931	0.0339676	-0.11835	-0.174162	0.630931	-1.12995	0.122606	-0.00843464	-1.28094	0.781187	-1.42	0.55211	-1.42
0	1.24446	1.37457	1.3845	1.27917	1.0733	0.789652	0.456649	0.105505	-0.232712	-0.529882	-0.76323	-0.91709	-0.983928	-0.964526	-0.867378	-0.707381	-0.503987	-0.279021	-0.05441	0.149959	0.318034	0.43888	0.507353	0.524116	0.49505	0.430123	0.341868	0.243734	0.148595	0.0670781	0.00582812	-0.0321816	-0.0460322	-0.0392468	-0.0261089	-0.0182539	0.0120771	0.0348419	-0.0931316	-0.196243	0.523486	-0.708997	-0.391863	0.794236	-1.42	0.484612	-1.42	0.723104	-1.42
0	1.24446	1.37457	1.3845	1.27917	1.0733	0.789652	0.456649	0.105505	-0.232712	-0.529882	-0.76323	-0.91709	-0.983928	-0.964526	-0.867378	-0.707381	-0.503987	-0.279021	-0.05441	0.149959	0.318034	0.43888	0.507353	0.524116	0.495049	0.430121	0.34187	0.243741	0.148584	0.0670529	0.00586299	-0.0321297	-0.0462055	-0.0396484	-0.0255052	-0.0177003	0.00771178	0.0348144	-0.0749297	-0.226316	0.429761	-0.354732	-0.899798	1.29996	-1.42	-0.541987	-0.555251	0.097828	-1.02675
0	1.24446	1.37457	1.3845	1.27917	1.0733	0.789652	0.456649	0.105505	-0.232712	-0.529882	-0.76323	-0.91709	-0.983928	-0.964526	-0.867378	-0.707381	-0.503987	-0.279021	-0.05441	0.149959	0.318034	0.43888	0.507353	0.524116	0.495048	0.43012	0.341872	0.243748	0.148576	0.0670287	0.00588762	-0.0320694	-0.046349	-0.0400276	-0.0250977	-0.0168587	0.0037657	0.0412134	-0.0728173	-0.210893	0.286885	-0.00571266	-1.38171	1.42	-1.42	-0.816596	-0.0945203	-0.712193	0.231432
0	1.24446	1.37457	1.3845	1.27917	1.0733	0.789652	0.456649	0.105505	-0.232712	-0.529882	-0.76323	-0.91709	-0.983928	-0.964526	-0.867378	-0.707381	-0.503987	-0.279021	-0.05441	0.149959	0.318034	0.43888	0.507353	0.524117	0.495048	0.430118	0.341873	0.243755	0.148571	0.0670046	0.00590505	-0.0320065	-0.0464614	-0.040385	-0.0248468	-0.0158671	0.000396353	0.0393168	-0.060067	-0.2044	0.171119	0.224614	-1.42	1.28792	-1.42	-0.265339	-0.692058	-0.0397747	-0.494712
0	1.24446	1.37457	1.3845	1.27917	1.0733	0.789652	0.456649	0.105505	-0.232712	-0.529882	-0.76323	-0.91709	-0.983928	-0.964526	-0.867378	-0.707381	-0.503987	-0.279021	-0.05441	0.149959	0.318034	0.43888	0.507353	0.524117	0.495048	0.430117	0.341874	0.243762	0.148568	0.066981	0.00591652	-0.0319449	-0.0465447	-0.0407201	-0.0247174	-0.0148396	-0.00229028	0.0351198	-0.044028	-0.205436	0.0910635	0.32396	-1.42	1.04085	-1.42	0.308356	-1.42	0.553994	-1.42
0	1.24446	1.37457	1.3845	1.27917	1.0733	0.789652	0.456649	0.105505	-0.232712	-0.529882	-0.76323	-0.91709	-0.983928	-0.964526	-0.867378	-0.707381	-0.503987	-0.279021	-0.05441	0.149959	0.318034	0.43888	0.507353	0.524117	0.495047	0.430115	0.341874	0.243768	0.148567	0.0669584	0.00592246	-0.031886	-0.0466019	-0.0410309	-0.0246838	-0.013849	-0.00428218	0.030085	-0.02925	-0.205345	0.030005	0.239539	-1.30708	0.71249	-1.42	0.483962	-1.42	0.322672	-0.935684
0	1.24446	1.37457	1.3845	1.27917	1.0733	0.789652	0.456649	0.105505	-0.232712	-0.529882	-0.76323	-0.91709	-0.983928	-0.964526	-0.867378	-0.707381	-0.503987	-0.279021	-0.05441	0.149959	0.318034	0.43888	0.507354	0.524117	0.495047	0.430114	0.341874	0.243773	0.148568	0.0669372	0.00592318	-0.0318302	-0.0466323	-0.0413232	-0.0247153	-0.0129524	-0.00561472	0.0246991	-0.0171808	-0.200464	-0.0236658	0.24083	-1.13202	0.4118	-1.01934	0.0772167	-0.978827	0.0302766	-0.450524
0	1.24446	1.37457	1.3845	1.27917	1.0733	0.789652	0.456649	0.105505	-0.232712	-0.529882	-0.76323	-0.91709	-0.983928	-0.964526	-0.867378	-0.707381	-0.503987	-0.279021	-0.05441	0.149959	0.318034	0.43888	0.507354	0.524117	0.495047	0.430113	0.341874	0.243778	0.14857	0.066918	0.00591916	-0.031778	-0.046644	-0.0415871	-0.0248079	-0.0121526	-0.00640799	0.0193164	-0.00814336	-0.190539	-0.0736269	0.232615	-0.958561	0.124277	-0.388717	-0.704651	0.231758	-1.42	1.13368
0	1.24446	1.37457	1.3845	1.27917	1.0733	0.789652	0.456649	0.105505	-0.232712	-0.529882	-0.76323	-0.91709	-0.983928	-0.964526	-0.867378	-0.707381	-0.503987	-0.279021	-0.05441	0.149959	0.318034	0.43888	0.507354	0.524117	0.495047	0.430112	0.341874	0.243783	0.148573	0.0669008	0.00591099	-0.0317317	-0.0466386	-0.0418228	-0.0249492	-0.0114527	-0.00677802	0.0141977	-0.00202515	-0.176696	-0.132074	0.237442	-0.831163	-0.10765	0.0602255	-1.41375	0.806564	-1.42	0.693442
0	1.24446	1.37457	1.3845	1.27917	1.0733	0.789652	0.456649	0.105505	-0.232712	-0.529882	-0.76323	-0.91709	-0.983928	-0.964526	-0.867378	-0.707381	-0.503987	-0.279021	-0.05441	0.149959	0.318034	0.43888	0.507354	0.524118	0.495047	0.430111	0.341873	0.243786	0.148577	0.0668859	0.00589937	-0.0316894	-0.0466229	-0.0420248	-0.025135	-0.0108432	-0.00683838	0.00953277	0.00147034	-0.160407	-0.162093	0.192486	-0.649647	-0.369204	0.425594	-1.42	0.5101	-1.42	0.783986
0	1.24446	1.37457	1.3845	1.27917	1.0733	0.789652	0.456649	0.105505	-0.232712	-0.529882	-0.76323	-0.91709	-0.983928	-0.964526	-0.867378	-0.707381	-0.503987	-0.279021	-0.05441	0.149959	0.318034	0.43888	0.507354	0.524118	0.495047	0.430111	0.341872	0.243789	0.148581	0.0668733	0.00588505	-0.0316515	-0.0465999	-0.0421933	-0.0253554	-0.0103217	-0.00667176	0.00541503	0.00277239	-0.143138	-0.187769	0.148252	-0.489609	-0.5995	0.527446	-1.42	0.483637	-1.42	0.78616
0	1.24446	1.37457	1.3845	1.27917	1.0733	0.789652	0.456649	0.105505	-0.232712	-0.529882	-0.76323	-0.91709	-0.983928	-0.964526	-0.867378	-0.707381	-0.503987	-0.279021	-0.05441	0.149959	0.318034	0.43888	0.507354	0.524118	0.495047	0.43011	0.341871	0.243792	0.148586	0.0668629	0.00586876	-0.0316184	-0.0465709	-0.0423319	-0.0255954	-0.00989516	-0.00632706	0.00185022	-0.00417412	-0.114959	-0.223797	0.124996	-0.389961	-0.734617	0.668675	-1.42	0.269323	-1.20858	0.458806
0	1.24446	1.37457	1.3845	1.27917	1.0733	0.789652	0.456649	0.105505	-0.232712	-0.529882	-0.76323	-0.91709	-0.983928	-0.964526	-0.867378	-0.707381	-0.503987	-0.279021	-0.05441	0.149959	0.318034	0.43888	0.507354	0.524118	0.495047	0.430109	0.34187	0.243794	0.148591	0.0668546	0.00585121	-0.0315906	-0.046537	-0.0424454	-0.0258407	-0.00955609	-0.00498795	-0.00413453	0.000248147	-0.108481	-0.235901	0.0748898	-0.272833	-0.866075	0.657142	-1.42	0.13892	-0.798728	-0.0304126
0	1.24446	1.37457	1.3845	1.27917	1.0733	0.789652	0.456649	0.105505	-0.232712	-0.529882	-0.76323	-0.91709	-0.983928	-0.964526	-0.867378	-0.707381	-0.503987	-0.279021	-0.05441	0.149959	0.318034	0.43888	0.507354	0.524118	0.495047	0.430109	0.341869	0.243795	0.148595	0.0668484	0.00583306	-0.0315683	-0.0464992	-0.0425375	-0.026081	-0.00932841	-0.00463414	-0.00523922	-0.00411057	-0.0940429	-0.244465	0.0261244	-0.174778	-0.960125	0.579225	-1.42	0.00831528	-0.435559	-0.554334
0	1.24446	1.37457	1.3845	1.27917	1.0733	0.789652	0.456649	0.105505	-0.232712	-0.529882	-0.76323	-0.91709	-0.983928	-0.964526	-0.867378	-0.707381	-0.503987	-0.279021	-0.05441	0.149959	0.318034	0.43888	0.507354	0.524118	0.495047	0.430109	0.341868	0.243797	0.1486	0.066844	0.00581489	-0.0315515	-0.0464585	-0.0426109	-0.0263101	-0.00919179	-0.00476852	-0.00527849	-0.00399521	-0.0888447	-0.237508	-0.0348411	-0.0782701	-1.03786	0.480184	-1.33951	-0.20078	-0.039633	-1.13843
0	1.24446	1.37457	1.3845	1.27917	1.0733	0.789652	0.456649	0.105505	-0.232712	-0.529882	-0.76323	-0.91709	-0.983928	-0.964526	-0.867378	-0.707381	-0.503987	-0.279021	-0.05441	0.149959	0.318034	0.43888	0.507354	0.524118	0.495048	0.430108	0.341867	0.243797	0.148605	0.0668412	0.00579716	-0.0315399	-0.0464163	-0.0426691	-0.0265228	-0.00913252	-0.00420342	-0.00647783	-0.0074399	-0.0797677	-0.233997	-0.0800115	-0.0228661	-1.04558	0.337093	-0.948352	-0.54492	0.425146	-1.42
0	1.24446	1.37457	1.3845	1.27917	1.0733	0.789652	0.456649	0.105505	-0.232712	-0.529882	-0.76323	-0.91709	-0.983928	-0.964526	-0.867378	-0.707381	-0.503987	-0.279021	-0.05441	0.149959	0.318034	0.43888	0.507354	0.524118	0.495048	0.430108	0.341867	0.243798	0.148609	0.0668397	0.0057803	-0.0315333	-0.0463739	-0.0427132	-0.0267186	-0.00913367	-0.00351936	-0.00764758	-0.0156321	-0.0635587	-0.241783	-0.10113	-0.0185076	-0.966743	0.141554	-0.491604	-1.06443	0.84945	-1.42
0	1.24446	1.37457	1.3845	1.27917	1.0733	0.789652	0.456649	0.105505	-0.232712	-0.529882	-0.76323	-0.91709	-0.983928	-0.964526	-0.867378	-0.707381	-0.503987	-0.279021	-0.05441	0.149959	0.318034	0.43888	0.507354	0.524118	0.495048	0.430108	0.341866	0.243798	0.148613	0.0668395	0.00576459	-0.0315311	-0.0463324	-0.042744	-0.0268986	-0.00917832	-0.00286834	-0.0085437	-0.0174398	-0.0600246	-0.23157	-0.142367	0.0055185	-0.914335	-0.0197454	-0.15915	-1.42	0.906895	-1.42
0	1.24446	1.37457	1.3845	1.27917	1.0733	0.789652	0.456649	0.105505	-0.232712	-0.529882	-0.76323	-0.91709	-0.983928	-0.964526	-0.867378	-0.707381	-0.503987	-0.279021	-0.05441	0.149959	0.318034	0.43888	0.507353	0.524118	0.495048	0.430108	0.341865	0.243798	0.148616	0.0668403	0.00575026	-0.0315328	-0.0462955	-0.042758	-0.0270702	-0.0092433	-0.00230816	-0.00946124	-0.0188295	-0.0601426	-0.214015	-0.186182	0.0297393	-0.872022	-0.147542	0.0474119	-1.42	0.679155	-1.42
0	1.24446	1.37457	1.3845	1.27917	1.0733	0.789652	0.456649	0.105505	-0.232712	-0.529882	-0.76323	-0.91709	-0.983928	-0.964526	-0.867378	-0.707381	-0.503987	-0.279021	-0.05441	0.149959	0.318034	0.43888	0.507353	0.524118	0.495048	0.430108	0.341864	0.243798	0.148619	0.0668418	0.00573746	-0.0315377	-0.0462609	-0.0427572	-0.027234	-0.00931901	-0.00184909	-0.0098644	-0.0207924	-0.0601328	-0.198261	-0.218977	0.0324424	-0.803123	-0.278984	0.202063	-1.42	0.488378	-1.23617
0	1.24446	1.37457	1.3845	1.27917	1.0733	0.789652	0.456649	0.105505	-0.232712	-0.529882	-0.76323	-0.91709	-0.983928	-0.964526	-0.867378	-0.707381	-0.503987	-0.279021	-0.05441	0.149959	0.318034	0.43888	0.507353	0.524118	0.495048	0.430108	0.341864	0.243798	0.148622	0.066844	0.00572627	-0.0315454	-0.0462287	-0.0427486	-0.0273794	-0.00941654	-0.00145978	-0.00998357	-0.0228381	-0.0600732	-0.185641	-0.240637	0.0145648	-0.7076	-0.423391	0.330892	-1.42	0.2931	-0.708703
0	1.24446	1.37457	1.3845	1.27917	1.0733	0.789652	0.456649	0.105505	-0.232712	-0.529882	-0.76323	-0.91709	-0.983928	-0.964526	-0.867378	-0.707381	-0.503987	-0.279021	-0.05441	0.149959	0.318034	0.43888	0.507353	0.524118	0.495048	0.430108	0.341863	0.243797	0.148624	0.0668466	0.00571669	-0.0315551	-0.0461997	-0.0427342	-0.0275044	-0.0095366	-0.00112186	-0.0099382	-0.0230434	-0.0632146	-0.171143	-0.260214	-0.00776335	-0.613755	-0.554732	0.405478	-1.42	0.129745	-0.278301
0	1.24446	1.37457	1.3845	1.27917	1.0733	0.789652	0.456649	0.105505	-0.232712	-0.529882	-0.76323	-0.91709	-0.983928	-0.964526	-0.867378	-0.707381	-0.503987	-0.279021	-0.05441	0.149959	0.318034	0.43888	0.507353	0.524118	0.495048	0.430108	0.341863	0.243797	0.148626	0.0668495	0.0057087	-0.0315663	-0.0461744	-0.0427147	-0.0276106	-0.00967176	-0.000834942	-0.00978053	-0.0251293	-0.0632063	-0.163389	-0.27269	-0.0366629	-0.522463	-0.668715	0.427663	-1.42	-0.0185129	0.0361962
0	1.24446	1.37457	1.3845	1.27917	1.0733	0.789652	0.456649	0.105505	-0.232712	-0.529882	-0.76323	-0.91709	-0.983928	-0.964526	-0.867378	-0.707381	-0.503987	-0.279021	-0.05441	0.149959	0.318034	0.43888	0.507353	0.524118	0.495048	0.430108	0.341863	0.243796	0.148628	0.0668525	0.00570223	-0.0315784	-0.046153	-0.0426909	-0.0277004	-0.00981359	-0.000601999	-0.00953693	-0.0273005	-0.062513	-0.15929	-0.273076	-0.0801018	-0.422267	-0.78016	0.423307	-1.40812	-0.181766	0.294268
0	1.24446	1.37457	1.3845	1.27917	1.0733	0.789652	0.456649	0.105505	-0.232712	-0.529882	-0.76323	-0.91709	-0.983928	-0.964526	-0.867378	-0.707381	-0.503987	-0.279021	-0.05441	0.149959	0.318034	0.43888	0.507353	0.524118	0.495048	0.430108	0.341862	0.243796	0.148629	0.0668556	0.00569717	-0.0315911	-0.0461358	-0.0426637	-0.0277754	-0.0099559	-0.000426533	-0.00922303	-0.0291728	-0.0623557	-0.155767	-0.269972	-0.124702	-0.33323	-0.866985	0.381253	-1.15354	-0.398651	0.473779
0	1.24446	1.37457	1.3845	1.27917	1.0733	0.789652	0.456649	0.105505	-0.232712	-0.529882	-0.76323	-0.91709	-0.983928	-0.964526	-0.867378	-0.707381	-0.503987	-0.279021	-0.05441	0.149959	0.318034	0.43888	0.507353	0.524118	0.495048	0.430108	0.341862	0.243795	0.14863	0.0668587	0.0056934	-0.0316038	-0.0461226	-0.0426341	-0.0278367	-0.0100953	-0.000302929	-0.00886444	-0.0306889	-0.0629459	-0.151849	-0.267181	-0.162825	-0.267757	-0.910239	0.295339	-0.827911	-0.715548	0.839231
0	1.24446	1.37457	1.3845	1.27917	1.0733	0.789652	0.456649	0.105505	-0.232712	-0.529882	-0.76323	-0.91709	-0.983928	-0.964526	-0.867378	-0.707381	-0.503987	-0.279021	-0.05441	0.149959	0.318034	0.43888	0.507353	0.524118	0.495048	0.430108	0.341862	0.243795	0.148631	0.0668616	0.00569078	-0.0316163	-0.0461133	-0.0426033	-0.0278858	-0.0102287	-0.000225625	-0.00848387	-0.0318692	-0.0641418	-0.147664	-0.265211	-0.21423	-0.192198	-0.956598	0.213214	-0.555497	-1.01921	0.991296
0	1.24446	1.37457	1.3845	1.27917	1.0733	0.789652	0.456649	0.105505	-0.232712	-0.529882	-0.76323	-0.91709	-0.983928	-0.964526	-0.867378	-0.707381	-0.503987	-0.279021	-0.05441	0.149959	0.318034	0.43888	0.507353	0.524118	0.495048	0.430108	0.341862	0.243794	0.148631	0.0668644	0.00568917	-0.0316282	-0.0461075	-0.0425722	-0.0279234	-0.010355	-0.000186999	-0.00810243	-0.0327485	-0.0657393	-0.143609	-0.26343	-0.231976	-0.179149	-0.910585	0.0673612	-0.240825	-1.37113	1.00995
0	1.24446	1.37457	1.3845	1.27917	1.0733	0.789652	0.456649	0.105505	-0.232712	-0.529882	-0.76323	-0.91709	-0.983928	-0.964526	-0.867378	-0.707381	-0.503987	-0.279021	-0.05441	0.149959	0.318034	0.43888	0.507353	0.524118	0.495048	0.430108	0.341861	0.243794	0.148631	0.066867	0.00568843	-0.0316393	-0.046105	-0.0425443	-0.0279461	-0.0104798	-0.000170347	-0.00775041	-0.033345	-0.0675853	-0.13998	-0.261255	-0.247685	-0.203555	-0.798781	-0.130361	0.0917091	-1.42	0.844091
0	1.24446	1.37457	1.3845	1.27917	1.0733	0.789652	0.456649	0.105505	-0.232712	-0.529882	-0.76323	-0.91709	-0.983928	-0.964526	-0.867378	-0.707381	-0.503987	-0.279021	-0.05441	0.149959	0.318034	0.43888	0.507353	0.524118	0.495048	0.430108	0.341861	0.243793	0.148632	0.0668694	0.00568842	-0.0316496	-0.0461053	-0.0425173	-0.0279597	-0.0105957	-0.000179456	-0.0074241	-0.0337372	-0.0694745	-0.137067	-0.258245	-0.262244	-0.181877	-0.76793	-0.23987	0.224388	-1.42	0.66433
0	1.24446	1.37457	1.3845	1.27917	1.0733	0.789652	0.456649	0.105505	-0.232712	-0.529882	-0.76323	-0.91709	-0.983928	-0.964526	-0.867378	-0.707381	-0.503987	-0.279021	-0.05441	0.149959	0.318034	0.43888	0.507353	0.524118	0.495049	0.430108	0.341861	0.243793	0.148632	0.0668716	0.005689	-0.0316588	-0.046108	-0.0424915	-0.0279664	-0.0106989	-0.000215894	-0.00711711	-0.0339571	-0.0713097	-0.134948	-0.254379	-0.275828	-0.208718	-0.67399	-0.385847	0.22252	-1.42	0.470693
0	1.24446	1.37457	1.3845	1.27917	1.0733	0.789652	0.456649	0.105505	-0.232712	-0.529882	-0.76323	-0.91709	-0.983928	-0.964526	-0.867378	-0.707381	-0.503987	-0.279021	-0.05441	0.149959	0.318034	0.43888	0.507353	0.524118	0.495049	0.430108	0.341861	0.243792	0.148632	0.0668735	0.00569004	-0.031667	-0.0461126	-0.0424676	-0.027967	-0.0107895	-0.000274417	-0.00683387	-0.0340542	-0.0729976	-0.133633	-0.249828	-0.288309	-0.19096	-0.656327	-0.442273	0.298343	-1.42	0.30086
0	1.24446	1.37457	1.3845	1.27917	1.0733	0.789652	0.456649	0.105505	-0.232712	-0.529882	-0.76323	-0.91709	-0.983928	-0.964526	-0.867378	-0.707381	-0.503987	-0.279021	-0.05441	0.149959	0.318034	0.43888	0.507353	0.524118	0.495049	0.430108	0.341861	0.243792	0.148631	0.0668751	0.00569144	-0.031674	-0.0461187	-0.0424459	-0.027962	-0.0108691	-0.000347541	-0.00658325	-0.0340488	-0.0745103	-0.133023	-0.244928	-0.299355	-0.220523	-0.57555	-0.546764	0.31116	-1.37303	0.113338
0	1.24446	1.37457	1.3845	1.27917	1.0733	0.789652	0.456649	0.105505	-0.232712	-0.529882	-0.76323	-0.91709	-0.983928	-0.964526	-0.867378	-0.707381	-0.503987	-0.279021	-0.05441	0.149959	0.318034	0.43888	0.507353	0.524118	0.495049	0.430108	0.341861	0.243792	0.148631	0.0668766	0.00569308	-0.03168	-0.046126	-0.042427	-0.027952	-0.0109388	-0.000428978	-0.0063714	-0.0339562	-0.0758468	-0.132971	-0.240047	-0.307008	-0.21042	-0.561783	-0.571552	0.214271	-1.02298	-0.197958
0	1.24446	1.37457	1.3845	1.27917	1.0733	0.789652	0.456649	0.105505	-0.232712	-0.529882	-0.76323	-0.91709	-0.983928	-0.964526	-0.867378	-0.707381	-0.503987	-0.279021	-0.05441	0.149959	0.318034	0.43888	0.507353	0.524118	0.495049	0.430108	0.341861	0.243791	0.148631	0.0668778	0.00569489	-0.031685	-0.046134	-0.0424109	-0.0279378	-0.0109994	-0.000514537	-0.00619952	-0.0337955	-0.0770065	-0.133347	-0.235463	-0.315688	-0.239854	-0.495286	-0.642178	0.161685	-0.754323	-0.517366
0	1.24446	1.37457	1.3845	1.27917	1.0733	0.789652	0.456649	0.105505	-0.232712	-0.529882	-0.76323	-0.91709	-0.983928	-0.964526	-0.867378	-0.707381	-0.503987	-0.279021	-0.05441	0.149959	0.318034	0.43888	0.507353	0.524118	0.495049	0.430108	0.341861	0.243791	0.148631	0.0668788	0.00569679	-0.031689	-0.0461424	-0.0423978	-0.0279202	-0.0110496	-0.000604607	-0.00606076	-0.0335947	-0.0779766	-0.134065	-0.231321	-0.322492	-0.230828	-0.49231	-0.636012	0.0416191	-0.441981	-0.8929
0	1.24446	1.37457	1.3845	1.27917	1.0733	0.789652	0.456649	0.105505	-0.232712	-0.529882	-0.76323	-0.91709	-0.983928	-0.964526	-0.867378	-0.707381	-0.503987	-0.279021	-0.05441	0.149959	0.318034	0.43888	0.507353	0.524118	0.495049	0.430108	0.341861	0.243791	0.14863	0.0668796	0.00569871	-0.0316921	-0.046151	-0.0423875	-0.0279002	-0.0110924	-0.000692965	-0.00595761	-0.0333649	-0.0787701	-0.135022	-0.227724	-0.327145	-0.261375	-0.436269	-0.682995	-0.0159218	-0.275166	-1.08474
0	1.24446	1.37457	1.3845	1.27917	1.0733	0.789652	0.456649	0.105505	-0.232712	-0.529882	-0.76323	-0.91709	-0.983928	-0.964526	-0.867378	-0.707381	-0.503987	-0.279021	-0.05441	0.149959	0.318034	0.43888	0.507353	0.524118	0.495049	0.430108	0.341861	0.243791	0.14863	0.0668802	0.00570061	-0.0316944	-0.0461594	-0.04238	-0.0278787	-0.0111281	-0.000777902	-0.00588712	-0.0331193	-0.0794004	-0.136133	-0.224727	-0.32985	-0.258218	-0.434312	-0.665549	-0.12008	-0.0957247	-1.13137
0	1.24446	1.37457	1.3845	1.27917	1.0733	0.789652	0.456649	0.105505	-0.232712	-0.529882	-0.76323	-0.91709	-0.983928	-0.964526	-0.867378	-0.707381	-0.503987	-0.279021	-0.05441	0.149959	0.318034	0.43888	0.507353	0.524118	0.495049	0.430108	0.341861	0.243791	0.14863	0.0668807	0.00570243	-0.0316959	-0.0461676	-0.0423751	-0.0278564	-0.0111567	-0.000859502	-0.00584299	-0.0328743	-0.0798747	-0.137336	-0.222322	-0.330941	-0.287941	-0.388931	-0.694644	-0.168143	-0.0769218	-1.14417
0	1.24446	1.37457	1.3845	1.27917	1.0733	0.789652	0.456649	0.105505	-0.232712	-0.529882	-0.76323	-0.91709	-0.983928	-0.964526	-0.867378	-0.707381	-0.503987	-0.279021	-0.05441	0.149959	0.318034	0.43888	0.507353	0.524118	0.495049	0.430108	0.341861	0.243791	0.148629	0.066881	0.00570416	-0.0316969	-0.0461753	-0.0423724	-0.0278342	-0.0111782	-0.000937998	-0.00581915	-0.032643	-0.0802027	-0.138583	-0.220469	-0.330768	-0.300719	-0.370765	-0.692452	-0.230428	-0.0285838	-1.08112
0	1.24446	1.37457	1.3845	1.27917	1.0733	0.789652	0.456649	0.105505	-0.232712	-0.529882	-0.76323	-0.91709	-0.983928	-0.964526	-0.867378	-0.707381	-0.503987	-0.279021	-0.05441	0.149959	0.318034	0.43888	0.507353	0.524118	0.495049	0.430108	0.341861	0.24379	0.148629	0.0668812	0.00570576	-0.0316973	-0.0461824	-0.0423718	-0.0278127	-0.0111929	-0.00101331	-0.00581107	-0.0324331	-0.0804018	-0.139827	-0.219128	-0.329638	-0.313252	-0.359303	-0.676916	-0.299139	0.0736446	-1.11095
0	1.24446	1.37457	1.3845	1.27917	1.0733	0.789652	0.456649	0.105505	-0.232712	-0.529882	-0.76323	-0.91709	-0.983928	-0.964526	-0.867378	-0.707381	-0.503987	-0.279021	-0.05441	0.149959	0.318034	0.43888	0.507353	0.524118	0.495049	0.430108	0.341861	0.24379	0.148629	0.0668814	0.00570722	-0.0316973	-0.0461889	-0.0423728	-0.0277923	-0.0112012	-0.00108501	-0.00581573	-0.0322472	-0.0804954	-0.14102	-0.218263	-0.327798	-0.325207	-0.351407	-0.656654	-0.362618	0.10633	-1.03363
0	1.24446	1.37457	1.3845	1.27917	1.0733	0.789652	0.456649	0.105505	-0.232712	-0.529882	-0.76323	-0.91709	-0.983928	-0.964526	-0.867378	-0.707381	-0.503987	-0.279021	-0.05441	0.149959	0.318034	0.43888	0.507353	0.524118	0.495049	0.430108	0.341861	0.24379	0.148629	0.0668814	0.00570854	-0.031697	-0.0461947	-0.0423753	-0.0277736	-0.0112037	-0.00115251	-0.00583122	-0.0320849	-0.0805088	-0.142119	-0.217835	-0.325459	-0.336353	-0.346471	-0.634274	-0.41693	0.105997	-0.897413
0	1.24446	1.37457	1.3845	1.27917	1.0733	0.789652	0.456649	0.105505	-0.232712	-0.529882	-0.76323	-0.91709	-0.983928	-0.964526	-0.867378	-0.707381	-0.503987	-0.279021	-0.05441	0.149959	0.318034	0.43888	0.507353	0.524118	0.495049	0.430108	0.341861	0.24379	0.148628	0.0668814	0.00570971	-0.0316963	-0.0461998	-0.0423789	-0.0277568	-0.0112013	-0.0012151	-0.00585622	-0.0319439	-0.0804653	-0.143097	-0.217794	-0.322811	-0.346518	-0.344212	-0.610812	-0.461811	0.0847883	-0.739002
0	1.24446	1.37457	1.3845	1.27917	1.0733	0.789652	0.456649	0.105505	-0.232712	-0.529882	-0.76323	-0.91709	-0.983928	-0.964526	-0.867378	-0.707381	-0.503987	-0.279021	-0.05441	0.149959	0.318034	0.43888	0.507353	0.524118	0.495049	0.430108	0.341861	0.24379	0.148628	0.0668813	0.00571074	-0.0316955	-0.0462042	-0.0423833	-0.027742	-0.0111945	-0.00127214	-0.00588965	-0.031822	-0.0803841	-0.143938	-0.218072	-0.320033	-0.355569	-0.35754	-0.567202	-0.52005	0.0759062	-0.619668
0	1.24446	1.37457	1.3845	1.27917	1.0733	0.789652	0.456649	0.105505	-0.232712	-0.529882	-0.76323	-0.91709	-0.983928	-0.964526	-0.867378	-0.707381	-0.503987	-0.279021	-0.05441	0.149959	0.318034	0.43888	0.507353	0.524118	0.495049	0.430109	0.341861	0.24379	0.148628	0.0668812	0.00571162	-0.0316945	-0.0462079	-0.0423884	-0.0277295	-0.0111843	-0.00132222	-0.00593193	-0.0317148	-0.0802829	-0.144635	-0.218601	-0.317281	-0.363428	-0.358063	-0.546165	-0.545852	0.029786	-0.466533
0	1.24446	1.37457	1.3845	1.27917	1.0733	0.789652	0.456649	0.105505	-0.232712	-0.529882	-0.76323	-0.91709	-0.983928	-0.964526	-0.867378	-0.707381	-0.503987	-0.279021	-0.05441	0.149959	0.318034	0.43888	0.507353	0.524118	0.495049	0.430109	0.341861	0.24379	0.148628	0.0668811	0.00571237	-0.0316934	-0.046211	-0.0423937	-0.0277191	-0.0111715	-0.00136612	-0.00597997	-0.0316228	-0.0801687	-0.145201	-0.219298	-0.314701	-0.367095	-0.364738	-0.522799	-0.563897	-0.0259681	-0.317339
0	1.24446	1.37457	1.3845	1.27917	1.0733	0.789652	0.456649	0.105505	-0.232712	-0.529882	-0.76323	-0.91709	-0.983928	-0.964526	-0.867378	-0.707381	-0.503987	-0.279021	-0.05441	0.149959	0.318034	0.43888	0.507353	0.524118	0.495049	0.430109	0.341861	0.24379	0.148628	0.0668809	0.00571299	-0.0316922	-0.0462134	-0.0423993	-0.0277108	-0.0111568	-0.00140376	-0.00603208	-0.031545	-0.0800478	-0.145651	-0.220087	-0.312403	-0.373254	-0.366752	-0.508289	-0.548549	-0.116308	-0.142693
0	1.24446	1.37457	1.3845	1.27917	1.0733	0.789652	0.456649	0.105505	-0.232712	-0.529882	-0.76323	-0.91709	-0.983928	-0.964526	-0.867378	-0.707381	-0.503987	-0.279021	-0.05441	0.149959	0.318034	0.43888	0.507353	0.524118	0.495049	0.430109	0.341861	0.24379	0.148628	0.0668807	0.00571349	-0.0316911	-0.0462153	-0.0424049	-0.0277045	-0.0111409	-0.00143504	-0.00608715	-0.0314806	-0.0799243	-0.146001	-0.220908	-0.310454	-0.378439	-0.369859	-0.495418	-0.549014	-0.176521	-0.0571994
0	1.24446	1.37457	1.3845	1.27917	1.0733	0.789652	0.456649	0.105505	-0.232712	-0.529882	-0.76323	-0.91709	-0.983928	-0.964526	-0.867378	-0.707381	-0.503987	-0.279021	-0.05441	0.149959	0.318034	0.43888	0.507353	0.524118	0.495049	0.430109	0.341861	0.24379	0.148627	0.0668805	0.00571389	-0.0316899	-0.0462168	-0.0424103	-0.0277001	-0.0111245	-0.00146003	-0.00614412	-0.0314347	-0.0797912	-0.14628	-0.221697	-0.308906	-0.382291	-0.374423	-0.482632	-0.549055	-0.222784	-0.0146941
0	1.24446	1.37457	1.3845	1.27917	1.0733	0.789652	0.456649	0.105505	-0.232712	-0.529882	-0.76323	-0.91709	-0.983928	-0.964526	-0.867378	-0.707381	-0.503987	-0.279021	-0.05441	0.149959	0.318034	0.43888	0.507353	0.524118	0.495049	0.430109	0.341861	0.24379	0.148627	0.0668804	0.0057142	-0.0316888	-0.0462177	-0.0424155	-0.0276973	-0.0111082	-0.00147896	-0.00620189	-0.0314021	-0.0796582	-0.146494	-0.222438	-0.307733	-0.384972	-0.380014	-0.470323	-0.548312	-0.260343	0.0434903
0	1.24446	1.37457	1.3845	1.27917	1.0733	0.789652	0.456649	0.105505	-0.232712	-0.529882	-0.76323	-0.91709	-0.983928	-0.964526	-0.867378	-0.707381	-0.503987	-0.279021	-0.05441	0.149959	0.318034	0.43888	0.507353	0.524118	0.495049	0.430109	0.341861	0.24379	0.148627	0.0668802	0.00571443	-0.0316878	-0.0462183	-0.0424203	-0.0276959	-0.0110923	-0.00149222	-0.00625928	-0.0313811	-0.0795303	-0.146646	-0.223127	-0.306882	-0.386719	-0.386155	-0.45912	-0.562171	-0.270954	0.0260834
0	1.24446	1.37457	1.3845	1.27917	1.0733	0.789652	0.456649	0.105505	-0.232712	-0.529882	-0.76323	-0.91709	-0.983928	-0.964526	-0.867378	-0.707381	-0.503987	-0.279021	-0.05441	0.149959	0.318034	0.43888	0.507353	0.524118	0.495049	0.430109	0.341861	0.24379	0.148627	0.06688	0.00571459	-0.0316868	-0.0462186	-0.0424248	-0.0276959	-0.0110773	-0.0015003	-0.0063152	-0.031371	-0.0794094	-0.146744	-0.223761	-0.306304	-0.387751	-0.392465	-0.449466	-0.557894	-0.299095	0.022556
0	1.24446	1.37457	1.3845	1.27917	1.0733	0.789652	0.456649	0.105505	-0.232712	-0.529882	-0.76323	-0.91709	-0.983928	-0.964526	-0.867378	-0.707381	-0.503987	-0.279021	-0.05441	0.149959	0.318034	0.43888	0.507353	0.524118	0.495049	0.430109	0.341861	0.24379	0.148627	0.0668799	0.00571468	-0.0316859	-0.0462186	-0.0424289	-0.0276969	-0.0110634	-0.00150379	-0.0063686	-0.0313709	-0.0792961	-0.146799	-0.224331	-0.305962	-0.388236	-0.398685	-0.441552	-0.548958	-0.331304	0.0259382
0	1.24446	1.37457	1.3845	1.27917	1.0733	0.789652	0.456649	0.105505	-0.232712	-0.529882	-0.76323	-0.91709	-0.983928	-0.964526	-0.867378	-0.707381	-0.503987	-0.279021	-0.05441	0.149959	0.318034	0.43888	0.507353	0.524118	0.495049	0.430109	0.341861	0.24379	0.148627	0.0668797	0.00571473	-0.0316851	-0.0462184	-0.0424325	-0.0276987	-0.0110509	-0.0015033	-0.00641859	-0.03138	-0.0791909	-0.14682	-0.224833	-0.305823	-0.388314	-0.40463	-0.435407	-0.538364	-0.360865	0.0247702
0	1.24446	1.37457	1.3845	1.27917	1.0733	0.789652	0.456649	0.105505	-0.232712	-0.529882	-0.76323	-0.91709	-0.983928	-0.964526	-0.867378	-0.707381	-0.503987	-0.279021	-0.05441	0.149959	0.318034	0.43888	0.507353	0.524118	0.495049	0.430109	0.341861	0.24379	0.148627	0.0668796	0.00571473	-0.0316844	-0.0462181	-0.0424356	-0.0277011	-0.0110398	-0.0014995	-0.00646447	-0.0313975	-0.0790941	-0.146814	-0.225267	-0.305849	-0.388104	-0.410172	-0.430957	-0.526995	-0.385996	0.0158543
0	1.24446	1.37457	1.3845	1.27917	1.0733	0.789652	0.456649	0.105505	-0.232712	-0.529882	-0.76323	-0.91709	-0.983928	-0.964526	-0.867378	-0.707381	-0.503987	-0.279021	-0.05441	0.149959	0.318034	0.43888	0.507353	0.524118	0.495049	0.430109	0.341862	0.24379	0.148627	0.0668794	0.00571471	-0.0316838	-0.0462176	-0.0424384	-0.0277041	-0.0110302	-0.00149303	-0.0065057	-0.0314221	-0.0790065	-0.146787	-0.225637	-0.306005	-0.387698	-0.415241	-0.428052	-0.515346	-0.406509	-6.34177e-05
0	1.24446	1.37457	1.3845	1.27917	1.0733	0.789652	0.456649	0.105505	-0.232712	-0.529882	-0.76323	-0.91709	-0.983928	-0.964526	-0.867378	-0.707381	-0.503987	-0.279021	-0.05441	0.149959	0.318034	0.43888	0.507353	0.524118	0.495048	0.430109	0.341862	0.24379	0.148627	0.0668793	0.00571465	-0.0316833	-0.046217	-0.0424406	-0.0277074	-0.0110222	-0.0014845	-0.00654192	-0.0314527	-0.0789293	-0.146741	-0.225951	-0.306253	-0.387207	-0.415865	-0.432173	-0.496813	-0.43084	-0.0111258
0	1.24446	1.37457	1.3845	1.27917	1.0733	0.789652	0.456649	0.105505	-0.232712	-0.529882	-0.76323	-0.91709	-0.983928	-0.964526	-0.867378	-0.707381	-0.503987	-0.279021	-0.05441	0.149959	0.318034	0.43888	0.507353	0.524118	0.495048	0.430109	0.341862	0.24379	0.148627	0.0668792	0.00571458	-0.0316828	-0.0462163	-0.0424425	-0.0277109	-0.0110156	-0.0014745	-0.00657298	-0.031488	-0.0788615	-0.146683	-0.22621	-0.306569	-0.386701	-0.420373	-0.431054	-0.486611	-0.441895	-0.0371591
0	1.24446	1.37457	1.3845	1.27917	1.0733	0.789652	0.456649	0.105505	-0.232712	-0.529882	-0.76323	-0.91709	-0.983928	-0.964526	-0.867378	-0.707381	-0.503987	-0.279021	-0.05441	0.149959	0.318034	0.43888	0.507353	0.524118	0.495048	0.430109	0.341862	0.24379	0.148627	0.0668791	0.0057145	-0.0316824	-0.0462157	-0.0424441	-0.0277144	-0.0110104	-0.00146356	-0.00659887	-0.0315266	-0.0788035	-0.146616	-0.226422	-0.30693	-0.386181	-0.424809	-0.429535	-0.480098	-0.44414	-0.0731936
0	1.24446	1.37457	1.3845	1.27917	1.0733	0.789652	0.456649	0.105505	-0.232712	-0.529882	-0.76323	-0.91709	-0.983928	-0.964526	-0.867378	-0.707381	-0.503987	-0.279021	-0.05441	0.149959	0.318034	0.43888	0.507353	0.524118	0.495048	0.430109	0.341862	0.24379	0.148627	0.0668791	0.0057144	-0.0316821	-0.046215	-0.0424452	-0.0277179	-0.0110066	-0.00145213	-0.00661972	-0.0315671	-0.0787558	-0.146541	-0.226593	-0.307314	-0.385702	-0.428591	-0.4291	-0.473924	-0.443914	-0.108879
0	1.24446	1.37457	1.3845	1.27917	1.0733	0.789652	0.456649	0.105505	-0.232712	-0.529882	-0.76323	-0.91709	-0.983928	-0.964526	-0.867378	-0.707381	-0.503987	-0.279021	-0.05441	0.149959	0.318034	0.43888	0.507353	0.524118	0.495048	0.430109	0.341862	0.24379	0.148627	0.066879	0.0057143	-0.0316818	-0.0462143	-0.0424461	-0.0277213	-0.0110039	-0.00144062	-0.0066358	-0.0316085	-0.0787187	-0.14646	-0.226729	-0.307703	-0.385289	-0.431694	-0.434954	-0.46004	-0.45245	-0.128851
0	1.24446	1.37457	1.3845	1.27917	1.0733	0.789652	0.456649	0.105505	-0.232712	-0.529882	-0.76323	-0.91709	-0.983928	-0.964526	-0.867378	-0.707381	-0.503987	-0.279021	-0.05441	0.149959	0.318034	0.43888	0.507353	0.524118	0.495048	0.430108	0.341862	0.24379	0.148627	0.0668789	0.0057142	-0.0316816	-0.0462137	-0.0424467	-0.0277246	-0.0110023	-0.00142937	-0.00664746	-0.0316496	-0.0786921	-0.146375	-0.226839	-0.308082	-0.38496	-0.434185	-0.435847	-0.454447	-0.450876	-0.156016
0	1.24446	1.37457	1.3845	1.27917	1.0733	0.789652	0.456649	0.105505	-0.232712	-0.529882	-0.76323	-0.91709	-0.983928	-0.964526	-0.867378	-0.707381	-0.503987	-0.279021	-0.05441	0.149959	0.318034	0.43888	0.507353	0.524118	0.495048	0.430108	0.341862	0.24379	0.148627	0.0668789	0.0057141	-0.0316815	-0.046213	-0.0424471	-0.0277276	-0.0110016	-0.00141864	-0.00665512	-0.0316893	-0.078679	-0.146282	-0.226933	-0.308433	-0.384728	-0.436136	-0.437377	-0.450411	-0.435417	-0.199577
0	1.24446	1.37457	1.3845	1.27917	1.0733	0.789652	0.456649	0.105505	-0.232712	-0.529882	-0.76323	-0.91709	-0.983928	-0.964526	-0.867378	-0.707381	-0.503987	-0.279021	-0.05441	0.149959	0.318034	0.43888	0.507353	0.524118	0.495048	0.430108	0.341862	0.24379	0.148627	0.0668788	0.005714	-0.0316814	-0.0462125	-0.0424473	-0.0277304	-0.0110017	-0.00140863	-0.00665924	-0.031727	-0.0786758	-0.146189	-0.226997	-0.308779	-0.384554	-0.437678	-0.439282	-0.446888	-0.432077	-0.221967
0	1.24446	1.37457	1.3845	1.27917	1.0733	0.789652	0.456649	0.105505	-0.232712	-0.529882	-0.76323	-0.91709	-0.983928	-0.964526	-0.867378	-0.707381	-0.503987	-0.279021	-0.05441	0.149959	0.318034	0.43888	0.507353	0.524118	0.495048	0.430108	0.341862	0.24379	0.148627	0.0668788	0.0057139	-0.0316813	-0.0462119	-0.0424474	-0.0277329	-0.0110024	-0.00139949	-0.00666032	-0.0317619	-0.0786807	-0.146099	-0.227034	-0.309116	-0.38443	-0.438897	-0.441396	-0.444709	-0.427333	-0.239782
0	1.24446	1.37457	1.3845	1.27917	1.0733	0.789652	0.456649	0.105505	-0.232712	-0.529882	-0.76323	-0.91709	-0.983928	-0.964526	-0.867378	-0.707381	-0.503987	-0.279021	-0.05441	0.149959	0.318034	0.43888	0.507353	0.524118	0.495048	0.430108	0.341862	0.24379	0.148627	0.0668788	0.00571381	-0.0316813	-0.0462115	-0.0424473	-0.0277351	-0.0110037	-0.00139132	-0.00665884	-0.0317911	-0.0786969	-0.14601	-0.227056	-0.30943	-0.384368	-0.439829	-0.443633	-0.442512	-0.423358	-0.253323
0	1.24446	1.37457	1.3845	1.27917	1.0733	0.789652	0.456649	0.105505	-0.232712	-0.529882	-0.76323	-0.91709	-0.983928	-0.964526	-0.867378	-0.707381	-0.503987	-0.279021	-0.05441	0.149959	0.318034	0.43888	0.507353	0.524118	0.495048	0.430108	0.341862	0.24379	0.148627	0.0668788	0.00571373	-0.0316813	-0.046211	-0.0424471	-0.0277371	-0.0110053	-0.00138418	-0.0066553	-0.0318174	-0.0787179	-0.145929	-0.227053	-0.30973	-0.38435	-0.440543	-0.445885	-0.440723	-0.419449	-0.26413
0	1.24446	1.37457	1.3845	1.27917	1.0733	0.789652	0.456649	0.105505	-0.232712	-0.529882	-0.76323	-0.91709	-0.983928	-0.964526	-0.867378	-0.707381	-0.503987	-0.279021	-0.05441	0.149959	0.318034	0.43888	0.507353	0.524118	0.495048	0.430108	0.341862	0.243791	0.148627	0.0668787	0.00571366	-0.0316813	-0.0462106	-0.0424468	-0.0277387	-0.0110072	-0.00137807	-0.00665013	-0.0318411	-0.0787411	-0.145862	-0.227024	-0.310024	-0.384359	-0.441101	-0.448068	-0.439377	-0.415564	-0.272865
0	1.24446	1.37457	1.3845	1.27917	1.0733	0.789652	0.456649	0.105505	-0.232712	-0.529882	-0.76323	-0.91709	-0.983928	-0.964526	-0.867378	-0.707381	-0.503987	-0.279021	-0.05441	0.149959	0.318034	0.43888	0.507353	0.524118	0.495048	0.430108	0.341862	0.243791	0.148627	0.0668787	0.00571359	-0.0316813	-0.0462103	-0.0424465	-0.0277401	-0.0110092	-0.00137299	-0.00664378	-0.0318618	-0.0787658	-0.145807	-0.226975	-0.310303	-0.384397	-0.441526	-0.450154	-0.436305	-0.414791	-0.276069
0	1.24446	1.37457	1.3845	1.27917	1.0733	0.789652	0.456649	0.105505	-0.232712	-0.529882	-0.76323	-0.91709	-0.983928	-0.964526	-0.867378	-0.707381	-0.503987	-0.279021	-0.05441	0.149959	0.318034	0.43888	0.507353	0.524118	0.495048	0.430108	0.341862	0.243791	0.148627	0.0668787	0.00571353	-0.0316813	-0.04621	-0.0424461	-0.0277413	-0.0110114	-0.00136887	-0.00663663	-0.0318794	-0.0787918	-0.145764	-0.226913	-0.310557	-0.384477	-0.441826	-0.452144	-0.435533	-0.410905	-0.281886
0	1.24446	1.37457	1.3845	1.27917	1.0733	0.789652	0.456649	0.105505	-0.232712	-0.529882	-0.76323	-0.91709	-0.983928	-0.964526	-0.867378	-0.707381	-0.503987	-0.279021	-0.05441	0.149959	0.318034	0.43888	0.507353	0.524118	0.495048	0.430108	0.341862	0.243791	0.148627	0.0668787	0.00571347	-0.0316814	-0.0462098	-0.0424457	-0.0277423	-0.0110136	-0.00136567	-0.00662901	-0.0318939	-0.0788187	-0.145729	-0.226846	-0.310777	-0.384606	-0.44201	-0.454033	-0.435448	-0.406696	-0.287537
0	1.24446	1.37457	1.3845	1.27917	1.0733	0.789652	0.456649	0.105505	-0.232712	-0.529882	-0.76323	-0.91709	-0.983928	-0.964526	-0.867378	-0.707381	-0.503987	-0.279021	-0.05441	0.149959	0.318034	0.43888	0.507353	0.524118	0.495048	0.430108	0.341862	0.243791	0.148627	0.0668787	0.00571342	-0.0316814	-0.0462096	-0.0424453	-0.027743	-0.0110158	-0.0013633	-0.00662121	-0.0319053	-0.0788461	-0.145702	-0.226777	-0.310961	-0.38478	-0.442098	-0.453846	-0.438444	-0.39935	-0.296164
0	1.24446	1.37457	1.3845	1.27917	1.0733	0.789652	0.456649	0.105505	-0.232712	-0.529882	-0.76323	-0.91709	-0.983928	-0.964526	-0.867378	-0.707381	-0.503987	-0.279021	-0.05441	0.149959	0.318034	0.43888	0.507353	0.524118	0.495048	0.430108	0.341862	0.243791	0.148627	0.0668787	0.00571338	-0.0316815	-0.0462094	-0.0424449	-0.0277436	-0.0110179	-0.00136168	-0.00661349	-0.0319139	-0.0788734	-0.145682	-0.226709	-0.311109	-0.384993	-0.442117	-0.455709	-0.438584	-0.39864	-0.295064
0	1.24446	1.37457	1.3845	1.27917	1.0733	0.789652	0.456649	0.105505	-0.232712	-0.529882	-0.76323	-0.91709	-0.983928	-0.964526	-0.867378	-0.707381	-0.503987	-0.279021	-0.05441	0.149959	0.318034	0.43888	0.507353	0.524118	0.495048	0.430108	0.341862	0.243791	0.148627	0.0668787	0.00571334	-0.0316815	-0.0462093	-0.0424446	-0.027744	-0.0110199	-0.00136072	-0.00660603	-0.0319197	-0.0788981	-0.145673	-0.226639	-0.311234	-0.385222	-0.442109	-0.457631	-0.438152	-0.396774	-0.294575
0	1.24446	1.37457	1.3845	1.27917	1.0733	0.789652	0.456649	0.105505	-0.232712	-0.529882	-0.76323	-0.91709	-0.983928	-0.964526	-0.867378	-0.707381	-0.503987	-0.279021	-0.05441	0.149959	0.318034	0.43888	0.507353	0.524118	0.495048	0.430108	0.341862	0.243791	0.148627	0.0668787	0.00571331	-0.0316816	-0.0462092	-0.0424442	-0.0277442	-0.0110218	-0.00136032	-0.006599	-0.0319231	-0.078922	-0.145669	-0.226573	-0.311325	-0.385475	-0.442072	-0.45935	-0.437989	-0.394694	-0.29449
0	1.24446	1.37457	1.3845	1.27917	1.0733	0.789652	0.456649	0.105505	-0.232712	-0.529882	-0.76323	-0.91709	-0.983928	-0.964526	-0.867378	-0.707381	-0.503987	-0.279021	-0.05441	0.149959	0.318034	0.43888	0.507353	0.524118	0.495048	0.430108	0.341862	0.243791	0.148627	0.0668787	0.00571329	-0.0316816	-0.0462091	-0.0424439	-0.0277444	-0.0110235	-0.0013604	-0.0065925	-0.0319245	-0.078945	-0.145669	-0.226515	-0.311381	-0.385751	-0.442014	-0.460852	-0.438213	-0.392425	-0.294657
0	1.24446	1.37457	1.3845	1.27917	1.0733	0.789652	0.456649	0.105505	-0.232712	-0.529882	-0.76323	-0.91709	-0.983928	-0.964526	-0.867378	-0.707381	-0.503987	-0.279021	-0.05441	0.149959	0.318034	0.43888	0.507353	0.524118	0.495048	0.430108	0.341862	0.243791	0.148627	0.0668787	0.00571327	-0.0316817	-0.0462091	-0.0424435	-0.0277444	-0.0110251	-0.00136087	-0.00658662	-0.031924	-0.0789666	-0.145673	-0.226463	-0.31141	-0.386037	-0.441954	-0.462136	-0.438772	-0.390073	-0.294878
0	1.24446	1.37457	1.3845	1.27917	1.0733	0.789652	0.456649	0.105505	-0.232712	-0.529882	-0.76323	-0.91709	-0.983928	-0.964526	-0.867378	-0.707381	-0.503987	-0.279021	-0.05441	0.149959	0.318034	0.43888	0.507353	0.524118	0.495048	0.430108	0.341862	0.243791	0.148627	0.0668787	0.00571325	-0.0316817	-0.0462091	-0.0424433	-0.0277444	-0.0110264	-0.00136164	-0.0065814	-0.0319221	-0.0789865	-0.14568	-0.226421	-0.311424	-0.386309	-0.441928	-0.463186	-0.439614	-0.387744	-0.294976
0	1.24446	1.37457	1.3845	1.27917	1.0733	0.789652	0.456649	0.105505	-0.232712	-0.529882	-0.76323	-0.91709	-0.983928	-0.964526	-0.867378	-0.707381	-0.503987	-0.279021	-0.05441	0.149959	0.318034	0.43888	0.507353	0.524118	0.495048	0.430108	0.341862	0.243791	0.148627	0.0668787	0.00571324	-0.0316818	-0.046209	-0.042443	-0.0277443	-0.0110276	-0.00136265	-0.00657686	-0.031919	-0.0790044	-0.14569	-0.226383	-0.311426	-0.386563	-0.441939	-0.464026	-0.440649	-0.385574	-0.294771
0	1.24446	1.37457	1.3845	1.27917	1.0733	0.789652	0.456649	0.105505	-0.232712	-0.529882	-0.76323	-0.91709	-0.983928	-0.964526	-0.867378	-0.707381	-0.503987	-0.279021	-0.05441	0.149959	0.318034	0.43888	0.507353	0.524118	0.495048	0.430108	0.341862	0.243791	0.148627	0.0668787	0.00571322	-0.0316818	-0.046209	-0.0424428	-0.0277441	-0.0110287	-0.00136383	-0.00657301	-0.031915	-0.07902	-0.145703	-0.226348	-0.31142	-0.386796	-0.441986	-0.464687	-0.441786	-0.383679	-0.29413
0	1.24446	1.37457	1.3845	1.27917	1.0733	0.789652	0.456649	0.105505	-0.232712	-0.529882	-0.76323	-0.91709	-0.983928	-0.964526	-0.867378	-0.707381	-0.503987	-0.279021	-0.05441	0.149959	0.318034	0.43888	0.507353	0.524118	0.495048	0.430108	0.341862	0.243791	0.148627	0.0668788	0.00571322	-0.0316819	-0.046209	-0.0424426	-0.027744	-0.0110296	-0.00136512	-0.00656981	-0.0319104	-0.0790334	-0.145719	-0.226318	-0.311406	-0.387009	-0.442065	-0.465203	-0.442946	-0.382138	-0.293003
0	1.24446	1.37457	1.3845	1.27917	1.0733	0.789652	0.456649	0.105505	-0.232712	-0.529882	-0.76323	-0.91709	-0.983928	-0.964526	-0.867378	-0.707381	-0.503987	-0.279021	-0.05441	0.149959	0.318034	0.43888	0.507353	0.524118	0.495048	0.430108	0.341862	0.243791	0.148627	0.0668788	0.00571321	-0.0316819	-0.0462091	-0.0424424	-0.0277438	-0.0110303	-0.00136647	-0.00656723	-0.0319054	-0.0790446	-0.145736	-0.226291	-0.311387	-0.387201	-0.442168	-0.465605	-0.444071	-0.380981	-0.29142
0	1.24446	1.37457	1.3845	1.27917	1.0733	0.789652	0.456649	0.105505	-0.232712	-0.529882	-0.76323	-0.91709	-0.983928	-0.964526	-0.867378	-0.707381	-0.503987	-0.279021	-0.05441	0.149959	0.318034	0.43888	0.507353	0.524118	0.495048	0.430108	0.341862	0.243791	0.148627	0.0668788	0.00571321	-0.0316819	-0.0462091	-0.0424422	-0.0277435	-0.0110309	-0.00136783	-0.00656523	-0.0319002	-0.0790535	-0.145754	-0.226269	-0.311362	-0.387375	-0.442291	-0.46592	-0.445119	-0.380202	-0.28947
0	1.24446	1.37457	1.3845	1.27917	1.0733	0.789652	0.456649	0.105505	-0.232712	-0.529882	-0.76323	-0.91709	-0.983928	-0.964526	-0.867378	-0.707381	-0.503987	-0.279021	-0.05441	0.149959	0.318034	0.43888	0.507353	0.524118	0.495048	0.430108	0.341862	0.243791	0.148627	0.0668788	0.0057132	-0.031682	-0.0462091	-0.0424421	-0.0277433	-0.0110314	-0.00136917	-0.00656376	-0.031895	-0.0790603	-0.145773	-0.226251	-0.311333	-0.387531	-0.442428	-0.46617	-0.446069	-0.379766	-0.287273
0	1.24446	1.37457	1.3845	1.27917	1.0733	0.789652	0.456649	0.105505	-0.232712	-0.529882	-0.76323	-0.91709	-0.983928	-0.964526	-0.867378	-0.707381	-0.503987	-0.279021	-0.05441	0.149959	0.318034	0.43888	0.507353	0.524118	0.495048	0.430108	0.341862	0.243791	0.148627	0.0668788	0.0057132	-0.031682	-0.0462091	-0.042442	-0.0277431	-0.0110317	-0.00137047	-0.00656275	-0.0318899	-0.0790652	-0.145791	-0.226238	-0.3113	-0.38767	-0.442574	-0.466372	-0.44691	-0.379621	-0.284958
0	1.24446	1.37457	1.3845	1.27917	1.0733	0.789652	0.456649	0.105505	-0.232712	-0.529882	-0.76323	-0.91709	-0.983928	-0.964526	-0.867378	-0.707381	-0.503987	-0.279021	-0.05441	0.149959	0.318034	0.43888	0.507353	0.524118	0.495048	0.430108	0.341862	0.243791	0.148627	0.0668788	0.0057132	-0.031682	-0.0462092	-0.0424419	-0.0277429	-0.011032	-0.0013717	-0.00656215	-0.0318851	-0.0790684	-0.145809	-0.226229	-0.311265	-0.387793	-0.442726	-0.466538	-0.447642	-0.37971	-0.282646
0	1.24446	1.37457	1.3845	1.27917	1.0733	0.789652	0.456649	0.105505	-0.232712	-0.529882	-0.76323	-0.91709	-0.983928	-0.964526	-0.867378	-0.707381	-0.503987	-0.279021	-0.05441	0.149959	0.318034	0.43888	0.507353	0.524118	0.495048	0.430108	0.341862	0.243791	0.148627	0.0668788	0.0057132	-0.031682	-0.0462092	-0.0424419	-0.0277427	-0.0110322	-0.00137285	-0.0065619	-0.0318805	-0.07907	-0.145827	-0.226224	-0.311228	-0.3879	-0.442883	-0.466677	-0.448271	-0.379976	-0.280436
0	1.24446	1.37457	1.3845	1.27917	1.0733	0.789652	0.456649	0.105505	-0.232712	-0.529882	-0.76323	-0.91709	-0.983928	-0.964526	-0.867378	-0.707381	-0.503987	-0.279021	-0.05441	0.149959	0.318034	0.43888	0.507353	0.524118	0.495048	0.430108	0.341862	0.243791	0.148627	0.0668788	0.00571321	-0.0316821	-0.0462092	-0.0424418	-0.0277425	-0.0110323	-0.0013739	-0.00656195	-0.0318763	-0.0790704	-0.145843	-0.226224	-0.311182	-0.388004	-0.443027	-0.466814	-0.448784	-0.380391	-0.278367
0	1.24446	1.37457	1.3845	1.27917	1.0733	0.789652	0.456649	0.105505	-0.232712	-0.529882	-0.76323	-0.91709	-0.983928	-0.964526	-0.867378	-0.707381	-0.503987	-0.279021	-0.05441	0.149959	0.318034	0.43888	0.507353	0.524118	0.495048	0.430108	0.341862	0.243791	0.148627	0.0668788	0.00571321	-0.0316821	-0.0462093	-0.0424418	-0.0277423	-0.0110323	-0.00137486	-0.00656223	-0.0318726	-0.0790697	-0.145858	-0.226226	-0.311145	-0.388092	-0.443171	-0.466937	-0.449213	-0.380888	-0.276519
0	1.24446	1.37457	1.3845	1.27917	1.0733	0.789652	0.456649	0.105505	-0.232712	-0.529882	-0.76323	-0.91709	-0.983928	-0.964526	-0.867378	-0.707381	-0.503987	-0.279021	-0.05441	0.149959	0.318034	0.43888	0.507353	0.524118	0.495048	0.430108	0.341862	0.243791	0.148627	0.0668788	0.00571321	-0.0316821	-0.0462093	-0.0424418	-0.0277421	-0.0110323	-0.0013757	-0.0065627	-0.0318693	-0.0790681	-0.145872	-0.226232	-0.311105	-0.388166	-0.443319	-0.467042	-0.449581	-0.381409	-0.27495
0	1.24446	1.37457	1.3845	1.27917	1.0733	0.789652	0.456649	0.105505	-0.232712	-0.529882	-0.76323	-0.91709	-0.983928	-0.964526	-0.867378	-0.707381	-0.503987	-0.279021	-0.05441	0.149959	0.318034	0.43888	0.507353	0.524118	0.495048	0.430108	0.341862	0.243791	0.148627	0.0668788	0.00571321	-0.0316821	-0.0462093	-0.0424417	-0.027742	-0.0110323	-0.00137645	-0.00656331	-0.0318664	-0.0790658	-0.145883	-0.22624	-0.311068	-0.388218	-0.443478	-0.467122	-0.449911	-0.381911	-0.273683
0	1.24446	1.37457	1.3845	1.27917	1.0733	0.789652	0.456649	0.105505	-0.232712	-0.529882	-0.76323	-0.91709	-0.983928	-0.964526	-0.867378	-0.707381	-0.503987	-0.279021	-0.05441	0.149959	0.318034	0.43888	0.507353	0.524118	0.495048	0.430108	0.341862	0.243791	0.148627	0.0668788	0.00571322	-0.0316821	-0.0462093	-0.0424417	-0.0277418	-0.0110322	-0.00137709	-0.00656403	-0.031864	-0.079063	-0.145894	-0.22625	-0.311036	-0.38825	-0.443645	-0.467183	-0.450205	-0.382385	-0.272692
0	1.24446	1.37457	1.3845	1.27917	1.0733	0.789652	0.456649	0.105505	-0.232712	-0.529882	-0.76323	-0.91709	-0.983928	-0.964526	-0.867378	-0.707381	-0.503987	-0.279021	-0.05441	0.149959	0.318034	0.43888	0.507353	0.524118	0.495048	0.430108	0.341862	0.243791	0.148627	0.0668788	0.00571322	-0.0316821	-0.0462094	-0.0424417	-0.0277417	-0.0110321	-0.00137764	-0.00656481	-0.031862	-0.0790599	-0.145902	-0.226261	-0.311008	-0.388266	-0.443814	-0.467235	-0.450457	-0.382841	-0.271921
0	1.24446	1.37457	1.3845	1.27917	1.0733	0.789652	0.456649	0.105505	-0.232712	-0.529882	-0.76323	-0.91709	-0.983928	-0.964526	-0.867378	-0.707381	-0.503987	-0.279021	-0.05441	0.149959	0.318034	0.43888	0.507353	0.524118	0.495048	0.430108	0.341862	0.243791	0.148627	0.0668788	0.00571322	-0.0316821	-0.0462094	-0.0424417	-0.0277416	-0.011032	-0.0013781	-0.00656563	-0.0318604	-0.0790566	-0.145909	-0.226273	-0.310985	-0.388269	-0.443979	-0.467289	-0.450658	-0.383292	-0.271335
0	1.24446	1.37457	1.3845	1.27917	1.0733	0.789652	0.456649	0.105505	-0.232712	-0.529882	-0.76323	-0.91709	-0.983928	-0.964526	-0.867378	-0.707381	-0.503987	-0.279021	-0.05441	0.149959	0.318034	0.43888	0.507353	0.524118	0.495048	0.430108	0.341862	0.243791	0.148627	0.0668788	0.00571322	-0.0316821	-0.0462094	-0.0424418	-0.0277415	-0.0110319	-0.00137848	-0.00656646	-0.0318591	-0.0790532	-0.145915	-0.226286	-0.310967	-0.388263	-0.444135	-0.467352	-0.450807	-0.383741	-0.270854
0	1.24446	1.37457	1.3845	1.27917	1.0733	0.789652	0.456649	0.105505	-0.232712	-0.529882	-0.76323	-0.91709	-0.983928	-0.964526	-0.867378	-0.707381	-0.503987	-0.279021	-0.05441	0.149959	0.318034	0.43888	0.507353	0.524118	0.495048	0.430108	0.341862	0.243791	0.148627	0.0668788	0.00571323	-0.0316821	-0.0462094	-0.0424418	-0.0277414	-0.0110317	-0.00137878	-0.00656728	-0.0318582	-0.0790498	-0.145919	-0.226299	-0.310953	-0.388249	-0.444278	-0.467428	-0.450909	-0.384183	-0.27048
0	1.24446	1.37457	1.3845	1.27917	1.0733	0.789652	0.456649	0.105505	-0.232712	-0.529882	-0.76323	-0.91709	-0.983928	-0.964526	-0.867378	-0.707381	-0.503987	-0.279021	-0.05441	0.149959	0.318034	0.43888	0.507353	0.524118	0.495048	0.430108	0.341862	0.243791	0.148627	0.0668788	0.00571323	-0.0316821	-0.0462094	-0.0424418	-0.0277414	-0.0110316	-0.00137901	-0.00656807	-0.0318575	-0.0790466	-0.145922	-0.226311	-0.310943	-0.38823	-0.444406	-0.467518	-0.450971	-0.384606	-0.270212
0	1.24446	1.37457	1.3845	1.27917	1.0733	0.789652	0.456649	0.105505	-0.232712	-0.529882	-0.76323	-0.91709	-0.983928	-0.964526	-0.867378	-0.707381	-0.503987	-0.279021	-0.05441	0.149959	0.318034	0.43888	0.507353	0.524118	0.495048	0.430108	0.341862	0.243791	0.148627	0.0668788	0.00571323	-0.0316821	-0.0462094	-0.0424418	-0.0277413	-0.0110315	-0.00137919	-0.00656883	-0.0318571	-0.0790435	-0.145923	-0.226324	-0.310936	-0.388209	-0.444519	-0.467621	-0.451002	-0.385	-0.27005
0	1.24446	1.37457	1.3845	1.27917	1.0733	0.789652	0.456649	0.105505	-0.232712	-0.529882	-0.76323	-0.91709	-0.983928	-0.964526	-0.867378	-0.707381	-0.503987	-0.279021	-0.05441	0.149959	0.318034	0.43888	0.507353	0.524118	0.495048	0.430108	0.341862	0.243791	0.148627	0.0668788	0.00571323	-0.0316821	-0.0462095	-0.0424418	-0.0277413	-0.0110314	-0.00137931	-0.00656953	-0.031857	-0.0790406	-0.145924	-0.226335	-0.310933	-0.388186	-0.444616	-0.467735	-0.451011	-0.385353	-0.26999
0	1.24446	1.37457	1.3845	1.27917	1.0733	0.789652	0.456649	0.105505	-0.232712	-0.529882	-0.76323	-0.91709	-0.983928	-0.964526	-0.867378	-0.707381	-0.503987	-0.279021	-0.05441	0.149959	0.318034	0.43888	0.507353	0.524118	0.495048	0.430108	0.341862	0.243791	0.148627	0.0668788	0.00571323	-0.0316821	-0.0462095	-0.0424418	-0.0277412	-0.0110312	-0.00137939	-0.00657017	-0.031857	-0.079038	-0.145924	-0.226346	-0.310932	-0.388163	-0.444698	-0.467858	-0.451008	-0.385661	-0.270024
0	1.24446	1.37457	1.3845	1.27917	1.0733	0.789652	0.456649	0.105505	-0.232712	-0.529882	-0.76323	-0.91709	-0.983928	-0.964526	-0.867378	-0.707381	-0.503987	-0.279021	-0.05441	0.149959	0.318034	0.43888	0.507353	0.524118	0.495048	0.430108	0.341862	0.243791	0.148627	0.0668788	0.00571324	-0.0316821	-0.0462095	-0.0424418	-0.0277412	-0.0110311	-0.00137943	-0.00657075	-0.0318571	-0.0790356	-0.145924	-0.226355	-0.310934	-0.38814	-0.444766	-0.467986	-0.450999	-0.385918	-0.270141
0	1.24446	1.37457	1.3845	1.27917	1.0733	0.789652	0.456649	0.105505	-0.232712	-0.529882	-0.76323	-0.91709	-0.983928	-0.964526	-0.867378	-0.707381	-0.503987	-0.279021	-0.05441	0.149959	0.318034	0.43888	0.507353	0.524118	0.495048	0.430108	0.341862	0.243791	0.148627	0.0668788	0.00571324	-0.0316821	-0.0462095	-0.0424419	-0.0277412	-0.011031	-0.00137944	-0.00657128	-0.0318574	-0.0790335	-0.145923	-0.226364	-0.310938	-0.388119	-0.444828	-0.468107	-0.451003	-0.38611	-0.270346
0	1.24446	1.37457	1.3845	1.27917	1.0733	0.789652	0.456649	0.105505	-0.232712	-0.529882	-0.76323	-0.91709	-0.983928	-0.964526	-0.867378	-0.707381	-0.503987	-0.279021	-0.05441	0.149959	0.318034	0.43888	0.507353	0.524118	0.495048	0.430108	0.341862	0.243791	0.148627	0.0668788	0.00571324	-0.0316821	-0.0462095	-0.0424419	-0.0277412	-0.0110309	-0.00137943	-0.00657174	-0.0318578	-0.0790318	-0.145921	-0.226371	-0.310943	-0.3881	-0.444875	-0.468231	-0.451007	-0.386261	-0.270594
0	1.24446	1.37457	1.3845	1.27917	1.0733	0.789652	0.456649	0.105505	-0.232712	-0.529882	-0.76323	-0.91709	-0.983928	-0.964526	-0.867378	-0.707381	-0.503987	-0.279021	-0.05441	0.149959	0.318034	0.43888	0.507353	0.524118	0.495048	0.430108	0.341862	0.243791	0.148627	0.0668788	0.00571324	-0.0316821	-0.0462095	-0.0424419	-0.0277412	-0.0110309	-0.0013794	-0.00657214	-0.0318582	-0.0790302	-0.145919	-0.226377	-0.31095	-0.388083	-0.444908	-0.46836	-0.451009	-0.386385	-0.270854
0	1.24446	1.37457	1.3845	1.27917	1.0733	0.789652	0.456649	0.105505	-0.232712	-0.529882	-0.76323	-0.91709	-0.983928	-0.964526	-0.867378	-0.707381	-0.503987	-0.279021	-0.05441	0.149959	0.318034	0.43888	0.507353	0.524118	0.495048	0.430108	0.341862	0.243791	0.148627	0.0668788	0.00571324	-0.0316821	-0.0462095	-0.0424419	-0.0277412	-0.0110308	-0.00137935	-0.00657248	-0.0318587	-0.079029	-0.145917	-0.226382	-0.310957	-0.388068	-0.444929	-0.468489	-0.451012	-0.386482	-0.271116
0	1.24446	1.37457	1.3845	1.27917	1.0733	0.789652	0.456649	0.105505	-0.232712	-0.529882	-0.76323	-0.91709	-0.983928	-0.964526	-0.867378	-0.707381	-0.503987	-0.279021	-0.05441	0.149959	0.318034	0.43888	0.507353	0.524118	0.495048	0.430108	0.341862	0.243791	0.148627	0.0668788	0.00571324	-0.0316821	-0.0462095	-0.0424419	-0.0277412	-0.0110307	-0.00137929	-0.00657277	-0.0318592	-0.079028	-0.145915	-0.226387	-0.310965	-0.388056	-0.444941	-0.468614	-0.451023	-0.38655	-0.271382
0	1.24446	1.37457	1.3845	1.27917	1.0733	0.789652	0.456649	0.105505	-0.232712	-0.529882	-0.76323	-0.91709	-0.983928	-0.964526	-0.867378	-0.707381	-0.503987	-0.279021	-0.05441	0.149959	0.318034	0.43888	0.507353	0.524118	0.495048	0.430108	0.341862	0.243791	0.148627	0.0668788	0.00571324	-0.0316821	-0.0462095	-0.0424419	-0.0277412	-0.0110307	-0.00137922	-0.00657301	-0.0318597	-0.0790272	-0.145913	-0.22639	-0.310973	-0.388046	-0.444945	-0.468732	-0.451044	-0.38659	-0.27165
0	1.24446	1.37457	1.3845	1.27917	1.0733	0.789652	0.456649	0.105505	-0.232712	-0.529882	-0.76323	-0.91709	-0.983928	-0.964526	-0.867378	-0.707381	-0.503987	-0.279021	-0.05441	0.149959	0.318034	0.43888	0.507353	0.524118	0.495048	0.430108	0.341862	0.243791	0.148627	0.0668788	0.00571324	-0.0316821	-0.0462095	-0.0424419	-0.0277412	-0.0110306	-0.00137915	-0.0065732	-0.0318601	-0.0790266	-0.145911	-0.226392	-0.310981	-0.388039	-0.444944	-0.468842	-0.451078	-0.386605	-0.271913
0	1.24446	1.37457	1.3845	1.27917	1.0733	0.789652	0.456649	0.105505	-0.232712	-0.529882	-0.76323	-0.91709	-0.983928	-0.964526	-0.867378	-0.707381	-0.503987	-0.279021	-0.05441	0.149959	0.318034	0.43888	0.507353	0.524118	0.495048	0.430108	0.341862	0.243791	0.148627	0.0668788	0.00571324	-0.0316821	-0.0462095	-0.042442	-0.0277412	-0.0110306	-0.00137908	-0.00657336	-0.0318606	-0.0790262	-0.145909	-0.226394	-0.310989	-0.388034	-0.444939	-0.468942	-0.451123	-0.3866	-0.272165
0	1.24446	1.37457	1.3845	1.27917	1.0733	0.789652	0.456649	0.105505	-0.232712	-0.529882	-0.76323	-0.91709	-0.983928	-0.964526	-0.867378	-0.707381	-0.503987	-0.279021	-0.05441	0.149959	0.318034	0.43888	0.507353	0.524118	0.495048	0.430108	0.341862	0.243791	0.148627	0.0668788	0.00571324	-0.0316821	-0.0462095	-0.042442	-0.0277412	-0.0110305	-0.00137901	-0.00657347	-0.0318611	-0.0790259	-0.145907	-0.226395	-0.310997	-0.388031	-0.444931	-0.46903	-0.451178	-0.386581	-0.272396
0	1.24446	1.37457	1.3845	1.27917	1.0733	0.789652	0.456649	0.105505	-0.232712	-0.529882	-0.76323	-0.91709	-0.983928	-0.964526	-0.867378	-0.707381	-0.503987	-0.279021	-0.05441	0.149959	0.318034	0.43888	0.507353	0.524118	0.495048	0.430108	0.341862	0.243791	0.148627	0.0668788	0.00571324	-0.0316821	-0.0462095	-0.042442	-0.0277412	-0.0110305	-0.00137893	-0.00657356	-0.0318615	-0.0790258	-0.145905	-0.226395	-0.311004	-0.38803	-0.444922	-0.469108	-0.451241	-0.386555	-0.272601
0	1.24446	1.37457	1.3845	1.27917	1.0733	0.789652	0.456649	0.105505	-0.232712	-0.529882	-0.76323	-0.91709	-0.983928	-0.964526	-0.867378	-0.707381	-0.503987	-0.279021	-0.05441	0.149959	0.318034	0.43888	0.507353	0.524118	0.495048	0.430108	0.341862	0.243791	0.148627	0.0668788	0.00571324	-0.0316821	-0.0462095	-0.042442	-0.0277412	-0.0110305	-0.00137887	-0.00657361	-0.0318619	-0.0790258	-0.145904	-0.226395	-0.31101	-0.388031	-0.444912	-0.469176	-0.45131	-0.386526	-0.272775
0	1.24446	1.37457	1.3845	1.27917	1.0733	0.789652	0.456649	0.105505	-0.232712	-0.529882	-0.76323	-0.91709	-0.983928	-0.964526	-0.867378	-0.707381	-0.503987	-0.279021	-0.05441	0.149959	0.318034	0.43888	0.507353	0.524118	0.495048	0.430108	0.341862	0.243791	0.148627	0.0668788	0.00571324	-0.0316821	-0.0462095	-0.042442	-0.0277412	-0.0110305	-0.0013788	-0.00657365	-0.0318623	-0.0790259	-0.145902	-0.226395	-0.311016	-0.388032	-0.444902	-0.469233	-0.451382	-0.3865	-0.272917
0	1.24446	1.37457	1.3845	1.27917	1.0733	0.789652	0.456649	0.105505	-0.232712	-0.529882	-0.76323	-0.91709	-0.983928	-0.964526	-0.867378	-0.707381	-0.503987	-0.279021	-0.05441	0.149959	0.318034	0.43888	0.507353	0.524118	0.495048	0.430108	0.341862	0.243791	0.148627	0.0668788	0.00571324	-0.0316821	-0.0462095	-0.042442	-0.0277412	-0.0110305	-0.00137874	-0.00657366	-0.0318626	-0.079026	-0.145901	-0.226394	-0.311021	-0.388035	-0.444892	-0.469281	-0.451456	-0.386478	-0.273027
0	1.24446	1.37457	1.3845	1.27917	1.0733	0.789652	0.456649	0.105505	-0.232712	-0.529882	-0.76323	-0.91709	-0.983928	-0.964526	-0.867378	-0.707381	-0.503987	-0.279021	-0.05441	0.149959	0.318034	0.43888	0.507353	0.524118	0.495048	0.430108	0.341862	0.243791	0.148627	0.0668788	0.00571324	-0.0316821	-0.0462095	-0.042442	-0.0277412	-0.0110305	-0.00137869	-0.00657366	-0.0318629	-0.0790262	-0.1459	-0.226393	-0.311025	-0.388039	-0.444883	-0.469329	-0.451517	-0.386479	-0.273086
0	1.24446	1.37457	1.3845	1.27917	1.0733	0.789652	0.456649	0.105505	-0.232712	-0.529882	-0.76323	-0.91709	-0.983928	-0.964526	-0.867378	-0.707381	-0.503987	-0.279021	-0.05441	0.149959	0.318034	0.43888	0.507353	0.524118	0.495048	0.430108	0.341862	0.243791	0.148627	0.0668788	0.00571324	-0.0316821	-0.0462095	-0.042442	-0.0277412	-0.0110305	-0.00137864	-0.00657365	-0.0318631	-0.0790265	-0.145899	-0.226392	-0.311029	-0.388043	-0.444875	-0.469368	-0.451578	-0.386486	-0.273122
0	1.24446	1.37457	1.3845	1.27917	1.0733	0.789652	0.456649	0.105505	-0.232712	-0.529882	-0.76323	-0.91709	-0.983928	-0.964526	-0.867378	-0.707381	-0.503987	-0.279021	-0.05441	0.149959	0.318034	0.43888	0.507353	0.524118	0.495048	0.430108	0.341862	0.243791	0.148627	0.0668788	0.00571324	-0.0316821	-0.0462095	-0.042442	-0.0277412	-0.0110305	-0.00137859	-0.00657362	-0.0318633	-0.0790267	-0.145898	-0.226391	-0.311032	-0.388048	-0.444868	-0.469397	-0.451643	-0.386489	-0.273154
0	1.24446	1.37457	1.3845	1.27917	1.0733	0.789652	0.456649	0.105505	-0.232712	-0.529882	-0.76323	-0.91709	-0.983928	-0.964526	-0.867378	-0.707381	-0.503987	-0.279021	-0.05441	0.149959	0.318034	0.43888	0.507353	0.524118	0.495048	0.430108	0.341862	0.243791	0.148627	0.0668788	0.00571324	-0.0316821	-0.0462095	-0.042442	-0.0277413	-0.0110305	-0.00137856	-0.00657359	-0.0318635	-0.079027	-0.145897	-0.22639	-0.311034	-0.388053	-0.444863	-0.469417	-0.451709	-0.386492	-0.273182
0	1.24446	1.37457	1.3845	1.27917	1.0733	0.789652	0.456649	0.105505	-0.232712	-0.529882	-0.76323	-0.91709	-0.983928	-0.964526	-0.867378	-0.707381	-0.503987	-0.279021	-0.05441	0.149959	0.318034	0.43888	0.507353	0.524118	0.495048	0.430108	0.341862	0.243791	0.148627	0.0668788	0.00571324	-0.0316821	-0.0462095	-0.042442	-0.0277413	-0.0110305	-0.00137852	-0.00657356	-0.0318637	-0.0790273	-0.145897	-0.226388	-0.311036	-0.388057	-0.444858	-0.469431	-0.451774	-0.386498	-0.2732
0	1.24446	1.37457	1.3845	1.27917	1.0733	0.789652	0.456649	0.105505	-0.232712	-0.529882	-0.76323	-0.91709	-0.983928	-0.964526	-0.867378	-0.707381	-0.503987	-0.279021	-0.05441	0.149959	0.318034	0.43888	0.507353	0.524118	0.495048	0.430108	0.341862	0.243791	0.148627	0.0668788	0.00571324	-0.0316821	-0.0462095	-0.042442	-0.0277413	-0.0110305	-0.00137849	-0.00657352	-0.0318638	-0.0790276	-0.145897	-0.226387	-0.311037	-0.388062	-0.444855	-0.46944	-0.451834	-0.386511	-0.273206
0	1.24446	1.37457	1.3845	1.27917	1.0733	0.789652	0.456649	0.105505	-0.232712	-0.529882	-0.76323	-0.91709	-0.983928	-0.964526	-0.867378	-0.707381	-0.503987	-0.279021	-0.05441	0.149959	0.318034	0.43888	0.507353	0.524118	0.495048	0.430108	0.341862	0.243791	0.148627	0.0668788	0.00571324	-0.0316821	-0.0462095	-0.042442	-0.0277413	-0.0110305	-0.00137847	-0.00657348	-0.0318639	-0.0790279	-0.145896	-0.226386	-0.311038	-0.388067	-0.444853	-0.469444	-0.451889	-0.386532	-0.2732
0	1.24446	1.37457	1.3845	1.27917	1.0733	0.789652	0.456649	0.105505	-0.232712	-0.529882	-0.76323	-0.91709	-0.983928	-0.964526	-0.867378	-0.707381	-0.503987	-0.279021	-0.05441	0.149959	0.318034	0.43888	0.507353	0.524118	0.495048	0.430108	0.341862	0.243791	0.148627	0.0668788	0.00571324	-0.0316821	-0.0462095	-0.042442	-0.0277413	-0.0110305	-0.00137844	-0.00657344	-0.031864	-0.0790282	-0.145896	-0.226385	-0.311039	-0.388071	-0.444852	-0.469446	-0.451937	-0.386561	-0.273191
0	1.24446	1.37457	1.3845	1.27917	1.0733	0.789652	0.456649	0.105505	-0.232712	-0.529882	-0.76323	-0.91709	-0.983928	-0.964526	-0.867378	-0.707381	-0.503987	-0.279021	-0.05441	0.149959	0.318034	0.43888	0.507353	0.524118	0.495048	0.430108	0.341862	0.243791	0.148627	0.0668788	0.00571324	-0.0316821	-0.0462095	-0.042442	-0.0277413	-0.0110305	-0.00137843	-0.0065734	-0.031864	-0.0790284	-0.145896	-0.226384	-0.311039	-0.388075	-0.444853	-0.469446	-0.451979	-0.386596	-0.273168
0	1.24446	1.37457	1.3845	1.27917	1.0733	0.789652	0.456649	0.105505	-0.232712	-0.529882	-0.76323	-0.91709	-0.983928	-0.964526	-0.867378	-0.707381	-0.503987	-0.279021	-0.05441	0.149959	0.318034	0.43888	0.507353	0.524118	0.495048	0.430108	0.341862	0.243791	0.148627	0.0668788	0.00571324	-0.0316821	-0.0462095	-0.042442	-0.0277413	-0.0110305	-0.00137841	-0.00657336	-0.0318641	-0.0790287	-0.145896	-0.226383	-0.311039	-0.388079	-0.444853	-0.469444	-0.452014	-0.386636	-0.273149
0	1.24446	1.37457	1.3845	1.27917	1.0733	0.789652	0.456649	0.105505	-0.232712	-0.529882	-0.76323	-0.91709	-0.983928	-0.964526	-0.867378	-0.707381	-0.503987	-0.279021	-0.05441	0.149959	0.318034	0.43888	0.507353	0.524118	0.495048	0.430108	0.341862	0.243791	0.148627	0.0668788	0.00571324	-0.0316821	-0.0462095	-0.042442	-0.0277413	-0.0110305	-0.0013784	-0.00657332	-0.0318641	-0.0790289	-0.145896	-0.226382	-0.311039	-0.388082	-0.444855	-0.469442	-0.452044	-0.386678	-0.273123
0	1.24446	1.37457	1.3845	1.27917	1.0733	0.789652	0.456649	0.105505	-0.232712	-0.529882	-0.76323	-0.91709	-0.983928	-0.964526	-0.867378	-0.707381	-0.503987	-0.279021	-0.05441	0.149959	0.318034	0.43888	0.507353	0.524118	0.495048	0.430108	0.341862	0.243791	0.148627	0.0668788	0.00571324	-0.0316821	-0.0462095	-0.042442	-0.0277413	-0.0110305	-0.00137839	-0.00657329	-0.0318641	-0.0790291	-0.145896	-0.226381	-0.311039	-0.388085	-0.444857	-0.46944	-0.452068	-0.386722	-0.2731
0	1.24446	1.37457	1.3845	1.27917	1.0733	0.789652	0.456649	0.105505	-0.232712	-0.529882	-0.76323	-0.91709	-0.983928	-0.964526	-0.867378	-0.707381	-0.503987	-0.279021	-0.05441	0.149959	0.318034	0.43888	0.507353	0.524118	0.495048	0.430108	0.341862	0.243791	0.148627	0.0668788	0.00571324	-0.0316821	-0.0462095	-0.042442	-0.0277413	-0.0110305	-0.00137839	-0.00657325	-0.0318641	-0.0790292	-0.145896	-0.22638	-0.311038	-0.388087	-0.444859	-0.469437	-0.452088	-0.386766	-0.273081
0	1.24446	1.37457	1.3845	1.27917	1.0733	0.789652	0.456649	0.105505	-0.232712	-0.529882	-0.76323	-0.91709	-0.983928	-0.964526	-0.867378	-0.707381	-0.503987	-0.279021	-0.05441	0.149959	0.318034	0.43888	0.507353	0.524118	0.495048	0.430108	0.341862	0.243791	0.148627	0.0668788	0.00571324	-0.0316821	-0.0462095	-0.042442	-0.0277413	-0.0110305	-0.00137838	-0.00657322	-0.0318641	-0.0790294	-0.145896	-0.22638	-0.311037	-0.38809	-0.444862	-0.469435	-0.452102	-0.38681	-0.273067
0	1.24446	1.37457	1.3845	1.27917	1.0733	0.789652	0.456649	0.105505	-0.232712	-0.529882	-0.76323	-0.91709	-0.983928	-0.964526	-0.867378	-0.707381	-0.503987	-0.279021	-0.05441	0.149959	0.318034	0.43888	0.507353	0.524118	0.495048	0.430108	0.341862	0.243791	0.148627	0.0668788	0.00571324	-0.0316821	-0.0462095	-0.042442	-0.0277413	-0.0110305	-0.00137838	-0.0065732	-0.0318641	-0.0790295	-0.145896	-0.226379	-0.311037	-0.388091	-0.444864	-0.469433	-0.452113	-0.386851	-0.27306
0	1.24446	1.37457	1.3845	1.27917	1.0733	0.789652	0.456649	0.105505	-0.232712	-0.529882	-0.76323	-0.91709	-0.983928	-0.964526	-0.867378	-0.707381	-0.503987	-0.279021	-0.05441	0.149959	0.318034	0.43888	0.507353	0.524118	0.495048	0.430108	0.341862	0.243791	0.148627	0.0668788	0.00571324	-0.0316821	-0.0462095	-0.042442	-0.0277413	-0.0110305	-0.00137838	-0.00657317	-0.0318641	-0.0790296	-0.145897	-0.226379	-0.311036	-0.388093	-0.444867	-0.469431	-0.452121	-0.38689	-0.27306
0	1.24446	1.37457	1.3845	1.27917	1.0733	0.789652	0.456649	0.105505	-0.232712	-0.529882	-0.76323	-0.91709	-0.983928	-0.964526	-0.867378	-0.707381	-0.503987	-0.279021	-0.05441	0.149959	0.318034	0.43888	0.507353	0.524118	0.495048	0.430108	0.341862	0.243791	0.148627	0.0668788	0.00571324	-0.0316821	-0.0462095	-0.042442	-0.0277413	-0.0110305	-0.00137838	-0.00657315	-0.0318641	-0.0790297	-0.145897	-0.226379	-0.311035	-0.388094	-0.44487	-0.46943	-0.452126	-0.386926	-0.273066
0	1.24446	1.37457	1.3845	1.27917	1.0733	0.789652	0.456649	0.105505	-0.232712	-0.529882	-0.76323	-0.91709	-0.983928	-0.964526	-0.867378	-0.707381	-0.503987	-0.279021	-0.05441	0.149959	0.318034	0.43888	0.507353	0.524118	0.495048	0.430108	0.341862	0.243791	0.148627	0.0668788	0.00571324	-0.0316821	-0.0462095	-0.042442	-0.0277413	-0.0110305	-0.00137838	-0.00657313	-0.031864	-0.0790298	-0.145897	-0.226378	-0.311034	-0.388094	-0.444873	-0.469429	-0.45213	-0.386958	-0.273078
0	1.24446	1.37457	1.3845	1.27917	1.0733	0.789652	0.456649	0.105505	-0.232712	-0.529882	-0.76323	-0.91709	-0.983928	-0.964526	-0.867378	-0.707381	-0.503987	-0.279021	-0.05441	0.149959	0.318034	0.43888	0.507353	0.524118	0.495048	0.430108	0.341862	0.243791	0.148627	0.0668788	0.00571324	-0.0316821	-0.0462095	-0.042442	-0.0277413	-0.0110305	-0.00137838	-0.00657312	-0.031864	-0.0790299	-0.145897	-0.226378	-0.311034	-0.388095	-0.444875	-0.469429	-0.452131	-0.386989	-0.273092
0	1.24446	1.37457	1.3845	1.27917	1.0733	0.789652	0.456649	0.105505	-0.232712	-0.529882	-0.76323	-0.91709	-0.983928	-0.964526	-0.867378	-0.707381	-0.503987	-0.279021	-0.05441	0.149959	0.318034	0.43888	0.507353	0.524118	0.495048	0.430108	0.341862	0.243791	0.148627	0.0668788	0.00571324	-0.0316821	-0.0462095	-0.042442	-0.0277413	-0.0110305	-0.00137838	-0.0065731	-0.031864	-0.0790299	-0.145897	-0.226378	-0.311033	-0.388095	-0.444878	-0.469429	-0.452132	-0.387015	-0.27311
0	1.24446	1.37457	1.3845	1.27917	1.0733	0.789652	0.456649	0.105505	-0.232712	-0.529882	-0.76323	-0.91709	-0.983928	-0.964526	-0.867378	-0.707381	-0.503987	-0.279021	-0.05441	0.149959	0.318034	0.43888	0.507353	0.524118	0.495048	0.430108	0.341862	0.243791	0.148627	0.0668788	0.00571324	-0.0316821	-0.0462095	-0.042442	-0.0277413	-0.0110305	-0.00137838	-0.00657309	-0.031864	-0.07903	-0.145897	-0.226378	-0.311032	-0.388095	-0.44488	-0.469429	-0.452132	-0.387038	-0.273132
0	1.24446	1.37457	1.3845	1.27917	1.0733	0.789652	0.456649	0.105505	-0.232712	-0.529882	-0.76323	-0.91709	-0.983928	-0.964526	-0.867378	-0.707381	-0.503987	-0.279021	-0.05441	0.149959	0.318034	0.43888	0.507353	0.524118	0.495048	0.430108	0.341862	0.243791	0.148627	0.0668788	0.00571324	-0.0316821	-0.0462095	-0.042442	-0.0277413	-0.0110305	-0.00137838	-0.00657308	-0.0318639	-0.07903	-0.145898	-0.226378	-0.311032	-0.388095	-0.444882	-0.46943	-0.452132	-0.387056	-0.273158
0	1.24446	1.37457	1.3845	1.27917	1.0733	0.789652	0.456649	0.105505	-0.232712	-0.529882	-0.76323	-0.91709	-0.983928	-0.964526	-0.867378	-0.707381	-0.503987	-0.279021	-0.05441	0.149959	0.318034	0.43888	0.507353	0.524118	0.495048	0.430108	0.341862	0.243791	0.148627	0.0668788	0.00571324	-0.0316821	-0.0462095	-0.042442	-0.0277413	-0.0110305	-0.00137839	-0.00657308	-0.0318639	-0.07903	-0.145898	-0.226378	-0.311031	-0.388095	-0.444884	-0.469431	-0.452131	-0.387071	-0.273186
0	1.24446	1.37457	1.3845	1.27917	1.0733	0.789652	0.456649	0.105505	-0.232712	-0.529882	-0.76323	-0.91709	-0.983928	-0.964526	-0.867378	-0.707381	-0.503987	-0.279021	-0.05441	0.149959	0.318034	0.43888	0.507353	0.524118	0.495048	0.430108	0.341862	0.243791	0.148627	0.0668788	0.00571324	-0.0316821	-0.0462095	-0.042442	-0.0277413	-0.0110305	-0.00137839	-0.00657307	-0.0318639	-0.07903	-0.145898	-0.226378	-0.311031	-0.388095	-0.444885	-0.469433	-0.45213	-0.387083	-0.273214
0	1.24446	1.37457	1.3845	1.27917	1.0733	0.789652	0.456649	0.105505	-0.232712	-0.529882	-0.76323	-0.91709	-0.983928	-0.964526	-0.867378	-0.707381	-0.503987	-0.279021	-0.05441	0.149959	0.318034	0.43888	0.507353	0.524118	0.495048	0.430108	0.341862	0.243791	0.148627	0.0668788	0.00571324	-0.0316821	-0.0462095	-0.042442	-0.0277413	-0.0110305	-0.00137839	-0.00657307	-0.0318639	-0.07903	-0.145898	-0.226378	-0.311031	-0.388095	-0.444887	-0.469434	-0.452129	-0.387092	-0.273243
0	1.24446	1.37457	1.3845	1.27917	1.0733	0.789652	0.456649	0.105505	-0.232712	-0.529882	-0.76323	-0.91709	-0.983928	-0.964526	-0.867378	-0.707381	-0.503987	-0.279021	-0.05441	0.149959	0.318034	0.43888	0.507353	0.524118	0.495048	0.430108	0.341862	0.243791	0.148627	0.0668788	0.00571324	-0.0316821	-0.0462095	-0.042442	-0.0277413	-0.0110305	-0.00137839	-0.00657306	-0.0318639	-0.07903	-0.145898	-0.226378	-0.31103	-0.388094	-0.444888	-0.469436	-0.452128	-0.387099	-0.27327
0	1.24446	1.37457	1.3845	1.27917	1.0733	0.789652	0.456649	0.105505	-0.232712	-0.529882	-0.76323	-0.91709	-0.983928	-0.964526	-0.867378	-0.707381	-0.503987	-0.279021	-0.05441	0.149959	0.318034	0.43888	0.507353	0.524118	0.495048	0.430108	0.341862	0.243791	0.148627	0.0668788	0.00571324	-0.0316821	-0.0462095	-0.042442	-0.0277413	-0.0110305	-0.0013784	-0.00657306	-0.0318638	-0.07903	-0.145898	-0.226378	-0.31103	-0.388094	-0.444889	-0.469437	-0.452127	-0.387105	-0.273303
0	1.24446	1.37457	1.3845	1.27917	1.0733	0.789652	0.456649	0.105505	-0.232712	-0.529882	-0.76323	-0.91709	-0.983928	-0.964526	-0.867378	-0.707381	-0.503987	-0.279021	-0.05441	0.149959	0.318034	0.43888	0.507353	0.524118	0.495048	0.430108	0.341862	0.243791	0.148627	0.0668788	0.00571324	-0.0316821	-0.0462095	-0.042442	-0.0277413	-0.0110305	-0.0013784	-0.00657306	-0.0318638	-0.07903	-0.145898	-0.226378	-0.31103	-0.388094	-0.444889	-0.469439	-0.452127	-0.387108	-0.273327
0	1.24446	1.37457	1.3845	1.27917	1.0733	0.789652	0.456649	0.105505	-0.232712	-0.529882	-0.76323	-0.91709	-0.983928	-0.964526	-0.867378	-0.707381	-0.503987	-0.279021	-0.05441	0.149959	0.318034	0.43888	0.507353	0.524118	0.495048	0.430108	0.341862	0.243791	0.148627	0.0668788	0.00571324	-0.0316821	-0.0462095	-0.042442	-0.0277413	-0.0110305	-0.0013784	-0.00657306	-0.0318638	-0.07903	-0.145898	-0.226379	-0.31103	-0.388093	-0.44489	-0.46944	-0.452126	-0.387111	-0.273353
0	1.24446	1.37457	1.3845	1.27917	1.0733	0.789652	0.456649	0.105505	-0.232712	-0.529882	-0.76323	-0.91709	-0.983928	-0.964526	-0.867378	-0.707381	-0.503987	-0.279021	-0.05441	0.149959	0.318034	0.43888	0.507353	0.524118	0.495048	0.430108	0.341862	0.243791	0.148627	0.0668788	0.00571324	-0.0316821	-0.0462095	-0.042442	-0.0277413	-0.0110305	-0.0013784	-0.00657306	-0.0318638	-0.07903	-0.145898	-0.226379	-0.311029	-0.388093	-0.44489	-0.469442	-0.452126	-0.387113	-0.273377
0	1.24446	1.37457	1.3845	1.27917	1.0733	0.789652	0.456649	0.105505	-0.232712	-0.529882	-0.76323	-0.91709	-0.983928	-0.964526	-0.867378	-0.707381	-0.503987	-0.279021	-0.05441	0.149959	0.318034	0.43888	0.507353	0.524118	0.495048	0.430108	0.341862	0.243791	0.148627	0.0668788	0.00571324	-0.0316821	-0.0462095	-0.042442	-0.0277413	-0.0110305	-0.0013784	-0.00657306	-0.0318638	-0.07903	-0.145898	-0.226379	-0.311029	-0.388092	-0.444891	-0.469443	-0.452127	-0.387114	-0.273397
0	1.24446	1.37457	1.3845	1.27917	1.0733	0.789652	0.456649	0.105505	-0.232712	-0.529882	-0.76323	-0.91709	-0.983928	-0.964526	-0.867378	-0.707381	-0.503987	-0.279021	-0.05441	0.149959	0.318034	0.43888	0.507353	0.524118	0.495048	0.430108	0.341862	0.243791	0.148627	0.0668788	0.00571324	-0.0316821	-0.0462095	-0.042442	-0.0277413	-0.0110305	-0.00137841	-0.00657306	-0.0318638	-0.07903	-0.145898	-0.226379	-0.311029	-0.388092	-0.444891	-0.469445	-0.452127	-0.387114	-0.273413
0	1.24446	1.37457	1.3845	1.27917	1.0733	0.789652	0.456649	0.105505	-0.232712	-0.529882	-0.76323	-0.91709	-0.983928	-0.964526	-0.867378	-0.707381	-0.503987	-0.279021	-0.05441	0.149959	0.318034	0.43888	0.507353	0.524118	0.495048	0.430108	0.341862	0.243791	0.148627	0.0668788	0.00571324	-0.0316821	-0.0462095	-0.042442	-0.0277413	-0.0110305	-0.00137841	-0.00657306	-0.0318638	-0.07903	-0.145898	-0.226379	-0.311029	-0.388092	-0.444891	-0.469446	-0.452127	-0.387114	-0.273427
0	1.24446	1.37457	1.3845	1.27917	1.0733	0.789652	0.456649	0.105505	-0.232712	-0.529882	-0.76323	-0.91709	-0.983928	-0.964526	-0.867378	-0.707381	-0.503987	-0.279021	-0.05441	0.149959	0.318034	0.43888	0.507353	0.524118	0.495048	0.430108	0.341862	0.243791	0.148627	0.0668788	0.00571324	-0.0316821	-0.0462095	-0.042442	-0.0277413	-0.0110305	-0.00137841	-0.00657306	-0.0318638	-0.07903	-0.145898	-0.226379	-0.311029	-0.388091	-0.444891	-0.469447	-0.452128	-0.387114	-0.273438
0	1.24446	1.37457	1.3845	1.27917	1.0733	0.789652	0.456649	0.105505	-0.232712	-0.529882	-0.76323	-0.91709	-0.983928	-0.964526	-0.867378	-0.707381	-0.503987	-0.279021	-0.05441	0.149959	0.318034	0.43888	0.507353	0.524118	0.495048	0.430108	0.341862	0.243791	0.148627	0.0668788	0.00571324	-0.0316821	-0.0462095	-0.042442	-0.0277413	-0.0110305	-0.00137841	-0.00657306	-0.0318638	-0.0790299	-0.145898	-0.226379	-0.311029	-0.388091	-0.444891	-0.469448	-0.452129	-0.387114	-0.273447
0	1.24446	1.37457	1.3845	1.27917	1.0733	0.789652	0.456649	0.105505	-0.232712	-0.529882	-0.76323	-0.91709	-0.983928	-0.964526	-0.867378	-0.707381	-0.503987	-0.279021	-0.05441	0.149959	0.318034	0.43888	0.507353	0.524118	0.495048	0.430108	0.341862	0.243791	0.148627	0.0668788	0.00571324	-0.0316821	-0.0462095	-0.042442	-0.0277413	-0.0110305	-0.00137841	-0.00657306	-0.0318638	-0.0790299	-0.145898	-0.226379	-0.311029	-0.388091	-0.444891	-0.469449	-0.452129	-0.387113	-0.273454
0	1.24446	1.37457	1.3845	1.27917	1.0733	0.789652	0.456649	0.105505	-0.232712	-0.529882	-0.76323	-0.91709	-0.983928	-0.964526	-0.867378	-0.707381	-0.503987	-0.279021	-0.05441	0.149959	0.318034	0.43888	0.507353	0.524118	0.495048	0.430108	0.341862	0.243791	0.148627	0.0668788	0.00571324	-0.0316821	-0.0462095	-0.042442	-0.0277413	-0.0110305	-0.00137841	-0.00657306	-0.0318638	-0.0790299	-0.145898	-0.226379	-0.311029	-0.388091	-0.444891	-0.469449	-0.45213	-0.387113	-0.27346
0	1.24446	1.37457	1.3845	1.27917	1.0733	0.789652	0.456649	0.105505	-0.232712	-0.529882	-0.76323	-0.91709	-0.983928	-0.964526	-0.867378	-0.707381	-0.503987	-0.279021	-0.05441	0.149959	0.318034	0.43888	0.507353	0.524118	0.495048	0.430108	0.341862	0.243791	0.148627	0.0668788	0.00571324	-0.0316821	-0.0462095	-0.042442	-0.0277413	-0.0110305	-0.00137841	-0.00657307	-0.0318638	-0.0790299	-0.145898	-0.226379	-0.311029	-0.38809	-0.44489	-0.46945	-0.452131	-0.387113	-0.273464
0	1.24446	1.37457	1.3845	1.27917	1.0733	0.789652	0.456649	0.105505	-0.232712	-0.529882	-0.76323	-0.91709	-0.983928	-0.964526	-0.867378	-0.707381	-0.503987	-0.279021	-0.05441	0.149959	0.318034	0.43888	0.507353	0.524118	0.495048	0.430108	0.341862	0.243791	0.148627	0.0668788	0.00571324	-0.0316821	-0.0462095	-0.042442	-0.0277413	-0.0110305	-0.00137841	-0.00657307	-0.0318638	-0.0790299	-0.145898	-0.226379	-0.311029	-0.38809	-0.44489	-0.469451	-0.452132	-0.387113	-0.273467
0	1.24446	1.37457	1.3845	1.27917	1.0733	0.789652	0.456649	0.105505	-0.232712	-0.529882	-0.76323	-0.91709	-0.983928	-0.964526	-0.867378	-0.707381	-0.503987	-0.279021	-0.05441	0.149959	0.318034	0.43888	0.507353	0.524118	0.495048	0.430108	0.341862	0.243791	0.148627	0.0668788	0.00571324	-0.0316821	-0.0462095	-0.042442	-0.0277413	-0.0110305	-0.00137841	-0.00657307	-0.0318638	-0.0790299	-0.145898	-0.226379	-0.311029	-0.38809	-0.44489	-0.469451	-0.452133	-0.387113	-0.27347
0	1.24446	1.37457	1.3845	1.27917	1.0733	0.789652	0.456649	0.105505	-0.232712	-0.529882	-0.76323	-0.91709	-0.983928	-0.964526	-0.867378	-0.707381	-0.503987	-0.279021	-0.05441	0.149959	0.318034	0.43888	0.507353	0.524118	0.495048	0.430108	0.341862	0.243791	0.148627	0.0668788	0.00571324	-0.0316821	-0.0462095	-0.042442	-0.0277413	-0.0110305	-0.00137842	-0.00657307	-0.0318638	-0.0790299	-0.145898	-0.226379	-0.311029	-0.38809	-0.44489	-0.469451	-0.452134	-0.387113	-0.273471
0	1.24446	1.37457	1.3845	1.27917	1.0733	0.789652	0.456649	0.105505	-0.232712	-0.529882	-0.76323	-0.91709	-0.983928	-0.964526	-0.867378	-0.707381	-0.503987	-0.279021	-0.05441	0.149959	0.318034	0.43888	0.507353	0.524118	0.495048	0.430108	0.341862	0.243791	0.148627	0.0668788	0.00571324	-0.0316821	-0.0462095	-0.042442	-0.0277413	-0.0110305	-0.00137842	-0.00657307	-0.0318638	-0.0790299	-0.145898	-0.226379	-0.311029	-0.38809	-0.44489	-0.469451	-0.452135	-0.387113	-0.273473
0	1.24446	1.37457	1.3845	1.27917	1.0733	0.789652	0.456649	0.105505	-0.232712	-0.529882	-0.76323	-0.91709	-0.983928	-0.964526	-0.867378	-0.707381	-0.503987	-0.279021	-0.05441	0.149959	0.318034	0.43888	0.507353	0.524118	0.495048	0.430108	0.341862	0.243791	0.148627	0.0668788	0.00571324	-0.0316821	-0.0462095	-0.042442	-0.0277413	-0.0110305	-0.00137842	-0.00657307	-0.0318638	-0.0790299	-0.145898	-0.226379	-0.311029	-0.38809	-0.444889	-0.469452	-0.452135	-0.387113	-0.273473
0	1.24446	1.37457	1.3845	1.27917	1.0733	0.789652	0.456649	0.105505	-0.232712	-0.529882	-0.76323	-0.91709	-0.983928	-0.964526	-0.867378	-0.707381	-0.503987	-0.279021	-0.05441	0.149959	0.318034	0.43888	0.507353	0.524118	0.495048	0.430108	0.341862	0.243791	0.148627	0.0668788	0.00571324	-0.0316821	-0.0462095	-0.042442	-0.0277413	-0.0110305	-0.00137842	-0.00657307	-0.0318638	-0.0790299	-0.145898	-0.226379	-0.31103	-0.38809	-0.444889	-0.469452	-0.452136	-0.387113	-0.273474
0	1.24446	1.37457	1.3845	1.27917	1.0733	0.789652	0.456649	0.105505	-0.232712	-0.529882	-0.76323	-0.91709	-0.983928	-0.964526	-0.867378	-0.707381	-0.503987	-0.279021	-0.05441	0.149959	0.318034	0.43888	0.507353	0.524118	0.495048	0.430108	0.341862	0.243791	0.148627	0.0668788	0.00571324	-0.0316821	-0.0462095	-0.042442	-0.0277413	-0.0110305	-0.00137842	-0.00657307	-0.0318638	-0.0790299	-0.145898	-0.226379	-0.31103	-0.38809	-0.444889	-0.469452	-0.452137	-0.387113	-0.273474
0	1.24446	1.37457	1.3845	1.27917	1.0733	0.789652	0.456649	0.105505	-0.232712	-0.529882	-0.76323	-0.91709	-0.983928	-0.964526	-0.867378	-0.707381	-0.503987	-0.279021	-0.05441	0.149959	0.318034	0.43888	0.507353	0.524118	0.495048	0.430108	0.341862	0.243791	0.148627	0.0668788	0.00571324	-0.0316821	-0.0462095	-0.042442	-0.0277413	-0.0110305	-0.00137842	-0.00657307	-0.0318638	-0.0790299	-0.145898	-0.22638	-0.31103	-0.38809	-0.444889	-0.469452	-0.452137	-0.387114	-0.273474
0	1.24446	1.37457	1.3845	1.27917	1.0733	0.789652	0.456649	0.105505	-0.232712	-0.529882	-0.76323	-0.91709	-0.983928	-0.964526	-0.867378	-0.707381	-0.503987	-0.279021	-0.05441	0.149959	0.318034	0.43888	0.507353	0.524118	0.495048	0.430108	0.341862	0.243791	0.148627	0.0668788	0.00571324	-0.0316821	-0.0462095	-0.042442	-0.0277413	-0.0110305	-0.00137842	-0.00657308	-0.0318638	-0.0790299	-0.145898	-0.22638	-0.31103	-0.38809	-0.444889	-0.469452	-0.452138	-0.387114	-0.273474
0	1.24446	1.37457	1.3845	1.27917	1.0733	0.789652	0.456649	0.105505	-0.232712	-0.529882	-0.76323	-0.91709	-0.983928	-0.964526	-0.867378	-0.707381	-0.503987	-0.279021	-0.05441	0.149959	0.318034	0.43888	0.507353	0.524118	0.495048	0.430108	0.341862	0.243791	0.148627	0.0668788	0.00571324	-0.0316821	-0.0462095	-0.042442	-0.0277413	-0.0110305	-0.00137842	-0.00657308	-0.0318638	-0.0790299	-0.145898	-0.22638	-0.31103	-0.38809	-0.444889	-0.469452	-0.452138	-0.387115	-0.273474
0	1.24446	1.37457	1.3845	1.27917	1.0733	0.789652	0.456649	0.105505	-0.232712	-0.529882	-0.76323	-0.91709	-0.983928	-0.964526	-0.867378	-0.707381	-0.503987	-0.279021	-0.05441	0.149959	0.318034	0.43888	0.507353	0.524118	0.495048	0.430108	0.341862	0.243791	0.148627	0.0668788	0.00571324	-0.0316821	-0.0462095	-0.042442	-0.0277413	-0.0110305	-0.00137842	-0.00657308	-0.0318638	-0.0790299	-0.145898	-0.22638	-0.31103	-0.38809	-0.444888	-0.469452	-0.452138	-0.387115	-0.273474
0	1.24446	1.37457	1.3845	1.27917	1.0733	0.789652	0.456649	0.105505	-0.232712	-0.529882	-0.76323	-0.91709	-0.983928	-0.964526	-0.867378	-0.707381	-0.503987	-0.279021	-0.05441	0.149959	0.318034	0.43888	0.507353	0.524118	0.495048	0.430108	0.341862	0.243791	0.148627	0.0668788	0.00571324	-0.0316821	-0.0462095	-0.042442	-0.0277413	-0.0110305	-0.00137842	-0.00657308	-0.0318638	-0.0790299	-0.145898	-0.22638	-0.31103	-0.38809	-0.444888	-0.469452	-0.452139	-0.387116	-0.273474
0	1.24446	1.37457	1.3845	1.27917	1.0733	0.789652	0.456649	0.105505	-0.232712	-0.529882	-0.76323	-0.91709	-0.983928	-0.964526	-0.867378	-0.707381	-0.503987	-0.279021	-0.05441	0.149959	0.318034	0.43888	0.507353	0.524118	0.495048	0.430108	0.341862	0.243791	0.148627	0.0668788	0.00571324	-0.0316821	-0.0462095	-0.042442	-0.0277413	-0.0110305	-0.00137842	-0.00657308	-0.0318638	-0.0790298	-0.145898	-0.22638	-0.31103	-0.38809	-0.444888	-0.469451	-0.452139	-0.387116	-0.273474
0	1.24446	1.37457	1.3845	1.27917	1.0733	0.789652	0.456649	0.105505	-0.232712	-0.529882	-0.76323	-0.91709	-0.983928	-0.964526	-0.867378	-0.707381	-0.503987	-0.279021	-0.05441	0.149959	0.318034	0.43888	0.507353	0.524118	0.495048	0.430108	0.341862	0.243791	0.148627	0.0668788	0.00571324	-0.0316821	-0.0462095	-0.042442	-0.0277413	-0.0110305	-0.00137842	-0.00657308	-0.0318638	-0.0790298	-0.145898	-0.22638	-0.31103	-0.38809	-0.444888	-0.469451	-0.452139	-0.387117	-0.273474
0	1.24446	1.37457	1.3845	1.27917	1.0733	0.789652	0.456649	0.105505	-0.232712	-0.529882	-0.76323	-0.91709	-0.983928	-0.964526	-0.867378	-0.707381	-0.503987	-0.279021	-0.05441	0.149959	0.318034	0.43888	0.507353	0.524118	0.495048	0.430108	0.341862	0.243791	0.148627	0.0668788	0.00571324	-0.0316821	-0.0462095	-0.042442	-0.0277413	-0.0110305	-0.00137842	-0.00657308	-0.0318638	-0.0790298	-0.145898	-0.22638	-0.31103	-0.38809	-0.444888	-0.469451	-0.452139	-0.387117	-0.273474
0	1.24446	1.37457	1.3845	1.27917	1.0733	0.789652	0.456649	0.105505	-0.232712	-0.529882	-0.76323	-0.91709	-0.983928	-0.964526	-0.867378	-0.707381	-0.503987	-0.279021	-0.05441	0.149959	0.318034	0.43888	0.507353	0.524118	0.495048	0.430108	0.341862	0.243791	0.148627	0.0668788	0.00571324	-0.0316821	-0.0462095	-0.042442	-0.0277413	-0.0110305	-0.00137842	-0.00657308	-0.0318638	-0.0790298	-0.145898	-0.22638	-0.31103	-0.38809	-0.444888	-0.469451	-0.45214	-0.387118	-0.273474
0	1.24446	1.37457	1.3845	1.27917	1.0733	0.789652	0.456649	0.105505	-0.232712	-0.529882	-0.76323	-0.91709	-0.983928	-0.964526	-0.867378	-0.707381	-0.503987	-0.279021	-0.05441	0.149959	0.318034	0.43888	0.507353	0.524118	0.495048	0.430108	0.341862	0.243791	0.148627	0.0668788	0.00571324	-0.0316821	-0.0462095	-0.042442	-0.0277413	-0.0110305	-0.00137842	-0.00657308	-0.0318638	-0.0790298	-0.145898	-0.22638	-0.31103	-0.38809	-0.444888	-0.469451	-0.45214	-0.387118	-0.273474
0	1.24446	1.37457	1.3845	1.27917	1.0733	0.789652	0.456649	0.105505	-0.232712	-0.529882	-0.76323	-0.91709	-0.983928	-0.964526	-0.867378	-0.707381	-0.503987	-0.279021	-0.05441	0.149959	0.318034	0.43888	0.507353	0.524118	0.495048	0.430108	0.341862	0.243791	0.148627	0.0668788	0.00571324	-0.0316821	-0.0462095	-0.042442	-0.0277413	-0.0110305	-0.00137842	-0.00657308	-0.0318638	-0.0790298	-0.145898	-0.22638	-0.31103	-0.38809	-0.444888	-0.469451	-0.45214	-0.387118	-0.273475
0	1.24446	1.37457	1.3845	1.27917	1.0733	0.789652	0.456649	0.105505	-0.232712	-0.529882	-0.76323	-0.91709	-0.983928	-0.964526	-0.867378	-0.707381	-0.503987	-0.279021	-0.05441	0.149959	0.318034	0.43888	0.507353	0.524118	0.495048	0.430108	0.341862	0.243791	0.148627	0.0668788	0.00571324	-0.0316821	-0.0462095	-0.042442	-0.0277413	-0.0110305	-0.00137842	-0.00657308	-0.0318638	-0.0790298	-0.145898	-0.22638	-0.31103	-0.38809	-0.444888	-0.469451	-0.45214	-0.387119	-0.273475
0	1.24446	1.37457	1.3845	1.27917	1.0733	0.789652	0.456649	0.105505	-0.232712	-0.529882	-0.76323	-0.91709	-0.983928	-0.964526	-0.867378	-0.707381	-0.503987	-0.279021	-0.05441	0.149959	0.318034	0.43888	0.507353	0.524118	0.495048	0.430108	0.341862	0.243791	0.148627	0.0668788	0.00571324	-0.0316821	-0.0462095	-0.042442	-0.0277413	-0.0110305	-0.00137842	-0.00657308	-0.0318638	-0.0790298	-0.145898	-0.22638	-0.31103	-0.38809	-0.444888	-0.469451	-0.45214	-0.387119	-0.273475
0	1.24446	1.37457	1.3845	1.27917	1.0733	0.789652	0.456649	0.105505	-0.232712	-0.529882	-0.76323	-0.91709	-0.983928	-0.964526	-0.867378	-0.707381	-0.503987	-0.279021	-0.05441	0.149959	0.318034	0.43888	0.507353	0.524118	0.495048	0.430108	0.341862	0.243791	0.148627	0.0668788	0.00571324	-0.0316821	-0.0462095	-0.042442	-0.0277413	-0.0110305	-0.00137842	-0.00657308	-0.0318638	-0.0790298	-0.145898	-0.22638	-0.31103	-0.38809	-0.444888	-0.469451	-0.45214	-0.387119	-0.273475
0	1.24446	1.37457	1.3845	1.27917	1.0733	0.789652	0.456649	0.105505	-0.232712	-0.529882	-0.76323	-0.91709	-0.983928	-0.964526	-0.867378	-0.707381	-0.503987	-0.279021	-0.05441	0.149959	0.318034	0.43888	0.507353	0.524118	0.495048	0.430108	0.341862	0.243791	0.148627	0.0668788	0.00571324	-0.0316821	-0.0462095	-0.042442	-0.0277413	-0.0110305	-0.00137842	-0.00657308	-0.0318638	-0.0790298	-0.145898	-0.22638	-0.31103	-0.38809	-0.444888	-0.469451	-0.45214	-0.387119	-0.273476
0	1.24446	1.37457	1.3845	1.27917	1.0733	0.789652	0.456649	0.105505	-0.232712	-0.529882	-0.76323	-0.91709	-0.983928	-0.964526	-0.867378	-0.707381	-0.503987	-0.279021	-0.05441	0.149959	0.318034	0.43888	0.507353	0.524118	0.495048	0.430108	0.341862	0.243791	0.148627	0.0668788	0.00571324	-0.0316821	-0.0462095	-0.042442	-0.0277413	-0.0110305	-0.00137842	-0.00657308	-0.0318638	-0.0790298	-0.145898	-0.22638	-0.31103	-0.38809	-0.444888	-0.469451	-0.45214	-0.38712	-0.273476
0	1.24446	1.37457	1.3845	1.27917	1.0733	0.789652	0.456649	0.105505	-0.232712	-0.529882	-0.76323	-0.91709	-0.983928	-0.964526	-0.867378	-0.707381	-0.503987	-0.279021	-0.05441	0.149959	0.318034	0.43888	0.507353	0.524118	0.495048	0.430108	0.341862	0.243791	0.148627	0.0668788	0.00571324	-0.0316821	-0.0462095	-0.042442	-0.0277413	-0.0110305	-0.00137842	-0.00657308	-0.0318638	-0.0790298	-0.145898	-0.226379	-0.31103	-0.38809	-0.444888	-0.46945	-0.45214	-0.38712	-0.273476
0	1.24446	1.37457	1.3845	1.27917	1.0733	0.789652	0.456649	0.105505	-0.232712	-0.529882	-0.76323	-0.91709	-0.983928	-0.964526	-0.867378	-0.707381	-0.503987	-0.279021	-0.05441	0.149959	0.318034	0.43888	0.507353	0.524118	0.495048	0.430108	0.341862	0.243791	0.148627	0.0668788	0.00571324	-0.0316821	-0.0462095	-0.042442	-0.0277413	-0.0110305	-0.00137842	-0.00657308	-0.0318638	-0.0790298	-0.145898	-0.226379	-0.31103	-0.38809	-0.444888	-0.46945	-0.45214	-0.38712	-0.273476
0	1.24446	1.37457	1.3845	1.27917	1.0733	0.789652	0.456649	0.105505	-0.232712	-0.529882	-0.76323	-0.91709	-0.983928	-0.964526	-0.867378	-0.707381	-0.503987	-0.279021	-0.05441	0.149959	0.318034	0.43888	0.507353	0.524118	0.495048	0.430108	0.341862	0.243791	0.148627	0.0668788	0.00571324	-0.0316821	-0.0462095	-0.042442	-0.0277413	-0.0110305	-0.00137842	-0.00657308	-0.0318638	-0.0790298	-0.145898	-0.226379	-0.31103	-0.38809	-0.444888	-0.46945	-0.45214	-0.38712	-0.273477
0	1.24446	1.37457	1.3845	1.27917	1.0733	0.789652	0.456649	0.105505	-0.232712	-0.529882	-0.76323	-0.91709	-0.983928	-0.964526	-0.867378	-0.707381	-0.503987	-0.279021	-0.05441	0.149959	0.318034	0.43888	0.507353	0.524118	0.495048	0.430108	0.341862	0.243791	0.148627	0.0668788	0.00571324	-0.0316821	-0.0462095	-0.042442	-0.0277413	-0.0110305	-0.00137842	-0.00657308	-0.0318638	-0.0790298	-0.145898	-0.226379	-0.31103	-0.38809	-0.444888	-0.46945	-0.45214	-0.38712	-0.273477
0	1.24446	1.37457	1.3845	1.27917	1.0733	0.789652	0.456649	0.105505	-0.232712	-0.529882	-0.76323	-0.91709	-0.983928	-0.964526	-0.867378	-0.707381	-0.503987	-0.279021	-0.05441	0.149959	0.318034	0.43888	0.507353	0.524118	0.495048	0.430108	0.341862	0.243791	0.148627	0.0668788	0.00571324	-0.0316821	-0.0462095	-0.042442	-0.0277413	-0.0110305	-0.00137842	-0.00657308	-0.0318638	-0.0790298	-0.145898	-0.226379	-0.31103	-0.38809	-0.444888	-0.46945	-0.452139	-0.38712	-0.273477
0	1.24446	1.37457	1.3845	1.27917	1.0733	0.789652	0.456649	0.105505	-0.232712	-0.529882	-0.76323	-0.91709	-0.983928	-0.964526	-0.867378	-0.707381	-0.503987	-0.279021	-0.05441	0.149959	0.318034	0.43888	0.507353	0.524118	0.495048	0.430108	0.341862	0.243791	0.148627	0.0668788	0.00571324	-0.0316821	-0.0462095	-0.042442	-0.0277413	-0.0110305	-0.00137842	-0.00657308	-0.0318638	-0.0790299	-0.145898	-0.226379	-0.31103	-0.38809	-0.444888	-0.46945	-0.452139	-0.38712	-0.273477
0	1.24446	1.37457	1.3845	1.27917	1.0733	0.789652	0.456649	0.105505	-0.232712	-0.529882	-0.76323	-0.91709	-0.983928	-0.964526	-0.867378	-0.707381	-0.503987	-0.279021	-0.05441	0.149959	0.318034	0.43888	0.507353	0.524118	0.495048	0.430108	0.341862	0.243791	0.148627	0.0668788	0.00571324	-0.0316821	-0.0462095	-0.042442	-0.0277413	-0.0110305	-0.00137842	-0.00657308	-0.0318638	-0.0790299	-0.145898	-0.226379	-0.31103	-0.38809	-0.444888	-0.46945	-0.452139	-0.38712	-0.273478
0	1.24446	1.37457	1.3845	1.27917	1.0733	0.789652	0.456649	0.105505	-0.232712	-0.529882	-0.76323	-0.91709	-0.983928	-0.964526	-0.867378	-0.707381	-0.503987	-0.279021	-0.05441	0.149959	0.318034	0.43888	0.507353	0.524118	0.495048	0.430108	0.341862	0.243791	0.148627	0.0668788	0.00571324	-0.0316821	-0.0462095	-0.042442	-0.0277413	-0.0110305	-0.00137842	-0.00657308	-0.0318638	-0.0790299	-0.145898	-0.226379	-0.31103	-0.38809	-0.444888	-0.46945	-0.452139	-0.38712	-0.273478
0	1.24446	1.37457	1.3845	1.27917	1.0733	0.789652	0.456649	0.105505	-0.232712	-0.529882	-0.76323	-0.91709	-0.983928	-0.964526	-0.867378	-0.707381	-0.503987	-0.279021	-0.05441	0.149959	0.318034	0.43888	0.507353	0.524118	0.495048	0.430108	0.341862	0.243791	0.148627	0.0668788	0.00571324	-0.0316821	-0.0462095	-0.042442	-0.0277413	-0.0110305	-0.00137842	-0.00657308	-0.0318638	-0.0790299	-0.145898	-0.226379	-0.31103	-0.38809	-0.444888	-0.46945	-0.452139	-0.38712	-0.273478
0	1.24446	1.37457	1.3845	1.27917	1.0733	0.789652	0.456649	0.105505	-0.232712	-0.529882	-0.76323	-0.91709	-0.983928	-0.964526	-0.867378	-0.707381	-0.503987	-0.279021	-0.05441	0.149959	0.318034	0.43888	0.507353	0.524118	0.495048	0.430108	0.341862	0.243791	0.148627	0.0668788	0.00571324	-0.0316821	-0.0462095	-0.042442	-0.0277413	-0.0110305	-0.00137842	-0.00657308	-0.0318638	-0.0790299	-0.145898	-0.226379	-0.31103	-0.38809	-0.444888	-0.46945	-0.452139	-0.38712	-0.273478
0	1.24446	1.37457	1.3845	1.27917	1.0733	0.789652	0.456649	0.105505	-0.232712	-0.529882	-0.76323	-0.91709	-0.983928	-0.964526	-0.867378	-0.707381	-0.503987	-0.279021	-0.05441	0.149959	0.318034	0.43888	0.507353	0.524118	0.495048	0.430108	0.341862	0.243791	0.148627	0.0668788	0.00571324	-0.0316821	-0.0462095	-0.042442	-0.0277413	-0.0110305	-0.00137842	-0.00657308	-0.0318638	-0.0790299	-0.145898	-0.226379	-0.31103	-0.38809	-0.444888	-0.46945	-0.452139	-0.38712	-0.273478
0	1.24446	1.37457	1.3845	1.27917	1.0733	0.789652	0.456649	0.105505	-0.232712	-0.529882	-0.76323	-0.91709	-0.983928	-0.964526	-0.867378	-0.707381	-0.503987	-0.279021	-0.05441	0.149959	0.318034	0.43888	0.507353	0.524118	0.495048	0.430108	0.341862	0.243791	0.148627	0.0668788	0.00571324	-0.0316821	-0.0462095	-0.042442	-0.0277413	-0.0110305	-0.00137842	-0.00657308	-0.0318638	-0.0790299	-0.145898	-0.226379	-0.31103	-0.38809	-0.444888	-0.46945	-0.452139	-0.38712	-0.273478
0	1.24446	1.37457	1.3845	1.27917	1.0733	0.789652	0.456649	0.105505	-0.232712	-0.529882	-0.76323	-0.91709	-0.983928	-0.964526	-0.867378	-0.707381	-0.503987	-0.279021	-0.05441	0.149959	0.318034	0.43888	0.507353	0.524118	0.495048	0.430108	0.341862	0.243791	0.148627	0.0668788	0.00571324	-0.0316821	-0.0462095	-0.042442	-0.0277413	-0.0110305	-0.00137842	-0.00657308	-0.0318638	-0.0790299	-0.145898	-0.226379	-0.31103	-0.38809	-0.444888	-0.46945	-0.452139	-0.38712	-0.273478
0	1.24446	1.37457	1.3845	1.27917	1.0733	0.789652	0.456649	0.105505	-0.232712	-0.529882	-0.76323	-0.91709	-0.983928	-0.964526	-0.867378	-0.707381	-0.503987	-0.279021	-0.05441	0.149959	0.318034	0.43888	0.507353	0.524118	0.495048	0.430108	0.341862	0.243791	0.148627	0.0668788	0.00571324	-0.0316821	-0.0462095	-0.042442	-0.0277413	-0.0110305	-0.00137842	-0.00657308	-0.0318638	-0.0790299	-0.145898	-0.226379	-0.31103	-0.38809	-0.444888	-0.46945	-0.452139	-0.38712	-0.273478
0	1.24446	1.37457	1.3845	1.27917	1.0733	0.789652	0.456649	0.105505	-0.232712	-0.529882	-0.76323	-0.91709	-0.983928	-0.964526	-0.867378	-0.707381	-0.503987	-0.279021	-0.05441	0.149959	0.318034	0.43888	0.507353	0.524118	0.495048	0.430108	0.341862	0.243791	0.148627	0.0668788	0.00571324	-0.0316821	-0.0462095	-0.042442	-0.0277413	-0.0110305	-0.00137842	-0.00657308	-0.0318638	-0.0790299	-0.145898	-0.226379	-0.31103	-0.38809	-0.444888	-0.46945	-0.452139	-0.38712	-0.273479
0	1.24446	1.37457	1.3845	1.27917	1.0733	0.789652	0.456649	0.105505	-0.232712	-0.529882	-0.76323	-0.91709	-0.983928	-0.964526	-0.867378	-0.707381	-0.503987	-0.279021	-0.05441	0.149959	0.318034	0.43888	0.507353	0.524118	0.495048	0.430108	0.341862	0.243791	0.148627	0.0668788	0.00571324	-0.0316821	-0.0462095	-0.042442	-0.0277413	-0.0110305	-0.00137842	-0.00657308	-0.0318638	-0.0790299	-0.145898	-0.226379	-0.31103	-0.38809	-0.444888	-0.46945	-0.452139	-0.38712	-0.273479
0	1.24446	1.37457	1.3845	1.27917	1.0733	0.789652	0.456649	0.105505	-0.232712	-0.529882	-0.76323	-0.91709	-0.983928	-0.964526	-0.867378	-0.707381	-0.503987	-0.279021	-0.05441	0.149959	0.318034	0.43888	0.507353	0.524118	0.495048	0.430108	0.341862	0.243791	0.148627	0.0668788	0.00571324	-0.0316821	-0.0462095	-0.042442	-0.0277413	-0.0110305	-0.00137842	-0.00657308	-0.0318638	-0.0790299	-0.145898	-0.226379	-0.31103	-0.38809	-0.444888	-0.46945	-0.452139	-0.38712	-0.273479
0	1.24446	1.37457	1.3845	1.27917	1.0733	0.789652	0.456649	0.105505	-0.232712	-0.529882	-0.76323	-0.91709	-0.983928	-0.964526	-0.867378	-0.707381	-0.503987	-0.279021	-0.05441	0.149959	0.318034	0.43888	0.507353	0.524118	0.495048	0.430108	0.341862	0.243791	0.148627	0.0668788	0.00571324	-0.0316821	-0.0462095	-0.042442	-0.0277413	-0.0110305	-0.00137842	-0.00657308	-0.0318638	-0.0790299	-0.145898	-0.226379	-0.31103	-0.38809	-0.444888	-0.46945	-0.452139	-0.38712	-0.273479
0	1.24446	1.37457	1.3845	1.27917	1.0733	0.789652	0.456649	0.105505	-0.232712	-0.529882	-0.76323	-0.91709	-0.983928	-0.964526	-0.867378	-0.707381	-0.503987	-0.279021	-0.05441	0.149959	0.318034	0.43888	0.507353	0.524118	0.495048	0.430108	0.341862	0.243791	0.148627	0.0668788	0.00571324	-0.0316821	-0.0462095	-0.042442	-0.0277413	-0.0110305	-0.00137842	-0.00657308	-0.0318638	-0.0790299	-0.145898	-0.226379	-0.31103	-0.38809	-0.444888	-0.46945	-0.452139	-0.38712	-0.273479
0	1.24446	1.37457	1.3845	1.27917	1.0733	0.789652	0.456649	0.105505	-0.232712	-0.529882	-0.76323	-0.91709	-0.983928	-0.964526	-0.867378	-0.707381	-0.503987	-0.279021	-0.05441	0.149959	0.318034	0.43888	0.507353	0.524118	0.495048	0.430108	0.341862	0.243791	0.148627	0.0668788	0.00571324	-0.0316821	-0.0462095	-0.042442	-0.0277413	-0.0110305	-0.00137842	-0.00657308	-0.0318638	-0.0790299	-0.145898	-0.226379	-0.31103	-0.38809	-0.444888	-0.46945	-0.452139	-0.38712	-0.273479
0	1.24446	1.37457	1.3845	1.27917	1.0733	0.789652	0.456649	0.105505	-0.232712	-0.529882	-0.76323	-0.91709	-0.983928	-0.964526	-0.867378	-0.707381	-0.503987	-0.279021	-0.05441	0.149959	0.318034	0.43888	0.507353	0.524118	0.495048	0.430108	0.341862	0.243791	0.148627	0.0668788	0.00571324	-0.0316821	-0.0462095	-0.042442	-0.0277413	-0.0110305	-0.00137842	-0.00657308	-0.0318638	-0.0790299	-0.145898	-0.226379	-0.31103	-0.38809	-0.444888	-0.46945	-0.452139	-0.38712	-0.273479
0	1.24446	1.37457	1.3845	1.27917	1.0733	0.789652	0.456649	0.105505	-0.232712	-0.529882	-0.76323	-0.91709	-0.983928	-0.964526	-0.867378	-0.707381	-0.503987	-0.279021	-0.05441	0.149959	0.318034	0.43888	0.507353	0.524118	0.495048	0.430108	0.341862	0.243791	0.148627	0.0668788	0.00571324	-0.0316821	-0.0462095	-0.042442	-0.0277413	-0.0110305	-0.00137842	-0.00657308	-0.0318638	-0.0790299	-0.145898	-0.226379	-0.31103	-0.38809	-0.444888	-0.46945	-0.452139	-0.38712	-0.273479
0	1.24446	1.37457	1.3845	1.27917	1.0733	0.789652	0.456649	0.105505	-0.232712	-0.529882	-0.76323	-0.91709	-0.983928	-0.964526	-0.867378	-0.707381	-0.503987	-0.279021	-0.05441	0.149959	0.318034	0.43888	0.507353	0.524118	0.495048	0.430108	0.341862	0.243791	0.148627	0.0668788	0.00571324	-0.0316821	-0.0462095	-0.042442	-0.0277413	-0.0110305	-0.00137842	-0.00657308	-0.0318638	-0.0790299	-0.145898	-0.226379	-0.31103	-0.38809	-0.444888	-0.46945	-0.452139	-0.38712	-0.273479
0	1.24446	1.37457	1.3845	1.27917	1.0733	0.789652	0.456649	0.105505	-0.232712	-0.529882	-0.76323	-0.91709	-0.983928	-0.964526	-0.867378	-0.707381	-0.503987	-0.279021	-0.05441	0.149959	0.318034	0.43888	0.507353	0.524118	0.495048	0.430108	0.341862	0.243791	0.148627	0.0668788	0.00571324	-0.0316821	-0.0462095	-0.042442	-0.0277413	-0.0110305	-0.00137842	-0.00657308	-0.0318638	-0.0790299	-0.145898	-0.226379	-0.31103	-0.38809	-0.444888	-0.46945	-0.452139	-0.38712	-0.273479
0	1.24446	1.37457	1.3845	1.27917	1.0733	0.789652	0.456649	0.105505	-0.232712	-0.529882	-0.76323	-0.91709	-0.983928	-0.964526	-0.867378	-0.707381	-0.503987	-0.279021	-0.05441	0.149959	0.318034	0.43888	0.507353	0.524118	0.495048	0.430108	0.341862	0.243791	0.148627	0.0668788	0.00571324	-0.0316821	-0.0462095	-0.042442	-0.0277413	-0.0110305	-0.00137842	-0.00657308	-0.0318638	-0.0790299	-0.145898	-0.226379	-0.31103	-0.38809	-0.444888	-0.46945	-0.452139	-0.38712	-0.273479
0	1.24446	1.37457	1.3845	1.27917	1.0733	0.789652	0.456649	0.105505	-0.232712	-0.529882	-0.76323	-0.91709	-0.983928	-0.964526	-0.867378	-0.707381	-0.503987	-0.279021	-0.05441	0.149959	0.318034	0.43888	0.507353	0.524118	0.495048	0.430108	0.341862	0.243791	0.148627	0.0668788	0.00571324	-0.0316821	-0.0462095	-0.042442	-0.0277413	-0.0110305	-0.00137842	-0.00657308	-0.0318638	-0.0790299	-0.145898	-0.226379	-0.31103	-0.38809	-0.444888	-0.46945	-0.452139	-0.38712	-0.273479
0	1.24446	1.37457	1.3845	1.27917	1.0733	0.789652	0.456649	0.105505	-0.232712	-0.529882	-0.76323	-0.91709	-0.983928	-0.964526	-0.867378	-0.707381	-0.503987	-0.279021	-0.05441	0.149959	0.318034	0.43888	0.507353	0.524118	0.495048	0.430108	0.341862	0.243791	0.148627	0.0668788	0.00571324	-0.0316821	-0.0462095	-0.042442	-0.0277413	-0.0110305	-0.00137842	-0.00657308	-0.0318638	-0.0790299	-0.145898	-0.226379	-0.31103	-0.38809	-0.444888	-0.46945	-0.452139	-0.38712	-0.273479
0	1.24446	1.37457	1.3845	1.27917	1.0733	0.789652	0.456649	0.105505	-0.232712	-0.529882	-0.76323	-0.91709	-0.983928	-0.964526	-0.867378	-0.707381	-0.503987	-0.279021	-0.05441	0.149959	0.318034	0.43888	0.507353	0.524118	0.495048	0.430108	0.341862	0.243791	0.148627	0.0668788	0.00571324	-0.0316821	-0.0462095	-0.042442	-0.0277413	-0.0110305	-0.00137842	-0.00657308	-0.0318638	-0.0790299	-0.145898	-0.226379	-0.31103	-0.38809	-0.444888	-0.46945	-0.452139	-0.38712	-0.273479
0	1.24446	1.37457	1.3845	1.27917	1.0733	0.789652	0.456649	0.105505	-0.232712	-0.529882	-0.76323	-0.91709	-0.983928	-0.964526	-0.867378	-0.707381	-0.503987	-0.279021	-0.05441	0.149959	0.318034	0.43888	0.507353	0.524118	0.495048	0.430108	0.341862	0.243791	0.148627	0.0668788	0.00571324	-0.0316821	-0.0462095	-0.042442	-0.0277413	-0.0110305	-0.00137842	-0.00657308	-0.0318638	-0.0790299	-0.145898	-0.226379	-0.31103	-0.38809	-0.444888	-0.46945	-0.452139	-0.38712	-0.273479
0	1.24446	1.37457	1.3845	1.27917	1.0733	0.789652	0.456649	0.105505	-0.232712	-0.529882	-0.76323	-0.91709	-0.983928	-0.964526	-0.867378	-0.707381	-0.503987	-0.279021	-0.05441	0.149959	0.318034	0.43888	0.507353	0.524118	0.495048	0.430108	0.341862	0.243791	0.148627	0.0668788	0.00571324	-0.0316821	-0.0462095	-0.042442	-0.0277413	-0.0110305	-0.00137842	-0.00657308	-0.0318638	-0.0790299	-0.145898	-0.226379	-0.31103	-0.38809	-0.444888	-0.46945	-0.452139	-0.38712	-0.273479
0	1.24446	1.37457	1.3845	1.27917	1.0733	0.789652	0.456649	0.105505	-0.232712	-0.529882	-0.76323	-0.91709	-0.983928	-0.964526	-0.867378	-0.707381	-0.503987	-0.279021	-0.05441	0.149959	0.318034	0.43888	0.507353	0.524118	0.495048	0.430108	0.341862	0.243791	0.148627	0.0668788	0.00571324	-0.0316821	-0.0462095	-0.042442	-0.0277413	-0.0110305	-0.00137842	-0.00657308	-0.0318638	-0.0790299	-0.145898	-0.226379	-0.31103	-0.38809	-0.444888	-0.46945	-0.452139	-0.38712	-0.273479
0	1.24446	1.37457	1.3845	1.27917	1.0733	0.789652	0.456649	0.105505	-0.232712	-0.529882	-0.76323	-0.91709	-0.983928	-0.964526	-0.867378	-0.707381	-0.503987	-0.279021	-0.05441	0.149959	0.318034	0.43888	0.507353	0.524118	0.495048	0.430108	0.341862	0.243791	0.148627	0.0668788	0.00571324	-0.0316821	-0.0462095	-0.042442	-0.0277413	-0.0110305	-0.00137842	-0.00657308	-0.0318638	-0.0790299	-0.145898	-0.226379	-0.31103	-0.38809	-0.444888	-0.46945	-0.452139	-0.38712	-0.273479
0	1.24446	1.37457	1.3845	1.27917	1.0733	0.789652	0.456649	0.105505	-0.232712	-0.529882	-0.76323	-0.91709	-0.983928	-0.964526	-0.867378	-0.707381	-0.503987	-0.279021	-0.05441	0.149959	0.318034	0.43888	0.507353	0.524118	0.495048	0.430108	0.341862	0.243791	0.148627	0.0668788	0.00571324	-0.0316821	-0.0462095	-0.042442	-0.0277413	-0.0110305	-0.00137842	-0.00657308	-0.0318638	-0.0790299	-0.145898	-0.226379	-0.31103	-0.38809	-0.444888	-0.46945	-0.452139	-0.38712	-0.273479
0	1.24446	1.37457	1.3845	1.27917	1.0733	0.789652	0.456649	0.105505	-0.232712	-0.529882	-0.76323	-0.91709	-0.983928	-0.964526	-0.867378	-0.707381	-0.503987	-0.279021	-0.05441	0.149959	0.318034	0.43888	0.507353	0.524118	0.495048	0.430108	0.341862	0.243791	0.148627	0.0668788	0.00571324	-0.0316821	-0.0462095	-0.042442	-0.0277413	-0.0110305	-0.00137842	-0.00657308	-0.0318638	-0.0790299	-0.145898	-0.226379	-0.31103	-0.38809	-0.444888	-0.46945	-0.452139	-0.38712	-0.273479
0	1.24446	1.37457	1.3845	1.27917	1.0733	0.789652	0.456649	0.105505	-0.232712	-0.529882	-0.76323	-0.91709	-0.983928	-0.964526	-0.867378	-0.707381	-0.503987	-0.279021	-0.05441	0.149959	0.318034	0.43888	0.507353	0.524118	0.495048	0.430108	0.341862	0.243791	0.148627	0.0668788	0.00571324	-0.0316821	-0.0462095	-0.042442	-0.0277413	-0.0110305	-0.00137842	-0.00657308	-0.0318638	-0.0790299	-0.145898	-0.226379	-0.31103	-0.38809	-0.444888	-0.46945	-0.452139	-0.38712	-0.273479
0	1.24446	1.37457	1.3845	1.27917	1.0733	0.789652	0.456649	0.105505	-0.232712	-0.529882	-0.76323	-0.91709	-0.983928	-0.964526	-0.867378	-0.707381	-0.503987	-0.279021	-0.05441	0.149959	0.318034	0.43888	0.507353	0.524118	0.495048	0.430108	0.341862	0.243791	0.148627	0.0668788	0.00571324	-0.0316821	-0.0462095	-0.042442	-0.0277413	-0.0110305	-0.00137842	-0.00657308	-0.0318638	-0.0790299	-0.145898	-0.226379	-0.31103	-0.38809	-0.444888	-0.46945	-0.452139	-0.38712	-0.273479
0	1.24446	1.37457	1.3845	1.27917	1.0733	0.789652	0.456649	0.105505	-0.232712	-0.529882	-0.76323	-0.91709	-0.983928	-0.964526	-0.867378	-0.707381	-0.503987	-0.279021	-0.05441	0.149959	0.318034	0.43888	0.507353	0.524118	0.495048	0.430108	0.341862	0.243791	0.148627	0.0668788	0.00571324	-0.0316821	-0.0462095	-0.042442	-0.0277413	-0.0110305	-0.00137842	-0.00657308	-0.0318638	-0.0790299	-0.145898	-0.226379	-0.31103	-0.38809	-0.444888	-0.46945	-0.452139	-0.38712	-0.273479
0	1.24446	1.37457	1.3845	1.27917	1.0733	0.789652	0.456649	0.105505	-0.232712	-0.529882	-0.76323	-0.91709	-0.983928	-0.964526	-0.867378	-0.707381	-0.503987	-0.279021	-0.05441	0.149959	0.318034	0.43888	0.507353	0.524118	0.495048	0.430108	0.341862	0.243791	0.148627	0.0668788	0.00571324	-0.0316821	-0.0462095	-0.042442	-0.0277413	-0.0110305	-0.00137842	-0.00657308	-0.0318638	-0.0790299	-0.145898	-0.226379	-0.31103	-0.38809	-0.444888	-0.46945	-0.452139	-0.38712	-0.273479
0	1.24446	1.37457	1.3845	1.27917	1.0733	0.789652	0.456649	0.105505	-0.232712	-0.529882	-0.76323	-0.91709	-0.983928	-0.964526	-0.867378	-0.707381	-0.503987	-0.279021	-0.05441	0.149959	0.318034	0.43888	0.507353	0.524118	0.495048	0.430108	0.341862	0.243791	0.148627	0.0668788	0.00571324	-0.0316821	-0.0462095	-0.042442	-0.0277413	-0.0110305	-0.00137842	-0.00657308	-0.0318638	-0.0790299	-0.145898	-0.226379	-0.31103	-0.38809	-0.444888	-0.46945	-0.452139	-0.38712	-0.273479
0	1.24446	1.37457	1.3845	1.27917	1.0733	0.789652	0.456649	0.105505	-0.232712	-0.529882	-0.76323	-0.91709	-0.983928	-0.964526	-0.867378	-0.707381	-0.503987	-0.279021	-0.05441	0.149959	0.318034	0.43888	0.507353	0.524118	0.495048	0.430108	0.341862	0.243791	0.148627	0.0668788	0.00571324	-0.0316821	-0.0462095	-0.042442	-0.0277413	-0.0110305	-0.00137842	-0.00657308	-0.0318638	-0.0790299	-0.145898	-0.226379	-0.31103	-0.38809	-0.444888	-0.46945	-0.452139	-0.38712	-0.273479
0	1.24446	1.37457	1.3845	1.27917	1.0733	0.789652	0.456649	0.105505	-0.232712	-0.529882	-0.76323	-0.91709	-0.983928	-0.964526	-0.867378	-0.707381	-0.503987	-0.279021	-0.05441	0.149959	0.318034	0.43888	0.507353	0.524118	0.495048	0.430108	0.341862	0.243791	0.148627	0.0668788	0.00571324	-0.0316821	-0.0462095	-0.042442	-0.0277413	-0.0110305	-0.00137842	-0.00657308	-0.0318638	-0.0790299	-0.145898	-0.226379	-0.31103	-0.38809	-0.444888	-0.46945	-0.452139	-0.38712	-0.273479
0	1.24446	1.37457	1.3845	1.27917	1.0733	0.789652	0.456649	0.105505	-0.232712	-0.529882	-0.76323	-0.91709	-0.983928	-0.964526	-0.867378	-0.707381	-0.503987	-0.279021	-0.05441	0.149959	0.318034	0.43888	0.507353	0.524118	0.495048	0.430108	0.341862	0.243791	0.148627	0.0668788	0.00571324	-0.0316821	-0.0462095	-0.042442	-0.0277413	-0.0110305	-0.00137842	-0.00657308	-0.0318638	-0.0790299	-0.145898	-0.226379	-0.31103	-0.38809	-0.444888	-0.46945	-0.452139	-0.38712	-0.273479
0	1.24446	1.37457	1.3845	1.27917	1.0733	0.789652	0.456649	0.105505	-0.232712	-0.529882	-0.76323	-0.91709	-0.983928	-0.964526	-0.867378	-0.707381	-0.503987	-0.279021	-0.05441	0.149959	0.318034	0.43888	0.507353	0.524118	0.495048	0.430108	0.341862	0.243791	0.148627	0.0668788	0.00571324	-0.0316821	-0.0462095	-0.042442	-0.0277413	-0.0110305	-0.00137842	-0.00657308	-0.0318638	-0.0790299	-0.145898	-0.226379	-0.31103	-0.38809	-0.444888	-0.46945	-0.452139	-0.38712	-0.273479
0	1.24446	1.37457	1.3845	1.27917	1.0733	0.789652	0.456649	0.105505	-0.232712	-0.529882	-0.76323	-0.91709	-0.983928	-0.964526	-0.867378	-0.707381	-0.503987	-0.279021	-0.05441	0.149959	0.318034	0.43888	0.507353	0.524118	0.495048	0.430108	0.341862	0.243791	0.148627	0.0668788	0.00571324	-0.0316821	-0.0462095	-0.042442	-0.0277413	-0.0110305	-0.00137842	-0.00657308	-0.0318638	-0.0790299	-0.145898	-0.226379	-0.31103	-0.38809	-0.444888	-0.46945	-0.452139	-0.38712	-0.273479
0	1.24446	1.37457	1.3845	1.27917	1.0733	0.789652	0.456649	0.105505	-0.232712	-0.529882	-0.76323	-0.91709	-0.983928	-0.964526	-0.867378	-0.707381	-0.503987	-0.279021	-0.05441	0.149959	0.318034	0.43888	0.507353	0.524118	0.495048	0.430108	0.341862	0.243791	0.148627	0.0668788	0.00571324	-0.0316821	-0.0462095	-0.042442	-0.0277413	-0.0110305	-0.00137842	-0.00657308	-0.0318638	-0.0790299	-0.145898	-0.226379	-0.31103	-0.38809	-0.444888	-0.46945	-0.452139	-0.38712	-0.273479
0	1.24446	1.37457	1.3845	1.27917	1.0733	0.789652	0.456649	0.105505	-0.232712	-0.529882	-0.76323	-0.91709	-0.983928	-0.964526	-0.867378	-0.707381	-0.503987	-0.279021	-0.05441	0.149959	0.318034	0.43888	0.507353	0.524118	0.495048	0.430108	0.341862	0.243791	0.148627	0.0668788	0.00571324	-0.0316821	-0.0462095	-0.042442	-0.0277413	-0.0110305	-0.00137842	-0.00657308	-0.0318638	-0.0790299	-0.145898	-0.226379	-0.31103	-0.38809	-0.444888	-0.46945	-0.452139	-0.38712	-0.273479
0	1.24446	1.37457	1.3845	1.27917	1.0733	0.789652	0.456649	0.105505	-0.232712	-0.529882	-0.76323	-0.91709	-0.983928	-0.964526	-0.867378	-0.707381	-0.503987	-0.279021	-0.05441	0.149959	0.318034	0.43888	0.507353	0.524118	0.495048	0.430108	0.341862	0.243791	0.148627	0.0668788	0.00571324	-0.0316821	-0.0462095	-0.042442	-0.0277413	-0.0110305	-0.00137842	-0.00657308	-0.0318638	-0.0790299	-0.145898	-0.226379	-0.31103	-0.38809	-0.444888	-0.46945	-0.452139	-0.38712	-0.273479
0	1.24446	1.37457	1.3845	1.27917	1.0733	0.789652	0.456649	0.105505	-0.232712	-0.529882	-0.76323	-0.91709	-0.983928	-0.964526	-0.867378	-0.707381	-0.503987	-0.279021	-0.05441	0.149959	0.318034	0.43888	0.507353	0.524118	0.495048	0.430108	0.341862	0.243791	0.148627	0.0668788	0.00571324	-0.0316821	-0.0462095	-0.042442	-0.0277413	-0.0110305	-0.00137842	-0.00657308	-0.0318638	-0.0790299	-0.145898	-0.226379	-0.31103	-0.38809	-0.444888	-0.46945	-0.452139	-0.38712	-0.273479
0	1.24446	1.37457	1.3845	1.27917	1.0733	0.789652	0.456649	0.105505	-0.232712	-0.529882	-0.76323	-0.91709	-0.983928	-0.964526	-0.867378	-0.707381	-0.503987	-0.279021	-0.05441	0.149959	0.318034	0.43888	0.507353	0.524118	0.495048	0.430108	0.341862	0.243791	0.148627	0.0668788	0.00571324	-0.0316821	-0.0462095	-0.042442	-0.0277413	-0.0110305	-0.00137842	-0.00657308	-0.0318638	-0.0790299	-0.145898	-0.226379	-0.31103	-0.38809	-0.444888	-0.46945	-0.452139	-0.38712	-0.273479
0	1.24446	1.37457	1.3845	1.27917	1.0733	0.789652	0.456649	0.105505	-0.232712	-0.529882	-0.76323	-0.91709	-0.983928	-0.964526	-0.867378	-0.707381	-0.503987	-0.279021	-0.05441	0.149959	0.318034	0.43888	0.507353	0.524118	0.495048	0.430108	0.341862	0.243791	0.148627	0.0668788	0.00571324	-0.0316821	-0.0462095	-0.042442	-0.0277413	-0.0110305	-0.00137842	-0.00657308	-0.0318638	-0.0790299	-0.145898	-0.226379	-0.31103	-0.38809	-0.444888	-0.46945	-0.452139	-0.38712	-0.273479
0	1.24446	1.37457	1.3845	1.27917	1.0733	0.789652	0.456649	0.105505	-0.232712	-0.529882	-0.76323	-0.91709	-0.983928	-0.964526	-0.867378	-0.707381	-0.503987	-0.279021	-0.05441	0.149959	0.318034	0.43888	0.507353	0.524118	0.495048	0.430108	0.341862	0.243791	0.148627	0.0668788	0.00571324	-0.0316821	-0.0462095	-0.042442	-0.0277413	-0.0110305	-0.00137842	-0.00657308	-0.0318638	-0.0790299	-0.145898	-0.226379	-0.31103	-0.38809	-0.444888	-0.46945	-0.452139	-0.38712	-0.273479
0	1.24446	1.37457	1.3845	1.27917	1.0733	0.789652	0.456649	0.105505	-0.232712	-0.529882	-0.76323	-0.91709	-0.983928	-0.964526	-0.867378	-0.707381	-0.503987	-0.279021	-0.05441	0.149959	0.318034	0.43888	0.507353	0.524118	0.495048	0.430108	0.341862	0.243791	0.148627	0.0668788	0.00571324	-0.0316821	-0.0462095	-0.042442	-0.0277413	-0.0110305	-0.00137842	-0.00657308	-0.0318638	-0.0790299	-0.145898	-0.226379	-0.31103	-0.38809	-0.444888	-0.46945	-0.452139	-0.38712	-0.273479
0	1.24446	1.37457	1.3845	1.27917	1.0733	0.789652	0.456649	0.105505	-0.232712	-0.529882	-0.76323	-0.91709	-0.983928	-0.964526	-0.867378	-0.707381	-0.503987	-0.279021	-0.05441	0.149959	0.318034	0.43888	0.507353	0.524118	0.495048	0.430108	0.341862	0.243791	0.148627	0.0668788	0.00571324	-0.0316821	-0.0462095	-0.042442	-0.0277413	-0.0110305	-0.00137842	-0.00657308	-0.0318638	-0.0790299	-0.145898	-0.226379	-0.31103	-0.38809	-0.444888	-0.46945	-0.452139	-0.38712	-0.273479
0	1.24446	1.37457	1.3845	1.27917	1.0733	0.789652	0.456649	0.105505	-0.232712	-0.529882	-0.76323	-0.91709	-0.983928	-0.964526	-0.867378	-0.707381	-0.503987	-0.279021	-0.05441	0.149959	0.318034	0.43888	0.507353	0.524118	0.495048	0.430108	0.341862	0.243791	0.148627	0.0668788	0.00571324	-0.0316821	-0.0462095	-0.042442	-0.0277413	-0.0110305	-0.00137842	-0.00657308	-0.0318638	-0.0790299	-0.145898	-0.226379	-0.31103	-0.38809	-0.444888	-0.46945	-0.452139	-0.38712	-0.273479
0	1.24446	1.37457	1.3845	1.27917	1.0733	0.789652	0.456649	0.105505	-0.232712	-0.529882	-0.76323	-0.91709	-0.983928	-0.964526	-0.867378	-0.707381	-0.503987	-0.279021	-0.05441	0.149959	0.318034	0.43888	0.507353	0.524118	0.495048	0.430108	0.341862	0.243791	0.148627	0.0668788	0.00571324	-0.0316821	-0.0462095	-0.042442	-0.0277413	-0.0110305	-0.00137842	-0.00657308	-0.0318638	-0.0790299	-0.145898	-0.226379	-0.31103	-0.38809	-0.444888	-0.46945	-0.452139	-0.38712	-0.273479
0	1.24446	1.37457	1.3845	1.27917	1.0733	0.789652	0.456649	0.105505	-0.232712	-0.529882	-0.76323	-0.91709	-0.983928	-0.964526	-0.867378	-0.707381	-0.503987	-0.279021	-0.05441	0.149959	0.318034	0.43888	0.507353	0.524118	0.495048	0.430108	0.341862	0.243791	0.148627	0.0668788	0.00571324	-0.0316821	-0.0462095	-0.042442	-0.0277413	-0.0110305	-0.00137842	-0.00657308	-0.0318638	-0.0790299	-0.145898	-0.226379	-0.31103	-0.38809	-0.444888	-0.46945	-0.452139	-0.38712	-0.273479
0	1.24446	1.37457	1.3845	1.27917	1.0733	0.789652	0.456649	0.105505	-0.232712	-0.529882	-0.76323	-0.91709	-0.983928	-0.964526	-0.867378	-0.707381	-0.503987	-0.279021	-0.05441	0.149959	0.318034	0.43888	0.507353	0.524118	0.495048	0.430108	0.341862	0.243791	0.148627	0.0668788	0.00571324	-0.0316821	-0.0462095	-0.042442	-0.0277413	-0.0110305	-0.00137842	-0.00657308	-0.0318638	-0.0790299	-0.145898	-0.226379	-0.31103	-0.38809	-0.444888	-0.46945	-0.452139	-0.38712	-0.273479
0	1.24446	1.37457	1.3845	1.27917	1.0733	0.789652	0.456649	0.105505	-0.232712	-0.529882	-0.76323	-0.91709	-0.983928	-0.964526	-0.867378	-0.707381	-0.503987	-0.279021	-0.05441	0.149959	0.318034	0.43888	0.507353	0.524118	0.495048	0.430108	0.341862	0.243791	0.148627	0.0668788	0.00571324	-0.0316821	-0.0462095	-0.042442	-0.0277413	-0.0110305	-0.00137842	-0.00657308	-0.0318638	-0.0790299	-0.145898	-0.226379	-0.31103	-0.38809	-0.444888	-0.46945	-0.452139	-0.38712	-0.273479
0	1.24446	1.37457	1.3845	1.27917	1.0733	0.789652	0.456649	0.105505	-0.232712	-0.529882	-0.76323	-0.91709	-0.983928	-0.964526	-0.867378	-0.707381	-0.503987	-0.279021	-0.05441	0.149959	0.318034	0.43888	0.507353	0.524118	0.495048	0.430108	0.341862	0.243791	0.148627	0.0668788	0.00571324	-0.0316821	-0.0462095	-0.042442	-0.0277413	-0.0110305	-0.00137842	-0.00657308	-0.0318638	-0.0790299	-0.145898	-0.226379	-0.31103	-0.38809	-0.444888	-0.46945	-0.452139	-0.38712	-0.273479
0	1.24446	1.37457	1.3845	1.27917	1.0733	0.789652	0.456649	0.105505	-0.232712	-0.529882	-0.76323	-0.91709	-0.983928	-0.964526	-0.867378	-0.707381	-0.503987	-0.279021	-0.05441	0.149959	0.318034	0.43888	0.507353	0.524118	0.495048	0.430108	0.341862	0.243791	0.148627	0.0668788	0.00571324	-0.0316821	-0.0462095	-0.042442	-0.0277413	-0.0110305	-0.00137842	-0.00657308	-0.0318638	-0.0790299	-0.145898	-0.226379	-0.31103	-0.38809	-0.444888	-0.46945	-0.452139	-0.38712	-0.273479
0	1.24446	1.37457	1.3845	1.27917	1.0733	0.789652	0.456649	0.105505	-0.232712	-0.529882	-0.76323	-0.91709	-0.983928	-0.964526	-0.867378	-0.707381	-0.503987	-0.279021	-0.05441	0.149959	0.318034	0.43888	0.507353	0.524118	0.495048	0.430108	0.341862	0.243791	0.148627	0.0668788	0.00571324	-0.0316821	-0.0462095	-0.042442	-0.0277413	-0.0110305	-0.00137842	-0.00657308	-0.0318638	-0.0790299	-0.145898	-0.226379	-0.31103	-0.38809	-0.444888	-0.46945	-0.452139	-0.38712	-0.273479
0	1.24446	1.37457	1.3845	1.27917	1.0733	0.789652	0.456649	0.105505	-0.232712	-0.529882	-0.76323	-0.91709	-0.983928	-0.964526	-0.867378	-0.707381	-0.503987	-0.279021	-0.05441	0.149959	0.318034	0.43888	0.507353	0.524118	0.495048	0.430108	0.341862	0.243791	0.148627	0.0668788	0.00571324	-0.0316821	-0.0462095	-0.042442	-0.0277413	-0.0110305	-0.00137842	-0.00657308	-0.0318638	-0.0790299	-0.145898	-0.226379	-0.31103	-0.38809	-0.444888	-0.46945	-0.452139	-0.38712	-0.273479
0	1.24446	1.37457	1.3845	1.27917	1.0733	0.789652	0.456649	0.105505	-0.232712	-0.529882	-0.76323	-0.91709	-0.983928	-0.964526	-0.867378	-0.707381	-0.503987	-0.279021	-0.05441	0.149959	0.318034	0.43888	0.507353	0.524118	0.495048	0.430108	0.341862	0.243791	0.148627	0.0668788	0.00571324	-0.0316821	-0.0462095	-0.042442	-0.0277413	-0.0110305	-0.00137842	-0.00657308	-0.0318638	-0.0790299	-0.145898	-0.226379	-0.31103	-0.38809	-0.444888	-0.46945	-0.452139	-0.38712	-0.273479
0	1.24446	1.37457	1.3845	1.27917	1.0733	0.789652	0.456649	0.105505	-0.232712	-0.529882	-0.76323	-0.91709	-0.983928	-0.964526	-0.867378	-0.707381	-0.503987	-0.279021	-0.05441	0.149959	0.318034	0.43888	0.507353	0.524118	0.495048	0.430108	0.341862	0.243791	0.148627	0.0668788	0.00571324	-0.0316821	-0.0462095	-0.042442	-0.0277413	-0.0110305	-0.00137842	-0.00657308	-0.0318638	-0.0790299	-0.145898	-0.226379	-0.31103	-0.38809	-0.444888	-0.46945	-0.452139	-0.38712	-0.273479
0	1.24446	1.37457	1.3845	1.27917	1.0733	0.789652	0.456649	0.105505	-0.232712	-0.529882	-0.76323	-0.91709	-0.983928	-0.964526	-0.867378	-0.707381	-0.503987	-0.279021	-0.05441	0.149959	0.318034	0.43888	0.507353	0.524118	0.495048	0.430108	0.341862	0.243791	0.148627	0.0668788	0.00571324	-0.0316821	-0.0462095	-0.042442	-0.0277413	-0.0110305	-0.00137842	-0.00657308	-0.0318638	-0.0790299	-0.145898	-0.226379	-0.31103	-0.38809	-0.444888	-0.46945	-0.452139	-0.38712	-0.273479
0	1.24446	1.37457	1.3845	1.27917	1.0733	0.789652	0.456649	0.105505	-0.232712	-0.529882	-0.76323	-0.91709	-0.983928	-0.964526	-0.867378	-0.707381	-0.503987	-0.279021	-0.05441	0.149959	0.318034	0.43888	0.507353	0.524118	0.495048	0.430108	0.341862	0.243791	0.148627	0.0668788	0.00571324	-0.0316821	-0.0462095	-0.042442	-0.0277413	-0.0110305	-0.00137842	-0.00657308	-0.0318638	-0.0790299	-0.145898	-0.226379	-0.31103	-0.38809	-0.444888	-0.46945	-0.452139	-0.38712	-0.273479
0	1.24446	1.37457	1.3845	1.27917	1.0733	0.789652	0.456649	0.105505	-0.232712	-0.529882	-0.76323	-0.91709	-0.983928	-0.964526	-0.867378	-0.707381	-0.503987	-0.279021	-0.05441	0.149959	0.318034	0.43888	0.507353	0.524118	0.495048	0.430108	0.341862	0.243791	0.148627	0.0668788	0.00571324	-0.0316821	-0.0462095	-0.042442	-0.0277413	-0.0110305	-0.00137842	-0.00657308	-0.0318638	-0.0790299	-0.145898	-0.226379	-0.31103	-0.38809	-0.444888	-0.46945	-0.452139	-0.38712	-0.273479
0	1.24446	1.37457	1.3845	1.27917	1.0733	0.789652	0.456649	0.105505	-0.232712	-0.529882	-0.76323	-0.91709	-0.983928	-0.964526	-0.867378	-0.707381	-0.503987	-0.279021	-0.05441	0.149959	0.318034	0.43888	0.507353	0.524118	0.495048	0.430108	0.341862	0.243791	0.148627	0.0668788	0.00571324	-0.0316821	-0.0462095	-0.042442	-0.0277413	-0.0110305	-0.00137842	-0.00657308	-0.0318638	-0.0790299	-0.145898	-0.226379	-0.31103	-0.38809	-0.444888	-0.46945	-0.452139	-0.38712	-0.273479
0	1.24446	1.37457	1.3845	1.27917	1.0733	0.789652	0.456649	0.105505	-0.232712	-0.529882	-0.76323	-0.91709	-0.983928	-0.964526	-0.867378	-0.707381	-0.503987	-0.279021	-0.05441	0.149959	0.318034	0.43888	0.507353	0.524118	0.495048	0.430108	0.341862	0.243791	0.148627	0.0668788	0.00571324	-0.0316821	-0.0462095	-0.042442	-0.0277413	-0.0110305	-0.00137842	-0.00657308	-0.0318638	-0.0790299	-0.145898	-0.226379	-0.31103	-0.38809	-0.444888	-0.46945	-0.452139	-0.38712	-0.273479
0	1.24446	1.37457	1.3845	1.27917	1.0733	0.789652	0.456649	0.105505	-0.232712	-0.529882	-0.76323	-0.91709	-0.983928	-0.964526	-0.867378	-0.707381	-0.503987	-0.279021	-0.05441	0.149959	0.318034	0.43888	0.507353	0.524118	0.495048	0.430108	0.341862	0.243791	0.148627	0.0668788	0.00571324	-0.0316821	-0.0462095	-0.042442	-0.0277413	-0.0110305	-0.00137842	-0.00657308	-0.0318638	-0.0790299	-0.145898	-0.226379	-0.31103	-0.38809	-0.444888	-0.46945	-0.452139	-0.38712	-0.273479
0	1.24446	1.37457	1.3845	1.27917	1.0733	0.789652	0.456649	0.105505	-0.232712	-0.529882	-0.76323	-0.91709	-0.983928	-0.964526	-0.867378	-0.707381	-0.503987	-0.279021	-0.05441	0.149959	0.318034	0.43888	0.507353	0.524118	0.495048	0.430108	0.341862	0.243791	0.148627	0.0668788	0.00571324	-0.0316821	-0.0462095	-0.042442	-0.0277413	-0.0110305	-0.00137842	-0.00657308	-0.0318638	-0.0790299	-0.145898	-0.226379	-0.31103	-0.38809	-0.444888	-0.46945	-0.452139	-0.38712	-0.273479
0	1.24446	1.37457	1.3845	1.27917	1.0733	0.789652	0.456649	0.105505	-0.232712	-0.529882	-0.76323	-0.91709	-0.983928	-0.964526	-0.867378	-0.707381	-0.503987	-0.279021	-0.05441	0.149959	0.318034	0.43888	0.507353	0.524118	0.495048	0.430108	0.341862	0.243791	0.148627	0.0668788	0.00571324	-0.0316821	-0.0462095	-0.042442	-0.0277413	-0.0110305	-0.00137842	-0.00657308	-0.0318638	-0.0790299	-0.145898	-0.226379	-0.31103	-0.38809	-0.444888	-0.46945	-0.452139	-0.38712	-0.273479
0	1.24446	1.37457	1.3845	1.27917	1.0733	0.789652	0.456649	0.105505	-0.232712	-0.529882	-0.76323	-0.91709	-0.983928	-0.964526	-0.867378	-0.707381	-0.503987	-0.279021	-0.05441	0.149959	0.318034	0.43888	0.507353	0.524118	0.495048	0.430108	0.341862	0.243791	0.148627	0.0668788	0.00571324	-0.0316821	-0.0462095	-0.042442	-0.0277413	-0.0110305	-0.00137842	-0.00657308	-0.0318638	-0.0790299	-0.145898	-0.226379	-0.31103	-0.38809	-0.444888	-0.46945	-0.452139	-0.38712	-0.273479
0	1.24446	1.37457	1.3845	1.27917	1.0733	0.789652	0.456649	0.105505	-0.232712	-0.529882	-0.76323	-0.91709	-0.983928	-0.964526	-0.867378	-0.707381	-0.503987	-0.279021	-0.05441	0.149959	0.318034	0.43888	0.507353	0.524118	0.495048	0.430108	0.341862	0.243791	0.148627	0.0668788	0.00571324	-0.0316821	-0.0462095	-0.042442	-0.0277413	-0.0110305	-0.00137842	-0.00657308	-0.0318638	-0.0790299	-0.145898	-0.226379	-0.31103	-0.38809	-0.444888	-0.46945	-0.452139	-0.38712	-0.273479
0	1.24446	1.37457	1.3845	1.27917	1.0733	0.789652	0.456649	0.105505	-0.232712	-0.529882	-0.76323	-0.91709	-0.983928	-0.964526	-0.867378	-0.707381	-0.503987	-0.279021	-0.05441	0.149959	0.318034	0.43888	0.507353	0.524118	0.495048	0.430108	0.341862	0.243791	0.148627	0.0668788	0.00571324	-0.0316821	-0.0462095	-0.042442	-0.0277413	-0.0110305	-0.00137842	-0.00657308	-0.0318638	-0.0790299	-0.145898	-0.226379	-0.31103	-0.38809	-0.444888	-0.46945	-0.452139	-0.38712	-0.273479
0	1.24446	1.37457	1.3845	1.27917	1.0733	0.789652	0.456649	0.105505	-0.232712	-0.529882	-0.76323	-0.91709	-0.983928	-0.964526	-0.867378	-0.707381	-0.503987	-0.279021	-0.05441	0.149959	0.318034	0.43888	0.507353	0.524118	0.495048	0.430108	0.341862	0.243791	0.148627	0.0668788	0.00571324	-0.0316821	-0.0462095	-0.042442	-0.0277413	-0.0110305	-0.00137842	-0.00657308	-0.0318638	-0.0790299	-0.145898	-0.226379	-0.31103	-0.38809	-0.444888	-0.46945	-0.452139	-0.38712	-0.273479
0	1.24446	1.37457	1.3845	1.27917	1.0733	0.789652	0.456649	0.105505	-0.232712	-0.529882	-0.76323	-0.91709	-0.983928	-0.964526	-0.867378	-0.707381	-0.503987	-0.279021	-0.05441	0.149959	0.318034	0.43888	0.507353	0.524118	0.495048	0.430108	0.341862	0.243791	0.148627	0.0668788	0.00571324	-0.0316821	-0.0462095	-0.042442	-0.0277413	-0.0110305	-0.00137842	-0.00657308	-0.0318638	-0.0790299	-0.145898	-0.226379	-0.31103	-0.38809	-0.444888	-0.46945	-0.452139	-0.38712	-0.273479
0	1.24446	1.37457	1.3845	1.27917	1.0733	0.789652	0.456649	0.105505	-0.232712	-0.529882	-0.76323	-0.91709	-0.983928	-0.964526	-0.867378	-0.707381	-0.503987	-0.279021	-0.05441	0.149959	0.318034	0.43888	0.507353	0.524118	0.495048	0.430108	0.341862	0.243791	0.148627	0.0668788	0.00571324	-0.0316821	-0.0462095	-0.042442	-0.0277413	-0.0110305	-0.00137842	-0.00657308	-0.0318638	-0.0790299	-0.145898	-0.226379	-0.31103	-0.38809	-0.444888	-0.46945	-0.452139	-0.38712	-0.273479
0	1.24446	1.37457	1.3845	1.27917	1.0733	0.789652	0.456649	0.105505	-0.232712	-0.529882	-0.76323	-0.91709	-0.983928	-0.964526	-0.867378	-0.707381	-0.503987	-0.279021	-0.05441	0.149959	0.318034	0.43888	0.507353	0.524118	0.495048	0.430108	0.341862	0.243791	0.148627	0.0668788	0.00571324	-0.0316821	-0.0462095	-0.042442	-0.0277413	-0.0110305	-0.00137842	-0.00657308	-0.0318638	-0.0790299	-0.145898	-0.226379	-0.31103	-0.38809	-0.444888	-0.46945	-0.452139	-0.38712	-0.273479
0	1.24446	1.37457	1.3845	1.27917	1.0733	0.789652	0.456649	0.105505	-0.232712	-0.529882	-0.76323	-0.91709	-0.983928	-0.964526	-0.867378	-0.707381	-0.503987	-0.279021	-0.05441	0.149959	0.318034	0.43888	0.507353	0.524118	0.495048	0.430108	0.341862	0.243791	0.148627	0.0668788	0.00571324	-0.0316821	-0.0462095	-0.042442	-0.0277413	-0.0110305	-0.00137842	-0.00657308	-0.0318638	-0.0790299	-0.145898	-0.226379	-0.31103	-0.38809	-0.444888	-0.46945	-0.452139	-0.38712	-0.273479
0	1.24446	1.37457	1.3845	1.27917	1.0733	0.789652	0.456649	0.105505	-0.232712	-0.529882	-0.76323	-0.91709	-0.983928	-0.964526	-0.867378	-0.707381	-0.503987	-0.279021	-0.05441	0.149959	0.318034	0.43888	0.507353	0.524118	0.495048	0.430108	0.341862	0.243791	0.148627	0.0668788	0.00571324	-0.0316821	-0.0462095	-0.042442	-0.0277413	-0.0110305	-0.00137842	-0.00657308	-0.0318638	-0.0790299	-0.145898	-0.226379	-0.31103	-0.38809	-0.444888	-0.46945	-0.452139	-0.38712	-0.273479
0	1.24446	1.37457	1.3845	1.27917	1.0733	0.789652	0.456649	0.105505	-0.232712	-0.529882	-0.76323	-0.91709	-0.983928	-0.964526	-0.867378	-0.707381	-0.503987	-0.279021	-0.05441	0.149959	0.318034	0.43888	0.507353	0.524118	0.495048	0.430108	0.341862	0.243791	0.148627	0.0668788	0.00571324	-0.0316821	-0.0462095	-0.042442	-0.0277413	-0.0110305	-0.00137842	-0.00657308	-0.0318638	-0.0790299	-0.145898	-0.226379	-0.31103	-0.38809	-0.444888	-0.46945	-0.452139	-0.38712	-0.273479
0	1.24446	1.37457	1.3845	1.27917	1.0733	0.789652	0.456649	0.105505	-0.232712	-0.529882	-0.76323	-0.91709	-0.983928	-0.964526	-0.867378	-0.707381	-0.503987	-0.279021	-0.05441	0.149959	0.318034	0.43888	0.507353	0.524118	0.495048	0.430108	0.341862	0.243791	0.148627	0.0668788	0.00571324	-0.0316821	-0.0462095	-0.042442	-0.0277413	-0.0110305	-0.00137842	-0.00657308	-0.0318638	-0.0790299	-0.145898	-0.226379	-0.31103	-0.38809	-0.444888	-0.46945	-0.452139	-0.38712	-0.273479
0	1.24446	1.37457	1.3845	1.27917	1.0733	0.789652	0.456649	0.105505	-0.232712	-0.529882	-0.76323	-0.91709	-0.983928	-0.964526	-0.867378	-0.707381	-0.503987	-0.279021	-0.05441	0.149959	0.318034	0.43888	0.507353	0.524118	0.495048	0.430108	0.341862	0.243791	0.148627	0.0668788	0.00571324	-0.0316821	-0.0462095	-0.042442	-0.0277413	-0.0110305	-0.00137842	-0.00657308	-0.0318638	-0.0790299	-0.145898	-0.226379	-0.31103	-0.38809	-0.444888	-0.46945	-0.452139	-0.38712	-0.273479
0	1.24446	1.37457	1.3845	1.27917	1.0733	0.789652	0.456649	0.105505	-0.232712	-0.529882	-0.76323	-0.91709	-0.983928	-0.964526	-0.867378	-0.707381	-0.503987	-0.279021	-0.05441	0.149959	0.318034	0.43888	0.507353	0.524118	0.495048	0.430108	0.341862	0.243791	0.148627	0.0668788	0.00571324	-0.0316821	-0.0462095	-0.042442	-0.0277413	-0.0110305	-0.00137842	-0.00657308	-0.0318638	-0.0790299	-0.145898	-0.226379	-0.31103	-0.38809	-0.444888	-0.46945	-0.452139	-0.38712	-0.273479
0	1.24446	1.37457	1.3845	1.27917	1.0733	0.789652	0.456649	0.105505	-0.232712	-0.529882	-0.76323	-0.91709	-0.983928	-0.964526	-0.867378	-0.707381	-0.503987	-0.279021	-0.05441	0.149959	0.318034	0.43888	0.507353	0.524118	0.495048	0.430108	0.341862	0.243791	0.148627	0.0668788	0.00571324	-0.0316821	-0.0462095	-0.042442	-0.0277413	-0.0110305	-0.00137842	-0.00657308	-0.0318638	-0.0790299	-0.145898	-0.226379	-0.31103	-0.38809	-0.444888	-0.46945	-0.452139	-0.38712	-0.273479
0	1.24446	1.37457	1.3845	1.27917	1.0733	0.789652	0.456649	0.105505	-0.232712	-0.529882	-0.76323	-0.91709	-0.983928	-0.964526	-0.867378	-0.707381	-0.503987	-0.279021	-0.05441	0.149959	0.318034	0.43888	0.507353	0.524118	0.495048	0.430108	0.341862	0.243791	0.148627	0.0668788	0.00571324	-0.0316821	-0.0462095	-0.042442	-0.0277413	-0.0110305	-0.00137842	-0.00657308	-0.0318638	-0.0790299	-0.145898	-0.226379	-0.31103	-0.38809	-0.444888	-0.46945	-0.452139	-0.38712	-0.273479
0	1.24446	1.37457	1.3845	1.27917	1.0733	0.789652	0.456649	0.105505	-0.232712	-0.529882	-0.76323	-0.91709	-0.983928	-0.964526	-0.867378	-0.707381	-0.503987	-0.279021	-0.05441	0.149959	0.318034	0.43888	0.507353	0.524118	0.495048	0.430108	0.341862	0.243791	0.148627	0.0668788	0.00571324	-0.0316821	-0.0462095	-0.042442	-0.0277413	-0.0110305	-0.00137842	-0.00657308	-0.0318638	-0.0790299	-0.145898	-0.226379	-0.31103	-0.38809	-0.444888	-0.46945	-0.452139	-0.38712	-0.273479
0	1.24446	1.37457	1.3845	1.27917	1.0733	0.789652	0.456649	0.105505	-0.232712	-0.529882	-0.76323	-0.91709	-0.983928	-0.964526	-0.867378	-0.707381	-0.503987	-0.279021	-0.05441	0.149959	0.318034	0.43888	0.507353	0.524118	0.495048	0.430108	0.341862	0.243791	0.148627	0.0668788	0.00571324	-0.0316821	-0.0462095	-0.042442	-0.0277413	-0.0110305	-0.00137842	-0.00657308	-0.0318638	-0.0790299	-0.145898	-0.226379	-0.31103	-0.38809	-0.444888	-0.46945	-0.452139	-0.38712	-0.273479
0	1.24446	1.37457	1.3845	1.27917	1.0733	0.789652	0.456649	0.105505	-0.232712	-0.529882	-0.76323	-0.91709	-0.983928	-0.964526	-0.867378	-0.707381	-0.503987	-0.279021	-0.05441	0.149959	0.318034	0.43888	0.507353	0.524118	0.495048	0.430108	0.341862	0.243791	0.148627	0.0668788	0.00571324	-0.0316821	-0.0462095	-0.042442	-0.0277413	-0.0110305	-0.00137842	-0.00657308	-0.0318638	-0.0790299	-0.145898	-0.226379	-0.31103	-0.38809	-0.444888	-0.46945	-0.452139	-0.38712	-0.273479
0	1.24446	1.37457	1.3845	1.27917	1.0733	0.789652	0.456649	0.105505	-0.232712	-0.529882	-0.76323	-0.91709	-0.983928	-0.964526	-0.867378	-0.707381	-0.503987	-0.279021	-0.05441	0.149959	0.318034	0.43888	0.507353	0.524118	0.495048	0.430108	0.341862	0.243791	0.148627	0.0668788	0.00571324	-0.0316821	-0.0462095	-0.042442	-0.0277413	-0.0110305	-0.00137842	-0.00657308	-0.0318638	-0.0790299	-0.145898	-0.226379	-0.31103	-0.38809	-0.444888	-0.46945	-0.452139	-0.38712	-0.273479
0	1.24446	1.37457	1.3845	1.27917	1.0733	0.789652	0.456649	0.105505	-0.232712	-0.529882	-0.76323	-0.91709	-0.983928	-0.964526	-0.867378	-0.707381	-0.503987	-0.279021	-0.05441	0.149959	0.318034	0.43888	0.507353	0.524118	0.495048	0.430108	0.341862	0.243791	0.148627	0.0668788	0.00571324	-0.0316821	-0.0462095	-0.042442	-0.0277413	-0.0110305	-0.00137842	-0.00657308	-0.0318638	-0.0790299	-0.145898	-0.226379	-0.31103	-0.38809	-0.444888	-0.46945	-0.452139	-0.38712	-0.273479
0	1.24446	1.37457	1.3845	1.27917	1.0733	0.789652	0.456649	0.105505	-0.232712	-0.529882	-0.76323	-0.91709	-0.983928	-0.964526	-0.867378	-0.707381	-0.503987	-0.279021	-0.05441	0.149959	0.318034	0.43888	0.507353	0.524118	0.495048	0.430108	0.341862	0.243791	0.148627	0.0668788	0.00571324	-0.0316821	-0.0462095	-0.042442	-0.0277413	-0.0110305	-0.00137842	-0.00657308	-0.0318638	-0.0790299	-0.145898	-0.226379	-0.31103	-0.38809	-0.444888	-0.46945	-0.452139	-0.38712	-0.273479
0	1.24446	1.37457	1.3845	1.27917	1.0733	0.789652	0.456649	0.105505	-0.232712	-0.529882	-0.76323	-0.91709	-0.983928	-0.964526	-0.867378	-0.707381	-0.503987	-0.279021	-0.05441	0.149959	0.318034	0.43888	0.507353	0.524118	0.495048	0.430108	0.341862	0.243791	0.148627	0.0668788	0.00571324	-0.0316821	-0.0462095	-0.042442	-0.0277413	-0.0110305	-0.00137842	-0.00657308	-0.0318638	-0.0790299	-0.145898	-0.226379	-0.31103	-0.38809	-0.444888	-0.46945	-0.452139	-0.38712	-0.273479
0	1.24446	1.37457	1.3845	1.27917	1.0733	0.789652	0.456649	0.105505	-0.232712	-0.529882	-0.76323	-0.91709	-0.983928	-0.964526	-0.867378	-0.707381	-0.503987	-0.279021	-0.05441	0.149959	0.318034	0.43888	0.507353	0.524118	0.495048	0.430108	0.341862	0.243791	0.148627	0.0668788	0.00571324	-0.0316821	-0.0462095	-0.042442	-0.0277413	-0.0110305	-0.00137842	-0.00657308	-0.0318638	-0.0790299	-0.145898	-0.226379	-0.31103	-0.38809	-0.444888	-0.46945	-0.452139	-0.38712	-0.273479
0	1.24446	1.37457	1.3845	1.27917	1.0733	0.789652	0.456649	0.105505	-0.232712	-0.529882	-0.76323	-0.91709	-0.983928	-0.964526	-0.867378	-0.707381	-0.503987	-0.279021	-0.05441	0.149959	0.318034	0.43888	0.507353	0.524118	0.495048	0.430108	0.341862	0.243791	0.148627	0.0668788	0.00571324	-0.0316821	-0.0462095	-0.042442	-0.0277413	-0.0110305	-0.00137842	-0.00657308	-0.0318638	-0.0790299	-0.145898	-0.226379	-0.31103	-0.38809	-0.444888	-0.46945	-0.452139	-0.38712	-0.273479
0	1.24446	1.37457	1.3845	1.27917	1.0733	0.789652	0.456649	0.105505	-0.232712	-0.529882	-0.76323	-0.91709	-0.983928	-0.964526	-0.867378	-0.707381	-0.503987	-0.279021	-0.05441	0.149959	0.318034	0.43888	0.507353	0.524118	0.495048	0.430108	0.341862	0.243791	0.148627	0.0668788	0.00571324	-0.0316821	-0.0462095	-0.042442	-0.0277413	-0.0110305	-0.00137842	-0.00657308	-0.0318638	-0.0790299	-0.145898	-0.226379	-0.31103	-0.38809	-0.444888	-0.46945	-0.452139	-0.38712	-0.273479
0	1.24446	1.37457	1.3845	1.27917	1.0733	0.789652	0.456649	0.105505	-0.232712	-0.529882	-0.76323	-0.91709	-0.983928	-0.964526	-0.867378	-0.707381	-0.503987	-0.279021	-0.05441	0.149959	0.318034	0.43888	0.507353	0.524118	0.495048	0.430108	0.341862	0.243791	0.148627	0.0668788	0.00571324	-0.0316821	-0.0462095	-0.042442	-0.0277413	-0.0110305	-0.00137842	-0.00657308	-0.0318638	-0.0790299	-0.145898	-0.226379	-0.31103	-0.38809	-0.444888	-0.46945	-0.452139	-0.38712	-0.273479
0	1.24446	1.37457	1.3845	1.27917	1.0733	0.789652	0.456649	0.105505	-0.232712	-0.529882	-0.76323	-0.91709	-0.983928	-0.964526	-0.867378	-0.707381	-0.503987	-0.279021	-0.05441	0.149959	0.318034	0.43888	0.507353	0.524118	0.495048	0.430108	0.341862	0.243791	0.148627	0.0668788	0.00571324	-0.0316821	-0.0462095	-0.042442	-0.0277413	-0.0110305	-0.00137842	-0.00657308	-0.0318638	-0.0790299	-0.145898	-0.226379	-0.31103	-0.38809	-0.444888	-0.46945	-0.452139	-0.38712	-0.273479
0	1.24446	1.37457	1.3845	1.27917	1.0733	0.789652	0.456649	0.105505	-0.232712	-0.529882	-0.76323	-0.91709	-0.983928	-0.964526	-0.867378	-0.707381	-0.503987	-0.279021	-0.05441	0.149959	0.318034	0.43888	0.507353	0.524118	0.495048	0.430108	0.341862	0.243791	0.148627	0.0668788	0.00571324	-0.0316821	-0.0462095	-0.042442	-0.0277413	-0.0110305	-0.00137842	-0.00657308	-0.0318638	-0.0790299	-0.145898	-0.226379	-0.31103	-0.38809	-0.444888	-0.46945	-0.452139	-0.38712	-0.273479
0	1.24446	1.37457	1.3845	1.27917	1.0733	0.789652	0.456649	0.105505	-0.232712	-0.529882	-0.76323	-0.91709	-0.983928	-0.964526	-0.867378	-0.707381	-0.503987	-0.279021	-0.05441	0.149959	0.318034	0.43888	0.507353	0.524118	0.495048	0.430108	0.341862	0.243791	0.148627	0.0668788	0.00571324	-0.0316821	-0.0462095	-0.042442	-0.0277413	-0.0110305	-0.00137842	-0.00657308	-0.0318638	-0.0790299	-0.145898	-0.226379	-0.31103	-0.38809	-0.444888	-0.46945	-0.452139	-0.38712	-0.273479
0	1.24446	1.37457	1.3845	1.27917	1.0733	0.789652	0.456649	0.105505	-0.232712	-0.529882	-0.76323	-0.91709	-0.983928	-0.964526	-0.867378	-0.707381	-0.503987	-0.279021	-0.05441	0.149959	0.318034	0.43888	0.507353	0.524118	0.495048	0.430108	0.341862	0.243791	0.148627	0.0668788	0.00571324	-0.0316821	-0.0462095	-0.042442	-0.0277413	-0.0110305	-0.00137842	-0.00657308	-0.0318638	-0.0790299	-0.145898	-0.226379	-0.31103	-0.38809	-0.444888	-0.46945	-0.452139	-0.38712	-0.273479
[truncated: 2 more columns]
