# Supplementary material for: Event-triggered iterative learning control for output constrained multi-agent systems
Source: PLoS One. 2025 Mar 21;20(3):e0315209. doi: 10.1371/journal.pone.0315209 (PMC11927920; doi:10.1371/journal.pone.0315209)
Supplement: S1 Data — (ZIP) [file pone.0315209.s001.zip › S1 data/data - matlab/Figure 4 data/agent 1 501 iterations.xlsx]

## Sheet: Sheet1
agent 1 501 iterations
0	1	1.41	1.6371	1.41	-1.41	1.41	-1.41	1.41	-1.41	1.41	-1.41	1.41	-1.41	1.41	-1.41	1.41	-1.41	1.41	-1.41	1.41	-1.41	1.41	-1.41	1.41	-1.41	1.41	-1.41	1.41	-1.41	1.41	-1.41	1.41	-1.41	1.41	-1.41	1.41	-1.41	1.41	-1.41	1.41	-1.41	1.41	-1.41	1.41	-1.41	1.41	-1.41	1.41	-1.41
0	-0.142215	1.19136	-0.195756	1.17101	-0.199266	1.10397	-0.191478	1.01333	-0.151863	0.894779	-0.0382714	0.712644	0.22525	0.358784	0.797465	-0.441097	1.41	-1.41	1.41	-1.41	1.41	-1.41	1.41	-1.41	1.41	-1.41	1.41	-1.41	1.41	-1.41	1.41	-1.41	1.41	-1.41	1.41	-1.41	1.41	-1.41	1.41	-1.41	1.41	-1.41	1.41	-1.41	1.41	-1.41	1.41	-1.41	1.41
0	-0.142215	1.19136	-0.195756	1.17101	-0.199266	1.10397	-0.191478	1.01333	-0.151863	0.894779	-0.0382714	0.712644	0.22525	0.358784	0.797465	-0.441097	1.41	-1.41	1.41	-1.41	1.41	-1.41	1.41	-1.41	1.41	-1.41	1.41	-1.41	1.41	-1.41	1.41	-1.41	1.41	-1.41	1.41	-1.41	1.41	-1.41	1.41	-1.41	1.41	-1.41	1.41	-1.41	1.41	-1.41	1.41	-1.41	1.41
0	0.109201	0.849971	0.613661	0.0396676	1.41	-1.41	1.41	-1.41	1.41	-1.41	1.41	-1.41	1.41	-1.41	1.41	-1.41	1.41	-1.41	1.41	-1.41	1.41	-1.41	1.41	-1.41	1.41	-1.41	1.41	-1.41	1.41	-1.41	1.41	-1.41	1.41	-1.41	1.41	-1.41	1.41	-1.41	1.41	-1.41	1.41	-1.41	1.41	-1.41	1.41	-1.41	1.41	-1.41	1.41
0	0.349644	0.458126	1.41	-1.14516	1.41	-1.41	1.41	-1.41	1.41	-1.41	1.41	-1.41	1.41	-1.41	1.41	-1.41	1.41	-1.41	1.41	-1.41	1.41	-1.41	1.41	-1.41	1.41	-1.41	1.41	-1.41	1.41	-1.41	1.41	-1.41	1.41	-1.41	1.41	-1.41	1.41	-1.41	1.41	-1.41	1.41	-1.41	1.41	-1.41	1.41	-1.41	1.41	-1.41	1.41
0	0.544599	0.233862	1.41	-1.41	1.41	-1.41	1.41	-1.41	1.41	-1.41	1.41	-1.41	1.41	-1.41	1.41	-1.17429	1.17252	-0.0208985	0.446654	1.41	-1.34509	1.41	-1.41	1.41	-1.41	1.41	-1.41	1.41	-1.41	1.41	-1.41	1.41	-1.41	1.41	-1.41	1.41	-1.41	1.41	-1.41	1.41	-1.41	1.41	-1.41	1.41	-1.41	1.41	-1.41	1.41	-1.41
0	0.698011	0.150584	1.41	-1.06381	1.41	-1.41	1.41	-1.41	1.41	-1.41	1.41	-1.41	1.41	-1.41	1.41	-1.17423	1.17249	-0.0208313	0.190229	1.41	-1.41	1.41	-1.41	1.41	-1.41	1.41	-1.41	1.41	-1.41	1.41	-1.41	1.41	-1.41	1.41	-1.41	1.41	-1.41	1.41	-1.41	1.41	-1.41	1.41	-1.41	1.41	-1.41	1.41	-1.41	1.41	-1.41
0	0.817978	0.164655	1.41	-0.50348	1.41	-0.806361	1.41	-0.93628	1.05819	-0.726432	0.752781	-0.473285	0.251171	0.524391	-1.20017	1.41	-1.41	1.41	-1.41	1.41	-1.41	1.41	-1.41	1.41	-1.41	1.41	-1.41	1.41	-1.41	1.41	-1.41	1.41	-1.41	1.41	-1.41	1.41	-1.41	1.41	-1.41	1.41	-1.41	1.41	-1.41	1.41	-1.41	1.41	-1.41	1.41	-1.41
0	0.911649	0.237372	1.41	0.0841468	1.11294	0.68083	-0.287963	1.41	-1.41	1.41	-1.41	0.752634	-1.41	1.41	-1.41	0.244633	-1.15818	1.41	-1.41	1.41	-1.41	1.41	-1.41	1.41	-1.41	1.41	-1.41	1.41	-1.41	1.41	-1.41	1.41	-1.41	1.41	-1.41	1.41	-1.41	1.41	-1.41	1.41	-1.41	1.41	-1.41	1.41	-1.41	1.41	-1.41	1.41	-1.41
0	0.984757	0.340683	1.41	0.626214	0.328468	1.41	-1.41	1.41	-1.41	1.17255	-1.41	1.41	-1.41	0.0274413	-0.808644	1.41	-1.41	1.41	-1.41	1.41	-1.41	1.41	-1.41	1.41	-1.41	1.41	-1.41	1.41	-1.41	1.41	-1.41	1.41	-1.41	1.41	-1.41	1.41	-1.41	1.41	-1.41	1.41	-1.41	1.41	-1.41	1.41	-1.41	1.41	-1.41	1.41	-1.41
0	1.04181	0.456179	1.32104	1.09165	-0.249746	1.41	-1.41	1.41	-1.41	1.27865	-1.41	1.41	-1.41	0.941739	-1.41	1.41	-1.41	1.1244	-1.02682	1.41	-1.40951	1.41	-1.23551	1.41	-1.16194	1.41	-1.25422	1.41	-1.41	1.41	-1.41	1.41	-1.41	1.41	-1.41	1.41	-1.41	1.41	-1.41	1.41	-1.41	1.41	-1.41	1.41	-1.41	1.41	-1.41	1.41	-1.41
0	1.08633	0.572513	1.11823	1.41	-0.524261	1.41	-1.41	1.41	-1.41	1.41	-1.41	1.26166	-1.41	1.22279	-1.41	1.41	-1.41	1.41	-1.41	1.41	-1.11907	1.41	-0.455766	1.41	0.193518	0.666049	1.19942	-0.879683	1.41	-1.41	1.41	-1.41	1.41	-1.41	1.41	-1.41	1.41	-1.41	1.41	-1.41	1.41	-1.41	1.41	-1.41	1.41	-1.41	1.41	-1.41	1.41
0	1.12107	0.683101	0.948733	1.41	-0.534994	1.41	-1.41	1.41	-1.41	1.34625	-1.41	1.04028	-1.41	1.25236	-1.41	1.41	-1.41	1.41	-1.41	1.41	-0.472902	1.22266	0.97552	-0.359123	1.41	-1.41	1.41	-1.41	1.41	-1.41	1.41	-1.41	1.41	-1.41	1.41	-1.41	1.41	-1.41	1.41	-1.41	1.41	-1.41	1.41	-1.41	1.41	-1.41	1.41	-1.41	1.41
0	1.14818	0.784456	0.836059	1.41	-0.341376	1.41	-1.16211	1.41	-1.41	1.21818	-1.41	0.795162	-1.41	0.980395	-1.41	1.36705	-1.41	1.41	-0.957609	1.21571	0.987319	-0.700573	1.41	-1.41	1.41	-1.41	1.41	-1.41	1.41	-1.41	1.41	-1.41	1.41	-1.41	1.41	-1.41	1.41	-1.41	1.41	-1.41	1.41	-1.41	1.41	-1.41	1.41	-1.41	1.41	-1.41	1.41
0	1.16933	0.875052	0.775151	1.41	-0.0990826	1.41	-0.467549	0.783579	-0.128101	-0.418656	0.735392	-1.41	1.15462	-1.41	0.939012	-1.41	1.41	-1.41	1.41	-1.41	1.41	-1.41	1.41	-1.34769	1.41	-1.41	1.41	-1.41	1.41	-1.41	1.41	-1.41	1.41	-1.41	1.41	-1.41	1.41	-1.41	1.41	-1.41	1.41	-1.41	1.41	-1.41	1.41	-1.41	1.41	-1.41	1.41
0	1.18584	0.954574	0.859679	1.41	0.299867	1.25359	0.599905	-0.770458	1.41	-1.41	-0.403484	-0.919622	1.0316	-1.41	0.953325	-1.41	1.41	-1.41	1.41	-1.41	1.41	-1.41	1.41	-1.41	1.41	-1.41	1.41	-1.41	1.41	-1.41	1.41	-1.41	1.41	-1.41	1.41	-1.41	1.41	-1.41	1.41	-1.41	1.41	-1.41	1.41	-1.41	1.41	-1.41	1.41	-1.41	1.41
0	1.19872	1.09546	0.67059	1.41	0.305849	1.06788	1.02219	-1.41	1.41	-1.41	-1.41	0.0804184	-0.981505	0.248285	-0.856206	0.560193	-0.626591	0.951976	0.0308216	0.421266	1.41	-1.31863	1.41	-1.41	1.41	-1.41	1.41	-1.41	1.41	-1.41	1.41	-1.41	1.41	-1.41	1.41	-1.41	1.41	-1.41	1.41	-1.41	1.41	-1.41	1.41	-1.41	1.35416	-1.41	1.39237	-1.41	1.41
0	1.20877	1.13023	0.714904	1.41	0.504924	0.723314	1.41	-1.41	1.41	-1.41	0.115321	-1.41	0.566838	-1.41	0.969621	-1.41	1.41	-1.41	1.41	-1.41	1.41	-1.41	1.41	-1.12842	1.41	-0.960822	1.41	-0.720417	1.41	-0.352905	0.836037	0.350412	-0.106738	1.41	-1.41	1.41	-1.41	1.41	-1.41	1.41	-1.41	1.41	-1.41	1.41	-1.41	1.39377	-1.41	1.41	-1.41
0	1.21661	1.16197	0.79729	1.41	0.798752	0.326821	1.41	-1.41	1.41	-1.41	-0.104492	-1.27904	0.238782	-1.35058	0.586957	-1.41	1.38241	-1.41	1.41	-1.41	1.41	-1.41	1.41	-0.802505	1.41	-0.250517	1.08933	0.844539	-0.680644	1.41	-1.41	1.41	-1.41	1.41	-1.41	1.41	-1.41	1.41	-1.41	1.41	-1.41	1.41	-1.41	1.41	-1.41	1.41	-1.41	1.41	-1.41
0	1.22273	1.19053	0.87672	1.41	1.01479	0.154784	1.41	-1.41	1.41	-1.41	0.759576	-1.41	-0.169853	-0.643761	-0.201969	-0.0389149	-0.326198	0.955248	-0.541944	1.41	-0.888539	1.41	-1.41	1.41	-1.36478	1.41	-1.41	1.41	-1.41	1.41	-1.41	1.41	-1.41	1.41	-1.41	1.41	-1.41	1.41	-1.41	1.41	-1.41	1.41	-1.41	1.41	-1.41	1.33729	-1.41	1.41	-1.41
0	1.2275	1.21594	0.946472	1.40792	1.1912	-0.0353556	1.41	-1.41	1.23168	-1.41	1.16861	-1.41	-0.824904	0.101767	-1.19761	0.949789	-1.41	1.41	-1.41	1.41	-1.41	1.41	-1.40818	1.41	-1.32724	1.41	-1.41	1.41	-1.41	1.41	-1.41	1.41	-1.41	1.41	-1.41	1.41	-1.41	1.41	-1.41	1.41	-1.41	1.41	-1.41	1.41	-1.41	1.33556	-1.41	1.41	-1.41
0	1.23123	1.23836	1.00672	1.30041	1.31814	-0.0538707	1.41	-0.985831	0.548478	-0.712213	0.319586	-1.41	-0.171259	-0.80421	-0.119868	-0.237635	-0.0531037	0.0981379	1.2901	-1.30178	1.41	-1.1801	1.41	-0.489798	1.41	-0.15252	1.27544	0.191387	0.444682	1.02935	-0.86079	1.41	-1.41	1.41	-1.41	1.41	-1.41	1.41	-1.41	1.41	-1.41	1.41	-1.41	1.29518	-1.41	1.23525	-1.41	1.41	-1.41
0	1.23413	1.258	1.0587	1.20718	1.40282	0.00813251	1.38269	-0.328771	-0.441183	0.976622	-1.41	0.335255	-1.41	0.244258	-1.41	0.74612	-1.41	1.40307	-0.92071	1.41	-0.0516261	1.41	-0.315316	1.41	-1.00105	1.41	-1.41	1.41	-1.41	1.41	-1.41	1.41	-1.41	1.41	-1.41	1.41	-1.41	1.41	-1.41	1.41	-1.41	1.41	-1.41	1.09583	-1.41	0.944285	-1.41	1.141	-1.1351
0	1.2364	1.27509	1.10363	1.15618	1.35992	0.205606	1.0917	0.259738	-1.361	1.41	-1.41	-1.41	-0.396753	-0.693578	-0.166173	-0.51369	0.455756	-0.79332	1.41	-1.41	1.41	-1.03549	1.41	-0.440023	1.41	-0.27042	1.41	-0.208262	1.15196	-0.500583	1.41	-1.41	1.41	-1.41	1.41	-1.41	1.41	-1.41	1.41	-1.41	1.41	-1.41	1.33137	-1.41	1.33678	-1.41	1.08887	-1.41	1.41
0	1.23817	1.28989	1.14251	1.127	1.3404	0.365576	0.682429	0.951778	-1.41	1.23313	-1.41	-0.0199259	-1.41	0.131487	-1.38429	0.364626	-0.786852	0.685245	0.0649461	0.877973	0.921383	1.21516	0.591171	1.41	-0.491903	1.41	-1.41	1.41	-1.41	1.41	-1.41	1.41	-1.32542	1.27684	-0.0527935	0.133842	1.41	-1.41	1.41	-1.41	1.41	-1.41	1.41	-1.41	0.452257	-1.41	1.41	-1.41	0.290751
0	1.23956	1.30265	1.17619	1.11064	1.309	0.503687	0.366926	1.40824	-1.41	0.655503	-1.41	0.546681	-1.41	-0.333816	-0.722042	-0.0778565	-0.0731893	-0.171545	1.41	-1.29078	1.41	-1.05652	1.41	-0.384691	1.41	-0.115779	1.41	-0.187369	1.41	-1.22126	1.41	-1.41	1.41	-1.41	1.41	-1.41	1.41	-1.41	1.41	-1.41	1.41	-1.41	1.27153	-1.41	1.23615	-1.41	0.940643	-1.41	1.41
0	1.24063	1.31361	1.20536	1.10362	1.27203	0.62047	0.178593	1.30908	-1.41	0.844138	-1.41	0.352721	-1.41	-0.251558	-0.712364	-0.361545	0.343072	-0.981701	1.41	-1.41	1.41	-0.99323	1.41	-0.36673	1.41	-0.0545761	1.27732	-0.0678193	1.25992	-0.845093	1.41	-1.41	1.41	-1.41	1.41	-1.41	1.41	-1.41	1.41	-1.41	1.41	-1.41	1.27101	-1.41	1.23678	-1.41	0.939679	-1.41	1.41
0	1.24147	1.31253	1.24226	1.06123	1.285	0.6598	0.167954	1.09998	-1.41	0.685686	-1.41	0.107642	-1.41	-0.152848	-0.842771	-0.240596	0.181871	-0.721578	1.41	-1.19615	1.41	-0.406466	1.41	0.66903	0.684877	1.41	-0.719851	1.41	-1.41	1.41	-1.41	1.41	-1.41	1.41	-1.41	1.41	-1.41	1.41	-1.41	1.41	-1.41	1.41	-1.41	1.05182	-1.41	1.12813	-1.41	1.16812	-1.41
0	1.24213	1.32215	1.26225	1.06749	1.23687	0.745369	0.0566451	1.07686	-1.41	0.330164	-0.82425	-0.547282	-0.654946	-0.834794	-0.0519152	-1.3102	1.04375	-1.41	1.41	-1.41	1.41	-0.541269	1.41	0.547516	0.814873	1.41	-0.616734	1.41	-1.41	1.41	-1.41	1.41	-1.41	1.41	-1.41	1.41	-1.41	1.41	-1.41	1.41	-1.41	1.41	-1.41	1.07615	-1.41	1.03262	-1.41	1.34871	-1.41
0	1.24264	1.33214	1.27558	1.08878	1.17948	0.834677	-0.00416649	0.970451	-1.08836	-0.151499	0.0896892	-1.41	0.116131	-1.41	0.280947	-1.41	0.999812	-1.41	1.41	-1.36856	1.41	-0.147187	1.34391	1.20529	0.0902435	1.41	-1.13678	1.41	-1.41	1.41	-1.41	1.41	-0.986513	1.07877	0.0163941	0.346825	1.02001	-0.727948	1.41	-1.41	1.41	-1.41	0.791222	-1.41	1.29531	-1.41	0.516382	-1.41	1.41
0	1.24304	1.34062	1.28722	1.11123	1.13129	0.898805	-0.010414	0.803527	-0.591104	-0.804412	0.914851	-1.41	-1.18968	-0.599153	-0.597789	-0.340857	-0.484392	0.922651	-1.36218	1.41	-1.41	1.41	-0.834549	1.41	-1.08665	1.41	-1.41	1.41	-1.41	1.41	-1.41	1.41	-0.907555	1.01731	0.11991	0.212248	1.22446	-1.02739	1.41	-1.41	1.41	-1.41	1.03201	-1.41	1.15868	-1.41	0.759146	-1.41	1.41
0	1.24335	1.3475	1.29838	1.13089	1.09536	0.933134	0.0334938	0.59744	-0.0919588	-1.41	0.906579	-1.41	-1.03765	-0.647996	-0.546848	-0.397273	-0.412453	0.83545	-1.41	1.41	-1.41	1.41	-0.903809	1.41	-0.977562	1.41	-1.24832	1.41	-1.13395	1.39167	-0.413036	0.494405	1.03206	-1.41	1.41	-1.41	1.41	-1.41	1.41	-1.41	1.41	-1.41	1.07505	-1.41	0.640095	-1.41	0.786734	-1.41	1.3883
0	1.2436	1.35301	1.30906	1.14749	1.06976	0.944005	0.108758	0.386459	0.317097	-1.41	0.590703	-1.41	-0.413023	-1.24137	-0.14199	-0.96882	0.172275	-0.364456	0.897278	0.377808	0.838535	1.41	-0.543252	1.41	-1.04984	1.41	-0.997386	1.41	-0.352206	0.410673	1.41	-1.41	1.41	-1.41	1.41	-1.41	1.41	-1.41	1.41	-1.41	1.41	-1.41	1.07352	-1.41	0.640493	-1.41	0.786908	-1.41	1.3884
0	1.24379	1.35742	1.31907	1.16169	1.05182	0.939618	0.195502	0.19959	0.584807	-1.41	0.19865	-1.41	-0.211916	-1.41	-0.103852	-1.06445	0.232308	-0.460358	1.01376	0.180267	1.10683	1.41	-0.168109	1.41	-0.727987	1.41	-0.541932	1.0399	0.808953	-1.27137	1.41	-1.41	1.41	-1.41	1.41	-1.41	1.41	-1.15657	1.21561	-0.554712	0.404742	0.0339904	-0.708138	1.00251	-1.41	0.838626	-1.41	1.38682	-1.41
0	1.24393	1.36092	1.32822	1.17414	1.03939	0.926597	0.279483	0.05288	0.555371	-1.41	0.289419	-1.41	-0.224782	-1.39848	-0.270518	-0.713618	-0.19233	0.257196	-0.323384	1.41	-1.41	1.41	-0.678223	1.41	-0.554276	1.41	0.0616805	0.15309	1.41	-1.41	1.41	-1.41	1.41	-1.41	1.41	-1.41	1.41	-1.06891	1.04766	-0.0350704	-0.571889	1.41	-1.41	0.306017	-1.41	1.41	-1.41	0.151779	-1.01126
0	1.24405	1.36372	1.33644	1.1853	1.02508	0.917086	0.343411	-0.0370162	0.536202	-1.41	0.139087	-1.40787	-0.424102	-1.11036	-0.532249	-0.364932	-0.715797	0.827861	-1.27561	1.41	-1.41	1.41	-0.722979	1.41	-0.349779	1.40586	0.712517	-0.772506	1.41	-1.41	1.41	-1.41	1.41	-1.41	1.41	-1.41	1.41	-0.421293	0.154244	1.41	-1.41	1.41	-1.41	-0.215512	-0.662773	0.248666	-1.07097	1.0633	-1.41
0	1.24414	1.36594	1.3437	1.19545	1.01806	0.900514	0.400503	-0.122606	0.513135	-1.41	-0.0806534	-0.951652	-0.825444	-0.59695	-1.07962	0.137234	-1.41	1.31818	-1.41	1.41	-1.41	1.41	-0.825711	1.41	-0.092971	0.937672	1.41	-1.41	1.41	-1.41	1.41	-1.41	1.41	-1.41	1.41	-1.33735	1.05786	0.631393	-1.40403	1.41	-1.41	-0.632693	0.294126	-0.585004	-0.0936812	-0.473415	-0.0363768	-0.0871104	-0.15693
0	1.24421	1.36771	1.35005	1.20473	1.01474	0.861772	0.477208	-0.206695	0.480827	-1.41	-0.329997	-0.493153	-1.39019	-0.227603	-1.41	0.27455	-1.41	1.11458	-1.41	1.41	-1.41	1.41	-0.613721	1.41	0.244463	0.392945	1.41	-1.41	1.41	-1.41	1.41	-1.41	1.41	-1.41	1.41	-0.786359	0.3055	1.41	-1.41	1.41	-1.41	1.22038	-1.41	1.15231	-1.41	0.21605	-0.929037	0.672041	-1.15166
0	1.24427	1.36912	1.36146	1.20708	1.02	0.854228	0.496821	-0.195927	0.325126	-0.986989	-0.729156	-0.00432846	-1.41	-0.43949	-1.17517	0.000587528	-0.902793	0.501324	-0.162492	1.39065	0.150931	1.41	0.372491	1.07706	1.41	-1.13897	1.41	-1.41	1.41	-1.41	1.41	-1.41	1.41	-1.41	1.28557	0.0794124	-0.920664	1.41	-1.41	1.29968	-1.41	1.41	-1.41	0.416246	-1.41	0.502521	-1.33697	0.864498	-1.41
0	1.24431	1.37024	1.36421	1.2169	1.01846	0.841837	0.511149	-0.159777	0.160186	-0.555967	-1.25264	0.320339	-1.41	-0.809096	-0.779637	-0.437152	-0.269326	-0.414573	1.41	-1.41	1.41	-1.16586	1.41	-1.167	1.41	-1.41	1.41	-1.41	1.41	-1.41	1.41	-1.41	1.41	-0.900284	0.550782	1.41	-1.41	1.41	-1.41	1.41	-1.41	1.41	-1.41	0.719208	-1.41	0.325381	-0.843472	0.0844738	0.270092
0	1.24434	1.37114	1.36674	1.22658	1.01628	0.831607	0.519011	-0.115897	0.0151951	-0.243546	-1.41	0.0784943	-1.41	-0.497233	-1.04118	-0.345722	-0.297932	-0.513925	1.41	-1.41	1.41	-1.18764	1.41	-1.21463	1.41	-1.30633	1.41	-1.41	1.41	-1.41	1.41	-1.13807	0.981129	0.263583	-1.06897	1.41	-1.41	1.40745	-1.41	1.41	-1.41	0.895246	-1.41	0.779523	-1.41	0.32801	-0.850013	0.0903852	0.260747
0	1.24437	1.37184	1.36903	1.23484	1.01609	0.821225	0.524067	-0.0738898	-0.0996533	-0.0620234	-1.41	-0.100009	-1.41	-0.47829	-1.071	-0.365612	-0.30607	-0.473914	1.37337	-0.963442	1.41	-1.28608	1.41	-1.14356	1.41	-1.41	1.41	-1.41	1.41	-1.39571	1.18741	-0.200446	-0.213343	1.41	-1.41	1.41	-1.41	1.41	-1.41	1.259	-1.17272	0.471747	-0.423944	-0.505818	0.670212	-1.41	0.981409	-1.41	1.31625
0	1.24439	1.37241	1.37108	1.2417	1.01792	0.810246	0.528112	-0.0378344	-0.183849	0.012825	-1.41	-0.110337	-1.41	-0.567933	-0.892937	-0.559232	-0.0999795	-0.715872	1.38886	-0.964519	1.41	-1.04112	1.41	-0.902737	1.41	-1.1892	1.41	-1.23974	1.41	-0.621662	0.311771	1.41	-1.41	1.41	-1.41	1.34306	-1.41	1.41	-1.41	1.12635	-0.684063	-0.200899	0.88145	-1.41	1.14595	-1.41	-0.064613	-1.11575	1.41
0	1.2444	1.37285	1.37291	1.24739	1.02116	0.799472	0.530633	-0.00682694	-0.244081	-0.0751905	-1.41	-0.265696	-1.21368	-0.758054	-0.687352	-0.798362	0.0459367	-0.815275	1.22537	-0.495702	1.41	-0.468946	1.41	-0.527241	1.41	-0.831293	1.41	-0.645086	1.03182	0.705637	-1.41	1.41	-1.41	0.771018	-1.24821	1.41	-1.41	1.41	-1.0758	0.656316	0.38841	-1.41	1.41	-1.41	-1.41	0.30481	-1.01033	0.407902	-1.04492
0	1.24442	1.37321	1.37452	1.25213	1.02519	0.78977	0.530687	0.0214246	-0.290072	-0.0917958	-1.37591	-0.454499	-0.874598	-1.05654	-0.440143	-1.09672	0.275206	-1.10064	1.18958	-0.237466	1.41	0.27798	1.41	0.490688	1.41	0.410162	0.819462	1.41	-1.41	1.41	-1.41	1.41	-1.41	1.41	-1.41	1.41	-1.41	1.41	-1.38121	0.486982	0.801885	-1.41	1.38102	-1.41	0.266066	-1.41	0.917817	-1.41	0.9084
0	1.24443	1.37349	1.37593	1.25611	1.02956	0.781664	0.527884	0.0482828	-0.330705	-0.114392	-1.21224	-0.649519	-0.598638	-1.36022	-0.321766	-1.16909	0.210827	-0.845568	0.754471	0.659921	0.499263	1.41	-0.568828	1.41	-0.757132	1.41	-1.41	1.41	-1.41	1.41	-1.41	1.41	-1.41	1.41	-1.41	1.41	-1.41	1.41	-0.690821	-0.218385	1.41	-1.41	-0.0675226	-0.528305	0.171787	-1.28153	0.687016	-1.41	0.972132
0	1.24443	1.37371	1.37717	1.25947	1.03396	0.775333	0.522473	0.0737898	-0.359872	-0.150876	-1.03616	-0.850719	-0.417004	-1.41	-0.368385	-1.02765	-0.022202	-0.360849	0.00495965	1.41	-1.41	1.41	-0.627087	1.41	-0.883554	1.41	-1.41	1.41	-1.41	1.41	-1.41	1.41	-1.41	1.41	-1.41	1.41	-1.41	1.22322	0.244205	-1.41	1.41	-1.41	-1.41	0.950647	-1.41	0.497643	-1.41	0.979273	-1.41
0	1.24444	1.37389	1.37824	1.26232	1.03821	0.770708	0.515114	0.0971661	-0.377514	-0.198056	-0.876482	-1.03257	-0.441114	-1.41	-0.474975	-0.882312	-0.256375	-0.000442696	-0.626301	1.41	-1.41	1.41	-0.306203	1.41	-0.536634	1.41	-1.41	1.41	-1.41	1.41	-1.41	1.41	-1.41	1.41	-1.41	1.41	-1.02631	0.581274	1.41	-1.41	1.41	-1.41	0.709191	-1.41	0.725054	-1.41	0.517117	-1.33173	0.625379
0	1.24444	1.37403	1.37916	1.26474	1.04219	0.767624	0.506548	0.117514	-0.384497	-0.252069	-0.741745	-1.15722	-0.462198	-1.33025	-0.600399	-0.678943	-0.535088	0.332814	-1.15748	1.41	-1.41	1.41	-0.49782	1.41	-0.436402	1.41	-1.10668	1.41	-1.41	1.41	-1.41	1.41	-1.41	1.41	-1.41	1.40767	-0.314313	-0.424205	1.41	-1.41	0.040132	-0.27567	0.146055	-0.642074	0.123198	-1.03419	0.307635	-1.02512	0.500172
0	1.24445	1.37414	1.37904	1.26774	1.04493	0.766854	0.496228	0.135863	-0.384425	-0.30655	-0.638458	-1.2665	-0.501377	-1.20309	-0.730098	-0.511003	-0.765199	0.579921	-1.30576	1.41	-1.41	1.41	-0.445251	1.41	-0.176201	1.41	-0.514527	1.41	-1.41	1.41	-1.41	1.41	-1.41	1.41	-1.02974	0.718223	1.08763	-1.41	1.41	-1.41	0.204725	-0.307925	-0.051618	-0.258801	-0.441023	-0.118327	-0.847965	0.640616	-1.41
0	1.24445	1.37423	1.37986	1.26937	1.04839	0.765935	0.487521	0.148063	-0.373512	-0.36558	-0.557147	-1.31648	-0.485318	-1.16671	-0.801412	-0.473783	-0.797918	0.511133	-1.1681	1.41	-1.28402	1.41	-0.432968	1.41	0.0796694	1.41	0.190366	1.23816	-0.253862	1.26121	-0.836645	1.148	-0.527448	0.492096	1.06378	-1.41	1.41	-1.41	0.780632	-1.3911	1.41	-1.41	0.701583	-1.41	0.607458	-1.41	0.415912	-1.09122	0.393004
0	1.24445	1.3743	1.38073	1.27045	1.05199	0.765084	0.480566	0.154182	-0.353162	-0.426462	-0.496443	-1.32619	-0.573384	-1.01815	-0.920551	-0.371717	-0.827537	0.383251	-0.714803	1.41	-0.297711	1.41	0.115099	1.41	0.848161	0.515218	1.41	-0.759662	1.41	-1.41	1.41	-1.41	1.41	-1.41	1.41	-1.41	1.21517	-1.41	1.41	-1.41	0.534584	-0.551815	-0.153936	-0.0610708	-0.71544	0.12568	-1.28525	0.892737	-1.41
0	1.24446	1.37436	1.38147	1.27137	1.05517	0.764959	0.474239	0.156904	-0.3294	-0.481018	-0.462644	-1.29527	-0.681258	-0.862097	-1.05531	-0.311025	-0.844264	0.261259	-0.30247	1.27168	1.06194	0.515298	1.41	-0.724841	1.41	-1.25443	1.41	-1.41	1.41	-1.41	1.41	-1.41	1.41	-1.41	1.41	-1.41	1.41	-1.41	1.41	-1.41	1.05229	-1.26332	0.375967	-0.783457	-0.000830848	-0.697923	-0.0788836	-0.542832	0.205164
0	1.24446	1.3744	1.38207	1.27225	1.0578	0.765701	0.468051	0.158042	-0.306794	-0.524131	-0.51016	-1.15383	-0.830327	-0.70548	-1.19037	-0.286635	-0.809446	0.113594	0.0652229	0.540079	1.41	-0.884801	1.41	-0.936729	1.41	-1.33834	1.41	-1.41	1.41	-1.41	1.41	-1.41	1.41	-1.41	1.41	-1.41	1.41	-1.41	1.41	-1.41	0.984119	-1.11693	0.284943	-0.627993	-0.155801	-0.468184	-0.390362	-0.079786	-0.474316
0	1.24446	1.37443	1.38255	1.27309	1.05994	0.7671	0.46218	0.157972	-0.286655	-0.554853	-0.519499	-1.07383	-0.93981	-0.626272	-1.18129	-0.361462	-0.648553	-0.139536	0.506504	-0.336114	1.41	-1.05839	1.41	-0.721911	1.41	-1.10827	1.41	-1.41	1.41	-1.41	1.41	-1.41	1.41	-1.41	1.41	-1.41	1.41	-1.41	1.41	-1.41	0.768417	-0.372589	-0.766267	0.949633	-1.41	0.376481	-1.41	0.807908	-1.41
0	1.24446	1.37446	1.38294	1.27388	1.06169	0.76887	0.456996	0.156465	-0.268525	-0.583057	-0.530561	-1.01511	-1.01162	-0.61101	-1.13789	-0.455487	-0.496413	-0.376094	0.728095	-0.74598	1.41	-1.17472	1.41	-0.782706	1.41	-0.814388	1.41	-0.965959	1.41	-1.39173	1.41	-1.41	1.41	-1.41	1.41	-1.41	1.41	-1.41	1.41	-1.31311	0.297075	0.489321	-1.41	1.40982	-1.41	-0.592691	-0.347976	-0.176818	-0.296567
0	1.24446	1.37448	1.38325	1.27461	1.06316	0.770776	0.45276	0.153388	-0.251822	-0.603347	-0.550124	-0.960076	-1.06307	-0.627726	-1.11289	-0.522905	-0.410426	-0.502173	0.886379	-0.812213	1.41	-0.947544	1.41	-0.594269	1.41	-0.497138	1.41	-0.242682	0.982444	0.19125	0.0777354	0.66752	-0.442912	1.18397	-1.24577	1.41	-1.41	1.41	-1.41	1.41	-1.41	0.124956	-1.27887	0.763016	-1.41	0.599293	-1.41	0.546616	-1.27341
0	1.24446	1.3745	1.3835	1.27526	1.06442	0.772664	0.449555	0.14891	-0.236492	-0.616279	-0.5756	-0.908879	-1.08638	-0.6688	-1.01648	-0.628433	-0.304569	-0.619514	0.885504	-0.789427	1.41	-0.775023	1.41	-0.340982	1.41	-0.0694804	1.3463	0.725086	-0.385849	1.41	-1.41	1.41	-1.41	1.41	-1.41	1.41	-1.41	1.41	-1.41	1.41	-1.41	-0.00610933	-0.859463	0.43192	-1.38024	0.546695	-1.41	0.526279	-1.22688
0	1.24446	1.37451	1.3837	1.27584	1.0655	0.774448	0.447322	0.143433	-0.222924	-0.622722	-0.604484	-0.86422	-1.12429	-0.697601	-0.938636	-0.71853	-0.209085	-0.659279	0.75347	-0.385559	1.41	-0.394893	1.41	0.105992	1.41	0.652017	0.376661	1.41	-1.41	1.41	-1.41	1.41	-1.41	1.41	-1.41	1.41	-1.41	1.41	-1.41	1.41	-1.41	0.416703	-1.41	0.610018	-1.41	0.375025	-1.17086	0.0165084	-0.0354895
0	1.24446	1.37453	1.38386	1.27634	1.06646	0.776088	0.445923	0.137439	-0.211626	-0.623279	-0.635147	-0.827557	-1.13765	-0.736745	-0.869286	-0.789369	-0.175358	-0.63944	0.564408	0.114342	1.41	0.588709	1.10182	1.41	0.0492889	1.41	-1.41	1.41	-1.41	1.41	-1.41	1.39148	-1.41	1.41	-1.41	1.41	-1.41	1.41	-1.41	1.41	-1.41	0.408882	-1.34563	0.410609	-0.987178	-0.0994135	-0.372467	-0.732268	0.927515
0	1.24446	1.37453	1.38399	1.27678	1.0673	0.777572	0.445193	0.131378	-0.202966	-0.618606	-0.666313	-0.799348	-1.13676	-0.780228	-0.811224	-0.839302	-0.182639	-0.562091	0.334545	0.610945	0.858348	1.41	-0.473223	1.41	-0.974239	1.41	-1.41	1.41	-1.41	1.41	-1.41	1.41	-1.41	1.41	-1.24207	1.36646	-0.984347	1.41	-1.41	1.41	-1.41	0.268376	-0.875665	-0.243034	0.252155	-1.41	1.04681	-1.41	0.452757
0	1.24446	1.37454	1.38409	1.27716	1.06805	0.778903	0.444969	0.125602	-0.197057	-0.60963	-0.696721	-0.779626	-1.12546	-0.823949	-0.777894	-0.855527	-0.227571	-0.4437	0.0845359	1.04004	-0.0234128	1.41	-1.11922	1.41	-0.701014	1.41	-1.41	1.41	-1.41	1.41	-1.41	1.41	-1.20415	1.00091	-0.144911	-0.0236422	1.41	-1.41	1.41	-1.41	1.02963	-1.3345	1.17898	-1.41	0.24003	-1.41	1.02554	-1.41	0.386668
0	1.24446	1.37455	1.38417	1.27749	1.06872	0.780092	0.445111	0.120348	-0.19376	-0.597528	-0.725099	-0.768191	-1.10622	-0.865936	-0.754492	-0.832289	-0.309133	-0.297019	-0.171348	1.36342	-0.623228	1.41	-0.854324	1.41	-0.823869	1.41	-1.26543	1.41	-1.41	1.41	-1.41	1.25567	-0.619456	0.200869	1.41	-1.41	1.41	-1.41	1.3111	-1.41	1.41	-1.41	1.25264	-1.41	-0.248888	-0.859878	0.142296	-1.09443	0.843434
0	1.24446	1.37455	1.38424	1.27777	1.06931	0.781154	0.445504	0.115749	-0.192749	-0.583594	-0.750292	-0.764568	-1.08128	-0.905049	-0.720544	-0.84559	-0.348304	-0.234482	-0.279157	1.38092	-0.401798	1.41	-0.74765	1.41	-0.627606	1.41	-0.958031	1.41	-1.3579	1.41	-1.11354	0.661249	0.626563	-1.41	1.41	-1.41	0.491474	-0.381958	1.17179	-0.943135	0.640567	-0.265446	-0.349247	-0.437842	0.281953	-1.41	0.510864	-1.41	0.958543
0	1.24446	1.37455	1.38429	1.278	1.06983	0.782102	0.446057	0.111855	-0.193591	-0.569062	-0.769125	-0.794955	-1.02453	-0.959094	-0.697255	-0.844567	-0.386041	-0.187476	-0.323625	1.24979	-0.170779	1.41	-0.458915	1.41	-0.296329	1.41	-0.437113	1.41	-0.401586	0.654138	0.795193	-1.41	1.41	-1.41	0.00487302	-0.0393444	1.12965	-1.21031	1.41	-1.41	1.02759	-0.965379	0.374997	-1.41	1.09429	-1.41	-0.250749	-0.43535	-0.0603666
0	1.24446	1.37456	1.38433	1.2782	1.0703	0.782949	0.446705	0.108653	-0.195822	-0.554983	-0.789371	-0.795216	-1.00426	-0.984023	-0.703582	-0.813856	-0.442888	-0.112278	-0.34952	1.07707	0.272702	1.41	0.150923	1.41	0.493995	1.1828	0.861929	-0.00275912	1.41	-1.41	1.41	-1.41	0.853497	-1.41	1.41	-1.41	1.41	-1.41	1.41	-1.41	0.825457	-0.579573	0.0205643	-0.953263	0.68493	-1.41	0.172178	-0.837214	0.141633
0	1.24446	1.37456	1.38437	1.27837	1.07071	0.783708	0.447398	0.106094	-0.199001	-0.542146	-0.804473	-0.801058	-0.989021	-0.996441	-0.724045	-0.773655	-0.502186	-0.0526404	-0.385428	0.944185	0.612699	1.41	0.925194	0.766698	1.41	-0.420728	1.41	-1.41	1.41	-1.41	1.41	-1.41	1.41	-1.41	1.41	-1.41	1.37881	-1.06305	0.855132	0.101902	-1.22875	1.41	-1.41	-1.41	0.401411	-1.30726	0.07061	-0.663286	-0.0563355
0	1.24446	1.37456	1.3844	1.27851	1.07107	0.784387	0.448105	0.104109	-0.20274	-0.531066	-0.813561	-0.812191	-0.972832	-1.00558	-0.74622	-0.738606	-0.547322	-0.0255963	-0.365875	0.766161	0.948535	0.964439	1.41	-0.193782	1.41	-1.19894	1.41	-1.41	1.41	-1.41	1.41	-1.41	1.41	-1.41	1.41	-1.41	1.41	-1.09478	0.860836	0.342093	-1.41	1.41	-1.41	-1.41	0.335334	-1.04473	-0.214846	-0.10972	-0.863496
0	1.24446	1.37456	1.38442	1.27862	1.07138	0.784997	0.448802	0.102616	-0.206722	-0.522005	-0.817242	-0.826922	-0.956577	-1.0066	-0.771342	-0.707198	-0.578918	-0.0264338	-0.30594	0.556529	1.2725	0.382112	1.41	-0.750107	1.41	-1.14591	1.41	-1.41	1.41	-1.41	1.41	-1.41	1.41	-1.41	1.41	-1.41	1.41	-1.10639	0.623319	0.742259	-1.41	1.41	-1.41	-0.246041	-0.968259	0.8625	-1.41	0.255103	-1.41
0	1.24446	1.37456	1.38443	1.27872	1.07166	0.785542	0.449476	0.101536	-0.210706	-0.515018	-0.816538	-0.84352	-0.942137	-1.01083	-0.789976	-0.687589	-0.590965	-0.0549797	-0.213608	0.330131	1.41	-0.0557465	1.41	-0.80705	1.41	-0.890063	1.41	-1.41	1.41	-1.41	1.41	-1.41	1.41	-1.41	1.41	-1.41	1.21408	-0.2746	-0.408466	1.41	-1.41	0.452527	-1.17354	0.873488	-1.41	0.774472	-1.41	0.295035	-1.27093
0	1.24446	1.37456	1.38445	1.2788	1.0719	0.786031	0.450117	0.100794	-0.214517	-0.510005	-0.812562	-0.860529	-0.930878	-1.01183	-0.806579	-0.674062	-0.591168	-0.0973312	-0.116765	0.127372	1.41	-0.170552	1.41	-0.585719	1.41	-0.557068	1.41	-0.829729	1.41	-1.41	1.41	-1.41	1.41	-1.41	1.3249	-0.719375	0.299402	1.41	-1.41	1.41	-1.41	0.838249	-1.41	0.764008	-1.41	0.653252	-1.41	0.579986	-1.41
0	1.24446	1.37456	1.38446	1.27887	1.07211	0.786468	0.45072	0.100325	-0.218041	-0.506766	-0.806383	-0.876817	-0.923435	-1.00952	-0.822253	-0.658645	-0.591889	-0.134898	-0.0447786	-0.0064021	1.41	-0.171722	1.41	-0.359077	1.41	-0.13156	1.41	0.0766463	0.934844	0.0156271	0.423205	0.115253	-0.0358681	1.25134	-1.41	1.41	-1.41	0.861383	-1.41	1.41	-1.41	0.213159	-0.3403	-0.222123	-0.645387	0.187501	-1.41	0.703363	-1.41
0	1.24446	1.37456	1.38447	1.27892	1.07229	0.786859	0.451283	0.10007	-0.221211	-0.505042	-0.798943	-0.891572	-0.919847	-1.00436	-0.837	-0.650343	-0.584519	-0.174601	0.016105	-0.0930682	1.41	0.0334007	1.41	0.102493	1.41	0.612481	0.695323	1.41	-1.07246	1.41	-1.41	1.41	-1.41	1.41	-1.41	1.2918	-1.41	1.41	-1.41	0.667162	-0.810645	0.645185	-0.687668	-0.085656	-0.645878	-0.037283	-0.929656	0.237817	-0.752476
0	1.24446	1.37457	1.38447	1.27897	1.07244	0.787207	0.451807	0.0999801	-0.223998	-0.504555	-0.79102	-0.900185	-0.923575	-0.994151	-0.852515	-0.644595	-0.560058	-0.229813	0.0978271	-0.157239	1.41	0.320164	1.41	0.770493	0.83818	1.41	-0.71271	1.41	-1.41	1.41	-1.41	1.41	-1.41	1.41	-1.41	1.41	-1.41	1.41	-1.41	1.07612	-1.20324	0.785148	-0.925619	0.103332	-0.899862	0.0848471	-0.944983	0.0529231	-0.256568
0	1.24446	1.37457	1.38448	1.279	1.07257	0.787516	0.45229	0.100016	-0.226399	-0.505033	-0.783213	-0.912623	-0.924436	-0.987655	-0.862814	-0.645137	-0.548323	-0.261428	0.132716	-0.162494	1.30126	0.713227	0.976138	1.41	-0.237192	1.41	-1.41	1.41	-1.41	1.41	-1.41	1.41	-1.41	1.41	-1.41	1.41	-1.41	1.41	-1.41	1.29459	-1.39887	0.686016	-0.547073	-0.445484	0.0100683	-1.19704	0.581538	-1.41	1.25894
0	1.24446	1.37457	1.38448	1.27903	1.07269	0.787791	0.452735	0.100145	-0.228429	-0.506224	-0.77595	-0.922987	-0.937129	-0.971946	-0.876994	-0.643924	-0.547981	-0.269737	0.120423	-0.0906513	0.986746	1.21868	0.202645	1.41	-0.949489	1.41	-1.37363	1.41	-1.41	1.41	-1.41	1.41	-1.41	1.41	-1.41	1.41	-1.41	1.41	-1.41	1.38234	-1.06735	-0.00122065	0.659112	-1.41	0.762301	-1.41	0.520922	-1.41	1.04125
0	1.24446	1.37457	1.38449	1.27906	1.07278	0.788034	0.453143	0.100341	-0.230116	-0.507908	-0.769508	-0.930391	-0.939549	-0.968027	-0.880753	-0.651439	-0.530914	-0.293343	0.121812	-0.0496551	0.737297	1.41	-0.246928	1.41	-1.04161	1.41	-1.18216	1.41	-1.41	1.41	-1.41	1.41	-1.41	1.41	-1.41	1.41	-1.41	1.41	-1.41	1.21308	-0.74855	-0.267966	1.09339	-1.41	-0.0330057	-0.849462	0.0417747	-0.949121	0.563917
0	1.24446	1.37457	1.38449	1.27908	1.07286	0.788249	0.453517	0.100583	-0.231494	-0.509899	-0.764036	-0.935027	-0.943942	-0.963274	-0.882629	-0.660995	-0.511835	-0.318194	0.126195	-0.0200048	0.563711	1.41	-0.393979	1.41	-0.824156	1.41	-0.918885	1.41	-1.07237	1.41	-1.04332	0.958319	-0.612483	0.800743	-0.430751	0.926693	-0.659915	1.08444	-0.590308	0.122467	1.344	-1.41	0.787027	-1.41	0.416704	-1.41	0.416097	-1.41	0.863761
0	1.24446	1.37457	1.38449	1.2791	1.07293	0.788438	0.453857	0.100855	-0.232598	-0.512049	-0.759584	-0.937333	-0.949525	-0.958468	-0.883836	-0.669885	-0.496673	-0.334457	0.117985	0.024855	0.414394	1.41	-0.510848	1.41	-0.619777	1.41	-0.565815	1.41	-0.249929	0.445881	0.890032	-1.41	1.41	-1.41	0.895732	-1.40097	1.41	-1.41	1.41	-1.41	1.41	-1.41	-0.516724	-0.157955	-0.776409	0.205355	-1.41	0.593104	-1.41
0	1.24446	1.37457	1.38449	1.27911	1.07299	0.788604	0.454166	0.101145	-0.233465	-0.514241	-0.756127	-0.93779	-0.955641	-0.954144	-0.884305	-0.677776	-0.486144	-0.340869	0.0953227	0.0855305	0.274209	1.41	-0.44124	1.41	-0.330979	1.41	-0.0379914	0.980066	1.03039	-1.3886	1.41	-1.41	0.593883	-1.41	1.41	-1.41	1.22514	-1.41	1.41	-1.41	-0.50079	-0.22201	0.335175	-1.00573	-0.0255788	-0.655225	-0.244802	-0.276836	-0.502159
0	1.24446	1.37457	1.3845	1.27912	1.07304	0.788749	0.454447	0.101443	-0.23413	-0.516389	-0.753594	-0.936865	-0.961787	-0.950617	-0.883916	-0.684864	-0.479333	-0.339886	0.0638821	0.150028	0.156377	1.41	-0.304843	1.41	0.0574149	1.41	0.746735	-0.151071	1.41	-1.41	1.41	-1.41	1.41	-1.41	1.41	-1.41	1.41	-1.41	1.41	-1.41	1.23108	-1.41	1.16709	-1.41	0.0885643	-0.851466	-0.0916387	-0.645996	0.165734
0	1.24446	1.37457	1.3845	1.27913	1.07308	0.788876	0.4547	0.101741	-0.234633	-0.518419	-0.751895	-0.934965	-0.967609	-0.948024	-0.882701	-0.69128	-0.475262	-0.334323	0.0300094	0.207201	0.0763469	1.41	-0.111869	1.41	0.560622	0.735869	1.41	-1.41	1.41	-1.41	1.41	-1.41	1.41	-1.41	1.41	-1.41	1.41	-1.41	1.41	-1.41	1.26905	-1.41	1.00405	-1.41	0.108564	-0.837112	-0.107108	-0.623176	0.14156
0	1.24446	1.37457	1.3845	1.27914	1.07312	0.788986	0.454928	0.102035	-0.234986	-0.520315	-0.750882	-0.932477	-0.972841	-0.943903	-0.882936	-0.695295	-0.474971	-0.324215	-0.00462087	0.263806	0.0621206	1.41	0.190372	1.35256	1.25394	-0.179877	1.41	-1.41	1.41	-1.41	1.41	-1.41	1.41	-1.41	1.41	-1.41	1.41	-1.41	1.41	-1.41	1.41	-1.41	0.341963	-0.721243	-0.435718	0.024128	-1.23249	0.570807	-1.41
0	1.24446	1.37457	1.3845	1.27914	1.07315	0.789082	0.455134	0.102321	-0.235221	-0.522046	-0.75044	-0.929692	-0.975381	-0.944566	-0.879524	-0.70115	-0.473741	-0.315985	-0.0311115	0.29666	0.0595746	1.41	0.489655	0.830709	1.41	-0.878686	1.41	-1.41	1.41	-1.41	1.41	-1.41	1.41	-1.41	1.41	-1.33438	1.26836	-1.04058	1.36454	-1.41	1.41	-1.41	0.0217999	-0.0651827	-1.36989	0.864028	-1.41	0.105431	-0.986749
0	1.24446	1.37457	1.3845	1.27915	1.07317	0.789165	0.455317	0.102595	-0.235362	-0.523596	-0.750461	-0.92683	-0.979901	-0.944224	-0.876758	-0.70581	-0.473868	-0.307743	-0.0516426	0.311704	0.0872011	1.41	0.813704	0.311201	1.41	-0.920933	1.41	-1.41	1.41	-1.41	1.41	-1.41	1.41	-1.41	1.05311	-0.278509	-0.0184773	1.40428	-1.41	1.41	-1.41	0.92967	-1.41	1.35023	-1.41	-1.24069	0.295315	-1.41	0.881186
0	1.24446	1.37457	1.3845	1.27915	1.07319	0.789237	0.455482	0.102855	-0.235428	-0.524963	-0.75084	-0.924058	-0.983851	-0.944258	-0.874307	-0.709143	-0.475675	-0.298777	-0.068559	0.315282	0.12909	1.33077	1.13726	-0.0977971	1.41	-1.13973	1.41	-1.31921	1.41	-1.41	1.41	-1.4093	1.08769	-0.482036	-0.0371304	1.41	-1.41	1.41	-1.41	1.37942	-1.41	1.41	-1.41	-0.294712	-1.02896	0.477284	-1.41	0.482639	-1.30985
0	1.24446	1.37457	1.3845	1.27916	1.07321	0.789299	0.455628	0.103101	-0.235434	-0.526152	-0.751481	-0.921493	-0.986785	-0.945169	-0.871672	-0.711779	-0.47827	-0.290196	-0.0813737	0.309693	0.178416	1.10163	1.41	-0.271064	1.41	-0.948822	1.41	-0.947877	1.41	-0.952802	0.783456	0.0300524	-0.574707	1.41	-1.41	1.09392	-1.41	1.41	-1.41	0.96077	-1.29166	1.17279	-1.41	0.959659	-1.41	0.293418	-1.41	0.457684	-1.28497
0	1.24446	1.37457	1.3845	1.27916	1.07323	0.789352	0.455758	0.103331	-0.235393	-0.527173	-0.752301	-0.919212	-0.988744	-0.94685	-0.868885	-0.713922	-0.481121	-0.282803	-0.0895767	0.296148	0.231478	0.880819	1.41	-0.514684	1.41	-0.731641	1.41	-0.41365	1.12312	0.360543	-0.968762	1.41	-1.41	0.763189	-1.41	1.41	-1.41	0.735185	-0.916074	1.37884	-1.41	1.30673	-1.41	0.789945	-1.41	0.361614	-1.37599	0.287146	-0.832236
0	1.24446	1.37457	1.3845	1.27916	1.07324	0.789397	0.455873	0.103546	-0.235317	-0.528038	-0.753234	-0.917255	-0.989894	-0.949023	-0.866204	-0.715478	-0.484166	-0.276636	-0.093784	0.277142	0.283232	0.698699	1.41	-0.349451	1.41	-0.401349	1.41	0.281785	0.115879	1.41	-1.41	1.41	-1.41	1.27391	-1.41	1.41	-1.41	1.14978	-1.28733	1.07074	-1.13155	0.742234	-1.41	0.839243	-1.41	0.192317	-1.04278	0.104976	-0.530308
0	1.24446	1.37457	1.3845	1.27916	1.07325	0.789436	0.455975	0.103744	-0.235216	-0.528763	-0.754224	-0.915634	-0.99037	-0.951458	-0.863842	-0.71635	-0.487439	-0.271473	-0.0950748	0.255639	0.328857	0.560842	1.41	-0.403875	1.41	-0.135928	1.3778	0.99176	-0.870279	1.41	-1.41	1.33909	-1.41	1.41	-1.41	0.879743	-0.827492	1.38908	-1.41	1.06513	-0.889278	0.20406	-0.269928	-0.405282	-0.0410123	-1.14792	0.682155	-1.41	0.97009
0	1.24446	1.37457	1.3845	1.27916	1.07326	0.789469	0.456065	0.103928	-0.235095	-0.52936	-0.755229	-0.914343	-0.990342	-0.953943	-0.861948	-0.716515	-0.490914	-0.267158	-0.094346	0.23392	0.365636	0.465469	1.41	-0.252178	1.41	0.258796	0.780509	1.41	-1.41	1.41	-1.41	1.24641	-1.41	1.41	-1.41	1.34731	-1.41	1.41	-1.2141	0.33985	0.615685	-1.41	1.41	-1.41	-0.936569	-0.350359	0.022646	-1.32668	1.12687
0	1.24446	1.37457	1.3845	1.27917	1.07326	0.789498	0.456144	0.104096	-0.234963	-0.529846	-0.756215	-0.913376	-0.989938	-0.956334	-0.860576	-0.716048	-0.49446	-0.263693	-0.0921001	0.213196	0.401958	0.390614	1.41	-0.0500141	1.41	0.774432	0.0660904	1.41	-1.41	1.41	-1.41	1.41	-1.41	1.41	-1.41	1.41	-1.41	1.26402	-0.682666	-0.0782229	1.41	-1.41	0.686802	-1.41	0.88768	-1.41	0.180563	-1.29395	0.695978
0	1.24446	1.37457	1.3845	1.27917	1.07327	0.789522	0.456213	0.104249	-0.234822	-0.530234	-0.757159	-0.912672	-0.989304	-0.958511	-0.859734	-0.715072	-0.497906	-0.261149	-0.0885938	0.193942	0.42631	0.350551	1.41	0.194685	1.31486	1.38059	-0.617969	1.41	-1.41	1.41	-1.41	1.41	-1.41	1.41	-1.41	1.41	-1.02512	0.278946	1.31119	-1.41	1.41	-1.41	-0.475403	-0.063632	-0.572836	-0.460751	-0.0841176	-0.844004	0.394079
0	1.24446	1.37457	1.3845	1.27917	1.07327	0.789542	0.456274	0.104389	-0.234679	-0.530539	-0.758044	-0.912211	-0.98853	-0.960417	-0.85937	-0.713748	-0.501067	-0.259608	-0.0839892	0.176294	0.440608	0.352174	1.41	0.501127	0.783805	1.41	-1.03975	1.41	-1.41	1.41	-1.41	1.41	-1.41	1.41	-1.41	1.13049	-0.327199	-0.393649	1.41	-1.41	-0.106889	-0.606334	0.505386	-1.39128	0.704613	-1.41	0.40418	-1.41	0.571556
0	1.24446	1.37457	1.3845	1.27917	1.07328	0.789559	0.456327	0.104515	-0.234535	-0.530769	-0.758862	-0.911955	-0.987689	-0.96203	-0.859406	-0.712241	-0.503789	-0.259098	-0.0784826	0.160356	0.44697	0.359774	1.38834	0.796583	0.294019	1.41	-1.33402	1.41	-1.41	1.41	-1.41	1.34518	-1.25455	1.01857	-0.334174	-0.146613	1.41	-1.41	1.25803	-1.41	1.41	-1.41	0.10799	-0.702159	0.221015	-1.41	0.494551	-1.41	0.511826
0	1.24446	1.37457	1.3845	1.27917	1.07328	0.789574	0.456372	0.10463	-0.234394	-0.530939	-0.759607	-0.911871	-0.986839	-0.963346	-0.859755	-0.710691	-0.505973	-0.259561	-0.0723642	0.146342	0.446995	0.376821	1.19732	1.07909	-0.0800443	1.41	-1.3433	1.41	-1.41	1.41	-1.19528	0.793614	-0.0596147	-0.474825	1.41	-1.41	1.33318	-1.41	1.41	-1.41	0.442067	-1.01905	0.690305	-1.41	0.449768	-1.41	0.191071	-0.719349	-0.183664
0	1.24446	1.37457	1.3845	1.27917	1.07328	0.789586	0.456412	0.104734	-0.234257	-0.531056	-0.760275	-0.911925	-0.986022	-0.964379	-0.860332	-0.709211	-0.507584	-0.26086	-0.0660032	0.134563	0.441756	0.399906	1.00184	1.24079	-0.127063	1.41	-1.06019	1.41	-1.00826	1.08383	-0.0292825	-0.645612	1.41	-1.41	1.18113	-1.41	1.41	-1.41	0.821196	-1.35541	1.41	-1.41	0.5402	-1.27061	0.349876	-1.31186	0.128586	-0.615154	-0.401245
0	1.24446	1.37457	1.3845	1.27917	1.07329	0.789597	0.456446	0.104827	-0.234125	-0.531131	-0.760867	-0.912089	-0.985267	-0.965153	-0.86106	-0.707878	-0.508638	-0.262799	-0.0597991	0.125335	0.432034	0.426637	0.836482	1.41	-0.424605	1.41	-0.971837	1.41	-0.415057	0.239443	1.41	-1.41	1.41	-1.41	0.855982	-1.41	1.41	-1.41	0.90854	-1.24251	1.26851	-1.41	0.620151	-1.10672	-0.0853642	-0.295755	-0.946898	0.778925	-1.41
0	1.24446	1.37457	1.3845	1.27917	1.07329	0.789606	0.456476	0.10491	-0.233999	-0.531172	-0.761385	-0.912335	-0.984592	-0.965697	-0.861874	-0.70674	-0.509182	-0.265174	-0.0540963	0.118839	0.418631	0.45497	0.704642	1.41	-0.421419	1.41	-0.720479	1.41	0.345504	-0.833359	1.41	-1.41	0.54777	-1.05058	1.41	-1.41	1.27565	-1.41	1.41	-1.41	0.901418	-0.815677	-0.319688	0.464973	-1.41	0.968934	-1.41	0.190491	-1.41
0	1.24446	1.37457	1.3845	1.27917	1.07329	0.789613	0.456501	0.104984	-0.233879	-0.531185	-0.761834	-0.912638	-0.984009	-0.966032	-0.862729	-0.705812	-0.509305	-0.267763	-0.0491928	0.115126	0.40241	0.483091	0.603591	1.41	-0.28506	1.41	-0.315823	0.974466	1.39056	-1.41	1.41	-1.41	0.794067	-1.41	1.41	-1.41	1.25268	-1.41	1.41	-1.41	0.74781	-0.483557	-0.663946	0.986375	-1.41	0.20048	-1.41	0.845375	-1.41
0	1.24446	1.37457	1.3845	1.27917	1.07329	0.78962	0.456521	0.105053	-0.233771	-0.53117	-0.762225	-0.912973	-0.983525	-0.966213	-0.863563	-0.705115	-0.509078	-0.270394	-0.0452514	0.114013	0.384444	0.509151	0.53011	1.41	-0.0969867	1.41	0.232072	0.130613	1.41	-1.41	1.41	-1.41	1.33617	-1.41	1.41	-1.41	1.41	-1.41	1.30939	-1.05864	0.167882	0.658949	-1.41	1.07736	-1.41	0.0500909	-1.1482	0.6537	-1.41
0	1.24446	1.37457	1.3845	1.27917	1.07329	0.789625	0.456539	0.105114	-0.23367	-0.531138	-0.762556	-0.91333	-0.983134	-0.966266	-0.864349	-0.704635	-0.508593	-0.272917	-0.042351	0.115172	0.365858	0.542085	0.462507	1.41	0.0884982	1.41	0.840304	-0.715589	1.41	-1.41	1.41	-1.41	1.41	-1.41	1.41	-1.41	1.41	-1.26194	0.773445	0.154231	-1.4052	1.41	-1.41	-1.41	0.234195	-1.225	0.279709	-1.23313	0.823509
0	1.24446	1.37457	1.3845	1.27917	1.07329	0.789629	0.456554	0.105166	-0.233574	-0.531097	-0.762829	-0.913701	-0.982822	-0.966226	-0.865062	-0.704352	-0.507935	-0.275214	-0.0404905	0.11818	0.347717	0.56293	0.428853	1.41	0.31655	0.992494	1.41	-1.41	1.41	-1.41	1.41	-1.41	1.41	-1.41	1.41	-1.23463	0.928414	-0.0122073	-0.795504	1.41	-1.41	-1.41	0.501076	-1.22995	0.467559	-1.41	0.531793	-1.41	0.979895
0	1.24446	1.37457	1.3845	1.27917	1.07329	0.789633	0.456567	0.105212	-0.233482	-0.53105	-0.763049	-0.914074	-0.982588	-0.966115	-0.865693	-0.704238	-0.507183	-0.277204	-0.0396055	0.122562	0.330937	0.575818	0.434617	1.25912	0.61139	0.436243	1.41	-1.41	1.41	-1.41	1.41	-1.41	1.41	-1.41	1.03045	-0.233113	-0.360649	1.41	-1.41	0.829621	-1.41	1.41	-1.41	-0.909525	-0.154231	-0.392017	-0.663526	0.222999	-1.18008
0	1.24446	1.37457	1.3845	1.27917	1.07329	0.789636	0.456579	0.105251	-0.233397	-0.530997	-0.763226	-0.914437	-0.982424	-0.965953	-0.866237	-0.704258	-0.506405	-0.278839	-0.0395803	0.127832	0.316242	0.581455	0.443146	1.09177	0.88885	-0.014816	1.41	-1.41	1.41	-1.41	1.41	-1.41	1.15344	-0.659225	0.086486	1.41	-1.41	1.41	-1.41	1.01342	-1.41	1.41	-1.41	-0.674526	-0.391189	-0.0692303	-1.10352	0.591793	-1.41
0	1.24446	1.37457	1.3845	1.27917	1.07329	0.789639	0.456589	0.105284	-0.233319	-0.530938	-0.763369	-0.914779	-0.982327	-0.965756	-0.866696	-0.704382	-0.505652	-0.280104	-0.0402618	0.133519	0.304147	0.580307	0.46105	0.937381	1.11041	-0.209334	1.41	-1.41	1.41	-1.41	1.2687	-0.841177	0.417521	0.890525	-1.41	1.41	-1.41	-0.0564953	-0.30939	1.41	-1.41	1.41	-1.41	0.752819	-1.41	0.563263	-1.41	0.481765	-1.30774
0	1.24446	1.37457	1.3845	1.27917	1.07329	0.789641	0.456597	0.105314	-0.233248	-0.530875	-0.763484	-0.915095	-0.982287	-0.965539	-0.867074	-0.704581	-0.50496	-0.281014	-0.0414761	0.139199	0.294947	0.573115	0.485306	0.803106	1.26181	-0.386188	1.41	-1.41	1.41	-1.41	0.837191	0.143819	-0.981141	1.41	-1.41	-0.257007	0.00337027	1.19481	-1.41	1.41	-1.41	0.458489	-1.19549	1.06723	-1.41	0.0168274	-1.14392	0.371591	-1.10028
0	1.24446	1.37457	1.3845	1.27917	1.07329	0.789643	0.456605	0.105339	-0.233185	-0.530809	-0.763576	-0.915382	-0.982295	-0.965317	-0.867374	-0.704833	-0.504349	-0.281593	-0.0430663	0.144552	0.288674	0.560987	0.512861	0.691306	1.34395	-0.363976	1.41	-1.03901	1.41	-0.743405	0.0110373	1.41	-1.41	1.41	-1.41	1.41	-1.41	1.41	-1.41	1.41	-1.41	1.05694	-1.41	1.02069	-1.41	0.145406	-1.14193	0.21502	-0.664728
0	1.24446	1.37457	1.3845	1.27917	1.07329	0.789644	0.456612	0.105361	-0.233127	-0.530742	-0.763647	-0.915643	-0.982337	-0.965101	-0.8676	-0.70512	-0.503829	-0.281913	-0.0448309	0.149259	0.285284	0.545044	0.541186	0.602315	1.36527	-0.235666	1.41	-0.508522	1.19472	0.572169	-1.41	1.41	-1.41	0.13429	-0.641319	1.41	-1.41	1.41	-1.41	1.31885	-1.41	0.948989	-1.41	0.731274	-1.41	0.437004	-1.41	0.238721	-0.569849
0	1.24446	1.37457	1.3845	1.27917	1.07329	0.789646	0.456617	0.105379	-0.233075	-0.530675	-0.763697	-0.915879	-0.982403	-0.964902	-0.867759	-0.705426	-0.503402	-0.282012	-0.0466472	0.153175	0.284456	0.52667	0.567818	0.535917	1.33653	-0.0479215	1.41	0.123922	0.244763	1.41	-1.41	1.37477	-1.41	1.41	-1.41	1.3758	-1.41	1.41	-1.41	1.27033	-1.39109	0.567846	-0.416545	-0.438656	0.00941297	-1.10682	0.728912	-1.41	0.999386
0	1.24446	1.37457	1.3845	1.27917	1.07329	0.789647	0.456622	0.105396	-0.23303	-0.530609	-0.763732	-0.91609	-0.982488	-0.964724	-0.86786	-0.705734	-0.50307	-0.281935	-0.0484205	0.15625	0.285712	0.507308	0.590666	0.491232	1.26913	0.170024	1.41	0.815041	-0.755315	1.41	-1.41	1.03255	-1.41	1.41	-1.41	1.15529	-1.3578	1.41	-1.41	0.975681	-0.608662	-0.298274	0.993534	-1.41	0.570247	-1.41	0.821479	-1.41	0.800493
0	1.24446	1.37457	1.3845	1.27917	1.0733	0.789648	0.456626	0.10541	-0.23299	-0.530544	-0.763755	-0.916277	-0.982584	-0.964568	-0.867915	-0.706032	-0.502828	-0.281724	-0.0500782	0.158495	0.288541	0.488235	0.623249	0.446355	1.20215	0.358637	1.01904	1.41	-1.41	1.41	-1.41	0.892096	-1.32857	1.41	-1.41	1.41	-1.41	1.28488	-0.971855	0.263995	0.904881	-1.41	1.41	-1.41	-1.12343	0.121138	-1.08024	0.18227	-0.730833
0	1.24446	1.37457	1.3845	1.27917	1.0733	0.789648	0.45663	0.105423	-0.232955	-0.530481	-0.763765	-0.916442	-0.982687	-0.964437	-0.867931	-0.706311	-0.502672	-0.281415	-0.0515724	0.159969	0.29244	0.470468	0.638187	0.44065	1.08659	0.579682	0.569847	1.41	-1.41	1.41	-1.41	1.02762	-1.27921	1.41	-1.41	1.41	-1.25193	0.838472	0.0854704	-1.18704	1.41	-1.41	-1.41	0.579565	-1.41	0.462801	-1.41	0.399243	-1.10318
0	1.24446	1.37457	1.3845	1.27917	1.0733	0.789649	0.456633	0.105434	-0.232925	-0.530422	-0.763765	-0.916588	-0.982793	-0.964328	-0.867919	-0.706563	-0.502591	-0.281044	-0.0528696	0.160751	0.296967	0.454717	0.643471	0.451568	0.957331	0.792506	0.19404	1.41	-1.41	1.41	-1.41	1.17172	-1.26667	1.2183	-0.925643	0.711849	0.343378	-1.20672	1.41	-1.41	-1.08588	0.271396	-0.28139	-0.364684	-0.0888809	-1.09508	0.620929	-1.41	1.0387
0	1.24446	1.37457	1.3845	1.27917	1.0733	0.789649	0.456635	0.105444	-0.232898	-0.530367	-0.763756	-0.916717	-0.982897	-0.964244	-0.867883	-0.706788	-0.502571	-0.280646	-0.0539476	0.160932	0.301757	0.441396	0.641671	0.459474	0.854101	0.931548	-0.0149815	1.41	-1.41	1.41	-1.41	1.31824	-1.26613	0.883328	-0.0519671	-0.59057	1.41	-1.41	0.640224	-1.41	1.41	-1.41	-1.0009	0.0924292	-0.62196	-0.441884	0.00590345	-1.28113	1.10906
0	1.24446	1.37457	1.3845	1.27917	1.0733	0.78965	0.456637	0.105452	-0.232875	-0.530316	-0.763741	-0.916828	-0.982999	-0.964183	-0.867832	-0.706982	-0.502602	-0.280246	-0.0548026	0.160618	0.306508	0.430701	0.634293	0.488325	0.737693	1.05175	-0.141464	1.41	-1.24546	1.41	-1.41	1.36473	-1.10638	0.482559	0.849301	-1.41	1.41	-1.41	0.530744	-1.26082	1.41	-1.41	-0.477542	-0.401201	0.0868422	-1.29431	0.487409	-1.41	0.773108
0	1.24446	1.37457	1.3845	1.27917	1.0733	0.78965	0.456639	0.105459	-0.232856	-0.530267	-0.763723	-0.916921	-0.983101	-0.964139	-0.867772	-0.707144	-0.502673	-0.279862	-0.0554476	0.159928	0.310964	0.422672	0.622642	0.522235	0.630286	1.02395	-0.0229214	1.41	-0.815628	1.41	-1.1176	0.798443	0.103632	-1.03996	1.41	-1.41	0.527704	-1.19109	1.41	-1.41	0.513948	-1.26368	1.41	-1.41	-0.432091	-0.648695	0.000471349	-0.955104	0.465309
0	1.24446	1.37457	1.3845	1.27917	1.0733	0.78965	0.456641	0.105466	-0.23284	-0.530222	-0.7637	-0.916999	-0.983198	-0.964104	-0.867714	-0.707269	-0.502779	-0.2795	-0.0559076	0.158981	0.314932	0.417216	0.607965	0.555563	0.542901	1.05573	0.017668	1.41	-0.24439	0.64362	0.550374	-1.41	1.41	-1.41	-0.570974	0.42698	0.421748	-0.629479	1.41	-1.41	1.39911	-1.41	1.40964	-1.41	-0.206601	-0.781886	-0.107851	-0.522254	-0.160864
0	1.24446	1.37457	1.3845	1.27917	1.0733	0.789651	0.456642	0.105471	-0.232825	-0.530183	-0.763673	-0.917067	-0.983287	-0.964082	-0.867656	-0.707367	-0.502905	-0.27918	-0.0561945	0.15786	0.318323	0.414058	0.591555	0.585324	0.478609	1.15392	-0.0660451	1.41	0.0903599	-0.0444446	1.41	-1.41	1.41	-1.41	1.41	-1.41	1.41	-1.41	1.41	-1.41	1.41	-1.41	0.964752	-1.41	0.722549	-1.41	0.232124	-1.0782	0.239194
0	1.24446	1.37457	1.3845	1.27917	1.0733	0.789651	0.456643	0.105476	-0.232811	-0.530148	-0.763643	-0.917126	-0.983368	-0.964074	-0.867597	-0.707441	-0.503038	-0.278912	-0.0563232	0.156632	0.321115	0.412825	0.574623	0.599244	0.454552	1.08032	0.0963586	1.0726	0.796817	-1.0483	1.41	-1.41	0.855335	-1.41	1.41	-1.41	0.798806	-0.674501	1.16618	-1.32202	1.21475	-1.41	0.926448	-1.41	0.774839	-1.41	0.0908182	-0.701501	-0.12147
0	1.24446	1.37457	1.3845	1.27917	1.0733	0.789651	0.456644	0.10548	-0.2328	-0.530118	-0.76361	-0.917174	-0.983443	-0.964075	-0.867541	-0.707496	-0.503172	-0.278699	-0.0563216	0.155371	0.323292	0.413173	0.558096	0.614891	0.43716	0.977115	0.319315	0.543098	1.41	-1.41	1.41	-1.41	0.836403	-1.41	1.41	-1.41	1.23769	-1.15049	1.00412	-0.744104	0.434953	-0.249848	-0.375624	0.158551	-1.06912	0.442487	-1.41	0.849598	-1.41
0	1.24446	1.37457	1.3845	1.27917	1.0733	0.789651	0.456645	0.105484	-0.232789	-0.530091	-0.763578	-0.917211	-0.983514	-0.964082	-0.867491	-0.707531	-0.503302	-0.278537	-0.0562214	0.154146	0.324856	0.414783	0.542625	0.641038	0.405146	0.907069	0.474387	0.169242	1.41	-1.41	1.41	-1.41	1.41	-1.41	1.41	-1.41	1.41	-1.41	1.22899	-0.913482	0.267911	0.268941	-1.37972	1.20375	-1.41	-0.00219662	-1.41	0.915376	-1.41
0	1.24446	1.37457	1.3845	1.27917	1.0733	0.789651	0.456646	0.105487	-0.232779	-0.530068	-0.763547	-0.917238	-0.98358	-0.964093	-0.867448	-0.707551	-0.503427	-0.278422	-0.05605	0.153006	0.325841	0.417339	0.528681	0.648755	0.406244	0.806978	0.64196	-0.117498	1.41	-1.41	1.41	-1.41	1.41	-1.41	1.41	-1.41	1.41	-1.05196	0.312996	0.861312	-1.41	1.41	-1.41	-1.34074	0.436793	-1.41	0.354604	-1.41	0.688507
0	1.24446	1.37457	1.3845	1.27917	1.0733	0.789651	0.456646	0.10549	-0.232771	-0.530047	-0.763517	-0.917255	-0.983642	-0.964108	-0.86741	-0.707559	-0.503542	-0.278345	-0.0558402	0.151998	0.326289	0.420558	0.516553	0.648629	0.424788	0.692949	0.808902	-0.33165	1.41	-1.41	1.41	-1.41	1.41	-1.41	1.38987	-1.15575	0.905077	0.00731409	-0.796242	1.41	-1.41	-0.267649	-0.564696	0.233624	-1.10543	0.394139	-1.41	0.537586	-1.41
0	1.24446	1.37457	1.3845	1.27917	1.0733	0.789651	0.456647	0.105492	-0.232763	-0.530028	-0.76349	-0.917266	-0.983699	-0.964127	-0.867378	-0.707558	-0.503644	-0.278305	-0.0556056	0.151132	0.326296	0.424125	0.506484	0.643491	0.450846	0.585827	0.940151	-0.439868	1.41	-1.41	1.41	-1.41	1.41	-1.373	0.92361	-0.0501525	-0.566926	1.41	-1.41	0.176145	-0.831443	1.30327	-1.41	0.61917	-1.41	0.625327	-1.41	0.477734	-1.41
0	1.24446	1.37457	1.3845	1.27917	1.0733	0.789651	0.456647	0.105494	-0.232757	-0.530011	-0.763464	-0.91727	-0.98375	-0.964148	-0.86735	-0.707551	-0.503732	-0.278297	-0.0553599	0.15041	0.325963	0.427759	0.4986	0.634559	0.479662	0.495483	1.01906	-0.432354	1.41	-1.21588	0.991365	-0.424633	0.255153	0.913438	-1.41	1.41	-1.41	0.329244	-1.1165	1.41	-1.41	0.256941	-0.97207	0.606882	-1.41	0.467722	-1.41	0.394015	-1.1512
0	1.24446	1.37457	1.3845	1.27917	1.0733	0.789652	0.456647	0.105496	-0.232751	-0.529996	-0.763441	-0.91727	-0.983794	-0.964172	-0.867326	-0.707541	-0.503806	-0.278314	-0.0551167	0.14983	0.325377	0.431253	0.492864	0.622832	0.508427	0.424964	1.04557	-0.329176	1.41	-0.476489	0.0235494	1.41	-1.41	1.41	-1.41	0.451065	-1.26197	1.41	-1.41	0.500913	-1.1039	1.24216	-1.41	0.514659	-1.41	0.389522	-1.41	0.370887	-1.10888
0	1.24446	1.37457	1.3845	1.27917	1.0733	0.789652	0.456648	0.105497	-0.232746	-0.529983	-0.76342	-0.917266	-0.983833	-0.964198	-0.867305	-0.707528	-0.503866	-0.278351	-0.0548878	0.14939	0.324611	0.434466	0.489102	0.609315	0.535092	0.375254	1.02594	-0.160304	1.18973	0.431821	-1.30634	1.41	-1.41	0.183823	-0.76394	1.41	-1.41	1.41	-1.41	1.41	-1.41	0.612641	-1.10216	0.339169	-0.979495	-0.0383104	-0.646956	-0.337068	0.128436
0	1.24446	1.37457	1.3845	1.27917	1.0733	0.789652	0.456648	0.105498	-0.232741	-0.529971	-0.7634	-0.917261	-0.983864	-0.964227	-0.867288	-0.707514	-0.503915	-0.278402	-0.0546817	0.149079	0.323732	0.437305	0.487066	0.594949	0.558154	0.342324	0.975151	0.0359781	0.696551	1.32663	-1.41	1.41	-1.41	1.37316	-1.41	1.41	-1.41	1.12757	-1.40316	1.41	-1.41	1.01749	-1.41	0.202734	-0.575412	-0.579948	0.237357	-1.41	1.21591
0	1.24446	1.37457	1.3845	1.27917	1.0733	0.789652	0.456648	0.105499	-0.232737	-0.529961	-0.763384	-0.917252	-0.983892	-0.964255	-0.867274	-0.707499	-0.503955	-0.278459	-0.054505	0.148899	0.322776	0.439749	0.486425	0.580625	0.576537	0.326705	0.899444	0.239088	0.232371	1.41	-1.41	1.41	-1.41	1.41	-1.41	1.41	-1.41	1.41	-1.41	1.26926	-1.41	0.50444	-0.489603	-0.545682	0.575259	-1.41	0.737499	-1.41	0.576717
0	1.24446	1.37457	1.3845	1.27917	1.0733	0.789652	0.456648	0.1055	-0.232734	-0.529951	-0.763369	-0.917242	-0.983914	-0.964283	-0.867264	-0.707482	-0.503987	-0.278519	-0.0543606	0.148809	0.321834	0.441706	0.486998	0.566835	0.59002	0.324761	0.809621	0.428001	-0.127507	1.41	-1.41	1.41	-1.41	1.41	-1.41	1.41	-1.41	1.41	-1.41	1.18048	-1.22448	0.401928	-0.0987204	-1.16159	1.1462	-1.41	-0.580094	-0.420093	0.0767948
0	1.24446	1.37457	1.3845	1.27917	1.0733	0.789652	0.456648	0.105501	-0.232731	-0.529943	-0.763355	-0.917232	-0.983932	-0.964311	-0.867258	-0.707466	-0.504011	-0.278578	-0.0542469	0.148797	0.320939	0.443178	0.488517	0.554038	0.583935	0.358117	0.678947	0.640648	-0.441135	1.41	-1.41	1.41	-1.41	1.41	-1.41	1.41	-1.41	1.41	-1.39632	0.753883	-0.211546	-0.755553	1.41	-1.41	-0.939353	-0.0241696	-0.796155	0.00859474	-0.672054
0	1.24446	1.37457	1.3845	1.27917	1.0733	0.789652	0.456648	0.105501	-0.232728	-0.529936	-0.763342	-0.917222	-0.983946	-0.964337	-0.867253	-0.707449	-0.50403	-0.278637	-0.0541609	0.148846	0.320123	0.444194	0.490704	0.542609	0.588828	0.372647	0.587858	0.757514	-0.555957	1.41	-1.41	1.36408	-1.41	1.41	-1.41	1.41	-1.15419	0.912317	-0.0745455	-0.776386	1.41	-1.41	-1.15104	-0.0197493	-0.524874	-0.336687	-0.334217	-0.505947	-0.0232619
0	1.24446	1.37457	1.3845	1.27917	1.0733	0.789652	0.456648	0.105502	-0.232726	-0.529929	-0.763331	-0.917212	-0.983956	-0.964367	-0.867248	-0.707437	-0.504041	-0.278696	-0.0540955	0.148931	0.319415	0.44478	0.493332	0.532764	0.590101	0.386783	0.517135	0.704886	-0.347231	1.41	-1.41	1.24658	-0.959951	0.793199	-0.177231	-0.0692552	1.41	-1.41	1.41	-1.41	-0.00289137	-1.07141	1.41	-1.41	-0.609561	-0.418678	-0.1825	-0.773888	0.328965
0	1.24446	1.37457	1.3845	1.27917	1.0733	0.789652	0.456649	0.105502	-0.232724	-0.529923	-0.76332	-0.917203	-0.983963	-0.964395	-0.867246	-0.707424	-0.504047	-0.278751	-0.0540522	0.149044	0.318815	0.445009	0.496152	0.52467	0.588118	0.403187	0.45649	0.717763	-0.232524	1.37671	-0.930374	0.510796	0.582786	-1.41	1.41	-1.41	0.758618	-1.41	1.41	-1.41	-0.255996	-0.527751	0.794051	-1.41	0.831409	-1.41	0.334945	-1.41	0.636521
0	1.24446	1.37457	1.3845	1.27917	1.0733	0.789652	0.456649	0.105503	-0.232722	-0.529918	-0.76331	-0.917194	-0.983968	-0.964419	-0.867248	-0.707411	-0.504053	-0.278798	-0.0540305	0.149179	0.318316	0.444962	0.498948	0.518401	0.583336	0.421159	0.388109	0.740921	-0.167841	1.01837	-0.091107	-0.681562	1.41	-1.41	0.739067	-1.41	1.41	-1.41	0.836796	-1.41	1.41	-1.41	-0.741077	0.048533	-0.586283	-0.379627	-0.267324	-0.578296	-0.0103517
0	1.24446	1.37457	1.3845	1.27917	1.0733	0.789652	0.456649	0.105503	-0.23272	-0.529914	-0.763302	-0.917186	-0.983971	-0.96444	-0.867253	-0.707396	-0.504057	-0.278837	-0.0540279	0.149326	0.317912	0.444705	0.501569	0.513892	0.576355	0.43933	0.354079	0.700013	-0.0249043	0.567767	0.839474	-1.41	1.41	-1.41	0.578733	-0.982874	1.41	-1.41	1.41	-1.41	1.41	-1.41	0.103575	-0.93716	0.409277	-1.41	0.460236	-1.41	0.474267
0	1.24446	1.37457	1.3845	1.27917	1.0733	0.789652	0.456649	0.105503	-0.232719	-0.52991	-0.763294	-0.917178	-0.983973	-0.964457	-0.86726	-0.707383	-0.50406	-0.278871	-0.0540375	0.149472	0.317607	0.444279	0.503947	0.510935	0.567901	0.456283	0.327322	0.654555	0.113661	0.187406	1.41	-1.41	1.41	-1.41	1.41	-1.41	1.41	-1.41	1.41	-1.41	1.41	-1.41	0.863291	-1.41	0.700797	-1.41	0.36784	-1.38269	0.383442
0	1.24446	1.37457	1.3845	1.27917	1.0733	0.789652	0.456649	0.105504	-0.232718	-0.529906	-0.763287	-0.91717	-0.983974	-0.964472	-0.867269	-0.70737	-0.504061	-0.278904	-0.0540501	0.149599	0.317409	0.443707	0.506071	0.50924	0.558704	0.470855	0.306492	0.608265	0.229073	-0.075547	1.41	-1.41	1.41	-1.41	1.41	-1.41	1.41	-1.41	1.41	-1.41	1.41	-1.41	0.90246	-1.41	0.391879	-1.32147	0.0612482	-0.53095	-0.546285
0	1.24446	1.37457	1.3845	1.27917	1.0733	0.789652	0.456649	0.105504	-0.232717	-0.529903	-0.76328	-0.917163	-0.983974	-0.964485	-0.867279	-0.70736	-0.504059	-0.278934	-0.0540658	0.14971	0.317295	0.443057	0.507872	0.508632	0.549201	0.482582	0.292532	0.55994	0.32367	-0.235696	1.41	-1.41	1.41	-1.41	1.41	-1.41	1.41	-1.41	1.41	-1.41	1.37981	-1.41	1.02585	-1.41	0.328075	-1.21912	0.0123843	-0.453464	-0.636881
0	1.24446	1.37457	1.3845	1.27917	1.0733	0.789652	0.456649	0.105504	-0.232716	-0.5299	-0.763275	-0.917157	-0.983973	-0.964496	-0.867289	-0.707351	-0.504054	-0.278962	-0.0540842	0.149804	0.317251	0.442373	0.509325	0.51156	0.535248	0.497968	0.276743	0.522398	0.381367	-0.290544	1.41	-1.41	1.41	-1.41	1.41	-1.41	1.41	-1.2068	1.10121	-0.940655	0.678201	-0.684089	0.231438	-0.671484	-0.328057	-0.0435989	-1.32021	0.948628	-1.41
0	1.24446	1.37457	1.3845	1.27917	1.0733	0.789652	0.456649	0.105504	-0.232716	-0.529898	-0.763269	-0.917151	-0.983971	-0.964505	-0.867298	-0.707344	-0.504048	-0.278986	-0.054105	0.149885	0.317253	0.441709	0.510401	0.512102	0.527704	0.501354	0.280882	0.46246	0.456368	-0.338485	1.3027	-1.41	1.41	-1.34283	1.08331	-0.571218	0.363881	0.9264	-1.41	1.41	-1.41	-0.395165	-0.50292	0.550209	-1.41	0.930556	-1.41	0.156087	-1.41
0	1.24446	1.37457	1.3845	1.27917	1.0733	0.789652	0.456649	0.105504	-0.232715	-0.529896	-0.763265	-0.917145	-0.98397	-0.964512	-0.867308	-0.70734	-0.50404	-0.279008	-0.0541279	0.149957	0.317279	0.44111	0.511095	0.513189	0.520547	0.501192	0.293068	0.401452	0.520812	-0.359903	1.0516	-0.952762	0.780397	0.100075	-0.690957	1.41	-1.41	1.28954	-1.41	1.41	-1.41	-0.338106	-0.665777	0.785919	-1.41	0.570203	-1.41	0.652124	-1.41
0	1.24446	1.37457	1.3845	1.27917	1.0733	0.789652	0.456649	0.105504	-0.232715	-0.529894	-0.763261	-0.91714	-0.983968	-0.964518	-0.867317	-0.707337	-0.504031	-0.279025	-0.054153	0.150018	0.317326	0.440577	0.511468	0.514617	0.51404	0.48675	0.328816	0.317608	0.543148	-0.293056	0.708347	-0.107568	-0.457994	1.41	-1.41	1.19036	-1.41	1.41	-1.41	0.881267	-1.41	1.41	-1.41	-1.32611	0.18053	-0.992247	-0.00130267	-0.686456	0.103889
0	1.24446	1.37457	1.3845	1.27917	1.0733	0.789652	0.456649	0.105504	-0.232714	-0.529892	-0.763257	-0.917135	-0.983966	-0.964522	-0.867325	-0.707336	-0.504022	-0.27904	-0.0541798	0.150068	0.317387	0.440114	0.51159	0.516209	0.508357	0.485876	0.33932	0.286638	0.528323	-0.176761	0.345034	0.681332	-1.41	1.41	-1.41	0.386276	-0.792369	1.41	-1.41	1.41	-1.41	1.41	-1.41	-0.353762	-0.609513	-0.0395628	-0.916883	0.235234	-1.00346
0	1.24446	1.37457	1.3845	1.27917	1.0733	0.789652	0.456649	0.105504	-0.232714	-0.529891	-0.763254	-0.917131	-0.983964	-0.964526	-0.867333	-0.707336	-0.504014	-0.279051	-0.0542078	0.150108	0.317457	0.439719	0.51152	0.517833	0.503573	0.483622	0.346842	0.267097	0.497237	-0.0482905	0.025629	1.21552	-1.41	1.41	-1.41	1.3668	-1.41	1.41	-1.41	1.16873	-1.41	1.41	-1.41	-0.125146	-1.01627	0.356921	-1.41	0.595545	-1.41
0	1.24446	1.37457	1.3845	1.27917	1.0733	0.789652	0.456649	0.105505	-0.232713	-0.52989	-0.763251	-0.917126	-0.983961	-0.964529	-0.86734	-0.707337	-0.504005	-0.279058	-0.0542364	0.15014	0.317531	0.439389	0.511312	0.519395	0.499687	0.480261	0.354438	0.25582	0.513897	-0.0289071	-0.0754432	1.03993	-1.41	1.41	-1.41	1.16513	-1.41	1.41	-1.41	1.31819	-1.41	1.41	-1.41	0.49299	-1.41	0.598203	-1.41	0.360484	-0.929008
0	1.24446	1.37457	1.3845	1.27917	1.0733	0.789652	0.456649	0.105505	-0.232713	-0.529889	-0.763248	-0.917123	-0.983959	-0.964531	-0.867346	-0.707339	-0.503998	-0.279062	-0.0542661	0.150166	0.317604	0.439125	0.511001	0.520842	0.497356	0.474885	0.363813	0.237851	0.484419	0.0509157	-0.196584	1.20941	-1.41	1.41	-1.41	1.41	-1.41	1.41	-1.41	1.20451	-1.41	1.13449	-1.41	1.00687	-1.41	0.0269951	-0.895543	0.00521669	-0.337011
0	1.24446	1.37457	1.3845	1.27917	1.0733	0.789652	0.456649	0.105505	-0.232713	-0.529888	-0.763246	-0.917119	-0.983957	-0.964533	-0.867351	-0.707341	-0.503991	-0.279064	-0.0542945	0.150184	0.317676	0.438913	0.510636	0.521558	0.495577	0.469812	0.371451	0.224793	0.444338	0.144314	-0.320242	1.18241	-1.41	1.41	-1.41	1.41	-1.41	1.41	-1.19228	0.748806	-0.460516	0.000956053	0.0152003	-0.580722	0.0945209	-1.31481	0.70744	-1.41	0.990981
0	1.24446	1.37457	1.3845	1.27917	1.0733	0.789652	0.456649	0.105505	-0.232713	-0.529887	-0.763244	-0.917116	-0.983955	-0.964534	-0.867356	-0.707344	-0.503986	-0.279064	-0.0543209	0.150192	0.31775	0.438742	0.510254	0.522844	0.493186	0.466441	0.375074	0.221312	0.345742	0.323229	-0.548418	1.22845	-1.41	1.41	-1.41	1.38971	-1.21991	0.888698	0.0500106	-0.827584	1.41	-1.41	-0.345205	-0.452506	-0.00783371	-1.22809	0.745484	-1.41	0.90958
0	1.24446	1.37457	1.3845	1.27917	1.0733	0.789652	0.456649	0.105505	-0.232713	-0.529886	-0.763242	-0.917114	-0.983953	-0.964535	-0.86736	-0.707347	-0.503981	-0.279062	-0.0543446	0.150193	0.317824	0.438606	0.509876	0.523987	0.49131	0.462836	0.377835	0.221807	0.311783	0.368589	-0.554256	1.00626	-0.907347	0.807697	-0.0213202	-0.301302	1.41	-1.41	1.41	-1.41	0.603745	-1.41	1.41	-1.41	-0.561286	-0.3425	-0.463833	-0.281737	-0.197596
0	1.24446	1.37457	1.3845	1.27917	1.0733	0.789652	0.456649	0.105505	-0.232712	-0.529886	-0.76324	-0.917111	-0.983951	-0.964535	-0.867363	-0.70735	-0.503977	-0.279059	-0.0543655	0.150187	0.317894	0.438507	0.509503	0.524888	0.490215	0.464368	0.370965	0.237285	0.261243	0.404355	-0.496484	0.691362	-0.100051	-0.421067	1.41	-1.41	1.41	-1.41	1.41	-1.41	0.553724	-1.37763	1.23958	-1.41	0.188568	-1.33235	0.402366	-1.41	0.817164
0	1.24446	1.37457	1.3845	1.27917	1.0733	0.789652	0.456649	0.105505	-0.232712	-0.529885	-0.763239	-0.917109	-0.983949	-0.964536	-0.867366	-0.707353	-0.503975	-0.279055	-0.0543834	0.150181	0.317951	0.438455	0.509119	0.525595	0.489744	0.459174	0.375021	0.236669	0.242589	0.319027	-0.235573	0.16032	0.954161	-1.41	1.41	-1.41	0.139554	-0.591389	1.41	-1.41	1.35892	-1.41	1.0103	-1.41	0.472268	-1.41	0.464054	-1.41	0.822204
0	1.24446	1.37457	1.3845	1.27917	1.0733	0.789652	0.456649	0.105505	-0.232712	-0.529885	-0.763238	-0.917107	-0.983947	-0.964536	-0.867369	-0.707356	-0.503972	-0.279051	-0.0543982	0.150165	0.318008	0.438416	0.50878	0.526064	0.489831	0.447755	0.390522	0.216005	0.257099	0.301131	-0.117322	-0.148306	1.41	-1.41	1.41	-1.41	1.41	-1.41	1.41	-1.41	0.96463	-1.41	1.059	-1.41	0.456517	-1.41	0.144289	-0.829834	0.0263022
0	1.24446	1.37457	1.3845	1.27917	1.0733	0.789652	0.456649	0.105505	-0.232712	-0.529884	-0.763237	-0.917105	-0.983945	-0.964536	-0.867371	-0.707358	-0.503971	-0.279046	-0.0544101	0.150146	0.318061	0.438394	0.508483	0.526335	0.490311	0.446847	0.387246	0.223342	0.228231	0.259184	0.0123738	-0.37561	1.33846	-1.41	1.41	-1.41	1.41	-1.41	1.41	-1.41	1.21997	-1.41	0.809272	-1.41	0.318383	-1.22697	0.0339198	-0.650568	-0.147464
0	1.24446	1.37457	1.3845	1.27917	1.0733	0.789652	0.456649	0.105505	-0.232712	-0.529884	-0.763236	-0.917103	-0.983944	-0.964535	-0.867373	-0.707361	-0.50397	-0.279042	-0.0544194	0.150125	0.318107	0.438392	0.508214	0.526469	0.491	0.442542	0.387575	0.229746	0.204391	0.262675	0.0382653	-0.398942	1.36256	-1.41	1.41	-1.41	1.41	-1.41	1.41	-1.41	1.34811	-1.41	0.560483	-0.951688	-0.173631	-0.285162	-0.979017	0.63174	-1.41
0	1.24446	1.37457	1.3845	1.27917	1.0733	0.789652	0.456649	0.105505	-0.232712	-0.529884	-0.763235	-0.917102	-0.983942	-0.964535	-0.867375	-0.707363	-0.50397	-0.279037	-0.0544262	0.150103	0.318144	0.438408	0.507968	0.526509	0.491763	0.438305	0.388218	0.234199	0.187672	0.25377	0.0595648	-0.370145	1.06983	-1.41	1.41	-1.41	1.41	-1.41	1.41	-1.41	1.10605	-1.3037	0.203545	-0.162775	-1.19846	0.883952	-1.41	0.179358	-1.39535
0	1.24446	1.37457	1.3845	1.27917	1.0733	0.789652	0.456649	0.105505	-0.232712	-0.529883	-0.763234	-0.9171	-0.983941	-0.964535	-0.867376	-0.707366	-0.50397	-0.279033	-0.0544308	0.150081	0.318171	0.438441	0.507746	0.52648	0.492528	0.434847	0.387482	0.239511	0.172744	0.243057	0.0785093	-0.332807	0.759684	-0.632611	0.813199	-0.212831	0.267987	0.484022	-0.813222	1.41	-1.41	0.901057	-1.41	1.2291	-1.41	-0.534256	-0.617079	0.0876202	-0.828026
0	1.24446	1.37457	1.3845	1.27917	1.0733	0.789652	0.456649	0.105505	-0.232712	-0.529883	-0.763234	-0.917099	-0.98394	-0.964534	-0.867377	-0.707368	-0.50397	-0.279029	-0.0544337	0.15006	0.318191	0.438486	0.50755	0.526395	0.49326	0.43221	0.385263	0.246211	0.162382	0.225835	0.102996	-0.307754	0.51903	0.0616876	-0.399719	1.41	-1.41	1.41	-1.41	1.41	-1.41	0.909919	-1.41	1.08631	-1.41	-0.0273846	-1.20165	0.558354	-1.41
0	1.24446	1.37457	1.3845	1.27917	1.0733	0.789652	0.456649	0.105505	-0.232712	-0.529883	-0.763233	-0.917098	-0.983939	-0.964534	-0.867378	-0.70737	-0.503971	-0.279026	-0.054435	0.15004	0.318202	0.438539	0.507382	0.526262	0.493942	0.430282	0.381953	0.253511	0.147442	0.219519	0.106679	-0.257847	0.301048	0.555321	-1.32416	1.41	-1.41	0.553206	-0.959841	1.41	-1.41	1.32535	-1.41	0.331851	-1.41	0.734431	-1.41	0.386322	-1.085
0	1.24446	1.37457	1.3845	1.27917	1.0733	0.789652	0.456649	0.105505	-0.232712	-0.529883	-0.763233	-0.917097	-0.983938	-0.964533	-0.867378	-0.707371	-0.503972	-0.279023	-0.0544351	0.150022	0.318207	0.438597	0.507243	0.526091	0.494564	0.428932	0.377986	0.260459	0.135034	0.210119	0.110297	-0.21103	0.128382	0.830762	-1.41	1.41	-1.41	1.41	-1.41	1.41	-1.41	0.827881	-1.41	1.05149	-1.41	0.198688	-1.27317	0.233707	-0.759246
0	1.24446	1.37457	1.3845	1.27917	1.0733	0.789652	0.456649	0.105505	-0.232712	-0.529883	-0.763232	-0.917096	-0.983937	-0.964533	-0.867379	-0.707373	-0.503973	-0.279021	-0.0544343	0.150006	0.318206	0.438657	0.507135	0.525891	0.495119	0.428044	0.373716	0.266379	0.126932	0.195442	0.120801	-0.182884	0.0199151	0.738614	-1.24157	1.41	-1.41	1.41	-1.41	1.41	-1.41	1.41	-1.41	0.233885	-1.22566	0.355638	-1.41	0.300118	-0.752936
0	1.24446	1.37457	1.3845	1.27917	1.0733	0.789652	0.456649	0.105505	-0.232712	-0.529883	-0.763232	-0.917096	-0.983936	-0.964532	-0.867379	-0.707374	-0.503974	-0.279019	-0.0544328	0.149992	0.318201	0.438715	0.507054	0.525672	0.495597	0.427525	0.369398	0.270933	0.123208	0.176506	0.136366	-0.17027	-0.0357758	0.828248	-1.12591	1.41	-1.41	1.41	-1.41	1.39495	-1.41	1.41	-1.41	0.191815	-0.960316	0.0539868	-0.822773	-0.196034	0.113639
0	1.24446	1.37457	1.3845	1.27917	1.0733	0.789652	0.456649	0.105505	-0.232712	-0.529883	-0.763231	-0.917095	-0.983935	-0.964532	-0.86738	-0.707375	-0.503975	-0.279017	-0.0544308	0.14998	0.318191	0.43877	0.506999	0.525445	0.495995	0.427305	0.365193	0.274065	0.123196	0.155279	0.152507	-0.163042	-0.06419	0.72827	-0.705244	1.08503	-0.827336	0.899613	-0.591514	0.433169	-0.231762	0.0251163	-0.213644	-0.436898	0.148866	-1.41	0.821468	-1.41	0.839597
0	1.24446	1.37457	1.3845	1.27917	1.0733	0.789652	0.456649	0.105505	-0.232712	-0.529883	-0.763231	-0.917094	-0.983934	-0.964531	-0.86738	-0.707376	-0.503976	-0.279016	-0.0544285	0.14997	0.318179	0.438824	0.50696	0.525225	0.496288	0.42735	0.361179	0.275912	0.125915	0.133818	0.165059	-0.152034	-0.0876474	0.601527	-0.256788	0.24035	0.886046	-1.41	1.41	-1.41	-0.168503	-0.560844	0.631977	-1.41	1.0864	-1.41	-0.0566393	-1.34931	1.05499
0	1.24446	1.37457	1.3845	1.27917	1.0733	0.789652	0.456649	0.105505	-0.232712	-0.529882	-0.763231	-0.917094	-0.983934	-0.964531	-0.86738	-0.707377	-0.503977	-0.279015	-0.054426	0.149962	0.318166	0.438871	0.506947	0.525004	0.496523	0.427533	0.357538	0.276472	0.130694	0.113304	0.143187	-0.0825056	-0.187637	0.599299	-0.0963142	-0.217834	1.41	-1.41	1.41	-1.41	0.869226	-1.41	1.29464	-1.41	0.0244333	-1.07576	0.417137	-1.41	0.875424
0	1.24446	1.37457	1.3845	1.27917	1.0733	0.789652	0.456649	0.105505	-0.232712	-0.529882	-0.763231	-0.917094	-0.983933	-0.964531	-0.86738	-0.707378	-0.503978	-0.279014	-0.0544236	0.149956	0.318151	0.43891	0.506956	0.524786	0.496699	0.427805	0.354325	0.275911	0.136781	0.0947769	0.147886	-0.0625424	-0.189871	0.475959	0.175514	-0.659786	1.41	-1.41	1.41	-1.41	1.41	-1.41	0.501135	-1.41	0.69605	-1.41	0.554455	-1.41	0.846556
0	1.24446	1.37457	1.3845	1.27917	1.0733	0.789652	0.456649	0.105505	-0.232712	-0.529882	-0.763231	-0.917093	-0.983933	-0.96453	-0.86738	-0.707379	-0.503979	-0.279014	-0.0544212	0.149951	0.318135	0.43894	0.506981	0.52458	0.496811	0.428148	0.351525	0.274507	0.143366	0.0791389	0.146466	-0.0451994	-0.192186	0.354526	0.412282	-0.855975	1.41	-1.41	1.41	-1.41	1.41	-1.41	0.349144	-1.07356	0.382828	-1.41	0.459789	-1.41	0.610773
0	1.24446	1.37457	1.3845	1.27917	1.0733	0.789652	0.456649	0.105505	-0.232712	-0.529882	-0.76323	-0.917093	-0.983932	-0.96453	-0.86738	-0.707379	-0.50398	-0.279014	-0.0544189	0.149948	0.31812	0.438963	0.507018	0.524394	0.496858	0.428546	0.349103	0.272533	0.149775	0.0691672	0.13556	-0.0170574	-0.234106	0.315846	0.457282	-0.756573	1.41	-1.41	1.41	-1.41	1.32861	-1.41	0.640199	-1.3825	0.327364	-1.1137	0.0799548	-0.820632	0.0463431
0	1.24446	1.37457	1.3845	1.27917	1.0733	0.789652	0.456649	0.105505	-0.232712	-0.529882	-0.76323	-0.917092	-0.983932	-0.96453	-0.86738	-0.70738	-0.50398	-0.279014	-0.0544168	0.149946	0.318106	0.438979	0.507062	0.524233	0.496841	0.42898	0.347032	0.270202	0.15557	0.0581046	0.128762	0.00136492	-0.236245	0.239211	0.513043	-0.824568	1.41	-1.41	1.41	-1.41	1.2936	-1.41	0.585852	-1.16974	0.065267	-0.658497	-0.440198	0.0894555	-1.26355
0	1.24446	1.37457	1.3845	1.27917	1.0733	0.789652	0.456649	0.105505	-0.232712	-0.529882	-0.76323	-0.917092	-0.983931	-0.964529	-0.86738	-0.70738	-0.503981	-0.279014	-0.0544149	0.149944	0.318093	0.43899	0.50711	0.5241	0.496769	0.429428	0.345295	0.267659	0.160538	0.050371	0.117806	0.020856	-0.231573	0.158623	0.563164	-0.742242	1.10544	-0.759609	0.602819	-0.258488	-0.110355	0.593016	-1.41	1.41	-1.41	-0.849095	-0.443733	0.168786	-1.41
0	1.24446	1.37457	1.3845	1.27917	1.0733	0.789652	0.456649	0.105505	-0.232712	-0.529882	-0.76323	-0.917092	-0.983931	-0.964529	-0.86738	-0.70738	-0.503982	-0.279014	-0.0544132	0.149944	0.31808	0.438995	0.507159	0.523995	0.496651	0.429867	0.34388	0.265002	0.164617	0.0462371	0.103034	0.042363	-0.228852	0.0946266	0.571763	-0.579705	0.644805	0.333536	-1.07007	1.41	-1.41	0.0597755	-1.41	1.41	-1.41	-1.27289	-0.163808	-0.356368	-0.337052
0	1.24446	1.37457	1.3845	1.27917	1.0733	0.789652	0.456649	0.105505	-0.232712	-0.529882	-0.76323	-0.917092	-0.983931	-0.964529	-0.86738	-0.707381	-0.503983	-0.279014	-0.0544117	0.149944	0.318069	0.438995	0.507206	0.523917	0.496499	0.430274	0.342773	0.262302	0.167823	0.0450316	0.0862979	0.0627019	-0.224576	0.0435249	0.546352	-0.376108	0.170312	1.29885	-1.41	1.41	-1.41	-0.0563239	-0.926778	0.688904	-1.41	0.940313	-1.41	-0.033175	-0.836336
0	1.24446	1.37457	1.3845	1.27917	1.0733	0.789652	0.456649	0.105505	-0.232712	-0.529882	-0.76323	-0.917092	-0.98393	-0.964528	-0.86738	-0.707381	-0.503983	-0.279015	-0.0544105	0.149945	0.31806	0.438992	0.50725	0.523864	0.496325	0.430634	0.341953	0.259624	0.170202	0.0459872	0.0692521	0.078929	-0.213919	-0.00433591	0.510616	-0.185963	-0.219802	1.41	-1.41	1.3206	-1.41	1.41	-1.41	-0.477888	-0.494666	0.386088	-1.41	0.71634	-1.41
0	1.24446	1.37457	1.3845	1.27917	1.0733	0.789652	0.456649	0.105505	-0.232712	-0.529882	-0.76323	-0.917091	-0.98393	-0.964528	-0.867379	-0.707381	-0.503984	-0.279015	-0.0544094	0.149946	0.318052	0.438987	0.507288	0.523834	0.496135	0.430937	0.341386	0.257036	0.171792	0.048469	0.0530188	0.0895539	-0.194887	-0.0540519	0.479093	-0.0420167	-0.466234	1.41	-1.41	1.41	-1.41	1.41	-1.41	0.00159967	-0.927228	0.596382	-1.41	0.504396	-1.36966
0	1.24446	1.37457	1.3845	1.27917	1.0733	0.789652	0.456649	0.105505	-0.232712	-0.529882	-0.76323	-0.917091	-0.98393	-0.964528	-0.867379	-0.707381	-0.503984	-0.279016	-0.0544086	0.149947	0.318045	0.438979	0.507322	0.523823	0.495944	0.431176	0.341045	0.254585	0.172658	0.0519475	0.0383239	0.073275	-0.131642	-0.155883	0.524689	-0.0617136	-0.411857	1.41	-1.41	1.41	-1.41	1.345	-1.41	0.429063	-1.41	0.796839	-1.41	0.310553	-1.04826
0	1.24446	1.37457	1.3845	1.27917	1.0733	0.789652	0.456649	0.105505	-0.232712	-0.529882	-0.76323	-0.917091	-0.98393	-0.964528	-0.867379	-0.707381	-0.503984	-0.279016	-0.0544079	0.149948	0.318039	0.438971	0.507351	0.523825	0.495762	0.43134	0.340922	0.252272	0.172936	0.0559096	0.0257069	0.0751501	-0.104235	-0.198863	0.48805	0.0246815	-0.45304	1.33828	-1.41	1.33222	-1.41	1.16508	-1.41	0.638748	-1.41	0.43539	-1.41	0.366276	-0.925204
0	1.24446	1.37457	1.3845	1.27917	1.0733	0.789652	0.456649	0.105505	-0.232712	-0.529882	-0.76323	-0.917091	-0.98393	-0.964528	-0.867379	-0.707381	-0.503985	-0.279016	-0.0544074	0.14995	0.318035	0.438961	0.507375	0.523837	0.495592	0.431435	0.340942	0.250196	0.1726	0.0601764	0.0150982	0.0731138	-0.0818618	-0.184627	0.352012	0.279375	-0.755842	1.38282	-1.41	0.993968	-1.08253	0.561057	-1.01413	0.300667	-1.06018	0.189606	-1.0681	0.0667971	-0.289455
0	1.24446	1.37457	1.3845	1.27917	1.0733	0.789652	0.456649	0.105505	-0.232712	-0.529882	-0.76323	-0.917091	-0.983929	-0.964527	-0.867379	-0.707381	-0.503985	-0.279017	-0.0544071	0.149951	0.318031	0.438951	0.507394	0.523858	0.495439	0.431471	0.341074	0.248383	0.171718	0.0645351	0.00817085	0.0650905	-0.0553703	-0.225096	0.309806	0.362166	-0.801568	1.15256	-0.960281	0.355179	0.284474	-1.32282	1.41	-1.41	-0.332055	-0.792717	0.396083	-1.41	1.34678
0	1.24446	1.37457	1.3845	1.27917	1.0733	0.789652	0.456649	0.105505	-0.232712	-0.529882	-0.76323	-0.917091	-0.983929	-0.964527	-0.867379	-0.707381	-0.503985	-0.279017	-0.0544068	0.149952	0.318028	0.438941	0.507409	0.523885	0.495304	0.431457	0.341281	0.246848	0.170378	0.0687716	-8.37593e-05	0.0607874	-0.0386686	-0.224562	0.23089	0.449291	-0.792021	0.846859	-0.170523	-0.726691	1.41	-1.41	-0.567533	-0.556994	0.473195	-1.41	0.894568	-1.41	0.705124
0	1.24446	1.37457	1.3845	1.27917	1.0733	0.789652	0.456649	0.105505	-0.232712	-0.529882	-0.76323	-0.917091	-0.983929	-0.964527	-0.867379	-0.707382	-0.503986	-0.279018	-0.0544067	0.149954	0.318027	0.438932	0.507419	0.523915	0.495188	0.431402	0.34153	0.245593	0.168678	0.0726995	-0.00642443	0.0540954	-0.023182	-0.213767	0.144113	0.529262	-0.762123	0.559314	0.522968	-1.41	1.41	-1.41	-1.04421	0.0853354	-0.610326	-0.272938	-0.457207	-0.372213	0.0206531
0	1.24446	1.37457	1.3845	1.27917	1.0733	0.789652	0.456649	0.105505	-0.232712	-0.529882	-0.76323	-0.917091	-0.983929	-0.964527	-0.867379	-0.707382	-0.503986	-0.279018	-0.0544066	0.149955	0.318025	0.438923	0.507426	0.523947	0.495092	0.431317	0.341796	0.244609	0.166723	0.0761666	-0.0103912	0.0447177	-0.00688941	-0.203628	0.073059	0.562531	-0.657584	0.252644	1.09242	-1.41	1.41	-1.41	0.375914	-1.41	0.967245	-1.41	0.117504	-1.22451	0.798647
0	1.24446	1.37457	1.3845	1.27917	1.0733	0.789652	0.456649	0.105505	-0.232712	-0.529882	-0.76323	-0.917091	-0.983929	-0.964527	-0.867379	-0.707382	-0.503986	-0.279018	-0.0544066	0.149956	0.318025	0.438915	0.507429	0.523979	0.495012	0.431214	0.34205	0.243884	0.164602	0.0790823	-0.0122118	0.0335515	0.00894581	-0.194266	0.0198578	0.547998	-0.47836	-0.0907793	1.41	-1.41	1.13589	-1.41	1.30066	-1.41	0.020664	-1.20336	0.449474	-1.41	0.885059
0	1.24446	1.37457	1.3845	1.27917	1.0733	0.789652	0.456649	0.105505	-0.232712	-0.529882	-0.76323	-0.917091	-0.983929	-0.964527	-0.867379	-0.707382	-0.503986	-0.279019	-0.0544067	0.149957	0.318024	0.438907	0.50743	0.524011	0.494951	0.431093	0.34229	0.243373	0.162434	0.0813433	-0.0121856	0.021457	0.0228102	-0.18329	-0.0217547	0.505619	-0.270398	-0.427776	1.41	-1.41	0.629	-1.14472	1.11898	-1.41	0.329021	-1.37131	0.249988	-1.09205	0.271935
0	1.24446	1.37457	1.3845	1.27917	1.0733	0.789652	0.456649	0.105505	-0.232712	-0.529882	-0.76323	-0.917091	-0.983929	-0.964527	-0.867379	-0.707382	-0.503986	-0.279019	-0.0544068	0.149958	0.318025	0.438901	0.507429	0.52404	0.494908	0.43096	0.342502	0.243052	0.160299	0.0829259	-0.0106921	0.00924526	0.0335304	-0.168807	-0.0578128	0.454679	-0.0802206	-0.689457	1.41	-1.41	0.525764	-0.726496	0.503171	-1.41	0.617195	-1.41	0.316677	-1.21325	0.34438
0	1.24446	1.37457	1.3845	1.27917	1.0733	0.789652	0.456649	0.105505	-0.232712	-0.529882	-0.76323	-0.917091	-0.983929	-0.964527	-0.867378	-0.707381	-0.503986	-0.279019	-0.054407	0.149958	0.318025	0.438895	0.507425	0.524066	0.494882	0.430823	0.342673	0.242888	0.158262	0.0838539	-0.00813155	-0.00239937	0.0266289	-0.126317	-0.124762	0.453246	-0.00887613	-0.596324	1.41	-1.41	0.976048	-1.28773	0.676041	-1.41	0.490453	-1.33205	0.0648734	-0.670483	-0.191641
0	1.24446	1.37457	1.3845	1.27917	1.0733	0.789652	0.456649	0.105505	-0.232712	-0.529882	-0.76323	-0.917091	-0.983929	-0.964526	-0.867378	-0.707381	-0.503986	-0.279019	-0.0544071	0.149959	0.318025	0.43889	0.507421	0.52409	0.494868	0.430688	0.34282	0.242832	0.156398	0.0841407	-0.00482163	-0.0130489	0.0308558	-0.10619	-0.153362	0.403949	0.104583	-0.762869	1.41	-1.41	0.915705	-1.07232	0.410149	-0.996474	0.00118023	-0.483961	-0.748658	0.529816	-1.41
0	1.24446	1.37457	1.3845	1.27917	1.0733	0.789652	0.456649	0.105505	-0.232712	-0.529882	-0.76323	-0.917091	-0.983929	-0.964526	-0.867378	-0.707381	-0.503987	-0.27902	-0.0544073	0.149959	0.318026	0.438886	0.507415	0.52411	0.494865	0.43056	0.342926	0.242872	0.154717	0.0838989	-0.0011527	-0.022262	0.0317481	-0.0887893	-0.163662	0.325919	0.251605	-0.870887	1.30493	-1.41	0.641644	-0.363625	-0.56283	0.611728	-1.41	0.930532	-1.41	0.127146	-1.41
0	1.24446	1.37457	1.3845	1.27917	1.0733	0.789652	0.456649	0.105505	-0.232712	-0.529882	-0.76323	-0.917091	-0.983929	-0.964526	-0.867378	-0.707381	-0.503987	-0.27902	-0.0544075	0.14996	0.318027	0.438883	0.507409	0.524126	0.49487	0.430443	0.34299	0.242991	0.153222	0.0832492	0.00253117	-0.0297541	0.0295479	-0.0704772	-0.169073	0.249023	0.373517	-0.911835	1.06963	-0.945119	0.0531682	0.808616	-1.41	1.23761	-1.41	-0.374768	-1.02376	0.600723	-1.41
0	1.24446	1.37457	1.3845	1.27917	1.0733	0.789652	0.456649	0.105505	-0.232712	-0.529882	-0.76323	-0.917091	-0.983929	-0.964526	-0.867378	-0.707381	-0.503987	-0.27902	-0.0544077	0.14996	0.318028	0.43888	0.507403	0.52414	0.494881	0.43034	0.343014	0.243165	0.151922	0.0822828	0.00600479	-0.0351449	0.0373648	-0.0735244	-0.114447	0.0958098	0.582254	-1.0699	0.926647	-0.465273	-0.61385	1.41	-1.41	-0.776014	-0.173766	-0.32734	-0.71978	0.297007	-1.26984
0	1.24446	1.37457	1.3845	1.27917	1.0733	0.789652	0.456649	0.105505	-0.232712	-0.529882	-0.76323	-0.917091	-0.983929	-0.964526	-0.867378	-0.707381	-0.503987	-0.27902	-0.0544079	0.14996	0.318029	0.438878	0.507397	0.52415	0.494897	0.43025	0.343003	0.24337	0.150826	0.0810722	0.00913925	-0.0402097	0.0316573	-0.0566823	-0.139973	0.0824858	0.548151	-0.832227	0.505761	0.440692	-1.41	1.41	-1.41	-0.703723	-0.2493	-0.221481	-0.8609	0.282708	-0.884787
0	1.24446	1.37457	1.3845	1.27917	1.0733	0.789652	0.456649	0.105505	-0.232712	-0.529882	-0.76323	-0.917091	-0.983929	-0.964526	-0.867378	-0.707381	-0.503987	-0.27902	-0.0544081	0.149961	0.318029	0.438877	0.507391	0.524158	0.494915	0.430176	0.342962	0.243588	0.149933	0.0796835	0.0118596	-0.0435802	0.0219012	-0.0329596	-0.15935	0.0852674	0.44642	-0.448851	-0.109441	1.41	-1.41	0.867744	-1.41	0.977793	-1.41	0.341126	-1.41	0.558461	-1.35105
0	1.24446	1.37457	1.3845	1.27917	1.0733	0.789652	0.456649	0.105505	-0.232712	-0.529882	-0.76323	-0.917091	-0.983929	-0.964526	-0.867378	-0.707381	-0.503987	-0.27902	-0.0544083	0.149961	0.31803	0.438876	0.507385	0.524163	0.494935	0.430115	0.342898	0.243801	0.149237	0.0781823	0.0141194	-0.0452591	0.0104657	-0.010139	-0.147194	0.0392051	0.423687	-0.235756	-0.510025	1.41	-1.41	-0.00599967	-0.518336	0.269175	-1.41	0.794819	-1.41	0.220343	-0.679158
0	1.24446	1.37457	1.3845	1.27917	1.0733	0.789652	0.456649	0.105505	-0.232712	-0.529882	-0.76323	-0.91709	-0.983928	-0.964526	-0.867378	-0.707381	-0.503987	-0.27902	-0.0544084	0.149961	0.318031	0.438875	0.507379	0.524165	0.494955	0.430069	0.342817	0.243999	0.14872	0.0766333	0.0158892	-0.0455147	-0.00148288	0.00859667	-0.174311	0.0584805	0.319861	0.030098	-0.885008	1.41	-1.41	-0.513279	0.328374	-1.16103	0.490843	-1.41	0.575682	-1.41	1.24725
0	1.24446	1.37457	1.3845	1.27917	1.0733	0.789652	0.456649	0.105505	-0.232712	-0.529882	-0.76323	-0.91709	-0.983928	-0.964526	-0.867378	-0.707381	-0.503987	-0.27902	-0.0544086	0.149961	0.318031	0.438874	0.507374	0.524167	0.494975	0.430034	0.342724	0.244171	0.148365	0.075093	0.0171645	-0.0446529	-0.013138	0.0221487	-0.142589	-0.00766992	0.346424	0.0485233	-0.846187	1.41	-1.41	0.261989	-0.677611	0.116576	-0.934981	0.13402	-0.921551	-0.177813	0.237932
0	1.24446	1.37457	1.3845	1.27917	1.0733	0.789652	0.456649	0.105505	-0.232712	-0.529882	-0.76323	-0.91709	-0.983928	-0.964526	-0.867378	-0.707381	-0.503987	-0.279021	-0.0544088	0.149961	0.318032	0.438874	0.50737	0.524166	0.494993	0.43001	0.342625	0.244316	0.148145	0.0736184	0.0179477	-0.0429456	-0.029683	0.0402046	-0.167161	0.0130964	0.261992	0.187884	-0.912199	1.41	-1.41	0.837543	-1.41	0.829508	-1.41	0.399597	-1.41	0.260544	-0.781008
0	1.24446	1.37457	1.3845	1.27917	1.0733	0.789652	0.456649	0.105505	-0.232712	-0.529882	-0.76323	-0.91709	-0.983928	-0.964526	-0.867378	-0.707381	-0.503987	-0.279021	-0.0544089	0.149961	0.318032	0.438874	0.507366	0.524165	0.49501	0.429995	0.342524	0.24443	0.148037	0.0722473	0.0182737	-0.0406593	-0.0364212	0.0388072	-0.140482	-0.0301073	0.264908	0.15103	-0.712935	1.23821	-1.41	1.13041	-1.41	0.529815	-1.41	0.46886	-1.41	0.281937	-0.818705
0	1.24446	1.37457	1.3845	1.27917	1.0733	0.789652	0.456649	0.105505	-0.232712	-0.529882	-0.76323	-0.91709	-0.983928	-0.964526	-0.867378	-0.707381	-0.503987	-0.279021	-0.054409	0.149961	0.318033	0.438875	0.507363	0.524162	0.495025	0.429987	0.342424	0.244507	0.148028	0.0709929	0.0182153	-0.0380693	-0.0423609	0.0326099	-0.101206	-0.0929738	0.309934	0.0905517	-0.481915	0.727495	-0.739927	0.329528	-0.537143	-0.207572	-0.340208	-0.589325	0.149061	-1.41	1.13886
0	1.24446	1.37457	1.3845	1.27917	1.0733	0.789652	0.456649	0.105505	-0.232712	-0.529882	-0.76323	-0.91709	-0.983928	-0.964526	-0.867378	-0.707381	-0.503987	-0.279021	-0.0544092	0.149961	0.318033	0.438875	0.50736	0.524159	0.495038	0.429986	0.342329	0.244551	0.148089	0.0698847	0.0178173	-0.0353621	-0.0473459	0.0250154	-0.0649756	-0.150032	0.343856	-0.000894138	-0.22562	0.172688	0.437802	-1.41	1.41	-1.41	-0.801048	-0.339923	0.0160501	-1.41	1.21688
0	1.24446	1.37457	1.3845	1.27917	1.0733	0.789652	0.456649	0.105505	-0.232712	-0.529882	-0.76323	-0.91709	-0.983928	-0.964526	-0.867378	-0.707381	-0.503987	-0.279021	-0.0544093	0.149961	0.318034	0.438875	0.507357	0.524156	0.495049	0.42999	0.34224	0.244569	0.148195	0.0689413	0.0171278	-0.032679	-0.0513242	0.0168813	-0.0356697	-0.180291	0.327303	0.0380159	-0.207598	0.000699557	0.830938	-1.41	1.41	-1.41	-0.76238	-0.354017	-0.123955	-0.884119	0.41521
0	1.24446	1.37457	1.3845	1.27917	1.0733	0.789652	0.456649	0.105505	-0.232712	-0.529882	-0.76323	-0.91709	-0.983928	-0.964526	-0.867378	-0.707381	-0.503987	-0.279021	-0.0544094	0.14996	0.318034	0.438876	0.507355	0.524152	0.495058	0.429997	0.342159	0.244564	0.148327	0.0681658	0.016211	-0.0301495	-0.0551624	0.00998195	-0.0154079	-0.153106	0.21446	0.230505	-0.460875	0.273962	0.146325	-0.722734	0.596443	-1.41	1.01036	-1.41	0.060261	-1.21056	0.641492
0	1.24446	1.37457	1.3845	1.27917	1.0733	0.789652	0.456649	0.105505	-0.232712	-0.529882	-0.76323	-0.91709	-0.983928	-0.964526	-0.867378	-0.707381	-0.503987	-0.279021	-0.0544095	0.14996	0.318034	0.438876	0.507354	0.524148	0.495065	0.430007	0.342086	0.244539	0.148472	0.0675511	0.0151382	-0.0278876	-0.0576133	0.0023544	-0.002325	-0.172117	0.182853	0.284914	-0.513917	0.2622	0.178914	-0.772258	0.644523	-1.41	1.01418	-1.41	-0.091813	-0.886062	0.298898
0	1.24446	1.37457	1.3845	1.27917	1.0733	0.789652	0.456649	0.105505	-0.232712	-0.529882	-0.76323	-0.91709	-0.983928	-0.964526	-0.867378	-0.707381	-0.503987	-0.279021	-0.0544095	0.14996	0.318034	0.438877	0.507353	0.524144	0.495071	0.430019	0.342023	0.244499	0.148618	0.0670841	0.013978	-0.0259777	-0.0587809	-0.0060194	0.00755259	-0.158556	0.119215	0.348053	-0.531741	0.210865	0.222499	-0.740334	0.468958	-1.29027	0.643991	-1.41	0.54746	-1.41	0.497178
0	1.24446	1.37457	1.3845	1.27917	1.0733	0.789652	0.456649	0.105505	-0.232712	-0.529882	-0.76323	-0.91709	-0.983928	-0.964526	-0.867378	-0.707381	-0.503987	-0.279021	-0.0544096	0.14996	0.318034	0.438877	0.507352	0.52414	0.495074	0.430031	0.341969	0.244447	0.148756	0.0667483	0.0127907	-0.024469	-0.0588447	-0.0146844	0.0156197	-0.138302	0.0508406	0.405232	-0.530962	0.186892	0.204638	-0.603301	0.170832	-0.624328	-0.142123	-0.701544	0.0516227	-0.848466	-0.00747986
0	1.24446	1.37457	1.3845	1.27917	1.0733	0.789652	0.456649	0.105505	-0.232712	-0.529882	-0.76323	-0.91709	-0.983928	-0.964526	-0.867378	-0.707381	-0.503987	-0.279021	-0.0544097	0.14996	0.318034	0.438877	0.507351	0.524137	0.495077	0.430044	0.341918	0.244397	0.148868	0.0665451	0.0115971	-0.0233351	-0.0580793	-0.0230517	0.0295182	-0.13092	0.0122152	0.32478	-0.288833	-0.173512	0.631882	-1.16936	0.516951	-1.06025	0.037773	-0.811913	-0.0220369	-0.493687	-0.541955
0	1.24446	1.37457	1.3845	1.27917	1.0733	0.789652	0.456649	0.105505	-0.232712	-0.529882	-0.76323	-0.91709	-0.983928	-0.964526	-0.867378	-0.707381	-0.503987	-0.279021	-0.0544097	0.14996	0.318034	0.438878	0.50735	0.524134	0.495078	0.430057	0.341878	0.244338	0.148964	0.0664301	0.0104742	-0.0226203	-0.0566282	-0.0308135	0.0339123	-0.111332	-0.030649	0.390356	-0.311764	-0.207733	0.553468	-0.94585	0.274191	-0.599742	-0.428665	-0.113512	-0.935451	0.599085	-1.41
0	1.24446	1.37457	1.3845	1.27917	1.0733	0.789652	0.456649	0.105505	-0.232712	-0.529882	-0.76323	-0.91709	-0.983928	-0.964526	-0.867378	-0.707381	-0.503987	-0.279021	-0.0544098	0.14996	0.318035	0.438878	0.50735	0.524131	0.495078	0.430069	0.341848	0.244272	0.14905	0.0663697	0.00947881	-0.0223429	-0.054624	-0.037799	0.0341428	-0.0863194	-0.0742641	0.392383	-0.258717	-0.274072	0.518612	-0.696829	-0.193472	0.256192	-1.41	0.739081	-1.41	0.603386	-1.41
0	1.24446	1.37457	1.3845	1.27917	1.0733	0.789652	0.456649	0.105505	-0.232712	-0.529882	-0.76323	-0.91709	-0.983928	-0.964526	-0.867378	-0.707381	-0.503987	-0.279021	-0.0544098	0.14996	0.318035	0.438879	0.50735	0.524128	0.495078	0.430079	0.341827	0.244201	0.149126	0.0663552	0.00861342	-0.0224306	-0.0523083	-0.0437429	0.0316555	-0.060776	-0.110461	0.36877	-0.158385	-0.371562	0.63435	-0.765666	-0.164308	0.243915	-1.41	0.738857	-1.41	0.520517	-1.41
0	1.24446	1.37457	1.3845	1.27917	1.0733	0.789652	0.456649	0.105505	-0.232712	-0.529882	-0.76323	-0.91709	-0.983928	-0.964526	-0.867378	-0.707381	-0.503987	-0.279021	-0.0544098	0.14996	0.318035	0.438879	0.50735	0.524126	0.495076	0.430089	0.341813	0.244131	0.149183	0.0663819	0.00786544	-0.0227836	-0.0499411	-0.0483898	0.0269106	-0.0366109	-0.1361	0.327262	-0.0378282	-0.548847	0.731423	-0.828633	-0.150156	0.0452098	-1.1885	0.394976	-1.41	0.610368	-1.41
0	1.24446	1.37457	1.3845	1.27917	1.0733	0.789652	0.456649	0.105505	-0.232712	-0.529882	-0.76323	-0.91709	-0.983928	-0.964526	-0.867378	-0.707381	-0.503987	-0.279021	-0.0544099	0.14996	0.318035	0.438879	0.50735	0.524124	0.495075	0.430098	0.341805	0.244065	0.14922	0.0664453	0.00721995	-0.0233107	-0.0477245	-0.0516261	0.0203128	-0.0146618	-0.127446	0.234348	0.146708	-0.778662	0.823299	-0.871554	-0.187371	0.105555	-1.13005	0.164598	-1.00751	0.194314	-0.898019
0	1.24446	1.37457	1.3845	1.27917	1.0733	0.789652	0.456649	0.105505	-0.232712	-0.529882	-0.76323	-0.91709	-0.983928	-0.964526	-0.867378	-0.707381	-0.503987	-0.279021	-0.0544099	0.14996	0.318034	0.438879	0.50735	0.524122	0.495073	0.430105	0.341802	0.244004	0.149236	0.0665374	0.00666947	-0.0239498	-0.0457694	-0.0535276	0.0124641	0.00501189	-0.157682	0.214123	0.193793	-0.779801	0.652999	-0.441765	-0.675665	0.653202	-1.41	0.204684	-0.923723	-0.0458827	-0.313916
0	1.24446	1.37457	1.3845	1.27917	1.0733	0.789652	0.456649	0.105505	-0.232712	-0.529882	-0.76323	-0.91709	-0.983928	-0.964526	-0.867378	-0.707381	-0.503987	-0.279021	-0.0544099	0.14996	0.318034	0.43888	0.50735	0.524121	0.495071	0.430111	0.341802	0.24395	0.149232	0.066648	0.00621228	-0.0246634	-0.0441119	-0.0522627	0.000634388	0.0216584	-0.159282	0.165638	0.250834	-0.755576	0.432831	0.0819633	-1.34877	1.06544	-1.41	-0.171399	-0.268287	-0.856761	0.778704
0	1.24446	1.37457	1.3845	1.27917	1.0733	0.789652	0.456649	0.105505	-0.232712	-0.529882	-0.76323	-0.91709	-0.983928	-0.964526	-0.867378	-0.707381	-0.503987	-0.279021	-0.0544099	0.149959	0.318034	0.43888	0.507351	0.52412	0.495068	0.430116	0.341805	0.243903	0.149212	0.0667664	0.00584793	-0.0254272	-0.0427471	-0.0524188	-0.0071877	0.028824	-0.140869	0.0917817	0.291192	-0.692687	0.202591	0.528958	-1.41	0.955299	-1.41	-0.0898995	-0.288651	-0.896123	0.827847
0	1.24446	1.37457	1.3845	1.27917	1.0733	0.789652	0.456649	0.105505	-0.232712	-0.529882	-0.76323	-0.91709	-0.983928	-0.964526	-0.867378	-0.707381	-0.503987	-0.279021	-0.05441	0.149959	0.318034	0.43888	0.507351	0.524119	0.495066	0.43012	0.34181	0.243866	0.149175	0.0668896	0.0055648	-0.0262069	-0.0416764	-0.0520491	-0.0135423	0.0394694	-0.12887	0.0357775	0.330834	-0.640669	0.0199212	0.783202	-1.41	0.618287	-1.39036	-0.16543	-0.179401	-0.900337	0.465928
0	1.24446	1.37457	1.3845	1.27917	1.0733	0.789652	0.456649	0.105505	-0.232712	-0.529882	-0.76323	-0.91709	-0.983928	-0.964526	-0.867378	-0.707381	-0.503987	-0.279021	-0.05441	0.149959	0.318034	0.43888	0.507351	0.524118	0.495064	0.430123	0.341816	0.243836	0.149129	0.0670024	0.00536891	-0.0269984	-0.0408577	-0.0513241	-0.018917	0.0407406	-0.104353	-0.0233579	0.422988	-0.694809	-0.0110914	0.531706	-1.41	0.533174	-1.0409	-0.451274	0.149455	-1.37697	0.749507
0	1.24446	1.37457	1.3845	1.27917	1.0733	0.789652	0.456649	0.105505	-0.232712	-0.529882	-0.76323	-0.91709	-0.983928	-0.964526	-0.867378	-0.707381	-0.503987	-0.279021	-0.05441	0.149959	0.318034	0.43888	0.507351	0.524117	0.495062	0.430125	0.341822	0.243811	0.14908	0.0670965	0.00525607	-0.0277887	-0.0402597	-0.0503665	-0.0233953	0.038375	-0.076045	-0.0771923	0.444189	-0.631154	-0.130406	0.714349	-1.41	0.363179	-0.578307	-0.953382	0.662801	-1.41	0.589466
0	1.24446	1.37457	1.3845	1.27917	1.0733	0.789652	0.456649	0.105505	-0.232712	-0.529882	-0.76323	-0.91709	-0.983928	-0.964526	-0.867378	-0.707381	-0.503987	-0.279021	-0.05441	0.149959	0.318034	0.43888	0.507352	0.524117	0.49506	0.430126	0.341829	0.243791	0.149029	0.0671717	0.00520968	-0.0285473	-0.0398835	-0.0492283	-0.027077	0.0343471	-0.0495243	-0.116693	0.425992	-0.493037	-0.333462	0.865763	-1.41	0.192356	-0.180474	-1.41	0.839922	-1.41	0.323812
0	1.24446	1.37457	1.3845	1.27917	1.0733	0.789652	0.456649	0.105505	-0.232712	-0.529882	-0.76323	-0.91709	-0.983928	-0.964526	-0.867378	-0.707381	-0.503987	-0.279021	-0.05441	0.149959	0.318034	0.43888	0.507352	0.524117	0.495058	0.430126	0.341836	0.243776	0.148978	0.0672287	0.00521824	-0.0292553	-0.0397183	-0.0479676	-0.030039	0.0295042	-0.026894	-0.139555	0.377564	-0.314068	-0.577038	0.995706	-1.41	0.0447172	0.0926195	-1.41	0.674903	-1.41	0.323735
0	1.24446	1.37457	1.3845	1.27917	1.0733	0.789652	0.456649	0.105505	-0.232712	-0.529882	-0.76323	-0.91709	-0.983928	-0.964526	-0.867378	-0.707381	-0.503987	-0.279021	-0.05441	0.149959	0.318034	0.43888	0.507352	0.524116	0.495056	0.430126	0.341842	0.243765	0.148929	0.0672688	0.00526337	-0.0298874	-0.0397612	-0.0466209	-0.0323738	0.0243356	-0.00864682	-0.147693	0.309303	-0.124755	-0.812393	1.03481	-1.41	-0.0669741	0.239187	-1.41	0.465357	-1.32106	0.107048
0	1.24446	1.37457	1.3845	1.27917	1.0733	0.789652	0.456649	0.105505	-0.232712	-0.529882	-0.76323	-0.91709	-0.983928	-0.964526	-0.867378	-0.707381	-0.503987	-0.279021	-0.05441	0.149959	0.318034	0.43888	0.507352	0.524116	0.495055	0.430126	0.341848	0.243758	0.148882	0.067289	0.00534007	-0.0304426	-0.0399749	-0.0452669	-0.034099	0.019057	0.00554326	-0.144757	0.232265	0.0485129	-0.9926	0.951706	-1.41	-0.21675	0.284491	-1.41	0.290642	-0.843987	-0.340988
0	1.24446	1.37457	1.3845	1.27917	1.0733	0.789652	0.456649	0.105505	-0.232712	-0.529882	-0.76323	-0.91709	-0.983928	-0.964526	-0.867378	-0.707381	-0.503987	-0.279021	-0.05441	0.149959	0.318034	0.43888	0.507353	0.524116	0.495053	0.430125	0.341853	0.243754	0.148837	0.067295	0.00543124	-0.0309074	-0.0403396	-0.0439448	-0.0352762	0.0138503	0.0161637	-0.134331	0.155424	0.1884	-1.08643	0.767938	-0.994955	-0.581152	0.760904	-1.41	-0.134979	-0.0351327	-1.40024
0	1.24446	1.37457	1.3845	1.27917	1.0733	0.789652	0.456649	0.105505	-0.232712	-0.529882	-0.76323	-0.91709	-0.983928	-0.964526	-0.867378	-0.707381	-0.503987	-0.279021	-0.05441	0.149959	0.318034	0.43888	0.507353	0.524116	0.495052	0.430124	0.341858	0.243752	0.148797	0.0672897	0.00552596	-0.0312777	-0.0408284	-0.0426951	-0.0359629	0.00884895	0.020635	-0.114043	0.0773145	0.29893	-1.10392	0.535663	-0.398471	-1.24318	1.19133	-1.41	-0.855774	0.873483	-1.41
0	1.24446	1.37457	1.3845	1.27917	1.0733	0.789652	0.456649	0.105505	-0.232712	-0.529882	-0.76323	-0.91709	-0.983928	-0.964526	-0.867378	-0.707381	-0.503987	-0.279021	-0.05441	0.149959	0.318034	0.43888	0.507353	0.524116	0.495051	0.430123	0.341861	0.243752	0.148761	0.0672755	0.00561775	-0.0315591	-0.0414032	-0.0415664	-0.0361953	0.00411806	0.0248901	-0.0954985	0.0145107	0.303395	-0.923311	0.185028	0.320943	-1.41	0.963988	-1.41	-0.371624	0.326778	-1.41
0	1.24446	1.37457	1.3845	1.27917	1.0733	0.789652	0.456649	0.105505	-0.232712	-0.529882	-0.76323	-0.91709	-0.983928	-0.964526	-0.867378	-0.707381	-0.503987	-0.279021	-0.05441	0.149959	0.318034	0.43888	0.507353	0.524117	0.49505	0.430122	0.341865	0.243754	0.148727	0.0672564	0.00569921	-0.0317569	-0.0420304	-0.0405902	-0.0360253	-0.000282551	0.0322992	-0.0863759	-0.0213083	0.360626	-0.846255	-0.058696	0.739261	-1.41	0.246147	-1.1356	-0.226139	-0.0267996	-1.00641
0	1.24446	1.37457	1.3845	1.27917	1.0733	0.789652	0.456649	0.105505	-0.232712	-0.529882	-0.76323	-0.91709	-0.983928	-0.964526	-0.867378	-0.707381	-0.503987	-0.279021	-0.05441	0.149959	0.318034	0.43888	0.507353	0.524117	0.49505	0.43012	0.341867	0.243756	0.148699	0.0672314	0.0057709	-0.0318873	-0.0426682	-0.0398032	-0.0339256	-0.00698781	0.0382457	-0.0774343	-0.0458297	0.340936	-0.666287	-0.340721	0.918969	-1.41	-0.106568	-0.421244	-0.935752	0.660039	-1.41
0	1.24446	1.37457	1.3845	1.27917	1.0733	0.789652	0.456649	0.105505	-0.232712	-0.529882	-0.76323	-0.91709	-0.983928	-0.964526	-0.867378	-0.707381	-0.503987	-0.279021	-0.05441	0.149959	0.318034	0.43888	0.507353	0.524117	0.495049	0.430119	0.341869	0.24376	0.148674	0.0672016	0.00583496	-0.0319689	-0.0432767	-0.0392304	-0.0334747	-0.0099734	0.0371963	-0.0595044	-0.0747139	0.316772	-0.490521	-0.59708	1.23456	-1.41	-0.704445	0.417352	-1.41	0.776925	-1.41
0	1.24446	1.37457	1.3845	1.27917	1.0733	0.789652	0.456649	0.105505	-0.232712	-0.529882	-0.76323	-0.91709	-0.983928	-0.964526	-0.867378	-0.707381	-0.503987	-0.279021	-0.05441	0.149959	0.318034	0.43888	0.507353	0.524117	0.495049	0.430118	0.341871	0.243764	0.148655	0.0671686	0.00589025	-0.0320122	-0.0438359	-0.0382694	-0.0337916	-0.0105449	0.0312468	-0.0357175	-0.105365	0.295801	-0.352109	-0.769378	1.23695	-1.41	-0.546903	0.256985	-1.41	0.740831	-1.41
0	1.24446	1.37457	1.3845	1.27917	1.0733	0.789652	0.456649	0.105505	-0.232712	-0.529882	-0.76323	-0.91709	-0.983928	-0.964526	-0.867378	-0.707381	-0.503987	-0.279021	-0.05441	0.149959	0.318034	0.43888	0.507353	0.524117	0.495048	0.430116	0.341872	0.243768	0.148639	0.0671341	0.0059353	-0.0320238	-0.0443393	-0.0380076	-0.032887	-0.0123467	0.0271457	-0.0180736	-0.121509	0.256242	-0.215765	-0.897016	1.12182	-1.41	-0.105952	-0.535047	-0.589641	-0.0697597	-0.175999
0	1.24446	1.37457	1.3845	1.27917	1.0733	0.789652	0.456649	0.105505	-0.232712	-0.529882	-0.76323	-0.91709	-0.983928	-0.964526	-0.867378	-0.707381	-0.503987	-0.279021	-0.05441	0.149959	0.318034	0.43888	0.507353	0.524117	0.495048	0.430115	0.341872	0.243772	0.148627	0.0670996	0.00596934	-0.0320089	-0.0447863	-0.0380286	-0.0316984	-0.0144136	0.0244513	-0.00722314	-0.13873	0.224113	-0.116324	-0.946471	0.926593	-1.41	0.263475	-1.09823	0.0604026	-1.13944	1.18594
0	1.24446	1.37457	1.3845	1.27917	1.0733	0.789652	0.456649	0.105505	-0.232712	-0.529882	-0.76323	-0.91709	-0.983928	-0.964526	-0.867378	-0.707381	-0.503987	-0.279021	-0.05441	0.149959	0.318034	0.43888	0.507353	0.524117	0.495048	0.430114	0.341872	0.243776	0.148618	0.0670662	0.00599241	-0.031974	-0.0451756	-0.0382029	-0.0304994	-0.0160997	0.0218351	3.26374e-05	-0.135307	0.165274	-0.000568121	-0.995493	0.740182	-1.41	0.294973	-1.03215	0.0121688	-1.11233	1.16306
0	1.24446	1.37457	1.3845	1.27917	1.0733	0.789652	0.456649	0.105505	-0.232712	-0.529882	-0.76323	-0.91709	-0.983928	-0.964526	-0.867378	-0.707381	-0.503987	-0.279021	-0.05441	0.149959	0.318034	0.43888	0.507353	0.524117	0.495048	0.430113	0.341872	0.24378	0.148612	0.0670348	0.00600518	-0.0319252	-0.0455072	-0.0384761	-0.0299054	-0.0163298	0.0174615	0.00773628	-0.12925	0.106859	0.094923	-1.00758	0.549794	-1.2362	0.00428932	-0.533402	-0.529775	-0.253456	0.0390638
0	1.24446	1.37457	1.3845	1.27917	1.0733	0.789652	0.456649	0.105505	-0.232712	-0.529882	-0.76323	-0.91709	-0.983928	-0.964526	-0.867378	-0.707381	-0.503987	-0.279021	-0.05441	0.149959	0.318034	0.43888	0.507354	0.524118	0.495048	0.430112	0.341872	0.243783	0.148608	0.0670058	0.0060059	-0.0318631	-0.0457891	-0.0388056	-0.0287153	-0.0172362	0.0144633	0.0119362	-0.118288	0.0504682	0.163788	-0.969471	0.344171	-0.709913	-0.554559	0.323697	-1.41	0.567158	-1.41
0	1.24446	1.37457	1.3845	1.27917	1.0733	0.789652	0.456649	0.105505	-0.232712	-0.529882	-0.76323	-0.91709	-0.983928	-0.964526	-0.867378	-0.707381	-0.503987	-0.279021	-0.05441	0.149959	0.318034	0.43888	0.507354	0.524118	0.495047	0.430112	0.341872	0.243786	0.148605	0.0669818	0.00599503	-0.0317919	-0.0460248	-0.039166	-0.0276046	-0.017956	0.0119513	0.0137857	-0.104501	-0.0009444	0.151155	-0.788875	0.0366957	-0.0669533	-1.41	0.989823	-1.41	-0.378469	-0.118138
0	1.24446	1.37457	1.3845	1.27917	1.0733	0.789652	0.456649	0.105505	-0.232712	-0.529882	-0.76323	-0.91709	-0.983928	-0.964526	-0.867378	-0.707381	-0.503987	-0.279021	-0.05441	0.149959	0.318034	0.43888	0.507354	0.524118	0.495047	0.430111	0.341871	0.243789	0.148605	0.0669604	0.0059789	-0.0317238	-0.0462045	-0.0395586	-0.0266867	-0.0181677	0.00918079	0.0112894	-0.0849674	-0.0517245	0.178451	-0.687245	-0.186195	0.326699	-1.41	0.657311	-1.41	0.31162	-0.941653
0	1.24446	1.37457	1.3845	1.27917	1.0733	0.789652	0.456649	0.105505	-0.232712	-0.529882	-0.76323	-0.91709	-0.983928	-0.964526	-0.867378	-0.707381	-0.503987	-0.279021	-0.05441	0.149959	0.318034	0.43888	0.507354	0.524118	0.495047	0.43011	0.34187	0.243791	0.148605	0.0669414	0.00596024	-0.0316649	-0.0463268	-0.0399779	-0.025956	-0.0179181	0.00614389	0.0130046	-0.0748432	-0.0808961	0.166844	-0.556906	-0.399262	0.576108	-1.41	0.523517	-1.41	0.361781	-1.04494
0	1.24446	1.37457	1.3845	1.27917	1.0733	0.789652	0.456649	0.105505	-0.232712	-0.529882	-0.76323	-0.91709	-0.983928	-0.964526	-0.867378	-0.707381	-0.503987	-0.279021	-0.05441	0.149959	0.318034	0.43888	0.507354	0.524118	0.495048	0.43011	0.341869	0.243793	0.148606	0.0669247	0.00594007	-0.0316163	-0.0464003	-0.0404033	-0.0253891	-0.0173514	0.00312054	0.0142551	-0.0671376	-0.0979398	0.137589	-0.417733	-0.600717	0.715648	-1.41	0.306509	-1.30692	0.14214	-0.420886
0	1.24446	1.37457	1.3845	1.27917	1.0733	0.789652	0.456649	0.105505	-0.232712	-0.529882	-0.76323	-0.91709	-0.983928	-0.964526	-0.867378	-0.707381	-0.503987	-0.279021	-0.05441	0.149959	0.318034	0.43888	0.507354	0.524118	0.495048	0.430109	0.341869	0.243794	0.148608	0.0669104	0.00591894	-0.0315771	-0.0464365	-0.0408105	-0.0250241	-0.0164984	0.000224358	0.0149487	-0.060202	-0.106828	0.149594	-0.377941	-0.612793	0.580651	-1.41	0.319119	-1.14763	-0.0824541	-0.0516351
0	1.24446	1.37457	1.3845	1.27917	1.0733	0.789652	0.456649	0.105505	-0.232712	-0.529882	-0.76323	-0.91709	-0.983928	-0.964526	-0.867378	-0.707381	-0.503987	-0.279021	-0.05441	0.149959	0.318034	0.43888	0.507354	0.524118	0.495048	0.430109	0.341868	0.243795	0.14861	0.0668985	0.00589733	-0.0315466	-0.0464456	-0.0411816	-0.0248379	-0.0154652	-0.0023772	0.0149444	-0.0534591	-0.117991	0.115923	-0.280887	-0.745865	0.559738	-1.41	0.204451	-0.804026	-0.450955	0.488191
0	1.24446	1.37457	1.3845	1.27917	1.0733	0.789652	0.456649	0.105505	-0.232712	-0.529882	-0.76323	-0.91709	-0.983928	-0.964526	-0.867378	-0.707381	-0.503987	-0.279021	-0.05441	0.149959	0.318034	0.43888	0.507354	0.524118	0.495048	0.430109	0.341867	0.243796	0.148612	0.0668887	0.0058757	-0.0315236	-0.0464357	-0.0415065	-0.0248061	-0.0143511	-0.00454783	0.014179	-0.0467223	-0.124707	0.0727733	-0.17633	-0.851651	0.511178	-1.41	0.0233298	-0.385685	-0.975465	0.981278
0	1.24446	1.37457	1.3845	1.27917	1.0733	0.789652	0.456649	0.105505	-0.232712	-0.529882	-0.76323	-0.91709	-0.983928	-0.964526	-0.867378	-0.707381	-0.503987	-0.279021	-0.05441	0.149959	0.318034	0.43888	0.507353	0.524118	0.495048	0.430108	0.341866	0.243797	0.148615	0.066881	0.00585638	-0.0315107	-0.0464084	-0.0417888	-0.0248883	-0.0132576	-0.00618256	0.0126549	-0.0399993	-0.12947	0.032326	-0.0950377	-0.907857	0.411408	-1.13401	-0.264336	0.108345	-1.41	1.13531
0	1.24446	1.37457	1.3845	1.27917	1.0733	0.789652	0.456649	0.105505	-0.232712	-0.529882	-0.76323	-0.91709	-0.983928	-0.964526	-0.867378	-0.707381	-0.503987	-0.279021	-0.05441	0.149959	0.318034	0.43888	0.507353	0.524118	0.495048	0.430108	0.341866	0.243797	0.148617	0.066875	0.00583769	-0.0315036	-0.0463729	-0.0420225	-0.0250616	-0.0122403	-0.00727182	0.0105198	-0.0335435	-0.132583	-0.00317048	-0.0419703	-0.907367	0.266886	-0.715179	-0.711167	0.643428	-1.41	0.71187
0	1.24446	1.37457	1.3845	1.27917	1.0733	0.789652	0.456649	0.105505	-0.232712	-0.529882	-0.76323	-0.91709	-0.983928	-0.964526	-0.867378	-0.707381	-0.503987	-0.279021	-0.05441	0.149959	0.318034	0.43888	0.507353	0.524118	0.495048	0.430108	0.341865	0.243797	0.148619	0.0668707	0.00581963	-0.0315005	-0.0463363	-0.0422047	-0.0253071	-0.0113288	-0.00786754	0.0079884	-0.0276985	-0.133837	-0.0593319	0.0305434	-0.926185	0.150334	-0.396072	-1.12422	0.729986	-1.41	0.406673
0	1.24446	1.37457	1.3845	1.27917	1.0733	0.789652	0.456649	0.105505	-0.232712	-0.529882	-0.76323	-0.91709	-0.983928	-0.964526	-0.867378	-0.707381	-0.503987	-0.279021	-0.05441	0.149959	0.318034	0.43888	0.507353	0.524118	0.495048	0.430108	0.341864	0.243797	0.148621	0.0668677	0.00580251	-0.0315007	-0.0463004	-0.0423411	-0.0255967	-0.0105534	-0.00802473	0.00523955	-0.0227042	-0.133137	-0.077421	0.027853	-0.832102	-0.0417819	-0.0365926	-1.41	0.894527	-1.41	0.117686
0	1.24446	1.37457	1.3845	1.27917	1.0733	0.789652	0.456649	0.105505	-0.232712	-0.529882	-0.76323	-0.91709	-0.983928	-0.964526	-0.867378	-0.707381	-0.503987	-0.279021	-0.05441	0.149959	0.318034	0.43888	0.507353	0.524118	0.495048	0.430108	0.341864	0.243797	0.148623	0.0668659	0.00578661	-0.0315041	-0.0462662	-0.04244	-0.0259027	-0.00993819	-0.00662818	0.000414362	-0.0157354	-0.134899	-0.0889599	-0.0427863	-0.621487	-0.346322	0.399202	-1.41	0.597704	-1.41	0.333046
0	1.24446	1.37457	1.3845	1.27917	1.0733	0.789652	0.456649	0.105505	-0.232712	-0.529882	-0.76323	-0.91709	-0.983928	-0.964526	-0.867378	-0.707381	-0.503987	-0.279021	-0.05441	0.149959	0.318034	0.43888	0.507353	0.524118	0.495048	0.430108	0.341863	0.243797	0.148625	0.066865	0.00577214	-0.0315102	-0.0462341	-0.0425091	-0.0262033	-0.00949128	-0.00633871	-0.00154598	-0.0140231	-0.128906	-0.10934	-0.0435726	-0.540775	-0.50187	0.53793	-1.41	0.330536	-1.25037	0.124786
0	1.24446	1.37457	1.3845	1.27917	1.0733	0.789652	0.456649	0.105505	-0.232712	-0.529882	-0.76323	-0.91709	-0.983928	-0.964526	-0.867378	-0.707381	-0.503987	-0.279021	-0.05441	0.149959	0.318034	0.43888	0.507353	0.524118	0.495048	0.430108	0.341863	0.243796	0.148627	0.0668648	0.00575922	-0.0315187	-0.0462046	-0.0425548	-0.0264845	-0.00920337	-0.00583829	-0.00343687	-0.013641	-0.120423	-0.129759	-0.0452481	-0.487959	-0.579344	0.495606	-1.41	0.253004	-0.938088	-0.212551
0	1.24446	1.37457	1.3845	1.27917	1.0733	0.789652	0.456649	0.105505	-0.232712	-0.529882	-0.76323	-0.91709	-0.983928	-0.964526	-0.867378	-0.707381	-0.503987	-0.279021	-0.05441	0.149959	0.318034	0.43888	0.507353	0.524118	0.495048	0.430108	0.341863	0.243796	0.148628	0.0668653	0.00574789	-0.0315291	-0.0461781	-0.042583	-0.0267372	-0.00905556	-0.00519958	-0.00515556	-0.01388	-0.111863	-0.146537	-0.0528381	-0.437687	-0.603957	0.360167	-1.41	0.155045	-0.623465	-0.602551
0	1.24446	1.37457	1.3845	1.27917	1.0733	0.789652	0.456649	0.105505	-0.232712	-0.529882	-0.76323	-0.91709	-0.983928	-0.964526	-0.867378	-0.707381	-0.503987	-0.279021	-0.05441	0.149959	0.318034	0.43888	0.507353	0.524118	0.495048	0.430108	0.341862	0.243795	0.148629	0.0668661	0.00573814	-0.0315409	-0.0461549	-0.0425972	-0.026959	-0.00902047	-0.00449445	-0.00662282	-0.0146311	-0.103812	-0.159385	-0.0654545	-0.38774	-0.671593	0.284854	-1.35928	-0.0477522	-0.203495	-1.14642
0	1.24446	1.37457	1.3845	1.27917	1.0733	0.789652	0.456649	0.105505	-0.232712	-0.529882	-0.76323	-0.91709	-0.983928	-0.964526	-0.867378	-0.707381	-0.503987	-0.279021	-0.05441	0.149959	0.318034	0.43888	0.507353	0.524118	0.495048	0.430108	0.341862	0.243795	0.14863	0.0668673	0.00572992	-0.0315536	-0.0461353	-0.0426002	-0.0271505	-0.00906929	-0.00378339	-0.00779402	-0.0186546	-0.0915883	-0.178018	-0.0679158	-0.360057	-0.680205	0.162063	-1.0023	-0.370723	0.301815	-1.41
0	1.24446	1.37457	1.3845	1.27917	1.0733	0.789652	0.456649	0.105505	-0.232712	-0.529882	-0.76323	-0.91709	-0.983928	-0.964526	-0.867378	-0.707381	-0.503987	-0.279021	-0.05441	0.149959	0.318034	0.43888	0.507353	0.524118	0.495048	0.430108	0.341862	0.243794	0.14863	0.0668686	0.00572313	-0.0315668	-0.0461195	-0.0425944	-0.0273135	-0.0091765	-0.00353404	-0.0079534	-0.020626	-0.0844558	-0.18677	-0.0843315	-0.319174	-0.695124	0.0553566	-0.686464	-0.739212	0.70338	-1.41
0	1.24446	1.37457	1.3845	1.27917	1.0733	0.789652	0.456649	0.105505	-0.232712	-0.529882	-0.76323	-0.91709	-0.983928	-0.964526	-0.867378	-0.707381	-0.503987	-0.279021	-0.05441	0.149959	0.318034	0.43888	0.507353	0.524118	0.495048	0.430108	0.341862	0.243794	0.148631	0.06687	0.00571765	-0.0315801	-0.0461075	-0.0425817	-0.0274503	-0.00932154	-0.00280733	-0.00912621	-0.0189075	-0.0850725	-0.180748	-0.119052	-0.256723	-0.737742	-0.00520958	-0.500604	-0.97288	0.807084	-1.41
0	1.24446	1.37457	1.3845	1.27917	1.0733	0.789652	0.456649	0.105505	-0.232712	-0.529882	-0.76323	-0.91709	-0.983928	-0.964526	-0.867378	-0.707381	-0.503987	-0.279021	-0.05441	0.149959	0.318034	0.43888	0.507353	0.524118	0.495048	0.430108	0.341862	0.243793	0.148631	0.0668715	0.00571336	-0.0315932	-0.0460991	-0.0425642	-0.0275632	-0.00948868	-0.00209693	-0.0100277	-0.0194767	-0.0829724	-0.176825	-0.145137	-0.214153	-0.752121	-0.0781521	-0.345707	-1.12663	0.745102	-1.41
0	1.24446	1.37457	1.3845	1.27917	1.0733	0.789652	0.456649	0.105505	-0.232712	-0.529882	-0.76323	-0.91709	-0.983928	-0.964526	-0.867378	-0.707381	-0.503987	-0.279021	-0.05441	0.149959	0.318034	0.43888	0.507353	0.524118	0.495048	0.430108	0.341861	0.243793	0.148631	0.0668729	0.00571012	-0.0316058	-0.046094	-0.0425433	-0.0276545	-0.00966625	-0.00150587	-0.0105216	-0.0209727	-0.0793582	-0.176147	-0.16188	-0.19472	-0.72745	-0.181108	-0.178953	-1.27188	0.635055	-1.41
0	1.24446	1.37457	1.3845	1.27917	1.0733	0.789652	0.456649	0.105505	-0.232712	-0.529882	-0.76323	-0.91709	-0.983928	-0.964526	-0.867378	-0.707381	-0.503987	-0.279021	-0.05441	0.149959	0.318034	0.43888	0.507353	0.524118	0.495049	0.430108	0.341861	0.243793	0.148631	0.0668743	0.00570779	-0.0316176	-0.046092	-0.0425207	-0.0277262	-0.00984577	-0.00104479	-0.0106393	-0.02474	-0.0723368	-0.180979	-0.16789	-0.196973	-0.669541	-0.307781	-0.0114104	-1.40768	0.506591	-1.21034
0	1.24446	1.37457	1.3845	1.27917	1.0733	0.789652	0.456649	0.105505	-0.232712	-0.529882	-0.76323	-0.91709	-0.983928	-0.964526	-0.867378	-0.707381	-0.503987	-0.279021	-0.05441	0.149959	0.318034	0.43888	0.507353	0.524118	0.495049	0.430108	0.341861	0.243792	0.148631	0.0668755	0.00570622	-0.0316285	-0.0460927	-0.0424976	-0.0277791	-0.0100237	-0.000698319	-0.0104783	-0.0251426	-0.0716959	-0.176628	-0.185508	-0.186041	-0.632763	-0.397957	0.0725363	-1.40159	0.335605	-0.701952
0	1.24446	1.37457	1.3845	1.27917	1.0733	0.789652	0.456649	0.105505	-0.232712	-0.529882	-0.76323	-0.91709	-0.983928	-0.964526	-0.867378	-0.707381	-0.503987	-0.279021	-0.05441	0.149959	0.318034	0.43888	0.507353	0.524118	0.495049	0.430108	0.341861	0.243792	0.148631	0.0668767	0.00570529	-0.0316385	-0.0460957	-0.0424749	-0.027818	-0.0101909	-0.00045544	-0.0101254	-0.0269923	-0.0697181	-0.173101	-0.1991	-0.198479	-0.567982	-0.498994	0.135825	-1.34099	0.157825	-0.229911
0	1.24446	1.37457	1.3845	1.27917	1.0733	0.789652	0.456649	0.105505	-0.232712	-0.529882	-0.76323	-0.91709	-0.983928	-0.964526	-0.867378	-0.707381	-0.503987	-0.279021	-0.05441	0.149959	0.318034	0.43888	0.507353	0.524118	0.495049	0.430108	0.341861	0.243792	0.148631	0.0668777	0.00570489	-0.0316474	-0.0461005	-0.0424535	-0.0278451	-0.010344	-0.000304188	-0.00964989	-0.0289493	-0.0676989	-0.170371	-0.209011	-0.199205	-0.528671	-0.558625	0.130322	-1.17179	-0.0571868	0.195772
0	1.24446	1.37457	1.3845	1.27917	1.0733	0.789652	0.456649	0.105505	-0.232712	-0.529882	-0.76323	-0.91709	-0.983928	-0.964526	-0.867378	-0.707381	-0.503987	-0.279021	-0.05441	0.149959	0.318034	0.43888	0.507353	0.524118	0.495049	0.430108	0.341861	0.243791	0.148631	0.0668785	0.00570489	-0.0316552	-0.0461068	-0.0424341	-0.0278618	-0.0104822	-0.000225351	-0.00911785	-0.0306729	-0.0663928	-0.16716	-0.217699	-0.201975	-0.495772	-0.59419	0.0837827	-0.945871	-0.318631	0.573837
0	1.24446	1.37457	1.3845	1.27917	1.0733	0.789652	0.456649	0.105505	-0.232712	-0.529882	-0.76323	-0.91709	-0.983928	-0.964526	-0.867378	-0.707381	-0.503987	-0.279021	-0.05441	0.149959	0.318034	0.43888	0.507353	0.524118	0.495049	0.430108	0.341861	0.243791	0.14863	0.0668792	0.00570521	-0.031662	-0.0461142	-0.0424169	-0.0278695	-0.0106054	-0.000202105	-0.00857895	-0.0320678	-0.0659485	-0.163109	-0.224381	-0.207866	-0.46424	-0.618439	0.0230616	-0.725572	-0.586691	0.832238
0	1.24446	1.37457	1.3845	1.27917	1.0733	0.789652	0.456649	0.105505	-0.232712	-0.529882	-0.76323	-0.91709	-0.983928	-0.964526	-0.867378	-0.707381	-0.503987	-0.279021	-0.05441	0.149959	0.318034	0.43888	0.507353	0.524118	0.495049	0.430108	0.341861	0.243791	0.14863	0.0668798	0.00570576	-0.0316677	-0.0461223	-0.0424023	-0.0278699	-0.010714	-0.000220681	-0.00806626	-0.0331212	-0.0662674	-0.158472	-0.233286	-0.209603	-0.443318	-0.623926	-0.0526823	-0.520628	-0.833483	0.940896
0	1.24446	1.37457	1.3845	1.27917	1.0733	0.789652	0.456649	0.105505	-0.232712	-0.529882	-0.76323	-0.91709	-0.983928	-0.964526	-0.867378	-0.707381	-0.503987	-0.279021	-0.05441	0.149959	0.318034	0.43888	0.507353	0.524118	0.495049	0.430108	0.341861	0.243791	0.14863	0.0668803	0.00570646	-0.0316726	-0.0461307	-0.0423903	-0.0278643	-0.0108081	-0.000270133	-0.00759943	-0.0338574	-0.0671707	-0.153683	-0.241062	-0.212957	-0.424708	-0.622122	-0.128527	-0.354054	-1.01718	0.900133
0	1.24446	1.37457	1.3845	1.27917	1.0733	0.789652	0.456649	0.105505	-0.232712	-0.529882	-0.76323	-0.91709	-0.983928	-0.964526	-0.867378	-0.707381	-0.503987	-0.279021	-0.05441	0.149959	0.318034	0.43888	0.507353	0.524118	0.495049	0.430108	0.341861	0.243791	0.14863	0.0668807	0.00570727	-0.0316765	-0.0461393	-0.042381	-0.0278542	-0.0108884	-0.000341769	-0.00718858	-0.0343078	-0.0684869	-0.149122	-0.246765	-0.219059	-0.405413	-0.619909	-0.194434	-0.238239	-1.01689	0.672985
0	1.24446	1.37457	1.3845	1.27917	1.0733	0.789652	0.456649	0.105505	-0.232712	-0.529882	-0.76323	-0.91709	-0.983928	-0.964526	-0.867378	-0.707381	-0.503987	-0.279021	-0.05441	0.149959	0.318034	0.43888	0.507353	0.524118	0.495049	0.430108	0.341861	0.243791	0.148629	0.0668809	0.00570812	-0.0316797	-0.0461478	-0.0423743	-0.0278409	-0.0109553	-0.00042861	-0.00683746	-0.0345416	-0.0700093	-0.145134	-0.250099	-0.227854	-0.38529	-0.618699	-0.248671	-0.168635	-1.10994	0.541777
0	1.24446	1.37457	1.3845	1.27917	1.0733	0.789652	0.456649	0.105505	-0.232712	-0.529882	-0.76323	-0.91709	-0.983928	-0.964526	-0.867378	-0.707381	-0.503987	-0.279021	-0.05441	0.149959	0.318034	0.43888	0.507353	0.524118	0.495049	0.430108	0.341861	0.243791	0.148629	0.0668811	0.00570898	-0.0316822	-0.046156	-0.0423699	-0.0278254	-0.0110096	-0.000524977	-0.00654577	-0.0345977	-0.0716105	-0.141879	-0.251213	-0.238671	-0.365479	-0.617112	-0.29411	-0.132231	-1.06317	0.34034
0	1.24446	1.37457	1.3845	1.27917	1.0733	0.789652	0.456649	0.105505	-0.232712	-0.529882	-0.76323	-0.91709	-0.983928	-0.964526	-0.867378	-0.707381	-0.503987	-0.279021	-0.05441	0.149959	0.318034	0.43888	0.507353	0.524118	0.495049	0.430108	0.341861	0.243791	0.148629	0.0668812	0.00570981	-0.031684	-0.0461638	-0.0423677	-0.0278088	-0.011051	-0.000628565	-0.00630733	-0.0345227	-0.0731828	-0.139419	-0.250458	-0.250655	-0.347359	-0.613175	-0.334551	-0.115912	-0.972322	0.122029
0	1.24446	1.37457	1.3845	1.27917	1.0733	0.789652	0.456649	0.105505	-0.232712	-0.529882	-0.76323	-0.91709	-0.983928	-0.964526	-0.867378	-0.707381	-0.503987	-0.279021	-0.05441	0.149959	0.318034	0.43888	0.507353	0.524118	0.495049	0.430108	0.341861	0.24379	0.148629	0.0668812	0.0057106	-0.0316853	-0.046171	-0.0423673	-0.027792	-0.0110827	-0.000731506	-0.00612396	-0.0343455	-0.0746654	-0.137717	-0.248305	-0.262918	-0.332146	-0.605317	-0.372946	-0.110191	-0.872153	-0.0786792
0	1.24446	1.37457	1.3845	1.27917	1.0733	0.789652	0.456649	0.105505	-0.232712	-0.529882	-0.76323	-0.91709	-0.983928	-0.964526	-0.867378	-0.707381	-0.503987	-0.279021	-0.05441	0.149959	0.318034	0.43888	0.507353	0.524118	0.495049	0.430108	0.341861	0.24379	0.148628	0.0668812	0.00571134	-0.0316862	-0.0461777	-0.0423685	-0.0277756	-0.0111061	-0.000830249	-0.00599207	-0.034095	-0.0760153	-0.136693	-0.245227	-0.274711	-0.320615	-0.592849	-0.410747	-0.109903	-0.776981	-0.246407
0	1.24446	1.37457	1.3845	1.27917	1.0733	0.789652	0.456649	0.105505	-0.232712	-0.529882	-0.76323	-0.91709	-0.983928	-0.964526	-0.867378	-0.707381	-0.503987	-0.279021	-0.05441	0.149959	0.318034	0.43888	0.507353	0.524118	0.495049	0.430108	0.341861	0.24379	0.148628	0.0668811	0.00571199	-0.0316867	-0.0461836	-0.0423711	-0.0277602	-0.0111219	-0.000923258	-0.00590445	-0.0338007	-0.0771991	-0.136261	-0.241624	-0.285505	-0.313035	-0.576034	-0.447958	-0.113338	-0.690899	-0.377683
0	1.24446	1.37457	1.3845	1.27917	1.0733	0.789652	0.456649	0.105505	-0.232712	-0.529882	-0.76323	-0.91709	-0.983928	-0.964526	-0.867378	-0.707381	-0.503987	-0.279021	-0.05441	0.149959	0.318034	0.43888	0.507353	0.524118	0.495049	0.430108	0.341861	0.24379	0.148628	0.066881	0.00571258	-0.031687	-0.046189	-0.0423746	-0.0277461	-0.011131	-0.00100963	-0.00585344	-0.0334879	-0.078197	-0.136325	-0.237822	-0.29496	-0.30928	-0.55581	-0.483622	-0.120759	-0.612956	-0.476461
0	1.24446	1.37457	1.3845	1.27917	1.0733	0.789652	0.456649	0.105505	-0.232712	-0.529882	-0.76323	-0.91709	-0.983928	-0.964526	-0.867378	-0.707381	-0.503987	-0.279021	-0.05441	0.149959	0.318034	0.43888	0.507353	0.524118	0.495049	0.430109	0.341861	0.24379	0.148628	0.0668809	0.00571308	-0.031687	-0.0461936	-0.042379	-0.0277336	-0.0111344	-0.00108866	-0.00583223	-0.0331756	-0.0790044	-0.136782	-0.234084	-0.300667	-0.323594	-0.511835	-0.541431	-0.104181	-0.582485	-0.502961
0	1.24446	1.37457	1.3845	1.27917	1.0733	0.789652	0.456649	0.105505	-0.232712	-0.529882	-0.76323	-0.91709	-0.983928	-0.964526	-0.867378	-0.707381	-0.503987	-0.279021	-0.05441	0.149959	0.318034	0.43888	0.507353	0.524118	0.495049	0.430109	0.341861	0.24379	0.148628	0.0668807	0.0057135	-0.0316868	-0.0461976	-0.0423838	-0.0277229	-0.0111331	-0.00115982	-0.00583504	-0.0328768	-0.0796297	-0.137526	-0.230614	-0.308075	-0.322502	-0.493983	-0.553978	-0.142434	-0.484268	-0.589806
0	1.24446	1.37457	1.3845	1.27917	1.0733	0.789652	0.456649	0.105505	-0.232712	-0.529882	-0.76323	-0.91709	-0.983928	-0.964526	-0.867378	-0.707381	-0.503987	-0.279021	-0.05441	0.149959	0.318034	0.43888	0.507353	0.524118	0.495049	0.430109	0.341861	0.24379	0.148628	0.0668806	0.00571385	-0.0316865	-0.046201	-0.0423891	-0.027714	-0.011128	-0.00122276	-0.00585699	-0.0325999	-0.0800894	-0.138457	-0.22756	-0.313985	-0.323746	-0.479905	-0.572888	-0.174005	-0.40044	-0.660842
0	1.24446	1.37457	1.3845	1.27917	1.0733	0.789652	0.456649	0.105505	-0.232712	-0.529882	-0.76323	-0.91709	-0.983928	-0.964526	-0.867378	-0.707381	-0.503987	-0.279021	-0.05441	0.149959	0.318034	0.43888	0.507353	0.524118	0.495049	0.430109	0.341861	0.24379	0.148627	0.0668804	0.00571412	-0.031686	-0.0462038	-0.0423944	-0.027707	-0.01112	-0.00127733	-0.00589383	-0.0323499	-0.0803913	-0.139511	-0.224976	-0.318091	-0.327425	-0.465473	-0.580003	-0.215312	-0.319125	-0.653003
0	1.24446	1.37457	1.3845	1.27917	1.0733	0.789652	0.456649	0.105505	-0.232712	-0.529882	-0.76323	-0.91709	-0.983928	-0.964526	-0.867378	-0.707381	-0.503987	-0.279021	-0.05441	0.149959	0.318034	0.43888	0.507353	0.524118	0.495049	0.430109	0.341861	0.24379	0.148627	0.0668803	0.00571433	-0.0316856	-0.0462061	-0.0423998	-0.0277017	-0.0111099	-0.00132283	-0.00594313	-0.0321277	-0.0805853	-0.140572	-0.222963	-0.320482	-0.333017	-0.45087	-0.584386	-0.255404	-0.253738	-0.678423
0	1.24446	1.37457	1.3845	1.27917	1.0733	0.789652	0.456649	0.105505	-0.232712	-0.529882	-0.76323	-0.91709	-0.983928	-0.964526	-0.867378	-0.707381	-0.503987	-0.279021	-0.05441	0.149959	0.318034	0.43888	0.507353	0.524118	0.495049	0.430109	0.341861	0.24379	0.148627	0.0668801	0.00571449	-0.0316851	-0.046208	-0.042405	-0.027698	-0.0110986	-0.00136054	-0.00599987	-0.0319368	-0.0806784	-0.141604	-0.22149	-0.321464	-0.339786	-0.437187	-0.586339	-0.292129	-0.226305	-0.643228
0	1.24446	1.37457	1.3845	1.27917	1.0733	0.789652	0.456649	0.105505	-0.232712	-0.529882	-0.76323	-0.91709	-0.983928	-0.964526	-0.867378	-0.707381	-0.503987	-0.279021	-0.05441	0.149959	0.318034	0.43888	0.507353	0.524118	0.495049	0.430109	0.341861	0.24379	0.148627	0.0668799	0.00571459	-0.0316846	-0.0462094	-0.04241	-0.0276958	-0.0110867	-0.00139098	-0.00606075	-0.031778	-0.0806866	-0.142579	-0.220496	-0.321379	-0.34706	-0.425368	-0.585044	-0.326501	-0.198281	-0.677001
0	1.24446	1.37457	1.3845	1.27917	1.0733	0.789652	0.456649	0.105505	-0.232712	-0.529882	-0.76323	-0.91709	-0.983928	-0.964526	-0.867378	-0.707381	-0.503987	-0.279021	-0.05441	0.149959	0.318034	0.43888	0.507353	0.524118	0.495049	0.430109	0.341861	0.24379	0.148627	0.0668798	0.00571465	-0.0316841	-0.0462105	-0.0424147	-0.0276948	-0.0110746	-0.00141463	-0.00612347	-0.0316501	-0.0806283	-0.143474	-0.219921	-0.320526	-0.354334	-0.415944	-0.58016	-0.359354	-0.150904	-0.683087
0	1.24446	1.37457	1.3845	1.27917	1.0733	0.789652	0.456649	0.105505	-0.232712	-0.529882	-0.76323	-0.91709	-0.983928	-0.964526	-0.867378	-0.707381	-0.503987	-0.279021	-0.05441	0.149959	0.318034	0.43888	0.507353	0.524118	0.495049	0.430109	0.341861	0.24379	0.148627	0.0668797	0.00571467	-0.0316837	-0.0462113	-0.0424191	-0.027695	-0.0110629	-0.00143206	-0.00618617	-0.0315513	-0.0805198	-0.14427	-0.2197	-0.31916	-0.361244	-0.40909	-0.571933	-0.390728	-0.134567	-0.634458
0	1.24446	1.37457	1.3845	1.27917	1.0733	0.789652	0.456649	0.105505	-0.232712	-0.529882	-0.76323	-0.91709	-0.983928	-0.964526	-0.867378	-0.707381	-0.503987	-0.279021	-0.05441	0.149959	0.318034	0.43888	0.507353	0.524118	0.495049	0.430109	0.341861	0.24379	0.148627	0.0668795	0.00571466	-0.0316832	-0.0462118	-0.042423	-0.027696	-0.0110518	-0.00144395	-0.00624728	-0.0314794	-0.0803755	-0.144959	-0.219769	-0.31749	-0.363727	-0.41042	-0.553884	-0.428129	-0.119376	-0.581936
0	1.24446	1.37457	1.3845	1.27917	1.0733	0.789652	0.456649	0.105505	-0.232712	-0.529882	-0.76323	-0.91709	-0.983928	-0.964526	-0.867378	-0.707381	-0.503987	-0.279021	-0.05441	0.149959	0.318034	0.43888	0.507353	0.524118	0.495048	0.430109	0.341862	0.24379	0.148627	0.0668794	0.00571462	-0.0316828	-0.0462121	-0.0424266	-0.0276979	-0.0110417	-0.00145099	-0.00630551	-0.0314313	-0.0802087	-0.145538	-0.220066	-0.315688	-0.370158	-0.406974	-0.542732	-0.452952	-0.123757	-0.508835
0	1.24446	1.37457	1.3845	1.27917	1.0733	0.789652	0.456649	0.105505	-0.232712	-0.529882	-0.76323	-0.91709	-0.983928	-0.964526	-0.867378	-0.707381	-0.503987	-0.279021	-0.05441	0.149959	0.318034	0.43888	0.507353	0.524118	0.495048	0.430109	0.341862	0.24379	0.148627	0.0668793	0.00571456	-0.0316825	-0.0462123	-0.0424297	-0.0277003	-0.0110327	-0.00145391	-0.0063598	-0.0314006	-0.0800359	-0.145999	-0.220545	-0.31387	-0.376207	-0.403914	-0.533671	-0.469314	-0.142043	-0.423989
0	1.24446	1.37457	1.3845	1.27917	1.0733	0.789652	0.456649	0.105505	-0.232712	-0.529882	-0.76323	-0.91709	-0.983928	-0.964526	-0.867378	-0.707381	-0.503987	-0.279021	-0.05441	0.149959	0.318034	0.43888	0.507353	0.524118	0.495048	0.430109	0.341862	0.24379	0.148627	0.0668792	0.00571449	-0.0316822	-0.0462123	-0.0424325	-0.0277031	-0.0110249	-0.00145345	-0.00640939	-0.0313871	-0.0798613	-0.146356	-0.221142	-0.312152	-0.381158	-0.403003	-0.52337	-0.483111	-0.163675	-0.346748
0	1.24446	1.37457	1.3845	1.27917	1.0733	0.789652	0.456649	0.105505	-0.232712	-0.529882	-0.76323	-0.91709	-0.983928	-0.964526	-0.867378	-0.707381	-0.503987	-0.279021	-0.05441	0.149959	0.318034	0.43888	0.507353	0.524118	0.495048	0.430109	0.341862	0.24379	0.148627	0.0668791	0.00571441	-0.031682	-0.0462122	-0.0424348	-0.0277062	-0.0110183	-0.0014503	-0.00645377	-0.0313885	-0.0796897	-0.146622	-0.221802	-0.310617	-0.384952	-0.404233	-0.511557	-0.496027	-0.184324	-0.285659
0	1.24446	1.37457	1.3845	1.27917	1.0733	0.789652	0.456649	0.105505	-0.232712	-0.529882	-0.76323	-0.91709	-0.983928	-0.964526	-0.867378	-0.707381	-0.503987	-0.279021	-0.05441	0.149959	0.318034	0.43888	0.507353	0.524118	0.495048	0.430109	0.341862	0.24379	0.148627	0.0668791	0.00571432	-0.0316818	-0.046212	-0.0424368	-0.0277094	-0.011013	-0.0014451	-0.00649264	-0.0314022	-0.0795257	-0.14681	-0.222482	-0.309318	-0.387681	-0.40711	-0.499099	-0.50744	-0.204137	-0.237331
0	1.24446	1.37457	1.3845	1.27917	1.0733	0.789652	0.456649	0.105505	-0.232712	-0.529882	-0.76323	-0.91709	-0.983928	-0.964526	-0.867378	-0.707381	-0.503987	-0.279021	-0.05441	0.149959	0.318034	0.43888	0.507353	0.524118	0.495048	0.430108	0.341862	0.24379	0.148627	0.066879	0.00571423	-0.0316816	-0.0462118	-0.0424385	-0.0277127	-0.0110088	-0.00143843	-0.00652592	-0.0314258	-0.0793732	-0.146927	-0.223156	-0.308266	-0.3895	-0.416953	-0.478467	-0.526436	-0.212683	-0.225388
0	1.24446	1.37457	1.3845	1.27917	1.0733	0.789652	0.456649	0.105505	-0.232712	-0.529882	-0.76323	-0.91709	-0.983928	-0.964526	-0.867378	-0.707381	-0.503987	-0.279021	-0.05441	0.149959	0.318034	0.43888	0.507353	0.524118	0.495048	0.430108	0.341862	0.24379	0.148627	0.066879	0.00571414	-0.0316815	-0.0462115	-0.0424399	-0.027716	-0.0110057	-0.00143082	-0.00655371	-0.0314569	-0.0792351	-0.146984	-0.223801	-0.30746	-0.390567	-0.419956	-0.469715	-0.518073	-0.252587	-0.173006
0	1.24446	1.37457	1.3845	1.27917	1.0733	0.789652	0.456649	0.105505	-0.232712	-0.529882	-0.76323	-0.91709	-0.983928	-0.964526	-0.867378	-0.707381	-0.503987	-0.279021	-0.05441	0.149959	0.318034	0.43888	0.507353	0.524118	0.495048	0.430108	0.341862	0.24379	0.148627	0.0668789	0.00571405	-0.0316814	-0.0462112	-0.042441	-0.0277191	-0.0110036	-0.00142271	-0.00657627	-0.0314932	-0.0791132	-0.146992	-0.224402	-0.306889	-0.391034	-0.419413	-0.469127	-0.509021	-0.29029	-0.133561
0	1.24446	1.37457	1.3845	1.27917	1.0733	0.789652	0.456649	0.105505	-0.232712	-0.529882	-0.76323	-0.91709	-0.983928	-0.964526	-0.867378	-0.707381	-0.503987	-0.279021	-0.05441	0.149959	0.318034	0.43888	0.507353	0.524118	0.495048	0.430108	0.341862	0.24379	0.148627	0.0668789	0.00571396	-0.0316813	-0.046211	-0.0424418	-0.0277221	-0.0110024	-0.00141446	-0.00659393	-0.0315328	-0.0790085	-0.146961	-0.224947	-0.306531	-0.391044	-0.423367	-0.463401	-0.515929	-0.30172	-0.114474
0	1.24446	1.37457	1.3845	1.27917	1.0733	0.789652	0.456649	0.105505	-0.232712	-0.529882	-0.76323	-0.91709	-0.983928	-0.964526	-0.867378	-0.707381	-0.503987	-0.279021	-0.05441	0.149959	0.318034	0.43888	0.507353	0.524118	0.495048	0.430108	0.341862	0.24379	0.148627	0.0668788	0.00571387	-0.0316813	-0.0462107	-0.0424425	-0.027725	-0.011002	-0.00140639	-0.00660713	-0.0315739	-0.0789195	-0.146901	-0.225426	-0.306367	-0.390714	-0.427848	-0.457114	-0.514888	-0.318613	-0.112266
0	1.24446	1.37457	1.3845	1.27917	1.0733	0.789652	0.456649	0.105505	-0.232712	-0.529882	-0.76323	-0.91709	-0.983928	-0.964526	-0.867378	-0.707381	-0.503987	-0.279021	-0.05441	0.149959	0.318034	0.43888	0.507353	0.524118	0.495048	0.430108	0.341862	0.24379	0.148627	0.0668788	0.00571379	-0.0316813	-0.0462104	-0.0424429	-0.0277275	-0.0110022	-0.00139872	-0.00661637	-0.0316152	-0.0788499	-0.146815	-0.225844	-0.306357	-0.390169	-0.431984	-0.452182	-0.511025	-0.337351	-0.111321
0	1.24446	1.37457	1.3845	1.27917	1.0733	0.789652	0.456649	0.105505	-0.232712	-0.529882	-0.76323	-0.91709	-0.983928	-0.964526	-0.867378	-0.707381	-0.503987	-0.279021	-0.05441	0.149959	0.318034	0.43888	0.507353	0.524118	0.495048	0.430108	0.341862	0.24379	0.148627	0.0668788	0.00571372	-0.0316813	-0.0462102	-0.0424433	-0.0277299	-0.011003	-0.00139163	-0.00662216	-0.0316553	-0.0787987	-0.146709	-0.226204	-0.30647	-0.389503	-0.435562	-0.448967	-0.505072	-0.356079	-0.111499
0	1.24446	1.37457	1.3845	1.27917	1.0733	0.789652	0.456649	0.105505	-0.232712	-0.529882	-0.76323	-0.91709	-0.983928	-0.964526	-0.867378	-0.707381	-0.503987	-0.279021	-0.05441	0.149959	0.318034	0.43888	0.507353	0.524118	0.495048	0.430108	0.341862	0.243791	0.148627	0.0668788	0.00571365	-0.0316813	-0.04621	-0.0424435	-0.027732	-0.0110042	-0.00138523	-0.00662502	-0.0316935	-0.0787641	-0.146591	-0.226502	-0.306685	-0.38878	-0.438552	-0.447303	-0.497687	-0.373703	-0.114041
0	1.24446	1.37457	1.3845	1.27917	1.0733	0.789652	0.456649	0.105505	-0.232712	-0.529882	-0.76323	-0.91709	-0.983928	-0.964526	-0.867378	-0.707381	-0.503987	-0.279021	-0.05441	0.149959	0.318034	0.43888	0.507353	0.524118	0.495048	0.430108	0.341862	0.243791	0.148627	0.0668788	0.00571358	-0.0316813	-0.0462098	-0.0424436	-0.0277339	-0.0110057	-0.00137961	-0.00662545	-0.0317289	-0.0787439	-0.146469	-0.226739	-0.306984	-0.388044	-0.440979	-0.446897	-0.489584	-0.389339	-0.119836
0	1.24446	1.37457	1.3845	1.27917	1.0733	0.789652	0.456649	0.105505	-0.232712	-0.529882	-0.76323	-0.91709	-0.983928	-0.964526	-0.867378	-0.707381	-0.503987	-0.279021	-0.05441	0.149959	0.318034	0.43888	0.507353	0.524118	0.495048	0.430108	0.341862	0.243791	0.148627	0.0668788	0.00571353	-0.0316813	-0.0462096	-0.0424436	-0.0277355	-0.0110075	-0.00137479	-0.00662394	-0.0317625	-0.0787333	-0.146352	-0.226911	-0.307353	-0.387326	-0.442897	-0.447445	-0.481393	-0.402366	-0.12917
0	1.24446	1.37457	1.3845	1.27917	1.0733	0.789652	0.456649	0.105505	-0.232712	-0.529882	-0.76323	-0.91709	-0.983928	-0.964526	-0.867378	-0.707381	-0.503987	-0.279021	-0.05441	0.149959	0.318034	0.43888	0.507353	0.524118	0.495048	0.430108	0.341862	0.243791	0.148627	0.0668787	0.00571348	-0.0316814	-0.0462095	-0.0424435	-0.0277369	-0.0110094	-0.00137078	-0.00662093	-0.0317922	-0.0787274	-0.146251	-0.227016	-0.307782	-0.386643	-0.444369	-0.451744	-0.469254	-0.41769	-0.135294
0	1.24446	1.37457	1.3845	1.27917	1.0733	0.789652	0.456649	0.105505	-0.232712	-0.529882	-0.76323	-0.91709	-0.983928	-0.964526	-0.867378	-0.707381	-0.503987	-0.279021	-0.05441	0.149959	0.318034	0.43888	0.507353	0.524118	0.495048	0.430108	0.341862	0.243791	0.148627	0.0668787	0.00571343	-0.0316814	-0.0462093	-0.0424434	-0.0277381	-0.0110113	-0.00136755	-0.00661683	-0.0318177	-0.0787305	-0.146156	-0.227074	-0.308232	-0.386069	-0.445378	-0.452923	-0.460297	-0.427651	-0.147026
0	1.24446	1.37457	1.3845	1.27917	1.0733	0.789652	0.456649	0.105505	-0.232712	-0.529882	-0.76323	-0.91709	-0.983928	-0.964526	-0.867378	-0.707381	-0.503987	-0.279021	-0.05441	0.149959	0.318034	0.43888	0.507353	0.524118	0.495048	0.430108	0.341862	0.243791	0.148627	0.0668787	0.00571339	-0.0316815	-0.0462092	-0.0424433	-0.0277391	-0.0110133	-0.00136505	-0.00661199	-0.0318391	-0.0787418	-0.146067	-0.227102	-0.308669	-0.385599	-0.44601	-0.454446	-0.456757	-0.427757	-0.1704
0	1.24446	1.37457	1.3845	1.27917	1.0733	0.789652	0.456649	0.105505	-0.232712	-0.529882	-0.76323	-0.91709	-0.983928	-0.964526	-0.867378	-0.707381	-0.503987	-0.279021	-0.05441	0.149959	0.318034	0.43888	0.507353	0.524118	0.495048	0.430108	0.341862	0.243791	0.148627	0.0668787	0.00571336	-0.0316815	-0.0462092	-0.0424432	-0.0277399	-0.0110153	-0.00136324	-0.00660672	-0.0318566	-0.0787594	-0.145986	-0.227104	-0.30908	-0.385259	-0.446303	-0.4562	-0.453517	-0.42596	-0.194486
0	1.24446	1.37457	1.3845	1.27917	1.0733	0.789652	0.456649	0.105505	-0.232712	-0.529882	-0.76323	-0.91709	-0.983928	-0.964526	-0.867378	-0.707381	-0.503987	-0.279021	-0.05441	0.149959	0.318034	0.43888	0.507353	0.524118	0.495048	0.430108	0.341862	0.243791	0.148627	0.0668787	0.00571333	-0.0316816	-0.0462091	-0.042443	-0.0277406	-0.0110172	-0.00136204	-0.00660128	-0.0318705	-0.0787815	-0.145914	-0.227085	-0.309462	-0.385038	-0.446333	-0.45805	-0.450704	-0.42354	-0.215522
0	1.24446	1.37457	1.3845	1.27917	1.0733	0.789652	0.456649	0.105505	-0.232712	-0.529882	-0.76323	-0.91709	-0.983928	-0.964526	-0.867378	-0.707381	-0.503987	-0.279021	-0.05441	0.149959	0.318034	0.43888	0.507353	0.524118	0.495048	0.430108	0.341862	0.243791	0.148627	0.0668787	0.0057133	-0.0316817	-0.0462091	-0.0424429	-0.0277411	-0.011019	-0.00136137	-0.00659587	-0.031881	-0.0788064	-0.145854	-0.227046	-0.309813	-0.384917	-0.44618	-0.458284	-0.450638	-0.417956	-0.236485
0	1.24446	1.37457	1.3845	1.27917	1.0733	0.789652	0.456649	0.105505	-0.232712	-0.529882	-0.76323	-0.91709	-0.983928	-0.964526	-0.867378	-0.707381	-0.503987	-0.279021	-0.05441	0.149959	0.318034	0.43888	0.507353	0.524118	0.495048	0.430108	0.341862	0.243791	0.148627	0.0668787	0.00571328	-0.0316817	-0.046209	-0.0424427	-0.0277415	-0.0110207	-0.00136116	-0.00659067	-0.0318887	-0.0788329	-0.145804	-0.226992	-0.310132	-0.384883	-0.445905	-0.460258	-0.447938	-0.415971	-0.249488
0	1.24446	1.37457	1.3845	1.27917	1.0733	0.789652	0.456649	0.105505	-0.232712	-0.529882	-0.76323	-0.91709	-0.983928	-0.964526	-0.867378	-0.707381	-0.503987	-0.279021	-0.05441	0.149959	0.318034	0.43888	0.507353	0.524118	0.495048	0.430108	0.341862	0.243791	0.148627	0.0668787	0.00571327	-0.0316817	-0.046209	-0.0424426	-0.0277418	-0.0110222	-0.00136133	-0.00658581	-0.0318939	-0.0788644	-0.145757	-0.226939	-0.3104	-0.384944	-0.445531	-0.462316	-0.445376	-0.414589	-0.258155
0	1.24446	1.37457	1.3845	1.27917	1.0733	0.789652	0.456649	0.105505	-0.232712	-0.529882	-0.76323	-0.91709	-0.983928	-0.964526	-0.867378	-0.707381	-0.503987	-0.279021	-0.05441	0.149959	0.318034	0.43888	0.507353	0.524118	0.495048	0.430108	0.341862	0.243791	0.148627	0.0668788	0.00571325	-0.0316818	-0.046209	-0.0424424	-0.027742	-0.0110236	-0.00136182	-0.00658136	-0.0318969	-0.0788948	-0.145721	-0.226877	-0.310634	-0.385065	-0.445123	-0.464132	-0.443573	-0.412492	-0.265528
0	1.24446	1.37457	1.3845	1.27917	1.0733	0.789652	0.456649	0.105505	-0.232712	-0.529882	-0.76323	-0.91709	-0.983928	-0.964526	-0.867378	-0.707381	-0.503987	-0.279021	-0.05441	0.149959	0.318034	0.43888	0.507353	0.524118	0.495048	0.430108	0.341862	0.243791	0.148627	0.0668788	0.00571324	-0.0316818	-0.046209	-0.0424423	-0.0277421	-0.0110249	-0.00136256	-0.00657738	-0.0318981	-0.0789227	-0.145698	-0.226804	-0.310843	-0.385218	-0.444734	-0.465625	-0.442607	-0.409497	-0.272564
0	1.24446	1.37457	1.3845	1.27917	1.0733	0.789652	0.456649	0.105505	-0.232712	-0.529882	-0.76323	-0.91709	-0.983928	-0.964526	-0.867378	-0.707381	-0.503987	-0.279021	-0.05441	0.149959	0.318034	0.43888	0.507353	0.524118	0.495048	0.430108	0.341862	0.243791	0.148627	0.0668788	0.00571323	-0.0316819	-0.046209	-0.0424422	-0.0277422	-0.011026	-0.00136349	-0.00657392	-0.0318979	-0.0789476	-0.145688	-0.226725	-0.311026	-0.385394	-0.444383	-0.466804	-0.442343	-0.405896	-0.279098
0	1.24446	1.37457	1.3845	1.27917	1.0733	0.789652	0.456649	0.105505	-0.232712	-0.529882	-0.76323	-0.91709	-0.983928	-0.964526	-0.867378	-0.707381	-0.503987	-0.279021	-0.05441	0.149959	0.318034	0.43888	0.507353	0.524118	0.495048	0.430108	0.341862	0.243791	0.148627	0.0668788	0.00571323	-0.0316819	-0.0462091	-0.0424421	-0.0277422	-0.011027	-0.00136454	-0.00657096	-0.0318965	-0.0789694	-0.145686	-0.226644	-0.31118	-0.385595	-0.444069	-0.467717	-0.442588	-0.402076	-0.284677
0	1.24446	1.37457	1.3845	1.27917	1.0733	0.789652	0.456649	0.105505	-0.232712	-0.529882	-0.76323	-0.91709	-0.983928	-0.964526	-0.867378	-0.707381	-0.503987	-0.279021	-0.05441	0.149959	0.318034	0.43888	0.507353	0.524118	0.495048	0.430108	0.341862	0.243791	0.148627	0.0668788	0.00571322	-0.0316819	-0.0462091	-0.042442	-0.0277422	-0.0110278	-0.00136568	-0.00656852	-0.0318943	-0.0789881	-0.145692	-0.226566	-0.311301	-0.385819	-0.443791	-0.468411	-0.44317	-0.398358	-0.288965
0	1.24446	1.37457	1.3845	1.27917	1.0733	0.789652	0.456649	0.105505	-0.232712	-0.529882	-0.76323	-0.91709	-0.983928	-0.964526	-0.867378	-0.707381	-0.503987	-0.279021	-0.05441	0.149959	0.318034	0.43888	0.507353	0.524118	0.495048	0.430108	0.341862	0.243791	0.148627	0.0668788	0.00571322	-0.031682	-0.0462091	-0.0424419	-0.0277421	-0.0110285	-0.00136687	-0.00656657	-0.0318915	-0.079004	-0.145703	-0.226495	-0.311383	-0.386072	-0.443523	-0.468955	-0.443921	-0.394995	-0.291793
0	1.24446	1.37457	1.3845	1.27917	1.0733	0.789652	0.456649	0.105505	-0.232712	-0.529882	-0.76323	-0.91709	-0.983928	-0.964526	-0.867378	-0.707381	-0.503987	-0.279021	-0.05441	0.149959	0.318034	0.43888	0.507353	0.524118	0.495048	0.430108	0.341862	0.243791	0.148627	0.0668788	0.00571322	-0.031682	-0.0462091	-0.0424419	-0.0277421	-0.0110291	-0.00136806	-0.00656507	-0.0318883	-0.0790171	-0.145718	-0.226433	-0.311429	-0.386344	-0.443281	-0.469362	-0.444766	-0.392072	-0.293266
0	1.24446	1.37457	1.3845	1.27917	1.0733	0.789652	0.456649	0.105505	-0.232712	-0.529882	-0.76323	-0.91709	-0.983928	-0.964526	-0.867378	-0.707381	-0.503987	-0.279021	-0.05441	0.149959	0.318034	0.43888	0.507353	0.524118	0.495048	0.430108	0.341862	0.243791	0.148627	0.0668788	0.00571321	-0.031682	-0.0462092	-0.0424418	-0.027742	-0.0110296	-0.00136923	-0.00656398	-0.0318848	-0.0790277	-0.145735	-0.226381	-0.311456	-0.386607	-0.443101	-0.469609	-0.445706	-0.389543	-0.293686
0	1.24446	1.37457	1.3845	1.27917	1.0733	0.789652	0.456649	0.105505	-0.232712	-0.529882	-0.76323	-0.91709	-0.983928	-0.964526	-0.867378	-0.707381	-0.503987	-0.279021	-0.05441	0.149959	0.318034	0.43888	0.507353	0.524118	0.495048	0.430108	0.341862	0.243791	0.148627	0.0668788	0.00571321	-0.031682	-0.0462092	-0.0424418	-0.0277419	-0.01103	-0.00137036	-0.00656326	-0.0318814	-0.079036	-0.145753	-0.226338	-0.311461	-0.38686	-0.442978	-0.469721	-0.44669	-0.387409	-0.293286
0	1.24446	1.37457	1.3845	1.27917	1.0733	0.789652	0.456649	0.105505	-0.232712	-0.529882	-0.76323	-0.91709	-0.983928	-0.964526	-0.867378	-0.707381	-0.503987	-0.279021	-0.05441	0.149959	0.318034	0.43888	0.507353	0.524118	0.495048	0.430108	0.341862	0.243791	0.148627	0.0668788	0.00571321	-0.031682	-0.0462092	-0.0424418	-0.0277418	-0.0110303	-0.00137143	-0.00656286	-0.031878	-0.0790422	-0.145772	-0.226305	-0.311449	-0.387101	-0.442908	-0.469724	-0.447669	-0.385675	-0.292241
0	1.24446	1.37457	1.3845	1.27917	1.0733	0.789652	0.456649	0.105505	-0.232712	-0.529882	-0.76323	-0.91709	-0.983928	-0.964526	-0.867378	-0.707381	-0.503987	-0.279021	-0.05441	0.149959	0.318034	0.43888	0.507353	0.524118	0.495048	0.430108	0.341862	0.243791	0.148627	0.0668788	0.00571322	-0.0316821	-0.0462093	-0.0424417	-0.0277417	-0.0110305	-0.00137243	-0.00656274	-0.0318747	-0.0790466	-0.145791	-0.226279	-0.311422	-0.387324	-0.442886	-0.469644	-0.448603	-0.384336	-0.290703
0	1.24446	1.37457	1.3845	1.27917	1.0733	0.789652	0.456649	0.105505	-0.232712	-0.529882	-0.76323	-0.91709	-0.983928	-0.964526	-0.867378	-0.707381	-0.503987	-0.279021	-0.05441	0.149959	0.318034	0.43888	0.507353	0.524118	0.495048	0.430108	0.341862	0.243791	0.148627	0.0668788	0.00571322	-0.0316821	-0.0462093	-0.0424417	-0.0277416	-0.0110307	-0.00137335	-0.00656285	-0.0318717	-0.0790495	-0.145809	-0.226262	-0.311385	-0.387526	-0.44291	-0.469514	-0.449447	-0.383387	-0.288791
0	1.24446	1.37457	1.3845	1.27917	1.0733	0.789652	0.456649	0.105505	-0.232712	-0.529882	-0.76323	-0.91709	-0.983928	-0.964526	-0.867378	-0.707381	-0.503987	-0.279021	-0.05441	0.149959	0.318034	0.43888	0.507353	0.524118	0.495048	0.430108	0.341862	0.243791	0.148627	0.0668788	0.00571322	-0.0316821	-0.0462093	-0.0424417	-0.0277416	-0.0110309	-0.00137419	-0.00656314	-0.031869	-0.0790511	-0.145826	-0.226251	-0.311342	-0.387704	-0.442974	-0.469339	-0.450202	-0.382768	-0.286675
0	1.24446	1.37457	1.3845	1.27917	1.0733	0.789652	0.456649	0.105505	-0.232712	-0.529882	-0.76323	-0.91709	-0.983928	-0.964526	-0.867378	-0.707381	-0.503987	-0.279021	-0.05441	0.149959	0.318034	0.43888	0.507353	0.524118	0.495048	0.430108	0.341862	0.243791	0.148627	0.0668788	0.00571322	-0.0316821	-0.0462093	-0.0424417	-0.0277415	-0.0110309	-0.00137494	-0.00656358	-0.0318665	-0.0790516	-0.145841	-0.226246	-0.311295	-0.387857	-0.443073	-0.469145	-0.450847	-0.382445	-0.284469
0	1.24446	1.37457	1.3845	1.27917	1.0733	0.789652	0.456649	0.105505	-0.232712	-0.529882	-0.76323	-0.91709	-0.983928	-0.964526	-0.867378	-0.707381	-0.503987	-0.279021	-0.05441	0.149959	0.318034	0.43888	0.507353	0.524118	0.495048	0.430108	0.341862	0.243791	0.148627	0.0668788	0.00571322	-0.0316821	-0.0462094	-0.0424417	-0.0277414	-0.011031	-0.0013756	-0.00656413	-0.0318644	-0.0790512	-0.145855	-0.226246	-0.311247	-0.387984	-0.443199	-0.46895	-0.451373	-0.382379	-0.282267
0	1.24446	1.37457	1.3845	1.27917	1.0733	0.789652	0.456649	0.105505	-0.232712	-0.529882	-0.76323	-0.91709	-0.983928	-0.964526	-0.867378	-0.707381	-0.503987	-0.279021	-0.05441	0.149959	0.318034	0.43888	0.507353	0.524118	0.495048	0.430108	0.341862	0.243791	0.148627	0.0668788	0.00571322	-0.0316821	-0.0462094	-0.0424417	-0.0277414	-0.011031	-0.00137619	-0.00656476	-0.0318626	-0.0790503	-0.145867	-0.226249	-0.311201	-0.388087	-0.443345	-0.468766	-0.451781	-0.382523	-0.280149
0	1.24446	1.37457	1.3845	1.27917	1.0733	0.789652	0.456649	0.105505	-0.232712	-0.529882	-0.76323	-0.91709	-0.983928	-0.964526	-0.867378	-0.707381	-0.503987	-0.279021	-0.05441	0.149959	0.318034	0.43888	0.507353	0.524118	0.495048	0.430108	0.341862	0.243791	0.148627	0.0668788	0.00571323	-0.0316821	-0.0462094	-0.0424418	-0.0277413	-0.011031	-0.00137669	-0.00656543	-0.0318612	-0.0790488	-0.145878	-0.226256	-0.311149	-0.388181	-0.443486	-0.468611	-0.452071	-0.382835	-0.278178
0	1.24446	1.37457	1.3845	1.27917	1.0733	0.789652	0.456649	0.105505	-0.232712	-0.529882	-0.76323	-0.91709	-0.983928	-0.964526	-0.867378	-0.707381	-0.503987	-0.279021	-0.05441	0.149959	0.318034	0.43888	0.507353	0.524118	0.495048	0.430108	0.341862	0.243791	0.148627	0.0668788	0.00571323	-0.0316821	-0.0462094	-0.0424418	-0.0277413	-0.011031	-0.00137712	-0.00656614	-0.03186	-0.079047	-0.145886	-0.226264	-0.311103	-0.388249	-0.44364	-0.468469	-0.452278	-0.383239	-0.276441
0	1.24446	1.37457	1.3845	1.27917	1.0733	0.789652	0.456649	0.105505	-0.232712	-0.529882	-0.76323	-0.91709	-0.983928	-0.964526	-0.867378	-0.707381	-0.503987	-0.279021	-0.05441	0.149959	0.318034	0.43888	0.507353	0.524118	0.495048	0.430108	0.341862	0.243791	0.148627	0.0668788	0.00571323	-0.0316821	-0.0462094	-0.0424418	-0.0277412	-0.011031	-0.00137748	-0.00656684	-0.0318591	-0.0790449	-0.145894	-0.226275	-0.311064	-0.38829	-0.443811	-0.468333	-0.45243	-0.383674	-0.274997
0	1.24446	1.37457	1.3845	1.27917	1.0733	0.789652	0.456649	0.105505	-0.232712	-0.529882	-0.76323	-0.91709	-0.983928	-0.964526	-0.867378	-0.707381	-0.503987	-0.279021	-0.05441	0.149959	0.318034	0.43888	0.507353	0.524118	0.495048	0.430108	0.341862	0.243791	0.148627	0.0668788	0.00571323	-0.0316821	-0.0462094	-0.0424418	-0.0277412	-0.0110309	-0.00137778	-0.00656754	-0.0318584	-0.0790428	-0.145899	-0.226286	-0.311031	-0.388308	-0.443989	-0.468214	-0.452523	-0.384128	-0.273825
0	1.24446	1.37457	1.3845	1.27917	1.0733	0.789652	0.456649	0.105505	-0.232712	-0.529882	-0.76323	-0.91709	-0.983928	-0.964526	-0.867378	-0.707381	-0.503987	-0.279021	-0.05441	0.149959	0.318034	0.43888	0.507353	0.524118	0.495048	0.430108	0.341862	0.243791	0.148627	0.0668788	0.00571323	-0.0316821	-0.0462095	-0.0424418	-0.0277412	-0.0110309	-0.00137803	-0.00656821	-0.031858	-0.0790407	-0.145904	-0.226297	-0.311006	-0.388309	-0.444163	-0.468123	-0.452553	-0.384601	-0.272877
0	1.24446	1.37457	1.3845	1.27917	1.0733	0.789652	0.456649	0.105505	-0.232712	-0.529882	-0.76323	-0.91709	-0.983928	-0.964526	-0.867378	-0.707381	-0.503987	-0.279021	-0.05441	0.149959	0.318034	0.43888	0.507353	0.524118	0.495048	0.430108	0.341862	0.243791	0.148627	0.0668788	0.00571324	-0.0316821	-0.0462095	-0.0424418	-0.0277412	-0.0110308	-0.00137822	-0.00656884	-0.0318577	-0.0790386	-0.145907	-0.226309	-0.310986	-0.388297	-0.444326	-0.468068	-0.452527	-0.385079	-0.27213
0	1.24446	1.37457	1.3845	1.27917	1.0733	0.789652	0.456649	0.105505	-0.232712	-0.529882	-0.76323	-0.91709	-0.983928	-0.964526	-0.867378	-0.707381	-0.503987	-0.279021	-0.05441	0.149959	0.318034	0.43888	0.507353	0.524118	0.495048	0.430108	0.341862	0.243791	0.148627	0.0668788	0.00571324	-0.0316821	-0.0462095	-0.0424419	-0.0277412	-0.0110308	-0.00137837	-0.00656944	-0.0318576	-0.0790366	-0.14591	-0.22632	-0.310972	-0.388278	-0.444471	-0.468052	-0.452447	-0.385554	-0.271555
0	1.24446	1.37457	1.3845	1.27917	1.0733	0.789652	0.456649	0.105505	-0.232712	-0.529882	-0.76323	-0.91709	-0.983928	-0.964526	-0.867378	-0.707381	-0.503987	-0.279021	-0.05441	0.149959	0.318034	0.43888	0.507353	0.524118	0.495048	0.430108	0.341862	0.243791	0.148627	0.0668788	0.00571324	-0.0316821	-0.0462095	-0.0424419	-0.0277412	-0.0110307	-0.00137849	-0.00656998	-0.0318577	-0.0790348	-0.145911	-0.22633	-0.310962	-0.388253	-0.444597	-0.468073	-0.452325	-0.386009	-0.271141
0	1.24446	1.37457	1.3845	1.27917	1.0733	0.789652	0.456649	0.105505	-0.232712	-0.529882	-0.76323	-0.91709	-0.983928	-0.964526	-0.867378	-0.707381	-0.503987	-0.279021	-0.05441	0.149959	0.318034	0.43888	0.507353	0.524118	0.495048	0.430108	0.341862	0.243791	0.148627	0.0668788	0.00571324	-0.0316821	-0.0462095	-0.0424419	-0.0277412	-0.0110307	-0.00137857	-0.00657048	-0.0318579	-0.0790331	-0.145912	-0.22634	-0.310956	-0.388226	-0.444703	-0.468126	-0.452177	-0.386426	-0.270884
0	1.24446	1.37457	1.3845	1.27917	1.0733	0.789652	0.456649	0.105505	-0.232712	-0.529882	-0.76323	-0.91709	-0.983928	-0.964526	-0.867378	-0.707381	-0.503987	-0.279021	-0.05441	0.149959	0.318034	0.43888	0.507353	0.524118	0.495048	0.430108	0.341862	0.243791	0.148627	0.0668788	0.00571324	-0.0316821	-0.0462095	-0.0424419	-0.0277412	-0.0110307	-0.00137863	-0.00657093	-0.0318581	-0.0790317	-0.145912	-0.226349	-0.310954	-0.388199	-0.444789	-0.468204	-0.452017	-0.386787	-0.270779
0	1.24446	1.37457	1.3845	1.27917	1.0733	0.789652	0.456649	0.105505	-0.232712	-0.529882	-0.76323	-0.91709	-0.983928	-0.964526	-0.867378	-0.707381	-0.503987	-0.279021	-0.05441	0.149959	0.318034	0.43888	0.507353	0.524118	0.495048	0.430108	0.341862	0.243791	0.148627	0.0668788	0.00571324	-0.0316821	-0.0462095	-0.0424419	-0.0277412	-0.0110306	-0.00137867	-0.00657133	-0.0318584	-0.0790304	-0.145912	-0.226356	-0.310954	-0.388172	-0.444856	-0.468301	-0.451858	-0.387082	-0.270811
0	1.24446	1.37457	1.3845	1.27917	1.0733	0.789652	0.456649	0.105505	-0.232712	-0.529882	-0.76323	-0.91709	-0.983928	-0.964526	-0.867378	-0.707381	-0.503987	-0.279021	-0.05441	0.149959	0.318034	0.43888	0.507353	0.524118	0.495048	0.430108	0.341862	0.243791	0.148627	0.0668788	0.00571324	-0.0316821	-0.0462095	-0.0424419	-0.0277412	-0.0110306	-0.00137869	-0.00657168	-0.0318588	-0.0790293	-0.145911	-0.226363	-0.310957	-0.388148	-0.444909	-0.468408	-0.451717	-0.387299	-0.27097
0	1.24446	1.37457	1.3845	1.27917	1.0733	0.789652	0.456649	0.105505	-0.232712	-0.529882	-0.76323	-0.91709	-0.983928	-0.964526	-0.867378	-0.707381	-0.503987	-0.279021	-0.05441	0.149959	0.318034	0.43888	0.507353	0.524118	0.495048	0.430108	0.341862	0.243791	0.148627	0.0668788	0.00571324	-0.0316821	-0.0462095	-0.0424419	-0.0277412	-0.0110305	-0.00137869	-0.00657198	-0.0318592	-0.0790284	-0.14591	-0.226369	-0.310961	-0.388125	-0.444945	-0.468522	-0.451596	-0.387443	-0.271225
0	1.24446	1.37457	1.3845	1.27917	1.0733	0.789652	0.456649	0.105505	-0.232712	-0.529882	-0.76323	-0.91709	-0.983928	-0.964526	-0.867378	-0.707381	-0.503987	-0.279021	-0.05441	0.149959	0.318034	0.43888	0.507353	0.524118	0.495048	0.430108	0.341862	0.243791	0.148627	0.0668788	0.00571324	-0.0316821	-0.0462095	-0.0424419	-0.0277412	-0.0110305	-0.00137869	-0.00657224	-0.0318596	-0.0790277	-0.145909	-0.226374	-0.310966	-0.388106	-0.444968	-0.46864	-0.45149	-0.387529	-0.271534
0	1.24446	1.37457	1.3845	1.27917	1.0733	0.789652	0.456649	0.105505	-0.232712	-0.529882	-0.76323	-0.91709	-0.983928	-0.964526	-0.867378	-0.707381	-0.503987	-0.279021	-0.05441	0.149959	0.318034	0.43888	0.507353	0.524118	0.495048	0.430108	0.341862	0.243791	0.148627	0.0668788	0.00571324	-0.0316821	-0.0462095	-0.0424419	-0.0277412	-0.0110305	-0.00137867	-0.00657246	-0.03186	-0.0790272	-0.145908	-0.226378	-0.310972	-0.388089	-0.444981	-0.468757	-0.451407	-0.387559	-0.271877
0	1.24446	1.37457	1.3845	1.27917	1.0733	0.789652	0.456649	0.105505	-0.232712	-0.529882	-0.76323	-0.91709	-0.983928	-0.964526	-0.867378	-0.707381	-0.503987	-0.279021	-0.05441	0.149959	0.318034	0.43888	0.507353	0.524118	0.495048	0.430108	0.341862	0.243791	0.148627	0.0668788	0.00571324	-0.0316821	-0.0462095	-0.042442	-0.0277412	-0.0110305	-0.00137865	-0.00657265	-0.0318604	-0.0790268	-0.145906	-0.226381	-0.310978	-0.388076	-0.444985	-0.468868	-0.45135	-0.38755	-0.272219
0	1.24446	1.37457	1.3845	1.27917	1.0733	0.789652	0.456649	0.105505	-0.232712	-0.529882	-0.76323	-0.91709	-0.983928	-0.964526	-0.867378	-0.707381	-0.503987	-0.279021	-0.05441	0.149959	0.318034	0.43888	0.507353	0.524118	0.495048	0.430108	0.341862	0.243791	0.148627	0.0668788	0.00571324	-0.0316821	-0.0462095	-0.042442	-0.0277412	-0.0110305	-0.00137863	-0.0065728	-0.0318608	-0.0790265	-0.145905	-0.226384	-0.310985	-0.388065	-0.444982	-0.468971	-0.451318	-0.387504	-0.272553
0	1.24446	1.37457	1.3845	1.27917	1.0733	0.789652	0.456649	0.105505	-0.232712	-0.529882	-0.76323	-0.91709	-0.983928	-0.964526	-0.867378	-0.707381	-0.503987	-0.279021	-0.05441	0.149959	0.318034	0.43888	0.507353	0.524118	0.495048	0.430108	0.341862	0.243791	0.148627	0.0668788	0.00571324	-0.0316821	-0.0462095	-0.042442	-0.0277412	-0.0110305	-0.0013786	-0.00657292	-0.0318612	-0.0790263	-0.145904	-0.226385	-0.310991	-0.388057	-0.444975	-0.469064	-0.45131	-0.387428	-0.272868
0	1.24446	1.37457	1.3845	1.27917	1.0733	0.789652	0.456649	0.105505	-0.232712	-0.529882	-0.76323	-0.91709	-0.983928	-0.964526	-0.867378	-0.707381	-0.503987	-0.279021	-0.05441	0.149959	0.318034	0.43888	0.507353	0.524118	0.495048	0.430108	0.341862	0.243791	0.148627	0.0668788	0.00571324	-0.0316821	-0.0462095	-0.042442	-0.0277412	-0.0110305	-0.00137858	-0.00657302	-0.0318616	-0.0790263	-0.145902	-0.226387	-0.310998	-0.388052	-0.444965	-0.469146	-0.451323	-0.387333	-0.273151
0	1.24446	1.37457	1.3845	1.27917	1.0733	0.789652	0.456649	0.105505	-0.232712	-0.529882	-0.76323	-0.91709	-0.983928	-0.964526	-0.867378	-0.707381	-0.503987	-0.279021	-0.05441	0.149959	0.318034	0.43888	0.507353	0.524118	0.495048	0.430108	0.341862	0.243791	0.148627	0.0668788	0.00571324	-0.0316821	-0.0462095	-0.042442	-0.0277412	-0.0110304	-0.00137855	-0.00657309	-0.0318619	-0.0790263	-0.145901	-0.226387	-0.311003	-0.388048	-0.444954	-0.469218	-0.451352	-0.387228	-0.273393
0	1.24446	1.37457	1.3845	1.27917	1.0733	0.789652	0.456649	0.105505	-0.232712	-0.529882	-0.76323	-0.91709	-0.983928	-0.964526	-0.867378	-0.707381	-0.503987	-0.279021	-0.05441	0.149959	0.318034	0.43888	0.507353	0.524118	0.495048	0.430108	0.341862	0.243791	0.148627	0.0668788	0.00571324	-0.0316821	-0.0462095	-0.042442	-0.0277412	-0.0110304	-0.00137852	-0.00657315	-0.0318622	-0.0790264	-0.1459	-0.226388	-0.311009	-0.388046	-0.444941	-0.469278	-0.451395	-0.387121	-0.273589
0	1.24446	1.37457	1.3845	1.27917	1.0733	0.789652	0.456649	0.105505	-0.232712	-0.529882	-0.76323	-0.91709	-0.983928	-0.964526	-0.867378	-0.707381	-0.503987	-0.279021	-0.05441	0.149959	0.318034	0.43888	0.507353	0.524118	0.495048	0.430108	0.341862	0.243791	0.148627	0.0668788	0.00571324	-0.0316821	-0.0462095	-0.042442	-0.0277412	-0.0110304	-0.0013785	-0.00657319	-0.0318624	-0.0790265	-0.1459	-0.226388	-0.311014	-0.388046	-0.444929	-0.469328	-0.451448	-0.387015	-0.273741
0	1.24446	1.37457	1.3845	1.27917	1.0733	0.789652	0.456649	0.105505	-0.232712	-0.529882	-0.76323	-0.91709	-0.983928	-0.964526	-0.867378	-0.707381	-0.503987	-0.279021	-0.05441	0.149959	0.318034	0.43888	0.507353	0.524118	0.495048	0.430108	0.341862	0.243791	0.148627	0.0668788	0.00571324	-0.0316821	-0.0462095	-0.042442	-0.0277412	-0.0110304	-0.00137848	-0.00657321	-0.0318627	-0.0790267	-0.145899	-0.226387	-0.311018	-0.388047	-0.444917	-0.469374	-0.4515	-0.38693	-0.27383
0	1.24446	1.37457	1.3845	1.27917	1.0733	0.789652	0.456649	0.105505	-0.232712	-0.529882	-0.76323	-0.91709	-0.983928	-0.964526	-0.867378	-0.707381	-0.503987	-0.279021	-0.05441	0.149959	0.318034	0.43888	0.507353	0.524118	0.495048	0.430108	0.341862	0.243791	0.148627	0.0668788	0.00571324	-0.0316821	-0.0462095	-0.042442	-0.0277413	-0.0110304	-0.00137846	-0.00657323	-0.0318629	-0.0790269	-0.145898	-0.226387	-0.311022	-0.388049	-0.444906	-0.46941	-0.451558	-0.386858	-0.273873
0	1.24446	1.37457	1.3845	1.27917	1.0733	0.789652	0.456649	0.105505	-0.232712	-0.529882	-0.76323	-0.91709	-0.983928	-0.964526	-0.867378	-0.707381	-0.503987	-0.279021	-0.05441	0.149959	0.318034	0.43888	0.507353	0.524118	0.495048	0.430108	0.341862	0.243791	0.148627	0.0668788	0.00571324	-0.0316821	-0.0462095	-0.042442	-0.0277413	-0.0110304	-0.00137844	-0.00657323	-0.0318631	-0.0790271	-0.145898	-0.226386	-0.311025	-0.388052	-0.444896	-0.469436	-0.451621	-0.386795	-0.273889
0	1.24446	1.37457	1.3845	1.27917	1.0733	0.789652	0.456649	0.105505	-0.232712	-0.529882	-0.76323	-0.91709	-0.983928	-0.964526	-0.867378	-0.707381	-0.503987	-0.279021	-0.05441	0.149959	0.318034	0.43888	0.507353	0.524118	0.495048	0.430108	0.341862	0.243791	0.148627	0.0668788	0.00571324	-0.0316821	-0.0462095	-0.042442	-0.0277413	-0.0110304	-0.00137842	-0.00657323	-0.0318632	-0.0790274	-0.145897	-0.226386	-0.311028	-0.388055	-0.444887	-0.469454	-0.451686	-0.386743	-0.273881
0	1.24446	1.37457	1.3845	1.27917	1.0733	0.789652	0.456649	0.105505	-0.232712	-0.529882	-0.76323	-0.91709	-0.983928	-0.964526	-0.867378	-0.707381	-0.503987	-0.279021	-0.05441	0.149959	0.318034	0.43888	0.507353	0.524118	0.495048	0.430108	0.341862	0.243791	0.148627	0.0668788	0.00571324	-0.0316821	-0.0462095	-0.042442	-0.0277413	-0.0110305	-0.00137841	-0.00657323	-0.0318634	-0.0790276	-0.145897	-0.226385	-0.31103	-0.388059	-0.44488	-0.469466	-0.451751	-0.386697	-0.273864
0	1.24446	1.37457	1.3845	1.27917	1.0733	0.789652	0.456649	0.105505	-0.232712	-0.529882	-0.76323	-0.91709	-0.983928	-0.964526	-0.867378	-0.707381	-0.503987	-0.279021	-0.05441	0.149959	0.318034	0.43888	0.507353	0.524118	0.495048	0.430108	0.341862	0.243791	0.148627	0.0668788	0.00571324	-0.0316821	-0.0462095	-0.042442	-0.0277413	-0.0110305	-0.0013784	-0.00657322	-0.0318635	-0.0790279	-0.145897	-0.226384	-0.311031	-0.388062	-0.444874	-0.469472	-0.451812	-0.386664	-0.273829
0	1.24446	1.37457	1.3845	1.27917	1.0733	0.789652	0.456649	0.105505	-0.232712	-0.529882	-0.76323	-0.91709	-0.983928	-0.964526	-0.867378	-0.707381	-0.503987	-0.279021	-0.05441	0.149959	0.318034	0.43888	0.507353	0.524118	0.495048	0.430108	0.341862	0.243791	0.148627	0.0668788	0.00571324	-0.0316821	-0.0462095	-0.042442	-0.0277413	-0.0110305	-0.00137839	-0.0065732	-0.0318636	-0.0790281	-0.145896	-0.226383	-0.311033	-0.388066	-0.44487	-0.469475	-0.451868	-0.386645	-0.273778
0	1.24446	1.37457	1.3845	1.27917	1.0733	0.789652	0.456649	0.105505	-0.232712	-0.529882	-0.76323	-0.91709	-0.983928	-0.964526	-0.867378	-0.707381	-0.503987	-0.279021	-0.05441	0.149959	0.318034	0.43888	0.507353	0.524118	0.495048	0.430108	0.341862	0.243791	0.148627	0.0668788	0.00571324	-0.0316821	-0.0462095	-0.042442	-0.0277413	-0.0110305	-0.00137838	-0.00657319	-0.0318636	-0.0790283	-0.145896	-0.226383	-0.311034	-0.38807	-0.444867	-0.469474	-0.451919	-0.386639	-0.273714
0	1.24446	1.37457	1.3845	1.27917	1.0733	0.789652	0.456649	0.105505	-0.232712	-0.529882	-0.76323	-0.91709	-0.983928	-0.964526	-0.867378	-0.707381	-0.503987	-0.279021	-0.05441	0.149959	0.318034	0.43888	0.507353	0.524118	0.495048	0.430108	0.341862	0.243791	0.148627	0.0668788	0.00571324	-0.0316821	-0.0462095	-0.042442	-0.0277413	-0.0110305	-0.00137838	-0.00657318	-0.0318637	-0.0790285	-0.145896	-0.226382	-0.311034	-0.388073	-0.444865	-0.469472	-0.451964	-0.386646	-0.273643
0	1.24446	1.37457	1.3845	1.27917	1.0733	0.789652	0.456649	0.105505	-0.232712	-0.529882	-0.76323	-0.91709	-0.983928	-0.964526	-0.867378	-0.707381	-0.503987	-0.279021	-0.05441	0.149959	0.318034	0.43888	0.507353	0.524118	0.495048	0.430108	0.341862	0.243791	0.148627	0.0668788	0.00571324	-0.0316821	-0.0462095	-0.042442	-0.0277413	-0.0110305	-0.00137837	-0.00657316	-0.0318638	-0.0790287	-0.145896	-0.226381	-0.311035	-0.388076	-0.444864	-0.469468	-0.452002	-0.386662	-0.27357
0	1.24446	1.37457	1.3845	1.27917	1.0733	0.789652	0.456649	0.105505	-0.232712	-0.529882	-0.76323	-0.91709	-0.983928	-0.964526	-0.867378	-0.707381	-0.503987	-0.279021	-0.05441	0.149959	0.318034	0.43888	0.507353	0.524118	0.495048	0.430108	0.341862	0.243791	0.148627	0.0668788	0.00571324	-0.0316821	-0.0462095	-0.042442	-0.0277413	-0.0110305	-0.00137837	-0.00657315	-0.0318638	-0.0790289	-0.145896	-0.226381	-0.311035	-0.388079	-0.444863	-0.469464	-0.452038	-0.386682	-0.273504
0	1.24446	1.37457	1.3845	1.27917	1.0733	0.789652	0.456649	0.105505	-0.232712	-0.529882	-0.76323	-0.91709	-0.983928	-0.964526	-0.867378	-0.707381	-0.503987	-0.279021	-0.05441	0.149959	0.318034	0.43888	0.507353	0.524118	0.495048	0.430108	0.341862	0.243791	0.148627	0.0668788	0.00571324	-0.0316821	-0.0462095	-0.042442	-0.0277413	-0.0110305	-0.00137837	-0.00657313	-0.0318638	-0.079029	-0.145896	-0.22638	-0.311035	-0.388082	-0.444864	-0.46946	-0.452067	-0.386708	-0.273443
0	1.24446	1.37457	1.3845	1.27917	1.0733	0.789652	0.456649	0.105505	-0.232712	-0.529882	-0.76323	-0.91709	-0.983928	-0.964526	-0.867378	-0.707381	-0.503987	-0.279021	-0.05441	0.149959	0.318034	0.43888	0.507353	0.524118	0.495048	0.430108	0.341862	0.243791	0.148627	0.0668788	0.00571324	-0.0316821	-0.0462095	-0.042442	-0.0277413	-0.0110305	-0.00137837	-0.00657312	-0.0318638	-0.0790292	-0.145897	-0.22638	-0.311035	-0.388084	-0.444865	-0.469455	-0.452091	-0.38674	-0.273385
0	1.24446	1.37457	1.3845	1.27917	1.0733	0.789652	0.456649	0.105505	-0.232712	-0.529882	-0.76323	-0.91709	-0.983928	-0.964526	-0.867378	-0.707381	-0.503987	-0.279021	-0.05441	0.149959	0.318034	0.43888	0.507353	0.524118	0.495048	0.430108	0.341862	0.243791	0.148627	0.0668788	0.00571324	-0.0316821	-0.0462095	-0.042442	-0.0277413	-0.0110305	-0.00137837	-0.00657311	-0.0318638	-0.0790293	-0.145897	-0.226379	-0.311034	-0.388086	-0.444866	-0.469451	-0.452108	-0.386775	-0.273334
0	1.24446	1.37457	1.3845	1.27917	1.0733	0.789652	0.456649	0.105505	-0.232712	-0.529882	-0.76323	-0.91709	-0.983928	-0.964526	-0.867378	-0.707381	-0.503987	-0.279021	-0.05441	0.149959	0.318034	0.43888	0.507353	0.524118	0.495048	0.430108	0.341862	0.243791	0.148627	0.0668788	0.00571324	-0.0316821	-0.0462095	-0.042442	-0.0277413	-0.0110305	-0.00137837	-0.0065731	-0.0318639	-0.0790294	-0.145897	-0.226379	-0.311034	-0.388088	-0.444868	-0.469448	-0.452121	-0.386813	-0.273292
0	1.24446	1.37457	1.3845	1.27917	1.0733	0.789652	0.456649	0.105505	-0.232712	-0.529882	-0.76323	-0.91709	-0.983928	-0.964526	-0.867378	-0.707381	-0.503987	-0.279021	-0.05441	0.149959	0.318034	0.43888	0.507353	0.524118	0.495048	0.430108	0.341862	0.243791	0.148627	0.0668788	0.00571324	-0.0316821	-0.0462095	-0.042442	-0.0277413	-0.0110305	-0.00137837	-0.00657309	-0.0318639	-0.0790295	-0.145897	-0.226379	-0.311033	-0.388089	-0.44487	-0.469444	-0.45213	-0.386851	-0.273259
0	1.24446	1.37457	1.3845	1.27917	1.0733	0.789652	0.456649	0.105505	-0.232712	-0.529882	-0.76323	-0.91709	-0.983928	-0.964526	-0.867378	-0.707381	-0.503987	-0.279021	-0.05441	0.149959	0.318034	0.43888	0.507353	0.524118	0.495048	0.430108	0.341862	0.243791	0.148627	0.0668788	0.00571324	-0.0316821	-0.0462095	-0.042442	-0.0277413	-0.0110305	-0.00137837	-0.00657308	-0.0318639	-0.0790296	-0.145897	-0.226379	-0.311033	-0.38809	-0.444872	-0.469442	-0.452137	-0.386887	-0.273236
0	1.24446	1.37457	1.3845	1.27917	1.0733	0.789652	0.456649	0.105505	-0.232712	-0.529882	-0.76323	-0.91709	-0.983928	-0.964526	-0.867378	-0.707381	-0.503987	-0.279021	-0.05441	0.149959	0.318034	0.43888	0.507353	0.524118	0.495048	0.430108	0.341862	0.243791	0.148627	0.0668788	0.00571324	-0.0316821	-0.0462095	-0.042442	-0.0277413	-0.0110305	-0.00137838	-0.00657307	-0.0318638	-0.0790297	-0.145897	-0.226379	-0.311033	-0.388091	-0.444874	-0.46944	-0.45214	-0.386921	-0.273223
0	1.24446	1.37457	1.3845	1.27917	1.0733	0.789652	0.456649	0.105505	-0.232712	-0.529882	-0.76323	-0.91709	-0.983928	-0.964526	-0.867378	-0.707381	-0.503987	-0.279021	-0.05441	0.149959	0.318034	0.43888	0.507353	0.524118	0.495048	0.430108	0.341862	0.243791	0.148627	0.0668788	0.00571324	-0.0316821	-0.0462095	-0.042442	-0.0277413	-0.0110305	-0.00137838	-0.00657307	-0.0318638	-0.0790297	-0.145897	-0.226378	-0.311032	-0.388092	-0.444876	-0.469438	-0.452142	-0.386959	-0.273209
0	1.24446	1.37457	1.3845	1.27917	1.0733	0.789652	0.456649	0.105505	-0.232712	-0.529882	-0.76323	-0.91709	-0.983928	-0.964526	-0.867378	-0.707381	-0.503987	-0.279021	-0.05441	0.149959	0.318034	0.43888	0.507353	0.524118	0.495048	0.430108	0.341862	0.243791	0.148627	0.0668788	0.00571324	-0.0316821	-0.0462095	-0.042442	-0.0277413	-0.0110305	-0.00137838	-0.00657306	-0.0318638	-0.0790298	-0.145897	-0.226378	-0.311032	-0.388092	-0.444878	-0.469437	-0.452143	-0.386992	-0.273202
0	1.24446	1.37457	1.3845	1.27917	1.0733	0.789652	0.456649	0.105505	-0.232712	-0.529882	-0.76323	-0.91709	-0.983928	-0.964526	-0.867378	-0.707381	-0.503987	-0.279021	-0.05441	0.149959	0.318034	0.43888	0.507353	0.524118	0.495048	0.430108	0.341862	0.243791	0.148627	0.0668788	0.00571324	-0.0316821	-0.0462095	-0.042442	-0.0277413	-0.0110305	-0.00137838	-0.00657306	-0.0318638	-0.0790298	-0.145898	-0.226378	-0.311031	-0.388093	-0.444879	-0.469437	-0.452143	-0.38702	-0.273205
0	1.24446	1.37457	1.3845	1.27917	1.0733	0.789652	0.456649	0.105505	-0.232712	-0.529882	-0.76323	-0.91709	-0.983928	-0.964526	-0.867378	-0.707381	-0.503987	-0.279021	-0.05441	0.149959	0.318034	0.43888	0.507353	0.524118	0.495048	0.430108	0.341862	0.243791	0.148627	0.0668788	0.00571324	-0.0316821	-0.0462095	-0.042442	-0.0277413	-0.0110305	-0.00137839	-0.00657306	-0.0318638	-0.0790298	-0.145898	-0.226378	-0.311031	-0.388093	-0.444881	-0.469436	-0.452142	-0.387043	-0.273217
0	1.24446	1.37457	1.3845	1.27917	1.0733	0.789652	0.456649	0.105505	-0.232712	-0.529882	-0.76323	-0.91709	-0.983928	-0.964526	-0.867378	-0.707381	-0.503987	-0.279021	-0.05441	0.149959	0.318034	0.43888	0.507353	0.524118	0.495048	0.430108	0.341862	0.243791	0.148627	0.0668788	0.00571324	-0.0316821	-0.0462095	-0.042442	-0.0277413	-0.0110305	-0.00137839	-0.00657305	-0.0318638	-0.0790299	-0.145898	-0.226378	-0.311031	-0.388093	-0.444883	-0.469437	-0.45214	-0.387062	-0.273234
0	1.24446	1.37457	1.3845	1.27917	1.0733	0.789652	0.456649	0.105505	-0.232712	-0.529882	-0.76323	-0.91709	-0.983928	-0.964526	-0.867378	-0.707381	-0.503987	-0.279021	-0.05441	0.149959	0.318034	0.43888	0.507353	0.524118	0.495048	0.430108	0.341862	0.243791	0.148627	0.0668788	0.00571324	-0.0316821	-0.0462095	-0.042442	-0.0277413	-0.0110305	-0.00137839	-0.00657305	-0.0318638	-0.0790299	-0.145898	-0.226378	-0.31103	-0.388093	-0.444884	-0.469437	-0.452139	-0.387077	-0.273256
0	1.24446	1.37457	1.3845	1.27917	1.0733	0.789652	0.456649	0.105505	-0.232712	-0.529882	-0.76323	-0.91709	-0.983928	-0.964526	-0.867378	-0.707381	-0.503987	-0.279021	-0.05441	0.149959	0.318034	0.43888	0.507353	0.524118	0.495048	0.430108	0.341862	0.243791	0.148627	0.0668788	0.00571324	-0.0316821	-0.0462095	-0.042442	-0.0277413	-0.0110305	-0.0013784	-0.00657305	-0.0318638	-0.0790299	-0.145898	-0.226378	-0.31103	-0.388093	-0.444885	-0.469438	-0.452137	-0.387089	-0.273279
0	1.24446	1.37457	1.3845	1.27917	1.0733	0.789652	0.456649	0.105505	-0.232712	-0.529882	-0.76323	-0.91709	-0.983928	-0.964526	-0.867378	-0.707381	-0.503987	-0.279021	-0.05441	0.149959	0.318034	0.43888	0.507353	0.524118	0.495048	0.430108	0.341862	0.243791	0.148627	0.0668788	0.00571324	-0.0316821	-0.0462095	-0.042442	-0.0277413	-0.0110305	-0.0013784	-0.00657305	-0.0318638	-0.0790299	-0.145898	-0.226379	-0.31103	-0.388093	-0.444886	-0.469439	-0.452136	-0.387098	-0.273304
0	1.24446	1.37457	1.3845	1.27917	1.0733	0.789652	0.456649	0.105505	-0.232712	-0.529882	-0.76323	-0.91709	-0.983928	-0.964526	-0.867378	-0.707381	-0.503987	-0.279021	-0.05441	0.149959	0.318034	0.43888	0.507353	0.524118	0.495048	0.430108	0.341862	0.243791	0.148627	0.0668788	0.00571324	-0.0316821	-0.0462095	-0.042442	-0.0277413	-0.0110305	-0.0013784	-0.00657305	-0.0318638	-0.0790299	-0.145898	-0.226379	-0.31103	-0.388092	-0.444887	-0.46944	-0.452135	-0.387105	-0.273328
0	1.24446	1.37457	1.3845	1.27917	1.0733	0.789652	0.456649	0.105505	-0.232712	-0.529882	-0.76323	-0.91709	-0.983928	-0.964526	-0.867378	-0.707381	-0.503987	-0.279021	-0.05441	0.149959	0.318034	0.43888	0.507353	0.524118	0.495048	0.430108	0.341862	0.243791	0.148627	0.0668788	0.00571324	-0.0316821	-0.0462095	-0.042442	-0.0277413	-0.0110305	-0.0013784	-0.00657305	-0.0318638	-0.0790299	-0.145898	-0.226379	-0.31103	-0.388092	-0.444888	-0.469441	-0.452133	-0.38711	-0.273351
0	1.24446	1.37457	1.3845	1.27917	1.0733	0.789652	0.456649	0.105505	-0.232712	-0.529882	-0.76323	-0.91709	-0.983928	-0.964526	-0.867378	-0.707381	-0.503987	-0.279021	-0.05441	0.149959	0.318034	0.43888	0.507353	0.524118	0.495048	0.430108	0.341862	0.243791	0.148627	0.0668788	0.00571324	-0.0316821	-0.0462095	-0.042442	-0.0277413	-0.0110305	-0.0013784	-0.00657305	-0.0318638	-0.0790299	-0.145898	-0.226379	-0.311029	-0.388092	-0.444888	-0.469442	-0.452133	-0.387114	-0.273372
0	1.24446	1.37457	1.3845	1.27917	1.0733	0.789652	0.456649	0.105505	-0.232712	-0.529882	-0.76323	-0.91709	-0.983928	-0.964526	-0.867378	-0.707381	-0.503987	-0.279021	-0.05441	0.149959	0.318034	0.43888	0.507353	0.524118	0.495048	0.430108	0.341862	0.243791	0.148627	0.0668788	0.00571324	-0.0316821	-0.0462095	-0.042442	-0.0277413	-0.0110305	-0.00137841	-0.00657306	-0.0318638	-0.0790299	-0.145898	-0.226379	-0.311029	-0.388092	-0.444889	-0.469443	-0.452132	-0.387116	-0.273391
0	1.24446	1.37457	1.3845	1.27917	1.0733	0.789652	0.456649	0.105505	-0.232712	-0.529882	-0.76323	-0.91709	-0.983928	-0.964526	-0.867378	-0.707381	-0.503987	-0.279021	-0.05441	0.149959	0.318034	0.43888	0.507353	0.524118	0.495048	0.430108	0.341862	0.243791	0.148627	0.0668788	0.00571324	-0.0316821	-0.0462095	-0.042442	-0.0277413	-0.0110305	-0.00137841	-0.00657306	-0.0318638	-0.0790299	-0.145898	-0.226379	-0.311029	-0.388092	-0.444889	-0.469444	-0.452131	-0.387117	-0.273407
0	1.24446	1.37457	1.3845	1.27917	1.0733	0.789652	0.456649	0.105505	-0.232712	-0.529882	-0.76323	-0.91709	-0.983928	-0.964526	-0.867378	-0.707381	-0.503987	-0.279021	-0.05441	0.149959	0.318034	0.43888	0.507353	0.524118	0.495048	0.430108	0.341862	0.243791	0.148627	0.0668788	0.00571324	-0.0316821	-0.0462095	-0.042442	-0.0277413	-0.0110305	-0.00137841	-0.00657306	-0.0318638	-0.0790299	-0.145898	-0.226379	-0.311029	-0.388091	-0.444889	-0.469445	-0.452131	-0.387118	-0.273421
0	1.24446	1.37457	1.3845	1.27917	1.0733	0.789652	0.456649	0.105505	-0.232712	-0.529882	-0.76323	-0.91709	-0.983928	-0.964526	-0.867378	-0.707381	-0.503987	-0.279021	-0.05441	0.149959	0.318034	0.43888	0.507353	0.524118	0.495048	0.430108	0.341862	0.243791	0.148627	0.0668788	0.00571324	-0.0316821	-0.0462095	-0.042442	-0.0277413	-0.0110305	-0.00137841	-0.00657306	-0.0318638	-0.0790299	-0.145898	-0.226379	-0.311029	-0.388091	-0.44489	-0.469446	-0.452131	-0.387118	-0.273433
0	1.24446	1.37457	1.3845	1.27917	1.0733	0.789652	0.456649	0.105505	-0.232712	-0.529882	-0.76323	-0.91709	-0.983928	-0.964526	-0.867378	-0.707381	-0.503987	-0.279021	-0.05441	0.149959	0.318034	0.43888	0.507353	0.524118	0.495048	0.430108	0.341862	0.243791	0.148627	0.0668788	0.00571324	-0.0316821	-0.0462095	-0.042442	-0.0277413	-0.0110305	-0.00137841	-0.00657306	-0.0318638	-0.0790299	-0.145898	-0.226379	-0.311029	-0.388091	-0.44489	-0.469447	-0.452131	-0.387118	-0.273443
0	1.24446	1.37457	1.3845	1.27917	1.0733	0.789652	0.456649	0.105505	-0.232712	-0.529882	-0.76323	-0.91709	-0.983928	-0.964526	-0.867378	-0.707381	-0.503987	-0.279021	-0.05441	0.149959	0.318034	0.43888	0.507353	0.524118	0.495048	0.430108	0.341862	0.243791	0.148627	0.0668788	0.00571324	-0.0316821	-0.0462095	-0.042442	-0.0277413	-0.0110305	-0.00137841	-0.00657306	-0.0318638	-0.0790299	-0.145898	-0.226379	-0.311029	-0.388091	-0.44489	-0.469448	-0.452132	-0.387118	-0.273451
0	1.24446	1.37457	1.3845	1.27917	1.0733	0.789652	0.456649	0.105505	-0.232712	-0.529882	-0.76323	-0.91709	-0.983928	-0.964526	-0.867378	-0.707381	-0.503987	-0.279021	-0.05441	0.149959	0.318034	0.43888	0.507353	0.524118	0.495048	0.430108	0.341862	0.243791	0.148627	0.0668788	0.00571324	-0.0316821	-0.0462095	-0.042442	-0.0277413	-0.0110305	-0.00137841	-0.00657306	-0.0318638	-0.0790299	-0.145898	-0.226379	-0.311029	-0.388091	-0.44489	-0.469448	-0.452132	-0.387117	-0.273457
0	1.24446	1.37457	1.3845	1.27917	1.0733	0.789652	0.456649	0.105505	-0.232712	-0.529882	-0.76323	-0.91709	-0.983928	-0.964526	-0.867378	-0.707381	-0.503987	-0.279021	-0.05441	0.149959	0.318034	0.43888	0.507353	0.524118	0.495048	0.430108	0.341862	0.243791	0.148627	0.0668788	0.00571324	-0.0316821	-0.0462095	-0.042442	-0.0277413	-0.0110305	-0.00137841	-0.00657307	-0.0318638	-0.0790299	-0.145898	-0.226379	-0.311029	-0.38809	-0.44489	-0.469449	-0.452132	-0.387117	-0.273463
0	1.24446	1.37457	1.3845	1.27917	1.0733	0.789652	0.456649	0.105505	-0.232712	-0.529882	-0.76323	-0.91709	-0.983928	-0.964526	-0.867378	-0.707381	-0.503987	-0.279021	-0.05441	0.149959	0.318034	0.43888	0.507353	0.524118	0.495048	0.430108	0.341862	0.243791	0.148627	0.0668788	0.00571324	-0.0316821	-0.0462095	-0.042442	-0.0277413	-0.0110305	-0.00137841	-0.00657307	-0.0318638	-0.0790299	-0.145898	-0.226379	-0.311029	-0.38809	-0.444889	-0.469449	-0.452133	-0.387117	-0.273467
0	1.24446	1.37457	1.3845	1.27917	1.0733	0.789652	0.456649	0.105505	-0.232712	-0.529882	-0.76323	-0.91709	-0.983928	-0.964526	-0.867378	-0.707381	-0.503987	-0.279021	-0.05441	0.149959	0.318034	0.43888	0.507353	0.524118	0.495048	0.430108	0.341862	0.243791	0.148627	0.0668788	0.00571324	-0.0316821	-0.0462095	-0.042442	-0.0277413	-0.0110305	-0.00137841	-0.00657307	-0.0318638	-0.0790299	-0.145898	-0.226379	-0.311029	-0.38809	-0.444889	-0.46945	-0.452134	-0.387116	-0.27347
0	1.24446	1.37457	1.3845	1.27917	1.0733	0.789652	0.456649	0.105505	-0.232712	-0.529882	-0.76323	-0.91709	-0.983928	-0.964526	-0.867378	-0.707381	-0.503987	-0.279021	-0.05441	0.149959	0.318034	0.43888	0.507353	0.524118	0.495048	0.430108	0.341862	0.243791	0.148627	0.0668788	0.00571324	-0.0316821	-0.0462095	-0.042442	-0.0277413	-0.0110305	-0.00137841	-0.00657307	-0.0318638	-0.0790299	-0.145898	-0.226379	-0.311029	-0.38809	-0.444889	-0.46945	-0.452134	-0.387116	-0.273472
0	1.24446	1.37457	1.3845	1.27917	1.0733	0.789652	0.456649	0.105505	-0.232712	-0.529882	-0.76323	-0.91709	-0.983928	-0.964526	-0.867378	-0.707381	-0.503987	-0.279021	-0.05441	0.149959	0.318034	0.43888	0.507353	0.524118	0.495048	0.430108	0.341862	0.243791	0.148627	0.0668788	0.00571324	-0.0316821	-0.0462095	-0.042442	-0.0277413	-0.0110305	-0.00137842	-0.00657307	-0.0318638	-0.0790299	-0.145898	-0.226379	-0.311029	-0.38809	-0.444889	-0.46945	-0.452135	-0.387116	-0.273474
0	1.24446	1.37457	1.3845	1.27917	1.0733	0.789652	0.456649	0.105505	-0.232712	-0.529882	-0.76323	-0.91709	-0.983928	-0.964526	-0.867378	-0.707381	-0.503987	-0.279021	-0.05441	0.149959	0.318034	0.43888	0.507353	0.524118	0.495048	0.430108	0.341862	0.243791	0.148627	0.0668788	0.00571324	-0.0316821	-0.0462095	-0.042442	-0.0277413	-0.0110305	-0.00137842	-0.00657307	-0.0318638	-0.0790299	-0.145898	-0.226379	-0.311029	-0.38809	-0.444889	-0.469451	-0.452135	-0.387115	-0.273475
0	1.24446	1.37457	1.3845	1.27917	1.0733	0.789652	0.456649	0.105505	-0.232712	-0.529882	-0.76323	-0.91709	-0.983928	-0.964526	-0.867378	-0.707381	-0.503987	-0.279021	-0.05441	0.149959	0.318034	0.43888	0.507353	0.524118	0.495048	0.430108	0.341862	0.243791	0.148627	0.0668788	0.00571324	-0.0316821	-0.0462095	-0.042442	-0.0277413	-0.0110305	-0.00137842	-0.00657307	-0.0318638	-0.0790299	-0.145898	-0.226379	-0.31103	-0.38809	-0.444889	-0.469451	-0.452136	-0.387115	-0.273476
0	1.24446	1.37457	1.3845	1.27917	1.0733	0.789652	0.456649	0.105505	-0.232712	-0.529882	-0.76323	-0.91709	-0.983928	-0.964526	-0.867378	-0.707381	-0.503987	-0.279021	-0.05441	0.149959	0.318034	0.43888	0.507353	0.524118	0.495048	0.430108	0.341862	0.243791	0.148627	0.0668788	0.00571324	-0.0316821	-0.0462095	-0.042442	-0.0277413	-0.0110305	-0.00137842	-0.00657307	-0.0318638	-0.0790299	-0.145898	-0.226379	-0.31103	-0.38809	-0.444889	-0.469451	-0.452136	-0.387115	-0.273476
0	1.24446	1.37457	1.3845	1.27917	1.0733	0.789652	0.456649	0.105505	-0.232712	-0.529882	-0.76323	-0.91709	-0.983928	-0.964526	-0.867378	-0.707381	-0.503987	-0.279021	-0.05441	0.149959	0.318034	0.43888	0.507353	0.524118	0.495048	0.430108	0.341862	0.243791	0.148627	0.0668788	0.00571324	-0.0316821	-0.0462095	-0.042442	-0.0277413	-0.0110305	-0.00137842	-0.00657307	-0.0318638	-0.0790298	-0.145898	-0.226379	-0.31103	-0.38809	-0.444889	-0.469451	-0.452137	-0.387115	-0.273476
0	1.24446	1.37457	1.3845	1.27917	1.0733	0.789652	0.456649	0.105505	-0.232712	-0.529882	-0.76323	-0.91709	-0.983928	-0.964526	-0.867378	-0.707381	-0.503987	-0.279021	-0.05441	0.149959	0.318034	0.43888	0.507353	0.524118	0.495048	0.430108	0.341862	0.243791	0.148627	0.0668788	0.00571324	-0.0316821	-0.0462095	-0.042442	-0.0277413	-0.0110305	-0.00137842	-0.00657308	-0.0318638	-0.0790298	-0.145898	-0.226379	-0.31103	-0.38809	-0.444889	-0.469451	-0.452137	-0.387116	-0.273476
0	1.24446	1.37457	1.3845	1.27917	1.0733	0.789652	0.456649	0.105505	-0.232712	-0.529882	-0.76323	-0.91709	-0.983928	-0.964526	-0.867378	-0.707381	-0.503987	-0.279021	-0.05441	0.149959	0.318034	0.43888	0.507353	0.524118	0.495048	0.430108	0.341862	0.243791	0.148627	0.0668788	0.00571324	-0.0316821	-0.0462095	-0.042442	-0.0277413	-0.0110305	-0.00137842	-0.00657308	-0.0318638	-0.0790298	-0.145898	-0.226379	-0.31103	-0.38809	-0.444888	-0.469451	-0.452138	-0.387116	-0.273476
0	1.24446	1.37457	1.3845	1.27917	1.0733	0.789652	0.456649	0.105505	-0.232712	-0.529882	-0.76323	-0.91709	-0.983928	-0.964526	-0.867378	-0.707381	-0.503987	-0.279021	-0.05441	0.149959	0.318034	0.43888	0.507353	0.524118	0.495048	0.430108	0.341862	0.243791	0.148627	0.0668788	0.00571324	-0.0316821	-0.0462095	-0.042442	-0.0277413	-0.0110305	-0.00137842	-0.00657308	-0.0318638	-0.0790298	-0.145898	-0.226379	-0.31103	-0.38809	-0.444888	-0.469451	-0.452138	-0.387116	-0.273476
0	1.24446	1.37457	1.3845	1.27917	1.0733	0.789652	0.456649	0.105505	-0.232712	-0.529882	-0.76323	-0.91709	-0.983928	-0.964526	-0.867378	-0.707381	-0.503987	-0.279021	-0.05441	0.149959	0.318034	0.43888	0.507353	0.524118	0.495048	0.430108	0.341862	0.243791	0.148627	0.0668788	0.00571324	-0.0316821	-0.0462095	-0.042442	-0.0277413	-0.0110305	-0.00137842	-0.00657308	-0.0318638	-0.0790298	-0.145898	-0.226379	-0.31103	-0.38809	-0.444888	-0.469451	-0.452138	-0.387116	-0.273476
0	1.24446	1.37457	1.3845	1.27917	1.0733	0.789652	0.456649	0.105505	-0.232712	-0.529882	-0.76323	-0.91709	-0.983928	-0.964526	-0.867378	-0.707381	-0.503987	-0.279021	-0.05441	0.149959	0.318034	0.43888	0.507353	0.524118	0.495048	0.430108	0.341862	0.243791	0.148627	0.0668788	0.00571324	-0.0316821	-0.0462095	-0.042442	-0.0277413	-0.0110305	-0.00137842	-0.00657308	-0.0318638	-0.0790298	-0.145898	-0.226379	-0.31103	-0.38809	-0.444888	-0.469451	-0.452139	-0.387117	-0.273476
0	1.24446	1.37457	1.3845	1.27917	1.0733	0.789652	0.456649	0.105505	-0.232712	-0.529882	-0.76323	-0.91709	-0.983928	-0.964526	-0.867378	-0.707381	-0.503987	-0.279021	-0.05441	0.149959	0.318034	0.43888	0.507353	0.524118	0.495048	0.430108	0.341862	0.243791	0.148627	0.0668788	0.00571324	-0.0316821	-0.0462095	-0.042442	-0.0277413	-0.0110305	-0.00137842	-0.00657308	-0.0318638	-0.0790298	-0.145898	-0.226379	-0.31103	-0.38809	-0.444888	-0.469451	-0.452139	-0.387117	-0.273476
0	1.24446	1.37457	1.3845	1.27917	1.0733	0.789652	0.456649	0.105505	-0.232712	-0.529882	-0.76323	-0.91709	-0.983928	-0.964526	-0.867378	-0.707381	-0.503987	-0.279021	-0.05441	0.149959	0.318034	0.43888	0.507353	0.524118	0.495048	0.430108	0.341862	0.243791	0.148627	0.0668788	0.00571324	-0.0316821	-0.0462095	-0.042442	-0.0277413	-0.0110305	-0.00137842	-0.00657308	-0.0318638	-0.0790298	-0.145898	-0.226379	-0.31103	-0.38809	-0.444888	-0.469451	-0.452139	-0.387117	-0.273476
0	1.24446	1.37457	1.3845	1.27917	1.0733	0.789652	0.456649	0.105505	-0.232712	-0.529882	-0.76323	-0.91709	-0.983928	-0.964526	-0.867378	-0.707381	-0.503987	-0.279021	-0.05441	0.149959	0.318034	0.43888	0.507353	0.524118	0.495048	0.430108	0.341862	0.243791	0.148627	0.0668788	0.00571324	-0.0316821	-0.0462095	-0.042442	-0.0277413	-0.0110305	-0.00137842	-0.00657308	-0.0318638	-0.0790298	-0.145898	-0.226379	-0.31103	-0.38809	-0.444888	-0.469451	-0.452139	-0.387118	-0.273476
0	1.24446	1.37457	1.3845	1.27917	1.0733	0.789652	0.456649	0.105505	-0.232712	-0.529882	-0.76323	-0.91709	-0.983928	-0.964526	-0.867378	-0.707381	-0.503987	-0.279021	-0.05441	0.149959	0.318034	0.43888	0.507353	0.524118	0.495048	0.430108	0.341862	0.243791	0.148627	0.0668788	0.00571324	-0.0316821	-0.0462095	-0.042442	-0.0277413	-0.0110305	-0.00137842	-0.00657308	-0.0318638	-0.0790298	-0.145898	-0.226379	-0.31103	-0.38809	-0.444888	-0.469451	-0.452139	-0.387118	-0.273476
0	1.24446	1.37457	1.3845	1.27917	1.0733	0.789652	0.456649	0.105505	-0.232712	-0.529882	-0.76323	-0.91709	-0.983928	-0.964526	-0.867378	-0.707381	-0.503987	-0.279021	-0.05441	0.149959	0.318034	0.43888	0.507353	0.524118	0.495048	0.430108	0.341862	0.243791	0.148627	0.0668788	0.00571324	-0.0316821	-0.0462095	-0.042442	-0.0277413	-0.0110305	-0.00137842	-0.00657308	-0.0318638	-0.0790298	-0.145898	-0.226379	-0.31103	-0.38809	-0.444888	-0.469451	-0.452139	-0.387118	-0.273476
0	1.24446	1.37457	1.3845	1.27917	1.0733	0.789652	0.456649	0.105505	-0.232712	-0.529882	-0.76323	-0.91709	-0.983928	-0.964526	-0.867378	-0.707381	-0.503987	-0.279021	-0.05441	0.149959	0.318034	0.43888	0.507353	0.524118	0.495048	0.430108	0.341862	0.243791	0.148627	0.0668788	0.00571324	-0.0316821	-0.0462095	-0.042442	-0.0277413	-0.0110305	-0.00137842	-0.00657308	-0.0318638	-0.0790298	-0.145898	-0.226379	-0.31103	-0.38809	-0.444888	-0.469451	-0.452139	-0.387119	-0.273476
0	1.24446	1.37457	1.3845	1.27917	1.0733	0.789652	0.456649	0.105505	-0.232712	-0.529882	-0.76323	-0.91709	-0.983928	-0.964526	-0.867378	-0.707381	-0.503987	-0.279021	-0.05441	0.149959	0.318034	0.43888	0.507353	0.524118	0.495048	0.430108	0.341862	0.243791	0.148627	0.0668788	0.00571324	-0.0316821	-0.0462095	-0.042442	-0.0277413	-0.0110305	-0.00137842	-0.00657308	-0.0318638	-0.0790298	-0.145898	-0.226379	-0.31103	-0.38809	-0.444888	-0.469451	-0.452139	-0.387119	-0.273476
0	1.24446	1.37457	1.3845	1.27917	1.0733	0.789652	0.456649	0.105505	-0.232712	-0.529882	-0.76323	-0.91709	-0.983928	-0.964526	-0.867378	-0.707381	-0.503987	-0.279021	-0.05441	0.149959	0.318034	0.43888	0.507353	0.524118	0.495048	0.430108	0.341862	0.243791	0.148627	0.0668788	0.00571324	-0.0316821	-0.0462095	-0.042442	-0.0277413	-0.0110305	-0.00137842	-0.00657308	-0.0318638	-0.0790298	-0.145898	-0.226379	-0.31103	-0.38809	-0.444888	-0.469451	-0.452139	-0.387119	-0.273476
0	1.24446	1.37457	1.3845	1.27917	1.0733	0.789652	0.456649	0.105505	-0.232712	-0.529882	-0.76323	-0.91709	-0.983928	-0.964526	-0.867378	-0.707381	-0.503987	-0.279021	-0.05441	0.149959	0.318034	0.43888	0.507353	0.524118	0.495048	0.430108	0.341862	0.243791	0.148627	0.0668788	0.00571324	-0.0316821	-0.0462095	-0.042442	-0.0277413	-0.0110305	-0.00137842	-0.00657308	-0.0318638	-0.0790298	-0.145898	-0.226379	-0.31103	-0.38809	-0.444888	-0.469451	-0.452139	-0.387119	-0.273476
0	1.24446	1.37457	1.3845	1.27917	1.0733	0.789652	0.456649	0.105505	-0.232712	-0.529882	-0.76323	-0.91709	-0.983928	-0.964526	-0.867378	-0.707381	-0.503987	-0.279021	-0.05441	0.149959	0.318034	0.43888	0.507353	0.524118	0.495048	0.430108	0.341862	0.243791	0.148627	0.0668788	0.00571324	-0.0316821	-0.0462095	-0.042442	-0.0277413	-0.0110305	-0.00137842	-0.00657308	-0.0318638	-0.0790298	-0.145898	-0.226379	-0.31103	-0.38809	-0.444888	-0.46945	-0.452139	-0.387119	-0.273476
0	1.24446	1.37457	1.3845	1.27917	1.0733	0.789652	0.456649	0.105505	-0.232712	-0.529882	-0.76323	-0.91709	-0.983928	-0.964526	-0.867378	-0.707381	-0.503987	-0.279021	-0.05441	0.149959	0.318034	0.43888	0.507353	0.524118	0.495048	0.430108	0.341862	0.243791	0.148627	0.0668788	0.00571324	-0.0316821	-0.0462095	-0.042442	-0.0277413	-0.0110305	-0.00137842	-0.00657308	-0.0318638	-0.0790298	-0.145898	-0.226379	-0.31103	-0.38809	-0.444888	-0.46945	-0.452139	-0.38712	-0.273477
0	1.24446	1.37457	1.3845	1.27917	1.0733	0.789652	0.456649	0.105505	-0.232712	-0.529882	-0.76323	-0.91709	-0.983928	-0.964526	-0.867378	-0.707381	-0.503987	-0.279021	-0.05441	0.149959	0.318034	0.43888	0.507353	0.524118	0.495048	0.430108	0.341862	0.243791	0.148627	0.0668788	0.00571324	-0.0316821	-0.0462095	-0.042442	-0.0277413	-0.0110305	-0.00137842	-0.00657308	-0.0318638	-0.0790298	-0.145898	-0.226379	-0.31103	-0.38809	-0.444888	-0.46945	-0.452139	-0.38712	-0.273477
0	1.24446	1.37457	1.3845	1.27917	1.0733	0.789652	0.456649	0.105505	-0.232712	-0.529882	-0.76323	-0.91709	-0.983928	-0.964526	-0.867378	-0.707381	-0.503987	-0.279021	-0.05441	0.149959	0.318034	0.43888	0.507353	0.524118	0.495048	0.430108	0.341862	0.243791	0.148627	0.0668788	0.00571324	-0.0316821	-0.0462095	-0.042442	-0.0277413	-0.0110305	-0.00137842	-0.00657308	-0.0318638	-0.0790298	-0.145898	-0.226379	-0.31103	-0.38809	-0.444888	-0.46945	-0.452139	-0.38712	-0.273477
0	1.24446	1.37457	1.3845	1.27917	1.0733	0.789652	0.456649	0.105505	-0.232712	-0.529882	-0.76323	-0.91709	-0.983928	-0.964526	-0.867378	-0.707381	-0.503987	-0.279021	-0.05441	0.149959	0.318034	0.43888	0.507353	0.524118	0.495048	0.430108	0.341862	0.243791	0.148627	0.0668788	0.00571324	-0.0316821	-0.0462095	-0.042442	-0.0277413	-0.0110305	-0.00137842	-0.00657308	-0.0318638	-0.0790298	-0.145898	-0.226379	-0.31103	-0.38809	-0.444888	-0.46945	-0.452139	-0.38712	-0.273477
0	1.24446	1.37457	1.3845	1.27917	1.0733	0.789652	0.456649	0.105505	-0.232712	-0.529882	-0.76323	-0.91709	-0.983928	-0.964526	-0.867378	-0.707381	-0.503987	-0.279021	-0.05441	0.149959	0.318034	0.43888	0.507353	0.524118	0.495048	0.430108	0.341862	0.243791	0.148627	0.0668788	0.00571324	-0.0316821	-0.0462095	-0.042442	-0.0277413	-0.0110305	-0.00137842	-0.00657308	-0.0318638	-0.0790299	-0.145898	-0.226379	-0.31103	-0.38809	-0.444888	-0.46945	-0.452139	-0.38712	-0.273477
0	1.24446	1.37457	1.3845	1.27917	1.0733	0.789652	0.456649	0.105505	-0.232712	-0.529882	-0.76323	-0.91709	-0.983928	-0.964526	-0.867378	-0.707381	-0.503987	-0.279021	-0.05441	0.149959	0.318034	0.43888	0.507353	0.524118	0.495048	0.430108	0.341862	0.243791	0.148627	0.0668788	0.00571324	-0.0316821	-0.0462095	-0.042442	-0.0277413	-0.0110305	-0.00137842	-0.00657308	-0.0318638	-0.0790299	-0.145898	-0.226379	-0.31103	-0.38809	-0.444888	-0.46945	-0.452139	-0.38712	-0.273477
0	1.24446	1.37457	1.3845	1.27917	1.0733	0.789652	0.456649	0.105505	-0.232712	-0.529882	-0.76323	-0.91709	-0.983928	-0.964526	-0.867378	-0.707381	-0.503987	-0.279021	-0.05441	0.149959	0.318034	0.43888	0.507353	0.524118	0.495048	0.430108	0.341862	0.243791	0.148627	0.0668788	0.00571324	-0.0316821	-0.0462095	-0.042442	-0.0277413	-0.0110305	-0.00137842	-0.00657308	-0.0318638	-0.0790299	-0.145898	-0.226379	-0.31103	-0.38809	-0.444888	-0.46945	-0.452139	-0.38712	-0.273478
0	1.24446	1.37457	1.3845	1.27917	1.0733	0.789652	0.456649	0.105505	-0.232712	-0.529882	-0.76323	-0.91709	-0.983928	-0.964526	-0.867378	-0.707381	-0.503987	-0.279021	-0.05441	0.149959	0.318034	0.43888	0.507353	0.524118	0.495048	0.430108	0.341862	0.243791	0.148627	0.0668788	0.00571324	-0.0316821	-0.0462095	-0.042442	-0.0277413	-0.0110305	-0.00137842	-0.00657308	-0.0318638	-0.0790299	-0.145898	-0.226379	-0.31103	-0.38809	-0.444888	-0.46945	-0.452139	-0.38712	-0.273478
0	1.24446	1.37457	1.3845	1.27917	1.0733	0.789652	0.456649	0.105505	-0.232712	-0.529882	-0.76323	-0.91709	-0.983928	-0.964526	-0.867378	-0.707381	-0.503987	-0.279021	-0.05441	0.149959	0.318034	0.43888	0.507353	0.524118	0.495048	0.430108	0.341862	0.243791	0.148627	0.0668788	0.00571324	-0.0316821	-0.0462095	-0.042442	-0.0277413	-0.0110305	-0.00137842	-0.00657308	-0.0318638	-0.0790299	-0.145898	-0.226379	-0.31103	-0.38809	-0.444888	-0.46945	-0.452139	-0.38712	-0.273478
0	1.24446	1.37457	1.3845	1.27917	1.0733	0.789652	0.456649	0.105505	-0.232712	-0.529882	-0.76323	-0.91709	-0.983928	-0.964526	-0.867378	-0.707381	-0.503987	-0.279021	-0.05441	0.149959	0.318034	0.43888	0.507353	0.524118	0.495048	0.430108	0.341862	0.243791	0.148627	0.0668788	0.00571324	-0.0316821	-0.0462095	-0.042442	-0.0277413	-0.0110305	-0.00137842	-0.00657308	-0.0318638	-0.0790299	-0.145898	-0.226379	-0.31103	-0.38809	-0.444888	-0.46945	-0.452139	-0.38712	-0.273478
0	1.24446	1.37457	1.3845	1.27917	1.0733	0.789652	0.456649	0.105505	-0.232712	-0.529882	-0.76323	-0.91709	-0.983928	-0.964526	-0.867378	-0.707381	-0.503987	-0.279021	-0.05441	0.149959	0.318034	0.43888	0.507353	0.524118	0.495048	0.430108	0.341862	0.243791	0.148627	0.0668788	0.00571324	-0.0316821	-0.0462095	-0.042442	-0.0277413	-0.0110305	-0.00137842	-0.00657308	-0.0318638	-0.0790299	-0.145898	-0.226379	-0.31103	-0.38809	-0.444888	-0.46945	-0.452139	-0.38712	-0.273478
0	1.24446	1.37457	1.3845	1.27917	1.0733	0.789652	0.456649	0.105505	-0.232712	-0.529882	-0.76323	-0.91709	-0.983928	-0.964526	-0.867378	-0.707381	-0.503987	-0.279021	-0.05441	0.149959	0.318034	0.43888	0.507353	0.524118	0.495048	0.430108	0.341862	0.243791	0.148627	0.0668788	0.00571324	-0.0316821	-0.0462095	-0.042442	-0.0277413	-0.0110305	-0.00137842	-0.00657308	-0.0318638	-0.0790299	-0.145898	-0.226379	-0.31103	-0.38809	-0.444888	-0.46945	-0.452139	-0.38712	-0.273478
0	1.24446	1.37457	1.3845	1.27917	1.0733	0.789652	0.456649	0.105505	-0.232712	-0.529882	-0.76323	-0.91709	-0.983928	-0.964526	-0.867378	-0.707381	-0.503987	-0.279021	-0.05441	0.149959	0.318034	0.43888	0.507353	0.524118	0.495048	0.430108	0.341862	0.243791	0.148627	0.0668788	0.00571324	-0.0316821	-0.0462095	-0.042442	-0.0277413	-0.0110305	-0.00137842	-0.00657308	-0.0318638	-0.0790299	-0.145898	-0.226379	-0.31103	-0.38809	-0.444888	-0.46945	-0.452139	-0.38712	-0.273478
0	1.24446	1.37457	1.3845	1.27917	1.0733	0.789652	0.456649	0.105505	-0.232712	-0.529882	-0.76323	-0.91709	-0.983928	-0.964526	-0.867378	-0.707381	-0.503987	-0.279021	-0.05441	0.149959	0.318034	0.43888	0.507353	0.524118	0.495048	0.430108	0.341862	0.243791	0.148627	0.0668788	0.00571324	-0.0316821	-0.0462095	-0.042442	-0.0277413	-0.0110305	-0.00137842	-0.00657308	-0.0318638	-0.0790299	-0.145898	-0.226379	-0.31103	-0.38809	-0.444888	-0.46945	-0.452139	-0.38712	-0.273478
0	1.24446	1.37457	1.3845	1.27917	1.0733	0.789652	0.456649	0.105505	-0.232712	-0.529882	-0.76323	-0.91709	-0.983928	-0.964526	-0.867378	-0.707381	-0.503987	-0.279021	-0.05441	0.149959	0.318034	0.43888	0.507353	0.524118	0.495048	0.430108	0.341862	0.243791	0.148627	0.0668788	0.00571324	-0.0316821	-0.0462095	-0.042442	-0.0277413	-0.0110305	-0.00137842	-0.00657308	-0.0318638	-0.0790299	-0.145898	-0.226379	-0.31103	-0.38809	-0.444888	-0.46945	-0.452139	-0.38712	-0.273478
0	1.24446	1.37457	1.3845	1.27917	1.0733	0.789652	0.456649	0.105505	-0.232712	-0.529882	-0.76323	-0.91709	-0.983928	-0.964526	-0.867378	-0.707381	-0.503987	-0.279021	-0.05441	0.149959	0.318034	0.43888	0.507353	0.524118	0.495048	0.430108	0.341862	0.243791	0.148627	0.0668788	0.00571324	-0.0316821	-0.0462095	-0.042442	-0.0277413	-0.0110305	-0.00137842	-0.00657308	-0.0318638	-0.0790299	-0.145898	-0.226379	-0.31103	-0.38809	-0.444888	-0.46945	-0.452139	-0.38712	-0.273478
0	1.24446	1.37457	1.3845	1.27917	1.0733	0.789652	0.456649	0.105505	-0.232712	-0.529882	-0.76323	-0.91709	-0.983928	-0.964526	-0.867378	-0.707381	-0.503987	-0.279021	-0.05441	0.149959	0.318034	0.43888	0.507353	0.524118	0.495048	0.430108	0.341862	0.243791	0.148627	0.0668788	0.00571324	-0.0316821	-0.0462095	-0.042442	-0.0277413	-0.0110305	-0.00137842	-0.00657308	-0.0318638	-0.0790299	-0.145898	-0.226379	-0.31103	-0.38809	-0.444888	-0.46945	-0.452139	-0.38712	-0.273479
0	1.24446	1.37457	1.3845	1.27917	1.0733	0.789652	0.456649	0.105505	-0.232712	-0.529882	-0.76323	-0.91709	-0.983928	-0.964526	-0.867378	-0.707381	-0.503987	-0.279021	-0.05441	0.149959	0.318034	0.43888	0.507353	0.524118	0.495048	0.430108	0.341862	0.243791	0.148627	0.0668788	0.00571324	-0.0316821	-0.0462095	-0.042442	-0.0277413	-0.0110305	-0.00137842	-0.00657308	-0.0318638	-0.0790299	-0.145898	-0.226379	-0.31103	-0.38809	-0.444888	-0.46945	-0.452139	-0.38712	-0.273479
0	1.24446	1.37457	1.3845	1.27917	1.0733	0.789652	0.456649	0.105505	-0.232712	-0.529882	-0.76323	-0.91709	-0.983928	-0.964526	-0.867378	-0.707381	-0.503987	-0.279021	-0.05441	0.149959	0.318034	0.43888	0.507353	0.524118	0.495048	0.430108	0.341862	0.243791	0.148627	0.0668788	0.00571324	-0.0316821	-0.0462095	-0.042442	-0.0277413	-0.0110305	-0.00137842	-0.00657308	-0.0318638	-0.0790299	-0.145898	-0.226379	-0.31103	-0.38809	-0.444888	-0.46945	-0.452139	-0.38712	-0.273479
0	1.24446	1.37457	1.3845	1.27917	1.0733	0.789652	0.456649	0.105505	-0.232712	-0.529882	-0.76323	-0.91709	-0.983928	-0.964526	-0.867378	-0.707381	-0.503987	-0.279021	-0.05441	0.149959	0.318034	0.43888	0.507353	0.524118	0.495048	0.430108	0.341862	0.243791	0.148627	0.0668788	0.00571324	-0.0316821	-0.0462095	-0.042442	-0.0277413	-0.0110305	-0.00137842	-0.00657308	-0.0318638	-0.0790299	-0.145898	-0.226379	-0.31103	-0.38809	-0.444888	-0.46945	-0.452139	-0.38712	-0.273479
0	1.24446	1.37457	1.3845	1.27917	1.0733	0.789652	0.456649	0.105505	-0.232712	-0.529882	-0.76323	-0.91709	-0.983928	-0.964526	-0.867378	-0.707381	-0.503987	-0.279021	-0.05441	0.149959	0.318034	0.43888	0.507353	0.524118	0.495048	0.430108	0.341862	0.243791	0.148627	0.0668788	0.00571324	-0.0316821	-0.0462095	-0.042442	-0.0277413	-0.0110305	-0.00137842	-0.00657308	-0.0318638	-0.0790299	-0.145898	-0.226379	-0.31103	-0.38809	-0.444888	-0.46945	-0.452139	-0.38712	-0.273479
0	1.24446	1.37457	1.3845	1.27917	1.0733	0.789652	0.456649	0.105505	-0.232712	-0.529882	-0.76323	-0.91709	-0.983928	-0.964526	-0.867378	-0.707381	-0.503987	-0.279021	-0.05441	0.149959	0.318034	0.43888	0.507353	0.524118	0.495048	0.430108	0.341862	0.243791	0.148627	0.0668788	0.00571324	-0.0316821	-0.0462095	-0.042442	-0.0277413	-0.0110305	-0.00137842	-0.00657308	-0.0318638	-0.0790299	-0.145898	-0.226379	-0.31103	-0.38809	-0.444888	-0.46945	-0.452139	-0.38712	-0.273479
0	1.24446	1.37457	1.3845	1.27917	1.0733	0.789652	0.456649	0.105505	-0.232712	-0.529882	-0.76323	-0.91709	-0.983928	-0.964526	-0.867378	-0.707381	-0.503987	-0.279021	-0.05441	0.149959	0.318034	0.43888	0.507353	0.524118	0.495048	0.430108	0.341862	0.243791	0.148627	0.0668788	0.00571324	-0.0316821	-0.0462095	-0.042442	-0.0277413	-0.0110305	-0.00137842	-0.00657308	-0.0318638	-0.0790299	-0.145898	-0.226379	-0.31103	-0.38809	-0.444888	-0.46945	-0.452139	-0.38712	-0.273479
0	1.24446	1.37457	1.3845	1.27917	1.0733	0.789652	0.456649	0.105505	-0.232712	-0.529882	-0.76323	-0.91709	-0.983928	-0.964526	-0.867378	-0.707381	-0.503987	-0.279021	-0.05441	0.149959	0.318034	0.43888	0.507353	0.524118	0.495048	0.430108	0.341862	0.243791	0.148627	0.0668788	0.00571324	-0.0316821	-0.0462095	-0.042442	-0.0277413	-0.0110305	-0.00137842	-0.00657308	-0.0318638	-0.0790299	-0.145898	-0.226379	-0.31103	-0.38809	-0.444888	-0.46945	-0.452139	-0.38712	-0.273479
0	1.24446	1.37457	1.3845	1.27917	1.0733	0.789652	0.456649	0.105505	-0.232712	-0.529882	-0.76323	-0.91709	-0.983928	-0.964526	-0.867378	-0.707381	-0.503987	-0.279021	-0.05441	0.149959	0.318034	0.43888	0.507353	0.524118	0.495048	0.430108	0.341862	0.243791	0.148627	0.0668788	0.00571324	-0.0316821	-0.0462095	-0.042442	-0.0277413	-0.0110305	-0.00137842	-0.00657308	-0.0318638	-0.0790299	-0.145898	-0.226379	-0.31103	-0.38809	-0.444888	-0.46945	-0.452139	-0.38712	-0.273479
0	1.24446	1.37457	1.3845	1.27917	1.0733	0.789652	0.456649	0.105505	-0.232712	-0.529882	-0.76323	-0.91709	-0.983928	-0.964526	-0.867378	-0.707381	-0.503987	-0.279021	-0.05441	0.149959	0.318034	0.43888	0.507353	0.524118	0.495048	0.430108	0.341862	0.243791	0.148627	0.0668788	0.00571324	-0.0316821	-0.0462095	-0.042442	-0.0277413	-0.0110305	-0.00137842	-0.00657308	-0.0318638	-0.0790299	-0.145898	-0.226379	-0.31103	-0.38809	-0.444888	-0.46945	-0.452139	-0.38712	-0.273479
0	1.24446	1.37457	1.3845	1.27917	1.0733	0.789652	0.456649	0.105505	-0.232712	-0.529882	-0.76323	-0.91709	-0.983928	-0.964526	-0.867378	-0.707381	-0.503987	-0.279021	-0.05441	0.149959	0.318034	0.43888	0.507353	0.524118	0.495048	0.430108	0.341862	0.243791	0.148627	0.0668788	0.00571324	-0.0316821	-0.0462095	-0.042442	-0.0277413	-0.0110305	-0.00137842	-0.00657308	-0.0318638	-0.0790299	-0.145898	-0.226379	-0.31103	-0.38809	-0.444888	-0.46945	-0.452139	-0.38712	-0.273479
0	1.24446	1.37457	1.3845	1.27917	1.0733	0.789652	0.456649	0.105505	-0.232712	-0.529882	-0.76323	-0.91709	-0.983928	-0.964526	-0.867378	-0.707381	-0.503987	-0.279021	-0.05441	0.149959	0.318034	0.43888	0.507353	0.524118	0.495048	0.430108	0.341862	0.243791	0.148627	0.0668788	0.00571324	-0.0316821	-0.0462095	-0.042442	-0.0277413	-0.0110305	-0.00137842	-0.00657308	-0.0318638	-0.0790299	-0.145898	-0.226379	-0.31103	-0.38809	-0.444888	-0.46945	-0.452139	-0.38712	-0.273479
0	1.24446	1.37457	1.3845	1.27917	1.0733	0.789652	0.456649	0.105505	-0.232712	-0.529882	-0.76323	-0.91709	-0.983928	-0.964526	-0.867378	-0.707381	-0.503987	-0.279021	-0.05441	0.149959	0.318034	0.43888	0.507353	0.524118	0.495048	0.430108	0.341862	0.243791	0.148627	0.0668788	0.00571324	-0.0316821	-0.0462095	-0.042442	-0.0277413	-0.0110305	-0.00137842	-0.00657308	-0.0318638	-0.0790299	-0.145898	-0.226379	-0.31103	-0.38809	-0.444888	-0.46945	-0.452139	-0.38712	-0.273479
0	1.24446	1.37457	1.3845	1.27917	1.0733	0.789652	0.456649	0.105505	-0.232712	-0.529882	-0.76323	-0.91709	-0.983928	-0.964526	-0.867378	-0.707381	-0.503987	-0.279021	-0.05441	0.149959	0.318034	0.43888	0.507353	0.524118	0.495048	0.430108	0.341862	0.243791	0.148627	0.0668788	0.00571324	-0.0316821	-0.0462095	-0.042442	-0.0277413	-0.0110305	-0.00137842	-0.00657308	-0.0318638	-0.0790299	-0.145898	-0.226379	-0.31103	-0.38809	-0.444888	-0.46945	-0.452139	-0.38712	-0.273479
0	1.24446	1.37457	1.3845	1.27917	1.0733	0.789652	0.456649	0.105505	-0.232712	-0.529882	-0.76323	-0.91709	-0.983928	-0.964526	-0.867378	-0.707381	-0.503987	-0.279021	-0.05441	0.149959	0.318034	0.43888	0.507353	0.524118	0.495048	0.430108	0.341862	0.243791	0.148627	0.0668788	0.00571324	-0.0316821	-0.0462095	-0.042442	-0.0277413	-0.0110305	-0.00137842	-0.00657308	-0.0318638	-0.0790299	-0.145898	-0.226379	-0.31103	-0.38809	-0.444888	-0.46945	-0.452139	-0.38712	-0.273479
0	1.24446	1.37457	1.3845	1.27917	1.0733	0.789652	0.456649	0.105505	-0.232712	-0.529882	-0.76323	-0.91709	-0.983928	-0.964526	-0.867378	-0.707381	-0.503987	-0.279021	-0.05441	0.149959	0.318034	0.43888	0.507353	0.524118	0.495048	0.430108	0.341862	0.243791	0.148627	0.0668788	0.00571324	-0.0316821	-0.0462095	-0.042442	-0.0277413	-0.0110305	-0.00137842	-0.00657308	-0.0318638	-0.0790299	-0.145898	-0.226379	-0.31103	-0.38809	-0.444888	-0.46945	-0.452139	-0.38712	-0.273479
0	1.24446	1.37457	1.3845	1.27917	1.0733	0.789652	0.456649	0.105505	-0.232712	-0.529882	-0.76323	-0.91709	-0.983928	-0.964526	-0.867378	-0.707381	-0.503987	-0.279021	-0.05441	0.149959	0.318034	0.43888	0.507353	0.524118	0.495048	0.430108	0.341862	0.243791	0.148627	0.0668788	0.00571324	-0.0316821	-0.0462095	-0.042442	-0.0277413	-0.0110305	-0.00137842	-0.00657308	-0.0318638	-0.0790299	-0.145898	-0.226379	-0.31103	-0.38809	-0.444888	-0.46945	-0.452139	-0.38712	-0.273479
0	1.24446	1.37457	1.3845	1.27917	1.0733	0.789652	0.456649	0.105505	-0.232712	-0.529882	-0.76323	-0.91709	-0.983928	-0.964526	-0.867378	-0.707381	-0.503987	-0.279021	-0.05441	0.149959	0.318034	0.43888	0.507353	0.524118	0.495048	0.430108	0.341862	0.243791	0.148627	0.0668788	0.00571324	-0.0316821	-0.0462095	-0.042442	-0.0277413	-0.0110305	-0.00137842	-0.00657308	-0.0318638	-0.0790299	-0.145898	-0.226379	-0.31103	-0.38809	-0.444888	-0.46945	-0.452139	-0.38712	-0.273479
0	1.24446	1.37457	1.3845	1.27917	1.0733	0.789652	0.456649	0.105505	-0.232712	-0.529882	-0.76323	-0.91709	-0.983928	-0.964526	-0.867378	-0.707381	-0.503987	-0.279021	-0.05441	0.149959	0.318034	0.43888	0.507353	0.524118	0.495048	0.430108	0.341862	0.243791	0.148627	0.0668788	0.00571324	-0.0316821	-0.0462095	-0.042442	-0.0277413	-0.0110305	-0.00137842	-0.00657308	-0.0318638	-0.0790299	-0.145898	-0.226379	-0.31103	-0.38809	-0.444888	-0.46945	-0.452139	-0.38712	-0.273479
0	1.24446	1.37457	1.3845	1.27917	1.0733	0.789652	0.456649	0.105505	-0.232712	-0.529882	-0.76323	-0.91709	-0.983928	-0.964526	-0.867378	-0.707381	-0.503987	-0.279021	-0.05441	0.149959	0.318034	0.43888	0.507353	0.524118	0.495048	0.430108	0.341862	0.243791	0.148627	0.0668788	0.00571324	-0.0316821	-0.0462095	-0.042442	-0.0277413	-0.0110305	-0.00137842	-0.00657308	-0.0318638	-0.0790299	-0.145898	-0.226379	-0.31103	-0.38809	-0.444888	-0.46945	-0.452139	-0.38712	-0.273479
0	1.24446	1.37457	1.3845	1.27917	1.0733	0.789652	0.456649	0.105505	-0.232712	-0.529882	-0.76323	-0.91709	-0.983928	-0.964526	-0.867378	-0.707381	-0.503987	-0.279021	-0.05441	0.149959	0.318034	0.43888	0.507353	0.524118	0.495048	0.430108	0.341862	0.243791	0.148627	0.0668788	0.00571324	-0.0316821	-0.0462095	-0.042442	-0.0277413	-0.0110305	-0.00137842	-0.00657308	-0.0318638	-0.0790299	-0.145898	-0.226379	-0.31103	-0.38809	-0.444888	-0.46945	-0.452139	-0.38712	-0.273479
0	1.24446	1.37457	1.3845	1.27917	1.0733	0.789652	0.456649	0.105505	-0.232712	-0.529882	-0.76323	-0.91709	-0.983928	-0.964526	-0.867378	-0.707381	-0.503987	-0.279021	-0.05441	0.149959	0.318034	0.43888	0.507353	0.524118	0.495048	0.430108	0.341862	0.243791	0.148627	0.0668788	0.00571324	-0.0316821	-0.0462095	-0.042442	-0.0277413	-0.0110305	-0.00137842	-0.00657308	-0.0318638	-0.0790299	-0.145898	-0.226379	-0.31103	-0.38809	-0.444888	-0.46945	-0.452139	-0.38712	-0.273479
0	1.24446	1.37457	1.3845	1.27917	1.0733	0.789652	0.456649	0.105505	-0.232712	-0.529882	-0.76323	-0.91709	-0.983928	-0.964526	-0.867378	-0.707381	-0.503987	-0.279021	-0.05441	0.149959	0.318034	0.43888	0.507353	0.524118	0.495048	0.430108	0.341862	0.243791	0.148627	0.0668788	0.00571324	-0.0316821	-0.0462095	-0.042442	-0.0277413	-0.0110305	-0.00137842	-0.00657308	-0.0318638	-0.0790299	-0.145898	-0.226379	-0.31103	-0.38809	-0.444888	-0.46945	-0.452139	-0.38712	-0.273479
0	1.24446	1.37457	1.3845	1.27917	1.0733	0.789652	0.456649	0.105505	-0.232712	-0.529882	-0.76323	-0.91709	-0.983928	-0.964526	-0.867378	-0.707381	-0.503987	-0.279021	-0.05441	0.149959	0.318034	0.43888	0.507353	0.524118	0.495048	0.430108	0.341862	0.243791	0.148627	0.0668788	0.00571324	-0.0316821	-0.0462095	-0.042442	-0.0277413	-0.0110305	-0.00137842	-0.00657308	-0.0318638	-0.0790299	-0.145898	-0.226379	-0.31103	-0.38809	-0.444888	-0.46945	-0.452139	-0.38712	-0.273479
0	1.24446	1.37457	1.3845	1.27917	1.0733	0.789652	0.456649	0.105505	-0.232712	-0.529882	-0.76323	-0.91709	-0.983928	-0.964526	-0.867378	-0.707381	-0.503987	-0.279021	-0.05441	0.149959	0.318034	0.43888	0.507353	0.524118	0.495048	0.430108	0.341862	0.243791	0.148627	0.0668788	0.00571324	-0.0316821	-0.0462095	-0.042442	-0.0277413	-0.0110305	-0.00137842	-0.00657308	-0.0318638	-0.0790299	-0.145898	-0.226379	-0.31103	-0.38809	-0.444888	-0.46945	-0.452139	-0.38712	-0.273479
0	1.24446	1.37457	1.3845	1.27917	1.0733	0.789652	0.456649	0.105505	-0.232712	-0.529882	-0.76323	-0.91709	-0.983928	-0.964526	-0.867378	-0.707381	-0.503987	-0.279021	-0.05441	0.149959	0.318034	0.43888	0.507353	0.524118	0.495048	0.430108	0.341862	0.243791	0.148627	0.0668788	0.00571324	-0.0316821	-0.0462095	-0.042442	-0.0277413	-0.0110305	-0.00137842	-0.00657308	-0.0318638	-0.0790299	-0.145898	-0.226379	-0.31103	-0.38809	-0.444888	-0.46945	-0.452139	-0.38712	-0.273479
0	1.24446	1.37457	1.3845	1.27917	1.0733	0.789652	0.456649	0.105505	-0.232712	-0.529882	-0.76323	-0.91709	-0.983928	-0.964526	-0.867378	-0.707381	-0.503987	-0.279021	-0.05441	0.149959	0.318034	0.43888	0.507353	0.524118	0.495048	0.430108	0.341862	0.243791	0.148627	0.0668788	0.00571324	-0.0316821	-0.0462095	-0.042442	-0.0277413	-0.0110305	-0.00137842	-0.00657308	-0.0318638	-0.0790299	-0.145898	-0.226379	-0.31103	-0.38809	-0.444888	-0.46945	-0.452139	-0.38712	-0.273479
0	1.24446	1.37457	1.3845	1.27917	1.0733	0.789652	0.456649	0.105505	-0.232712	-0.529882	-0.76323	-0.91709	-0.983928	-0.964526	-0.867378	-0.707381	-0.503987	-0.279021	-0.05441	0.149959	0.318034	0.43888	0.507353	0.524118	0.495048	0.430108	0.341862	0.243791	0.148627	0.0668788	0.00571324	-0.0316821	-0.0462095	-0.042442	-0.0277413	-0.0110305	-0.00137842	-0.00657308	-0.0318638	-0.0790299	-0.145898	-0.226379	-0.31103	-0.38809	-0.444888	-0.46945	-0.452139	-0.38712	-0.273479
0	1.24446	1.37457	1.3845	1.27917	1.0733	0.789652	0.456649	0.105505	-0.232712	-0.529882	-0.76323	-0.91709	-0.983928	-0.964526	-0.867378	-0.707381	-0.503987	-0.279021	-0.05441	0.149959	0.318034	0.43888	0.507353	0.524118	0.495048	0.430108	0.341862	0.243791	0.148627	0.0668788	0.00571324	-0.0316821	-0.0462095	-0.042442	-0.0277413	-0.0110305	-0.00137842	-0.00657308	-0.0318638	-0.0790299	-0.145898	-0.226379	-0.31103	-0.38809	-0.444888	-0.46945	-0.452139	-0.38712	-0.273479
0	1.24446	1.37457	1.3845	1.27917	1.0733	0.789652	0.456649	0.105505	-0.232712	-0.529882	-0.76323	-0.91709	-0.983928	-0.964526	-0.867378	-0.707381	-0.503987	-0.279021	-0.05441	0.149959	0.318034	0.43888	0.507353	0.524118	0.495048	0.430108	0.341862	0.243791	0.148627	0.0668788	0.00571324	-0.0316821	-0.0462095	-0.042442	-0.0277413	-0.0110305	-0.00137842	-0.00657308	-0.0318638	-0.0790299	-0.145898	-0.226379	-0.31103	-0.38809	-0.444888	-0.46945	-0.452139	-0.38712	-0.273479
0	1.24446	1.37457	1.3845	1.27917	1.0733	0.789652	0.456649	0.105505	-0.232712	-0.529882	-0.76323	-0.91709	-0.983928	-0.964526	-0.867378	-0.707381	-0.503987	-0.279021	-0.05441	0.149959	0.318034	0.43888	0.507353	0.524118	0.495048	0.430108	0.341862	0.243791	0.148627	0.0668788	0.00571324	-0.0316821	-0.0462095	-0.042442	-0.0277413	-0.0110305	-0.00137842	-0.00657308	-0.0318638	-0.0790299	-0.145898	-0.226379	-0.31103	-0.38809	-0.444888	-0.46945	-0.452139	-0.38712	-0.273479
0	1.24446	1.37457	1.3845	1.27917	1.0733	0.789652	0.456649	0.105505	-0.232712	-0.529882	-0.76323	-0.91709	-0.983928	-0.964526	-0.867378	-0.707381	-0.503987	-0.279021	-0.05441	0.149959	0.318034	0.43888	0.507353	0.524118	0.495048	0.430108	0.341862	0.243791	0.148627	0.0668788	0.00571324	-0.0316821	-0.0462095	-0.042442	-0.0277413	-0.0110305	-0.00137842	-0.00657308	-0.0318638	-0.0790299	-0.145898	-0.226379	-0.31103	-0.38809	-0.444888	-0.46945	-0.452139	-0.38712	-0.273479
0	1.24446	1.37457	1.3845	1.27917	1.0733	0.789652	0.456649	0.105505	-0.232712	-0.529882	-0.76323	-0.91709	-0.983928	-0.964526	-0.867378	-0.707381	-0.503987	-0.279021	-0.05441	0.149959	0.318034	0.43888	0.507353	0.524118	0.495048	0.430108	0.341862	0.243791	0.148627	0.0668788	0.00571324	-0.0316821	-0.0462095	-0.042442	-0.0277413	-0.0110305	-0.00137842	-0.00657308	-0.0318638	-0.0790299	-0.145898	-0.226379	-0.31103	-0.38809	-0.444888	-0.46945	-0.452139	-0.38712	-0.273479
0	1.24446	1.37457	1.3845	1.27917	1.0733	0.789652	0.456649	0.105505	-0.232712	-0.529882	-0.76323	-0.91709	-0.983928	-0.964526	-0.867378	-0.707381	-0.503987	-0.279021	-0.05441	0.149959	0.318034	0.43888	0.507353	0.524118	0.495048	0.430108	0.341862	0.243791	0.148627	0.0668788	0.00571324	-0.0316821	-0.0462095	-0.042442	-0.0277413	-0.0110305	-0.00137842	-0.00657308	-0.0318638	-0.0790299	-0.145898	-0.226379	-0.31103	-0.38809	-0.444888	-0.46945	-0.452139	-0.38712	-0.273479
0	1.24446	1.37457	1.3845	1.27917	1.0733	0.789652	0.456649	0.105505	-0.232712	-0.529882	-0.76323	-0.91709	-0.983928	-0.964526	-0.867378	-0.707381	-0.503987	-0.279021	-0.05441	0.149959	0.318034	0.43888	0.507353	0.524118	0.495048	0.430108	0.341862	0.243791	0.148627	0.0668788	0.00571324	-0.0316821	-0.0462095	-0.042442	-0.0277413	-0.0110305	-0.00137842	-0.00657308	-0.0318638	-0.0790299	-0.145898	-0.226379	-0.31103	-0.38809	-0.444888	-0.46945	-0.452139	-0.38712	-0.273479
0	1.24446	1.37457	1.3845	1.27917	1.0733	0.789652	0.456649	0.105505	-0.232712	-0.529882	-0.76323	-0.91709	-0.983928	-0.964526	-0.867378	-0.707381	-0.503987	-0.279021	-0.05441	0.149959	0.318034	0.43888	0.507353	0.524118	0.495048	0.430108	0.341862	0.243791	0.148627	0.0668788	0.00571324	-0.0316821	-0.0462095	-0.042442	-0.0277413	-0.0110305	-0.00137842	-0.00657308	-0.0318638	-0.0790299	-0.145898	-0.226379	-0.31103	-0.38809	-0.444888	-0.46945	-0.452139	-0.38712	-0.273479
0	1.24446	1.37457	1.3845	1.27917	1.0733	0.789652	0.456649	0.105505	-0.232712	-0.529882	-0.76323	-0.91709	-0.983928	-0.964526	-0.867378	-0.707381	-0.503987	-0.279021	-0.05441	0.149959	0.318034	0.43888	0.507353	0.524118	0.495048	0.430108	0.341862	0.243791	0.148627	0.0668788	0.00571324	-0.0316821	-0.0462095	-0.042442	-0.0277413	-0.0110305	-0.00137842	-0.00657308	-0.0318638	-0.0790299	-0.145898	-0.226379	-0.31103	-0.38809	-0.444888	-0.46945	-0.452139	-0.38712	-0.273479
0	1.24446	1.37457	1.3845	1.27917	1.0733	0.789652	0.456649	0.105505	-0.232712	-0.529882	-0.76323	-0.91709	-0.983928	-0.964526	-0.867378	-0.707381	-0.503987	-0.279021	-0.05441	0.149959	0.318034	0.43888	0.507353	0.524118	0.495048	0.430108	0.341862	0.243791	0.148627	0.0668788	0.00571324	-0.0316821	-0.0462095	-0.042442	-0.0277413	-0.0110305	-0.00137842	-0.00657308	-0.0318638	-0.0790299	-0.145898	-0.226379	-0.31103	-0.38809	-0.444888	-0.46945	-0.452139	-0.38712	-0.273479
0	1.24446	1.37457	1.3845	1.27917	1.0733	0.789652	0.456649	0.105505	-0.232712	-0.529882	-0.76323	-0.91709	-0.983928	-0.964526	-0.867378	-0.707381	-0.503987	-0.279021	-0.05441	0.149959	0.318034	0.43888	0.507353	0.524118	0.495048	0.430108	0.341862	0.243791	0.148627	0.0668788	0.00571324	-0.0316821	-0.0462095	-0.042442	-0.0277413	-0.0110305	-0.00137842	-0.00657308	-0.0318638	-0.0790299	-0.145898	-0.226379	-0.31103	-0.38809	-0.444888	-0.46945	-0.452139	-0.38712	-0.273479
0	1.24446	1.37457	1.3845	1.27917	1.0733	0.789652	0.456649	0.105505	-0.232712	-0.529882	-0.76323	-0.91709	-0.983928	-0.964526	-0.867378	-0.707381	-0.503987	-0.279021	-0.05441	0.149959	0.318034	0.43888	0.507353	0.524118	0.495048	0.430108	0.341862	0.243791	0.148627	0.0668788	0.00571324	-0.0316821	-0.0462095	-0.042442	-0.0277413	-0.0110305	-0.00137842	-0.00657308	-0.0318638	-0.0790299	-0.145898	-0.226379	-0.31103	-0.38809	-0.444888	-0.46945	-0.452139	-0.38712	-0.273479
0	1.24446	1.37457	1.3845	1.27917	1.0733	0.789652	0.456649	0.105505	-0.232712	-0.529882	-0.76323	-0.91709	-0.983928	-0.964526	-0.867378	-0.707381	-0.503987	-0.279021	-0.05441	0.149959	0.318034	0.43888	0.507353	0.524118	0.495048	0.430108	0.341862	0.243791	0.148627	0.0668788	0.00571324	-0.0316821	-0.0462095	-0.042442	-0.0277413	-0.0110305	-0.00137842	-0.00657308	-0.0318638	-0.0790299	-0.145898	-0.226379	-0.31103	-0.38809	-0.444888	-0.46945	-0.452139	-0.38712	-0.273479
0	1.24446	1.37457	1.3845	1.27917	1.0733	0.789652	0.456649	0.105505	-0.232712	-0.529882	-0.76323	-0.91709	-0.983928	-0.964526	-0.867378	-0.707381	-0.503987	-0.279021	-0.05441	0.149959	0.318034	0.43888	0.507353	0.524118	0.495048	0.430108	0.341862	0.243791	0.148627	0.0668788	0.00571324	-0.0316821	-0.0462095	-0.042442	-0.0277413	-0.0110305	-0.00137842	-0.00657308	-0.0318638	-0.0790299	-0.145898	-0.226379	-0.31103	-0.38809	-0.444888	-0.46945	-0.452139	-0.38712	-0.273479
0	1.24446	1.37457	1.3845	1.27917	1.0733	0.789652	0.456649	0.105505	-0.232712	-0.529882	-0.76323	-0.91709	-0.983928	-0.964526	-0.867378	-0.707381	-0.503987	-0.279021	-0.05441	0.149959	0.318034	0.43888	0.507353	0.524118	0.495048	0.430108	0.341862	0.243791	0.148627	0.0668788	0.00571324	-0.0316821	-0.0462095	-0.042442	-0.0277413	-0.0110305	-0.00137842	-0.00657308	-0.0318638	-0.0790299	-0.145898	-0.226379	-0.31103	-0.38809	-0.444888	-0.46945	-0.452139	-0.38712	-0.273479
0	1.24446	1.37457	1.3845	1.27917	1.0733	0.789652	0.456649	0.105505	-0.232712	-0.529882	-0.76323	-0.91709	-0.983928	-0.964526	-0.867378	-0.707381	-0.503987	-0.279021	-0.05441	0.149959	0.318034	0.43888	0.507353	0.524118	0.495048	0.430108	0.341862	0.243791	0.148627	0.0668788	0.00571324	-0.0316821	-0.0462095	-0.042442	-0.0277413	-0.0110305	-0.00137842	-0.00657308	-0.0318638	-0.0790299	-0.145898	-0.226379	-0.31103	-0.38809	-0.444888	-0.46945	-0.452139	-0.38712	-0.273479
0	1.24446	1.37457	1.3845	1.27917	1.0733	0.789652	0.456649	0.105505	-0.232712	-0.529882	-0.76323	-0.91709	-0.983928	-0.964526	-0.867378	-0.707381	-0.503987	-0.279021	-0.05441	0.149959	0.318034	0.43888	0.507353	0.524118	0.495048	0.430108	0.341862	0.243791	0.148627	0.0668788	0.00571324	-0.0316821	-0.0462095	-0.042442	-0.0277413	-0.0110305	-0.00137842	-0.00657308	-0.0318638	-0.0790299	-0.145898	-0.226379	-0.31103	-0.38809	-0.444888	-0.46945	-0.452139	-0.38712	-0.273479
0	1.24446	1.37457	1.3845	1.27917	1.0733	0.789652	0.456649	0.105505	-0.232712	-0.529882	-0.76323	-0.91709	-0.983928	-0.964526	-0.867378	-0.707381	-0.503987	-0.279021	-0.05441	0.149959	0.318034	0.43888	0.507353	0.524118	0.495048	0.430108	0.341862	0.243791	0.148627	0.0668788	0.00571324	-0.0316821	-0.0462095	-0.042442	-0.0277413	-0.0110305	-0.00137842	-0.00657308	-0.0318638	-0.0790299	-0.145898	-0.226379	-0.31103	-0.38809	-0.444888	-0.46945	-0.452139	-0.38712	-0.273479
0	1.24446	1.37457	1.3845	1.27917	1.0733	0.789652	0.456649	0.105505	-0.232712	-0.529882	-0.76323	-0.91709	-0.983928	-0.964526	-0.867378	-0.707381	-0.503987	-0.279021	-0.05441	0.149959	0.318034	0.43888	0.507353	0.524118	0.495048	0.430108	0.341862	0.243791	0.148627	0.0668788	0.00571324	-0.0316821	-0.0462095	-0.042442	-0.0277413	-0.0110305	-0.00137842	-0.00657308	-0.0318638	-0.0790299	-0.145898	-0.226379	-0.31103	-0.38809	-0.444888	-0.46945	-0.452139	-0.38712	-0.273479
0	1.24446	1.37457	1.3845	1.27917	1.0733	0.789652	0.456649	0.105505	-0.232712	-0.529882	-0.76323	-0.91709	-0.983928	-0.964526	-0.867378	-0.707381	-0.503987	-0.279021	-0.05441	0.149959	0.318034	0.43888	0.507353	0.524118	0.495048	0.430108	0.341862	0.243791	0.148627	0.0668788	0.00571324	-0.0316821	-0.0462095	-0.042442	-0.0277413	-0.0110305	-0.00137842	-0.00657308	-0.0318638	-0.0790299	-0.145898	-0.226379	-0.31103	-0.38809	-0.444888	-0.46945	-0.452139	-0.38712	-0.273479
0	1.24446	1.37457	1.3845	1.27917	1.0733	0.789652	0.456649	0.105505	-0.232712	-0.529882	-0.76323	-0.91709	-0.983928	-0.964526	-0.867378	-0.707381	-0.503987	-0.279021	-0.05441	0.149959	0.318034	0.43888	0.507353	0.524118	0.495048	0.430108	0.341862	0.243791	0.148627	0.0668788	0.00571324	-0.0316821	-0.0462095	-0.042442	-0.0277413	-0.0110305	-0.00137842	-0.00657308	-0.0318638	-0.0790299	-0.145898	-0.226379	-0.31103	-0.38809	-0.444888	-0.46945	-0.452139	-0.38712	-0.273479
0	1.24446	1.37457	1.3845	1.27917	1.0733	0.789652	0.456649	0.105505	-0.232712	-0.529882	-0.76323	-0.91709	-0.983928	-0.964526	-0.867378	-0.707381	-0.503987	-0.279021	-0.05441	0.149959	0.318034	0.43888	0.507353	0.524118	0.495048	0.430108	0.341862	0.243791	0.148627	0.0668788	0.00571324	-0.0316821	-0.0462095	-0.042442	-0.0277413	-0.0110305	-0.00137842	-0.00657308	-0.0318638	-0.0790299	-0.145898	-0.226379	-0.31103	-0.38809	-0.444888	-0.46945	-0.452139	-0.38712	-0.273479
0	1.24446	1.37457	1.3845	1.27917	1.0733	0.789652	0.456649	0.105505	-0.232712	-0.529882	-0.76323	-0.91709	-0.983928	-0.964526	-0.867378	-0.707381	-0.503987	-0.279021	-0.05441	0.149959	0.318034	0.43888	0.507353	0.524118	0.495048	0.430108	0.341862	0.243791	0.148627	0.0668788	0.00571324	-0.0316821	-0.0462095	-0.042442	-0.0277413	-0.0110305	-0.00137842	-0.00657308	-0.0318638	-0.0790299	-0.145898	-0.226379	-0.31103	-0.38809	-0.444888	-0.46945	-0.452139	-0.38712	-0.273479
0	1.24446	1.37457	1.3845	1.27917	1.0733	0.789652	0.456649	0.105505	-0.232712	-0.529882	-0.76323	-0.91709	-0.983928	-0.964526	-0.867378	-0.707381	-0.503987	-0.279021	-0.05441	0.149959	0.318034	0.43888	0.507353	0.524118	0.495048	0.430108	0.341862	0.243791	0.148627	0.0668788	0.00571324	-0.0316821	-0.0462095	-0.042442	-0.0277413	-0.0110305	-0.00137842	-0.00657308	-0.0318638	-0.0790299	-0.145898	-0.226379	-0.31103	-0.38809	-0.444888	-0.46945	-0.452139	-0.38712	-0.273479
0	1.24446	1.37457	1.3845	1.27917	1.0733	0.789652	0.456649	0.105505	-0.232712	-0.529882	-0.76323	-0.91709	-0.983928	-0.964526	-0.867378	-0.707381	-0.503987	-0.279021	-0.05441	0.149959	0.318034	0.43888	0.507353	0.524118	0.495048	0.430108	0.341862	0.243791	0.148627	0.0668788	0.00571324	-0.0316821	-0.0462095	-0.042442	-0.0277413	-0.0110305	-0.00137842	-0.00657308	-0.0318638	-0.0790299	-0.145898	-0.226379	-0.31103	-0.38809	-0.444888	-0.46945	-0.452139	-0.38712	-0.273479
0	1.24446	1.37457	1.3845	1.27917	1.0733	0.789652	0.456649	0.105505	-0.232712	-0.529882	-0.76323	-0.91709	-0.983928	-0.964526	-0.867378	-0.707381	-0.503987	-0.279021	-0.05441	0.149959	0.318034	0.43888	0.507353	0.524118	0.495048	0.430108	0.341862	0.243791	0.148627	0.0668788	0.00571324	-0.0316821	-0.0462095	-0.042442	-0.0277413	-0.0110305	-0.00137842	-0.00657308	-0.0318638	-0.0790299	-0.145898	-0.226379	-0.31103	-0.38809	-0.444888	-0.46945	-0.452139	-0.38712	-0.273479
0	1.24446	1.37457	1.3845	1.27917	1.0733	0.789652	0.456649	0.105505	-0.232712	-0.529882	-0.76323	-0.91709	-0.983928	-0.964526	-0.867378	-0.707381	-0.503987	-0.279021	-0.05441	0.149959	0.318034	0.43888	0.507353	0.524118	0.495048	0.430108	0.341862	0.243791	0.148627	0.0668788	0.00571324	-0.0316821	-0.0462095	-0.042442	-0.0277413	-0.0110305	-0.00137842	-0.00657308	-0.0318638	-0.0790299	-0.145898	-0.226379	-0.31103	-0.38809	-0.444888	-0.46945	-0.452139	-0.38712	-0.273479
0	1.24446	1.37457	1.3845	1.27917	1.0733	0.789652	0.456649	0.105505	-0.232712	-0.529882	-0.76323	-0.91709	-0.983928	-0.964526	-0.867378	-0.707381	-0.503987	-0.279021	-0.05441	0.149959	0.318034	0.43888	0.507353	0.524118	0.495048	0.430108	0.341862	0.243791	0.148627	0.0668788	0.00571324	-0.0316821	-0.0462095	-0.042442	-0.0277413	-0.0110305	-0.00137842	-0.00657308	-0.0318638	-0.0790299	-0.145898	-0.226379	-0.31103	-0.38809	-0.444888	-0.46945	-0.452139	-0.38712	-0.273479
0	1.24446	1.37457	1.3845	1.27917	1.0733	0.789652	0.456649	0.105505	-0.232712	-0.529882	-0.76323	-0.91709	-0.983928	-0.964526	-0.867378	-0.707381	-0.503987	-0.279021	-0.05441	0.149959	0.318034	0.43888	0.507353	0.524118	0.495048	0.430108	0.341862	0.243791	0.148627	0.0668788	0.00571324	-0.0316821	-0.0462095	-0.042442	-0.0277413	-0.0110305	-0.00137842	-0.00657308	-0.0318638	-0.0790299	-0.145898	-0.226379	-0.31103	-0.38809	-0.444888	-0.46945	-0.452139	-0.38712	-0.273479
0	1.24446	1.37457	1.3845	1.27917	1.0733	0.789652	0.456649	0.105505	-0.232712	-0.529882	-0.76323	-0.91709	-0.983928	-0.964526	-0.867378	-0.707381	-0.503987	-0.279021	-0.05441	0.149959	0.318034	0.43888	0.507353	0.524118	0.495048	0.430108	0.341862	0.243791	0.148627	0.0668788	0.00571324	-0.0316821	-0.0462095	-0.042442	-0.0277413	-0.0110305	-0.00137842	-0.00657308	-0.0318638	-0.0790299	-0.145898	-0.226379	-0.31103	-0.38809	-0.444888	-0.46945	-0.452139	-0.38712	-0.273479
0	1.24446	1.37457	1.3845	1.27917	1.0733	0.789652	0.456649	0.105505	-0.232712	-0.529882	-0.76323	-0.91709	-0.983928	-0.964526	-0.867378	-0.707381	-0.503987	-0.279021	-0.05441	0.149959	0.318034	0.43888	0.507353	0.524118	0.495048	0.430108	0.341862	0.243791	0.148627	0.0668788	0.00571324	-0.0316821	-0.0462095	-0.042442	-0.0277413	-0.0110305	-0.00137842	-0.00657308	-0.0318638	-0.0790299	-0.145898	-0.226379	-0.31103	-0.38809	-0.444888	-0.46945	-0.452139	-0.38712	-0.273479
0	1.24446	1.37457	1.3845	1.27917	1.0733	0.789652	0.456649	0.105505	-0.232712	-0.529882	-0.76323	-0.91709	-0.983928	-0.964526	-0.867378	-0.707381	-0.503987	-0.279021	-0.05441	0.149959	0.318034	0.43888	0.507353	0.524118	0.495048	0.430108	0.341862	0.243791	0.148627	0.0668788	0.00571324	-0.0316821	-0.0462095	-0.042442	-0.0277413	-0.0110305	-0.00137842	-0.00657308	-0.0318638	-0.0790299	-0.145898	-0.226379	-0.31103	-0.38809	-0.444888	-0.46945	-0.452139	-0.38712	-0.273479
0	1.24446	1.37457	1.3845	1.27917	1.0733	0.789652	0.456649	0.105505	-0.232712	-0.529882	-0.76323	-0.91709	-0.983928	-0.964526	-0.867378	-0.707381	-0.503987	-0.279021	-0.05441	0.149959	0.318034	0.43888	0.507353	0.524118	0.495048	0.430108	0.341862	0.243791	0.148627	0.0668788	0.00571324	-0.0316821	-0.0462095	-0.042442	-0.0277413	-0.0110305	-0.00137842	-0.00657308	-0.0318638	-0.0790299	-0.145898	-0.226379	-0.31103	-0.38809	-0.444888	-0.46945	-0.452139	-0.38712	-0.273479
0	1.24446	1.37457	1.3845	1.27917	1.0733	0.789652	0.456649	0.105505	-0.232712	-0.529882	-0.76323	-0.91709	-0.983928	-0.964526	-0.867378	-0.707381	-0.503987	-0.279021	-0.05441	0.149959	0.318034	0.43888	0.507353	0.524118	0.495048	0.430108	0.341862	0.243791	0.148627	0.0668788	0.00571324	-0.0316821	-0.0462095	-0.042442	-0.0277413	-0.0110305	-0.00137842	-0.00657308	-0.0318638	-0.0790299	-0.145898	-0.226379	-0.31103	-0.38809	-0.444888	-0.46945	-0.452139	-0.38712	-0.273479
0	1.24446	1.37457	1.3845	1.27917	1.0733	0.789652	0.456649	0.105505	-0.232712	-0.529882	-0.76323	-0.91709	-0.983928	-0.964526	-0.867378	-0.707381	-0.503987	-0.279021	-0.05441	0.149959	0.318034	0.43888	0.507353	0.524118	0.495048	0.430108	0.341862	0.243791	0.148627	0.0668788	0.00571324	-0.0316821	-0.0462095	-0.042442	-0.0277413	-0.0110305	-0.00137842	-0.00657308	-0.0318638	-0.0790299	-0.145898	-0.226379	-0.31103	-0.38809	-0.444888	-0.46945	-0.452139	-0.38712	-0.273479
0	1.24446	1.37457	1.3845	1.27917	1.0733	0.789652	0.456649	0.105505	-0.232712	-0.529882	-0.76323	-0.91709	-0.983928	-0.964526	-0.867378	-0.707381	-0.503987	-0.279021	-0.05441	0.149959	0.318034	0.43888	0.507353	0.524118	0.495048	0.430108	0.341862	0.243791	0.148627	0.0668788	0.00571324	-0.0316821	-0.0462095	-0.042442	-0.0277413	-0.0110305	-0.00137842	-0.00657308	-0.0318638	-0.0790299	-0.145898	-0.226379	-0.31103	-0.38809	-0.444888	-0.46945	-0.452139	-0.38712	-0.273479
0	1.24446	1.37457	1.3845	1.27917	1.0733	0.789652	0.456649	0.105505	-0.232712	-0.529882	-0.76323	-0.91709	-0.983928	-0.964526	-0.867378	-0.707381	-0.503987	-0.279021	-0.05441	0.149959	0.318034	0.43888	0.507353	0.524118	0.495048	0.430108	0.341862	0.243791	0.148627	0.0668788	0.00571324	-0.0316821	-0.0462095	-0.042442	-0.0277413	-0.0110305	-0.00137842	-0.00657308	-0.0318638	-0.0790299	-0.145898	-0.226379	-0.31103	-0.38809	-0.444888	-0.46945	-0.452139	-0.38712	-0.273479
0	1.24446	1.37457	1.3845	1.27917	1.0733	0.789652	0.456649	0.105505	-0.232712	-0.529882	-0.76323	-0.91709	-0.983928	-0.964526	-0.867378	-0.707381	-0.503987	-0.279021	-0.05441	0.149959	0.318034	0.43888	0.507353	0.524118	0.495048	0.430108	0.341862	0.243791	0.148627	0.0668788	0.00571324	-0.0316821	-0.0462095	-0.042442	-0.0277413	-0.0110305	-0.00137842	-0.00657308	-0.0318638	-0.0790299	-0.145898	-0.226379	-0.31103	-0.38809	-0.444888	-0.46945	-0.452139	-0.38712	-0.273479
0	1.24446	1.37457	1.3845	1.27917	1.0733	0.789652	0.456649	0.105505	-0.232712	-0.529882	-0.76323	-0.91709	-0.983928	-0.964526	-0.867378	-0.707381	-0.503987	-0.279021	-0.05441	0.149959	0.318034	0.43888	0.507353	0.524118	0.495048	0.430108	0.341862	0.243791	0.148627	0.0668788	0.00571324	-0.0316821	-0.0462095	-0.042442	-0.0277413	-0.0110305	-0.00137842	-0.00657308	-0.0318638	-0.0790299	-0.145898	-0.226379	-0.31103	-0.38809	-0.444888	-0.46945	-0.452139	-0.38712	-0.273479
0	1.24446	1.37457	1.3845	1.27917	1.0733	0.789652	0.456649	0.105505	-0.232712	-0.529882	-0.76323	-0.91709	-0.983928	-0.964526	-0.867378	-0.707381	-0.503987	-0.279021	-0.05441	0.149959	0.318034	0.43888	0.507353	0.524118	0.495048	0.430108	0.341862	0.243791	0.148627	0.0668788	0.00571324	-0.0316821	-0.0462095	-0.042442	-0.0277413	-0.0110305	-0.00137842	-0.00657308	-0.0318638	-0.0790299	-0.145898	-0.226379	-0.31103	-0.38809	-0.444888	-0.46945	-0.452139	-0.38712	-0.273479
0	1.24446	1.37457	1.3845	1.27917	1.0733	0.789652	0.456649	0.105505	-0.232712	-0.529882	-0.76323	-0.91709	-0.983928	-0.964526	-0.867378	-0.707381	-0.503987	-0.279021	-0.05441	0.149959	0.318034	0.43888	0.507353	0.524118	0.495048	0.430108	0.341862	0.243791	0.148627	0.0668788	0.00571324	-0.0316821	-0.0462095	-0.042442	-0.0277413	-0.0110305	-0.00137842	-0.00657308	-0.0318638	-0.0790299	-0.145898	-0.226379	-0.31103	-0.38809	-0.444888	-0.46945	-0.452139	-0.38712	-0.273479
0	1.24446	1.37457	1.3845	1.27917	1.0733	0.789652	0.456649	0.105505	-0.232712	-0.529882	-0.76323	-0.91709	-0.983928	-0.964526	-0.867378	-0.707381	-0.503987	-0.279021	-0.05441	0.149959	0.318034	0.43888	0.507353	0.524118	0.495048	0.430108	0.341862	0.243791	0.148627	0.0668788	0.00571324	-0.0316821	-0.0462095	-0.042442	-0.0277413	-0.0110305	-0.00137842	-0.00657308	-0.0318638	-0.0790299	-0.145898	-0.226379	-0.31103	-0.38809	-0.444888	-0.46945	-0.452139	-0.38712	-0.273479
0	1.24446	1.37457	1.3845	1.27917	1.0733	0.789652	0.456649	0.105505	-0.232712	-0.529882	-0.76323	-0.91709	-0.983928	-0.964526	-0.867378	-0.707381	-0.503987	-0.279021	-0.05441	0.149959	0.318034	0.43888	0.507353	0.524118	0.495048	0.430108	0.341862	0.243791	0.148627	0.0668788	0.00571324	-0.0316821	-0.0462095	-0.042442	-0.0277413	-0.0110305	-0.00137842	-0.00657308	-0.0318638	-0.0790299	-0.145898	-0.226379	-0.31103	-0.38809	-0.444888	-0.46945	-0.452139	-0.38712	-0.273479
0	1.24446	1.37457	1.3845	1.27917	1.0733	0.789652	0.456649	0.105505	-0.232712	-0.529882	-0.76323	-0.91709	-0.983928	-0.964526	-0.867378	-0.707381	-0.503987	-0.279021	-0.05441	0.149959	0.318034	0.43888	0.507353	0.524118	0.495048	0.430108	0.341862	0.243791	0.148627	0.0668788	0.00571324	-0.0316821	-0.0462095	-0.042442	-0.0277413	-0.0110305	-0.00137842	-0.00657308	-0.0318638	-0.0790299	-0.145898	-0.226379	-0.31103	-0.38809	-0.444888	-0.46945	-0.452139	-0.38712	-0.273479
0	1.24446	1.37457	1.3845	1.27917	1.0733	0.789652	0.456649	0.105505	-0.232712	-0.529882	-0.76323	-0.91709	-0.983928	-0.964526	-0.867378	-0.707381	-0.503987	-0.279021	-0.05441	0.149959	0.318034	0.43888	0.507353	0.524118	0.495048	0.430108	0.341862	0.243791	0.148627	0.0668788	0.00571324	-0.0316821	-0.0462095	-0.042442	-0.0277413	-0.0110305	-0.00137842	-0.00657308	-0.0318638	-0.0790299	-0.145898	-0.226379	-0.31103	-0.38809	-0.444888	-0.46945	-0.452139	-0.38712	-0.273479
0	1.24446	1.37457	1.3845	1.27917	1.0733	0.789652	0.456649	0.105505	-0.232712	-0.529882	-0.76323	-0.91709	-0.983928	-0.964526	-0.867378	-0.707381	-0.503987	-0.279021	-0.05441	0.149959	0.318034	0.43888	0.507353	0.524118	0.495048	0.430108	0.341862	0.243791	0.148627	0.0668788	0.00571324	-0.0316821	-0.0462095	-0.042442	-0.0277413	-0.0110305	-0.00137842	-0.00657308	-0.0318638	-0.0790299	-0.145898	-0.226379	-0.31103	-0.38809	-0.444888	-0.46945	-0.452139	-0.38712	-0.273479
0	1.24446	1.37457	1.3845	1.27917	1.0733	0.789652	0.456649	0.105505	-0.232712	-0.529882	-0.76323	-0.91709	-0.983928	-0.964526	-0.867378	-0.707381	-0.503987	-0.279021	-0.05441	0.149959	0.318034	0.43888	0.507353	0.524118	0.495048	0.430108	0.341862	0.243791	0.148627	0.0668788	0.00571324	-0.0316821	-0.0462095	-0.042442	-0.0277413	-0.0110305	-0.00137842	-0.00657308	-0.0318638	-0.0790299	-0.145898	-0.226379	-0.31103	-0.38809	-0.444888	-0.46945	-0.452139	-0.38712	-0.273479
0	1.24446	1.37457	1.3845	1.27917	1.0733	0.789652	0.456649	0.105505	-0.232712	-0.529882	-0.76323	-0.91709	-0.983928	-0.964526	-0.867378	-0.707381	-0.503987	-0.279021	-0.05441	0.149959	0.318034	0.43888	0.507353	0.524118	0.495048	0.430108	0.341862	0.243791	0.148627	0.0668788	0.00571324	-0.0316821	-0.0462095	-0.042442	-0.0277413	-0.0110305	-0.00137842	-0.00657308	-0.0318638	-0.0790299	-0.145898	-0.226379	-0.31103	-0.38809	-0.444888	-0.46945	-0.452139	-0.38712	-0.273479
0	1.24446	1.37457	1.3845	1.27917	1.0733	0.789652	0.456649	0.105505	-0.232712	-0.529882	-0.76323	-0.91709	-0.983928	-0.964526	-0.867378	-0.707381	-0.503987	-0.279021	-0.05441	0.149959	0.318034	0.43888	0.507353	0.524118	0.495048	0.430108	0.341862	0.243791	0.148627	0.0668788	0.00571324	-0.0316821	-0.0462095	-0.042442	-0.0277413	-0.0110305	-0.00137842	-0.00657308	-0.0318638	-0.0790299	-0.145898	-0.226379	-0.31103	-0.38809	-0.444888	-0.46945	-0.452139	-0.38712	-0.273479
0	1.24446	1.37457	1.3845	1.27917	1.0733	0.789652	0.456649	0.105505	-0.232712	-0.529882	-0.76323	-0.91709	-0.983928	-0.964526	-0.867378	-0.707381	-0.503987	-0.279021	-0.05441	0.149959	0.318034	0.43888	0.507353	0.524118	0.495048	0.430108	0.341862	0.243791	0.148627	0.0668788	0.00571324	-0.0316821	-0.0462095	-0.042442	-0.0277413	-0.0110305	-0.00137842	-0.00657308	-0.0318638	-0.0790299	-0.145898	-0.226379	-0.31103	-0.38809	-0.444888	-0.46945	-0.452139	-0.38712	-0.273479
0	1.24446	1.37457	1.3845	1.27917	1.0733	0.789652	0.456649	0.105505	-0.232712	-0.529882	-0.76323	-0.91709	-0.983928	-0.964526	-0.867378	-0.707381	-0.503987	-0.279021	-0.05441	0.149959	0.318034	0.43888	0.507353	0.524118	0.495048	0.430108	0.341862	0.243791	0.148627	0.0668788	0.00571324	-0.0316821	-0.0462095	-0.042442	-0.0277413	-0.0110305	-0.00137842	-0.00657308	-0.0318638	-0.0790299	-0.145898	-0.226379	-0.31103	-0.38809	-0.444888	-0.46945	-0.452139	-0.38712	-0.273479
0	1.24446	1.37457	1.3845	1.27917	1.0733	0.789652	0.456649	0.105505	-0.232712	-0.529882	-0.76323	-0.91709	-0.983928	-0.964526	-0.867378	-0.707381	-0.503987	-0.279021	-0.05441	0.149959	0.318034	0.43888	0.507353	0.524118	0.495048	0.430108	0.341862	0.243791	0.148627	0.0668788	0.00571324	-0.0316821	-0.0462095	-0.042442	-0.0277413	-0.0110305	-0.00137842	-0.00657308	-0.0318638	-0.0790299	-0.145898	-0.226379	-0.31103	-0.38809	-0.444888	-0.46945	-0.452139	-0.38712	-0.273479
0	1.24446	1.37457	1.3845	1.27917	1.0733	0.789652	0.456649	0.105505	-0.232712	-0.529882	-0.76323	-0.91709	-0.983928	-0.964526	-0.867378	-0.707381	-0.503987	-0.279021	-0.05441	0.149959	0.318034	0.43888	0.507353	0.524118	0.495048	0.430108	0.341862	0.243791	0.148627	0.0668788	0.00571324	-0.0316821	-0.0462095	-0.042442	-0.0277413	-0.0110305	-0.00137842	-0.00657308	-0.0318638	-0.0790299	-0.145898	-0.226379	-0.31103	-0.38809	-0.444888	-0.46945	-0.452139	-0.38712	-0.273479
0	1.24446	1.37457	1.3845	1.27917	1.0733	0.789652	0.456649	0.105505	-0.232712	-0.529882	-0.76323	-0.91709	-0.983928	-0.964526	-0.867378	-0.707381	-0.503987	-0.279021	-0.05441	0.149959	0.318034	0.43888	0.507353	0.524118	0.495048	0.430108	0.341862	0.243791	0.148627	0.0668788	0.00571324	-0.0316821	-0.0462095	-0.042442	-0.0277413	-0.0110305	-0.00137842	-0.00657308	-0.0318638	-0.0790299	-0.145898	-0.226379	-0.31103	-0.38809	-0.444888	-0.46945	-0.452139	-0.38712	-0.273479
0	1.24446	1.37457	1.3845	1.27917	1.0733	0.789652	0.456649	0.105505	-0.232712	-0.529882	-0.76323	-0.91709	-0.983928	-0.964526	-0.867378	-0.707381	-0.503987	-0.279021	-0.05441	0.149959	0.318034	0.43888	0.507353	0.524118	0.495048	0.430108	0.341862	0.243791	0.148627	0.0668788	0.00571324	-0.0316821	-0.0462095	-0.042442	-0.0277413	-0.0110305	-0.00137842	-0.00657308	-0.0318638	-0.0790299	-0.145898	-0.226379	-0.31103	-0.38809	-0.444888	-0.46945	-0.452139	-0.38712	-0.273479
0	1.24446	1.37457	1.3845	1.27917	1.0733	0.789652	0.456649	0.105505	-0.232712	-0.529882	-0.76323	-0.91709	-0.983928	-0.964526	-0.867378	-0.707381	-0.503987	-0.279021	-0.05441	0.149959	0.318034	0.43888	0.507353	0.524118	0.495048	0.430108	0.341862	0.243791	0.148627	0.0668788	0.00571324	-0.0316821	-0.0462095	-0.042442	-0.0277413	-0.0110305	-0.00137842	-0.00657308	-0.0318638	-0.0790299	-0.145898	-0.226379	-0.31103	-0.38809	-0.444888	-0.46945	-0.452139	-0.38712	-0.273479
0	1.24446	1.37457	1.3845	1.27917	1.0733	0.789652	0.456649	0.105505	-0.232712	-0.529882	-0.76323	-0.91709	-0.983928	-0.964526	-0.867378	-0.707381	-0.503987	-0.279021	-0.05441	0.149959	0.318034	0.43888	0.507353	0.524118	0.495048	0.430108	0.341862	0.243791	0.148627	0.0668788	0.00571324	-0.0316821	-0.0462095	-0.042442	-0.0277413	-0.0110305	-0.00137842	-0.00657308	-0.0318638	-0.0790299	-0.145898	-0.226379	-0.31103	-0.38809	-0.444888	-0.46945	-0.452139	-0.38712	-0.273479
[truncated: 2 more columns]
