# Supplementary material for: Event-triggered iterative learning control for output constrained multi-agent systems
Source: PLoS One. 2025 Mar 21;20(3):e0315209. doi: 10.1371/journal.pone.0315209 (PMC11927920; doi:10.1371/journal.pone.0315209)
Supplement: S1 Data — (ZIP) [file pone.0315209.s001.zip › S1 data/data - matlab/Figure 10 data/agent 1-5 errors.xlsx]

## Sheet: Sheet1
agent 1 errors
2.4833	1.93412	1.93412	2.39393	2.39393	2.39393	2.35718	2.37453	2.37453	2.32709	2.18905	2.14392	1.93412	2.27738	2.17323	1.91399	1.93218	2.00369	1.87945	1.89018	1.75186	1.86214	1.89047	1.93988	1.84888	1.68348	1.86267	1.79712	1.63132	1.85489	1.84556	1.75186	1.72103	1.72103	1.72803	1.72803	1.59865	1.84011	1.84011	1.80613	1.65379	1.63638	1.48903	1.69854	1.75186	1.72803	1.72803	1.50524	1.47688	1.71317
agent 2 errors
2.71442	2.48393	2.48393	2.48393	2.48393	2.28965	2.20738	2.41709	2.41709	2.41709	2.38137	2.44288	2.08839	2.31868	2.26323	2.08865	2.41605	2.00399	1.99505	2.00341	1.94489	1.95214	2.02988	1.9226	1.92015	1.93888	1.93011	1.82618	1.88712	1.81803	1.84186	1.77348	1.72638	1.84931	1.73737	1.74379	1.80047	1.80927	1.64996	1.57903	1.55441	1.64863	1.84186	1.81507	1.84186	1.81803	1.61584	1.61584	1.77299	1.74379
agent 3 errors
2.71442	1.94412	1.94412	2.40393	2.40393	2.40393	2.20965	2.12738	2.38453	2.33709	2.33709	2.22786	2.16013	1.94412	2.18323	2.29356	1.92399	1.8928	1.8657	1.91505	1.91505	1.91637	1.94988	1.94988	1.87214	1.87214	1.80738	1.56996	1.73103	1.69348	1.91505	1.91505	1.63325	1.54068	1.80712	1.82695	1.66379	1.85011	1.85011	1.80809	1.66379	1.74758	1.51298	1.76186	1.76186	1.73803	1.86489	1.73103	1.73103	1.85011
agent 4 errors
2.71442	2.04648	2.04648	2.38393	2.38393	2.38393	2.31798	1.90735	2.36453	2.31709	2.30078	2.10738	2.0534	1.92412	2.16323	2.38393	1.90399	1.90399	1.84606	1.89505	1.89505	1.86183	1.85214	1.92988	1.71803	1.69695	1.71103	1.54682	1.86945	1.78712	1.74186	1.7692	1.71103	1.69014	1.62783	1.51584	1.76044	1.83011	1.83011	1.64379	1.64379	1.62638	1.59465	1.74186	1.61813	1.71803	1.719	1.71103	1.71103	1.68847
agent 5 errors
2.71442	1.93412	1.93412	2.39393	2.39393	2.39393	2.27738	1.91735	2.37453	2.32709	2.32709	2.29905	2.21878	1.90497	2.17323	2.30696	1.93412	1.93412	1.93412	1.85713	1.86214	1.85489	1.87997	1.93988	1.81747	1.48903	1.72103	1.68887	1.5844	1.63329	1.85534	1.90505	1.7268	1.59743	1.67793	1.79809	1.79078	1.84011	1.84011	1.65379	1.63198	1.61882	1.63638	1.75186	1.75186	1.72803	1.5559	1.44186	1.66574	1.72103
[truncated: 451 more columns]
