# Supplementary material for: Event-triggered iterative learning control for output constrained multi-agent systems
Source: PLoS One. 2025 Mar 21;20(3):e0315209. doi: 10.1371/journal.pone.0315209 (PMC11927920; doi:10.1371/journal.pone.0315209)
Supplement: S1 Data — (ZIP) [file pone.0315209.s001.zip › S1 data/data - matlab/Figure 11 data/agent 3 501 iterations.xlsx]

## Sheet: Sheet1
agent 3 501 iterations
0	0	0	0	0	0	0	0	0	0	0	0	0	0	0	0	0	0	0	0	0	0	0	0	0	0	0	0	0	0	0	0	0	0	0	0	0	0	0	0	0	0	0	0	0	0	0	0	0	0
0	0.000742737	0.00216758	0.00424421	0.006912	0.0101406	0.0138695	0.0180682	0.0226762	0.0276632	0.0329684	0.0385617	0.0443823	0.0504	0.0565541	0.0628143	0.06912	0.0754408	0.0817162	0.0879158	0.0939789	0.0998754	0.105544	0.110956	0.116049	0.120793	0.125128	0.129024	0.132419	0.135284	0.137558	0.13921	0.14018	0.140438	0.139923	0.138604	0.136421	0.133344	0.129312	0.124295	0.118232	0.111092	0.102816	0.0933726	0.0827015	0.0707722	0.0575242	0.0429272	0.0269204	0.00947368
0	0.000742737	0.00216758	0.00424421	0.006912	0.0101406	0.0138695	0.0180682	0.0226762	0.0276632	0.0329684	0.0385617	0.0443823	0.0504	0.0565541	0.0628143	0.06912	0.0754408	0.0817162	0.0879158	0.0939789	0.0998754	0.105544	0.110956	0.116049	0.120793	0.125128	0.129024	0.132419	0.135284	0.137558	0.13921	0.14018	0.140438	0.139923	0.138604	0.136421	0.133344	0.129312	0.124295	0.118232	0.111092	0.102816	0.0933726	0.0827015	0.0707722	0.0575242	0.0429272	0.0269204	0.00947368
0	0.0013682	0.00411018	0.00804326	0.0131778	0.0193263	0.026504	0.0345186	0.04339	0.0529213	0.118557	0.0838469	0.150955	0.117454	0.185518	0.152708	0.221208	0.188572	0.256993	0.224013	0.291836	0.257995	0.324704	0.289488	0.354567	0.317458	0.380393	0.340878	0.401153	0.358717	0.415819	0.369947	0.423361	0.373539	0.42275	0.368462	0.412954	0.353684	0.392939	0.328169	0.361667	0.290875	0.318096	0.240761	0.261182	0.176779	0.189877	0.0978868	0.103142	0.00304619
0	0.00199366	0.00605279	0.0118423	0.0194436	0.0285119	0.0391383	0.0509683	0.0641025	0.0781769	0.0933014	0.167388	0.126533	0.218105	0.162546	0.270922	0.200027	0.324519	0.237662	0.377576	0.274137	0.428774	0.308139	0.476796	0.338354	0.520329	0.177522	0.543749	0.198283	0.561588	0.212948	0.572818	0.22049	0.57641	0.219879	0.571333	0.210083	0.556555	0.190069	0.531039	0.344276	0.491577	0.281118	0.435844	0.200957	0.362519	0.00413714	0.368601	-0.114007	0.220195
0	0.00252037	0.00778742	0.0152495	0.0251119	0.0368447	0.0684612	0.072023	0.107565	0.114695	0.0987007	0.207095	0.0868258	0.318169	0.0624812	0.370987	0.0999622	0.424584	0.137597	0.477641	0.174072	0.655089	0.081824	0.844462	-0.0293108	1.04285	-0.159055	1.2488	-0.308574	1.45834	-0.476516	1.66671	-0.660762	1.86864	-0.858642	1.8701	-0.878773	1.85923	-0.680766	1.60357	-0.540297	1.37615	-0.434125	1.27857	-0.497573	1.15735	-0.565001	0.980037	-0.637672	0.781397
0	0.00294832	0.00931409	0.0182648	0.0301828	0.0555597	0.0629471	0.0981032	0.105247	0.149244	0.155079	0.150717	0.27539	0.129605	0.429355	0.141532	0.545804	0.14964	0.667424	0.152124	0.792345	0.127436	0.958072	0.0516998	1.16733	-0.0811781	1.45029	-0.303179	1.77844	-0.590884	2	-0.94878	2	-1.38032	2	-1.85752	2	-2	2	-2	2	-2	2	-2	2	-2	2	-2	2	-2
0	0.0032931	0.01065	0.0209328	0.0347059	0.0593167	0.0591901	0.118309	0.0850411	0.196227	0.14424	0.200394	0.265197	0.258651	0.300309	0.367507	0.365692	0.450497	0.418516	0.5463	0.455215	0.638046	0.502012	0.715882	0.546349	0.789463	0.596886	0.852388	0.602979	0.946991	0.570393	1.06421	0.5227	1.17792	0.444892	1.31952	0.273321	1.4615	0.0233602	1.64439	-0.333934	1.88173	-0.765429	2	-1.2314	2	-1.72119	2	-2	2
0	0.00357031	0.0118125	0.0232982	0.0444074	0.0496153	0.0976274	0.0798713	0.174923	0.106345	0.271974	0.160287	0.346397	0.231396	0.426264	0.302911	0.504609	0.385046	0.575257	0.473012	0.638863	0.547853	0.719071	0.603019	0.80138	0.648041	0.892617	0.678674	0.947707	0.724526	0.982807	0.766367	1.02593	0.776541	1.06655	0.77461	1.0616	0.716143	1.03873	0.622396	0.996807	0.476596	0.990452	0.233502	1.04702	-0.119622	1.16122	-0.613584	1.28837	-1.17677
0	0.00379309	0.0128184	0.0253989	0.0464512	0.0552583	0.10058	0.0901768	0.177745	0.156429	0.221889	0.210371	0.296312	0.339716	0.317944	0.411232	0.448665	0.44099	0.585843	0.462425	0.730801	0.563567	0.703357	0.74073	0.663669	0.92177	0.725917	0.845374	0.896318	0.775914	1.05409	0.858876	1.05643	0.915794	0.927291	1.08444	0.865366	1.08464	0.774313	1.05734	0.652427	0.99055	0.538263	0.861743	0.430501	0.687644	0.293084	0.473377	0.0524978	0.306375
0	0.00397209	0.0136846	0.0272658	0.0445843	0.0746717	0.0811667	0.146617	0.121305	0.23851	0.183091	0.333719	0.237405	0.439772	0.314187	0.540991	0.380117	0.668275	0.423406	0.816506	0.443516	0.955986	0.498319	1.04596	0.583404	1.09452	0.686828	1.0342	0.831081	1.1496	0.791338	1.27005	0.76318	1.3552	0.746148	1.38288	0.7131	1.34534	0.513614	1.41332	0.444602	1.27879	0.388285	1.07831	0.331705	0.836283	0.23524	0.55986	0.0348632	0.310593
0	0.00411592	0.0144271	0.0289247	0.0467472	0.0777713	0.0861966	0.150375	0.130228	0.24227	0.179331	0.356327	0.214798	0.46238	0.348839	0.540324	0.380784	0.706714	0.384967	0.895762	0.476448	0.966179	0.615317	0.980733	0.78455	0.958278	0.962885	0.974198	0.89108	1.17896	0.915863	1.22588	0.973411	1.21673	1.0545	1.14037	1.12689	0.994706	1.2032	0.757247	1.28332	0.470306	1.3602	0.135119	1.40957	-0.217787	1.39019	-0.581661	1.24834	-0.917047
0	0.00423148	0.0150612	0.0322421	0.0513215	0.0731969	0.112366	0.124206	0.198176	0.18641	0.299212	0.251723	0.41391	0.310401	0.552615	0.370636	0.694435	0.426091	0.852687	0.456317	1.02285	0.461286	1.22891	0.429274	1.44005	0.389425	1.6274	0.412109	1.71167	0.442919	1.78538	0.444039	1.88676	0.398634	1.99181	0.310718	2	0.186456	2	0.019508	2	-0.139013	1.96859	-0.279694	1.77355	-0.373315	1.44451	-0.421825	0.945974	-0.411714
0	0.00432434	0.0156007	0.0317026	0.0549138	0.0743777	0.117454	0.127313	0.204525	0.180061	0.318948	0.263787	0.41945	0.350628	0.532071	0.452061	0.61301	0.584873	0.693906	0.712867	0.786818	0.81875	0.882922	0.924791	0.944158	0.885319	1.1315	0.908003	1.20664	1.15221	1.0666	1.37977	0.931541	1.58733	0.803114	1.49941	0.870493	1.63882	0.579612	1.80276	0.202134	1.99853	-0.273352	2	-0.84738	2	-1.52246	2	-2	2
0	0.00439895	0.0160583	0.0325659	0.0540505	0.0860452	0.105786	0.163145	0.168693	0.258713	0.250567	0.362062	0.337905	0.471593	0.43403	0.598129	0.524499	0.72568	0.623434	0.840602	0.717089	0.953441	0.814767	1.06411	0.883786	1.22148	0.852615	1.49276	0.695375	1.75267	0.575499	1.93325	0.517389	2	0.481689	2	0.355449	2	0.234602	2	0.117702	1.98694	0.0175006	1.80307	-0.0812802	1.53508	-0.162772	1.1298	-0.260912	0.594318
0	0.00445889	0.0164454	0.0335849	0.0555171	0.0880452	0.109252	0.165858	0.174432	0.262466	0.267882	0.359119	0.37046	0.459363	0.484642	0.572474	0.550155	0.730065	0.61905	0.882029	0.675662	0.994868	0.773339	1.10554	0.842358	1.2629	0.811188	1.53419	0.653948	1.7941	0.534072	1.94448	0.713647	1.79959	0.929698	1.62789	1.07553	1.39501	1.24497	1.03405	1.437	0.573668	1.6604	0.0612086	1.86979	-0.515662	2	-1.18186	2	-1.908
0	0.00450706	0.016772	0.0345281	0.0571959	0.0863665	0.124998	0.150112	0.217496	0.228302	0.32038	0.321458	0.432591	0.397232	0.577175	0.50895	0.708004	0.601562	0.865913	0.665645	1.03674	0.714372	1.21512	0.755084	1.37655	0.811645	1.49575	0.880842	1.62784	0.79459	1.92065	0.525815	2	0.202005	2	-0.0861829	2	-0.375934	2	-0.707341	2	-1.02977	2	-1.28001	2	-1.45969	2	-1.59028	2	-1.6553
0	0.00454576	0.017047	0.035362	0.0587523	0.0879609	0.127678	0.153183	0.22083	0.224968	0.333759	0.308079	0.460623	0.391457	0.59876	0.487366	0.749774	0.609454	0.878515	0.717785	1.00293	0.829663	1.09983	0.968497	1.17295	1.12574	1.19162	1.30293	1.20575	1.36472	1.31831	1.33403	1.46058	1.31841	1.51363	1.38945	1.3822	1.14318	1.56754	0.811774	1.5968	1.00376	1.06531	1.30958	0.332444	1.71554	-0.593517	2	-1.75528	2
0	0.00457686	0.017278	0.036091	0.0601486	0.0899805	0.125658	0.171191	0.202822	0.272093	0.286634	0.398889	0.380035	0.537091	0.465529	0.7021	0.548617	0.859022	0.647445	1.00534	0.739079	1.15672	0.818461	1.31407	0.869826	1.48905	0.887423	1.6569	0.929942	1.6951	1.05648	1.66657	1.17983	1.67835	1.19743	1.77144	1.06085	1.92819	0.741766	2	0.216241	2	-0.344585	2	-0.926952	2	-1.4681	2	-1.99155	2
0	0.00460184	0.0174717	0.0367256	0.0613935	0.0918997	0.127589	0.174168	0.205723	0.276571	0.290089	0.403988	0.397894	0.529216	0.506824	0.66933	0.626784	0.789802	0.771738	0.891992	0.918072	0.97773	1.07416	1.06749	1.11641	1.24423	1.13224	1.41208	1.29323	1.33187	1.41971	1.30334	1.54306	1.31512	1.56066	1.40821	1.42408	1.56496	1.10499	1.74882	0.649343	1.93354	0.185883	2	0.0989611	1.63189	0.149358	0.960365	0.306703	0.0466355
0	0.00462192	0.0176338	0.0372767	0.0625015	0.093637	0.130022	0.171735	0.225142	0.257152	0.339709	0.362116	0.459901	0.467208	0.595738	0.594122	0.735029	0.701459	0.895489	0.797155	1.05012	0.896666	1.19132	0.998803	1.32764	1.07418	1.47918	1.08952	1.67509	1.00742	1.90807	0.905438	2	0.87724	2	0.899084	2	0.874	2	0.782032	1.99455	0.502788	2	-0.0230357	2	-0.731189	2	-1.57967	2	-2
0	0.00463805	0.0177693	0.0377542	0.0634865	0.0951942	0.132329	0.173866	0.228209	0.260758	0.343097	0.358728	0.473626	0.464711	0.611117	0.578743	0.766321	0.670167	0.942597	0.750047	1.11344	0.833347	1.25464	0.935484	1.39096	1.01086	1.55519	1.09788	1.66358	1.01893	1.89656	1.05978	1.8847	1.22543	1.74523	1.43664	1.56399	1.41155	1.4517	1.52311	1.17425	1.49217	1.01268	1.30616	0.857189	1.06076	0.626458	0.822385	0.468928	-0.0826855
0	0.00465101	0.0178824	0.0381671	0.0643611	0.0965875	0.134417	0.176601	0.225474	0.282401	0.321454	0.409636	0.422719	0.558058	0.51777	0.725718	0.630308	0.878892	0.742225	1.04578	0.823846	1.23808	0.874735	1.44433	0.907295	1.64177	0.92465	1.8114	0.948781	1.94899	0.908045	2	0.759948	2	0.530345	2	0.277969	2	0.00180026	2	-0.227795	2	-0.321992	2	-0.420089	2	-0.601548	2	-1.00883	1.85018
0	0.00466142	0.0179766	0.0385235	0.0651368	0.0978339	0.136286	0.179217	0.227571	0.286056	0.324258	0.413688	0.426836	0.560613	0.550851	0.697427	0.691083	0.823922	0.837286	0.955248	0.966587	1.0937	1.08695	1.23212	1.20464	1.32155	1.34737	1.35586	1.5201	1.3374	1.65722	1.37414	1.7208	1.44604	1.73813	1.45977	1.52727	1.6482	1.2511	1.73847	1.32595	1.23571	1.62436	0.547423	1.93553	-0.217784	1.93836	-0.766584	1.77487	-0.93352
0	0.00466979	0.018055	0.0388305	0.0658237	0.0989489	0.137958	0.181599	0.230333	0.283293	0.336896	0.401049	0.47125	0.522467	0.60896	0.639317	0.772061	0.757452	0.928795	0.882637	1.06871	1.01289	1.20185	1.12771	1.34651	1.20849	1.49453	1.25002	1.64823	1.26624	1.7403	1.35526	1.74791	1.47624	1.71427	1.53716	1.73344	1.40112	1.85141	1.04463	2	0.543856	2	0.0279912	2	-0.377246	2	-0.728573	1.7596	-1.00074
0	0.00467651	0.0181202	0.0390945	0.0664312	0.0999466	0.139452	0.183746	0.232999	0.285801	0.35126	0.392901	0.487942	0.505775	0.636447	0.621095	0.800337	0.729175	0.967614	0.843818	1.12079	0.960806	1.26972	1.05984	1.41438	1.14062	1.5624	1.18215	1.71735	1.2654	1.73907	1.42388	1.68294	1.5933	1.60758	1.64386	1.62675	1.50781	1.71234	1.1837	1.83633	0.764004	1.93373	0.58024	1.59744	0.575118	0.984921	0.67922	0.118472	0.858298
0	0.00468191	0.0181743	0.039321	0.0669677	0.100839	0.140786	0.185676	0.235447	0.288964	0.348097	0.404277	0.476566	0.529446	0.612777	0.684559	0.742452	0.841597	0.859584	1.01884	0.950735	1.20744	1.02807	1.39001	1.10261	1.55747	1.15499	1.71769	1.17169	1.87945	1.12315	2	1.02591	2	0.947118	2	0.926311	2	0.913587	2	0.810112	2	0.519841	2	-0.0214922	2	-0.735895	2	-1.53757	2
0	0.00468625	0.0182192	0.0395151	0.0674407	0.101638	0.141979	0.187409	0.23767	0.291955	0.350276	0.419301	0.467448	0.564689	0.583992	0.724644	0.717107	0.878652	0.844037	1.0432	0.958421	1.20298	1.076	1.33908	1.20741	1.45267	1.32512	1.52992	1.43902	1.58278	1.52173	1.65504	1.59224	1.67726	1.55202	1.71894	1.57275	1.6517	1.68928	1.31166	1.78291	1.00452	1.73891	0.757959	1.53699	0.522667	1.28339	0.373114	0.831458	-0.277611
0	0.00468974	0.0182564	0.0396811	0.067857	0.102352	0.143046	0.188963	0.239686	0.294654	0.353246	0.416332	0.478122	0.55964	0.599234	0.709402	0.732349	0.86341	0.88325	1.00398	1.02845	1.13689	1.17793	1.24227	1.34124	1.31719	1.49834	1.36971	1.6349	1.40488	1.73444	1.45894	1.81841	1.46842	1.93871	1.34018	2	1.06325	2	0.7801	2	0.596361	2	0.436678	1.78265	0.357302	1.36488	0.0961119	1.0404	-0.397649
0	0.00469254	0.0182872	0.0398229	0.0682229	0.102991	0.144	0.190356	0.241511	0.297072	0.356153	0.418753	0.484846	0.552916	0.633023	0.687944	0.788898	0.812704	0.951714	0.940463	1.11164	1.06815	1.26628	1.17451	1.42451	1.23392	1.59123	1.31596	1.69209	1.34769	1.79163	1.40175	1.8756	1.41123	1.9959	1.28299	2	1.00606	2	0.869921	2	0.920602	1.63972	1.0885	1.01117	1.23863	0.385146	1.17131	-0.139429	0.892131
0	0.00469479	0.0183127	0.0399437	0.068544	0.103562	0.144853	0.191605	0.243163	0.299236	0.358845	0.421859	0.489198	0.554986	0.637951	0.683016	0.801216	0.808643	0.962687	0.940657	1.11788	1.06192	1.27804	1.16274	1.43627	1.29461	1.52505	1.43003	1.57205	1.56956	1.55793	1.74497	1.50608	1.89761	1.4445	1.99366	1.37774	2	1.17653	2	0.733593	2	0.127634	2	-0.509897	2	-1.01221	2	-1.3407	1.97783
0	0.0046966	0.0183337	0.0400467	0.0688253	0.104071	0.145617	0.192723	0.244657	0.301176	0.361302	0.424818	0.492634	0.559034	0.633903	0.697829	0.786403	0.85667	0.919832	1.02598	1.03255	1.19899	1.14462	1.36086	1.24051	1.52353	1.30141	1.68297	1.33289	1.82882	1.32738	1.97686	1.31887	2	1.33434	2	1.37045	1.99928	1.3052	1.95601	1.0735	1.94414	0.783904	1.83613	0.282172	1.73635	0.288681	0.932255	0.513311	-0.18207
0	0.00469806	0.0183511	0.0401342	0.0690712	0.104526	0.146301	0.193723	0.246007	0.302919	0.363532	0.427512	0.495647	0.563179	0.635979	0.716499	0.773173	0.879224	0.909241	1.04425	1.03874	1.19738	1.17115	1.33598	1.2971	1.46314	1.40341	1.58098	1.43489	1.72682	1.42938	1.83681	1.53535	1.80887	1.66427	1.69184	1.80563	1.51257	1.85394	1.34492	1.76596	1.1637	1.66605	0.847562	1.7114	0.170586	1.94752	-0.778772	2	-1.80921
0	0.00469922	0.0183655	0.0402084	0.069286	0.104932	0.146913	0.194619	0.247226	0.304485	0.36555	0.429952	0.498372	0.566972	0.639046	0.713432	0.784025	0.868373	0.920093	1.0334	1.06762	1.17333	1.21589	1.29685	1.35883	1.40736	1.48423	1.49286	1.6125	1.5229	1.75129	1.50063	1.91126	1.42748	2	1.30426	2	1.17068	2	1.08262	2	0.953072	1.82117	0.76325	1.68884	0.33609	1.5807	-0.162808	1.59605	-0.838661
0	0.00470016	0.0183773	0.0402714	0.0694733	0.105293	0.147462	0.19542	0.248327	0.305895	0.367371	0.432161	0.500851	0.570356	0.642194	0.716533	0.790803	0.867347	0.946681	1.01158	1.10287	1.14674	1.25605	1.26858	1.39979	1.38136	1.52214	1.474	1.63849	1.52446	1.7458	1.54899	1.83882	1.56055	1.89339	1.47544	1.96679	1.4815	1.79371	1.54507	1.4437	1.62699	1.06408	1.60625	0.74301	1.39534	0.38525	1.17315	-0.2108	1.1534
0	0.00470092	0.0183871	0.0403248	0.0696362	0.105614	0.147954	0.196137	0.249319	0.307166	0.369014	0.434165	0.503105	0.573366	0.645233	0.720227	0.795269	0.870352	0.951385	1.01338	1.1089	1.14071	1.26924	1.25539	1.41298	1.36817	1.54108	1.47719	1.63531	1.55495	1.7123	1.61714	1.7589	1.67804	1.7559	1.74482	1.65882	1.82973	1.42291	1.92677	1.07825	1.96118	0.78175	1.82339	0.592559	1.47036	0.385868	1.07833	-0.00323566	0.78692
0	0.00470152	0.0183951	0.0403699	0.0697779	0.1059	0.148395	0.196778	0.250214	0.308313	0.370493	0.435982	0.505154	0.576047	0.648104	0.7236	0.798985	0.874269	0.947468	1.02726	1.09502	1.16747	1.24247	1.31704	1.35743	1.46418	1.44774	1.59213	1.52659	1.6861	1.5838	1.76871	1.60912	1.84502	1.59227	1.91182	1.50606	1.96099	1.33335	1.95915	1.04587	1.90248	0.942669	1.55835	0.95125	1.02285	0.908898	0.47774	0.674266	0.0136616
0	0.00470201	0.0184017	0.040408	0.0699008	0.106154	0.14879	0.197351	0.251019	0.309348	0.371824	0.437631	0.507015	0.578439	0.650783	0.726579	0.802387	0.878025	0.950675	1.03373	1.09541	1.19051	1.22449	1.34366	1.34768	1.47971	1.45005	1.59267	1.54732	1.66686	1.6274	1.72242	1.68264	1.75975	1.67754	1.82656	1.59132	1.83094	1.52062	1.70893	1.46291	1.40487	1.5138	0.930606	1.60836	0.356683	1.55802	-0.143601	1.29561	-0.570409
0	0.0047024	0.0184071	0.0404401	0.0700073	0.106379	0.149144	0.197865	0.251743	0.310283	0.373022	0.439126	0.508706	0.580578	0.653263	0.729224	0.805535	0.881414	0.95487	1.03701	1.10121	1.18472	1.23961	1.32855	1.3628	1.46786	1.47936	1.56337	1.59449	1.62426	1.68699	1.668	1.7518	1.69362	1.79147	1.67553	1.80863	1.59191	1.78441	1.42681	1.75791	1.11838	1.7719	0.728413	1.72217	0.352488	1.56221	-0.0110441	0.975728	-0.112805
0	0.00470272	0.0184116	0.0404673	0.0700994	0.106578	0.149462	0.198324	0.252394	0.311127	0.3741	0.44048	0.510243	0.582493	0.655544	0.731596	0.808417	0.884475	0.958886	1.03944	1.10779	1.18406	1.26224	1.31712	1.40075	1.43511	1.52481	1.52068	1.64728	1.57148	1.7467	1.62272	1.80009	1.65984	1.82525	1.65735	1.82682	1.59441	1.76095	1.48227	1.70245	1.17384	1.642	0.950471	1.39134	0.793701	0.8564	0.808277	0.0643481	0.857563
0	0.00470297	0.0184153	0.0404901	0.070179	0.106755	0.149747	0.198735	0.252978	0.31189	0.375071	0.441706	0.511642	0.584209	0.657634	0.733742	0.811028	0.88727	0.962501	1.04175	1.11356	1.18513	1.26117	1.31819	1.40562	1.43023	1.535	1.51804	1.65132	1.5788	1.73622	1.65533	1.76228	1.718	1.75596	1.74544	1.71267	1.72881	1.60965	1.65566	1.46066	1.5253	1.23927	1.40554	0.886776	1.33002	0.312329	1.32221	-0.384424	1.1987
0	0.00470317	0.0184183	0.0405093	0.0702477	0.106911	0.150002	0.199104	0.253503	0.31258	0.375944	0.442815	0.512915	0.585747	0.65954	0.735696	0.813374	0.889845	0.965701	1.04409	1.11826	1.18738	1.2651	1.3229	1.40092	1.44542	1.52347	1.55903	1.61033	1.65822	1.65542	1.75271	1.66612	1.82444	1.65286	1.85182	1.6113	1.82657	1.52122	1.74409	1.3855	1.58741	1.19778	1.41782	0.915416	1.23762	0.493166	1.14137	-0.0609887	0.708913
0	0.00470333	0.0184208	0.0405254	0.0703069	0.107048	0.15023	0.199434	0.253974	0.313203	0.376731	0.443816	0.514073	0.587129	0.661274	0.737483	0.815474	0.892224	0.968524	1.04644	1.12203	1.19039	1.26844	1.32803	1.40094	1.46548	1.50895	1.5818	1.59578	1.67871	1.63492	1.77324	1.66315	1.82741	1.67074	1.83394	1.62918	1.78775	1.58472	1.64717	1.50893	1.4398	1.37341	1.21077	1.15824	0.947494	0.839754	0.58611	0.581048	-0.0152444
0	0.00470346	0.0184228	0.040539	0.0703578	0.107169	0.150435	0.199729	0.254396	0.313766	0.37744	0.44472	0.515129	0.588371	0.662846	0.739123	0.81735	0.894418	0.971024	1.04874	1.1251	1.19374	1.2708	1.33337	1.40152	1.4649	1.50952	1.58577	1.59181	1.68536	1.65626	1.74868	1.70576	1.76792	1.74805	1.72881	1.77604	1.62683	1.7593	1.46528	1.69559	1.25539	1.55449	1.03538	1.32591	0.784191	1.00306	0.431573	0.711698	-0.103755
0	0.00470357	0.0184245	0.0405504	0.0704015	0.107276	0.150618	0.199995	0.254774	0.314274	0.37808	0.445536	0.51609	0.589489	0.664269	0.740629	0.819027	0.896436	0.973255	1.05094	1.12768	1.19711	1.27262	1.33844	1.40235	1.46964	1.51267	1.58262	1.61539	1.66178	1.69195	1.71365	1.75161	1.72368	1.79697	1.6861	1.81288	1.60448	1.76503	1.48468	1.67618	1.31007	1.49981	1.12719	1.2341	0.909437	0.873003	0.597443	0.545828	0.119438
0	0.00470365	0.0184258	0.0405599	0.0704391	0.107369	0.150781	0.200233	0.255113	0.314733	0.378657	0.446271	0.516964	0.590498	0.665553	0.742015	0.820528	0.898281	0.97526	1.053	1.1299	1.20029	1.27425	1.34286	1.40376	1.47391	1.51621	1.58298	1.62169	1.66247	1.69735	1.70825	1.76004	1.71525	1.8054	1.67767	1.80911	1.62671	1.7252	1.54619	1.56188	1.44986	1.29847	1.34919	0.95302	1.20166	0.53641	0.940818	0.13824	0.546069
0	0.00470372	0.018427	0.0405679	0.0704713	0.107451	0.150928	0.200446	0.255417	0.315146	0.379178	0.446933	0.517759	0.591408	0.666711	0.743288	0.821874	0.899962	0.977078	1.05489	1.13188	1.20319	1.27587	1.34646	1.40584	1.47673	1.52067	1.58292	1.62174	1.66242	1.70258	1.70921	1.76069	1.73465	1.77732	1.73471	1.74052	1.70981	1.63139	1.65069	1.45281	1.55938	1.199	1.42955	0.901709	1.21208	0.574802	0.902426	0.229005	0.455304
0	0.00470378	0.0184279	0.0405745	0.0704989	0.107523	0.151058	0.200638	0.255689	0.315519	0.379649	0.447529	0.518482	0.592232	0.667752	0.744459	0.823087	0.901484	0.978736	1.05662	1.13367	1.20577	1.27756	1.3493	1.40846	1.47833	1.52579	1.58215	1.62813	1.6613	1.7037	1.72203	1.74787	1.75485	1.75682	1.76037	1.71509	1.73502	1.61175	1.67033	1.44783	1.56436	1.19402	1.40102	0.968481	1.10256	0.726348	0.650967	0.517205	0.0744563
0	0.00470382	0.0184286	0.0405801	0.0705224	0.107587	0.151175	0.200809	0.255932	0.315855	0.380074	0.448066	0.519139	0.592979	0.668689	0.745533	0.824183	0.902857	0.980255	1.05819	1.1353	1.20804	1.27929	1.35152	1.41137	1.47917	1.53093	1.58137	1.63452	1.66019	1.70911	1.72149	1.75357	1.75304	1.75864	1.75919	1.72085	1.72925	1.62649	1.63621	1.49748	1.4755	1.33938	1.22725	1.16852	0.879275	0.964871	0.409859	0.745428	-0.127019
0	0.00470386	0.0184292	0.0405848	0.0705426	0.107642	0.151278	0.200964	0.256151	0.316158	0.380459	0.44855	0.519735	0.593656	0.66953	0.746517	0.825177	0.90409	0.98165	1.05961	1.13681	1.21003	1.28103	1.35327	1.41432	1.47972	1.53553	1.58125	1.6392	1.66096	1.71244	1.71816	1.75689	1.74971	1.76516	1.75267	1.72737	1.71435	1.64139	1.61595	1.52453	1.44431	1.3733	1.19606	1.19971	0.864593	0.952629	0.461709	0.693578	-0.0138774
0	0.00470388	0.0184297	0.0405887	0.0705598	0.10769	0.151371	0.201102	0.256346	0.31643	0.380807	0.448985	0.520275	0.594271	0.670286	0.747417	0.826082	0.905196	0.982933	1.06089	1.13819	1.21179	1.28273	1.35471	1.41711	1.48029	1.53928	1.58211	1.64185	1.66395	1.71264	1.72839	1.74937	1.76621	1.75154	1.76714	1.71651	1.72418	1.63798	1.61762	1.52286	1.44743	1.37019	1.19917	1.18704	0.896392	0.896069	0.548803	0.511052	0.210542
0	0.00470391	0.0184302	0.0405919	0.0705744	0.107732	0.151453	0.201227	0.256521	0.316674	0.381121	0.449378	0.520764	0.59483	0.670965	0.748238	0.826908	0.906185	0.984112	1.06205	1.13944	1.21334	1.28436	1.35594	1.41964	1.48104	1.5421	1.58392	1.64277	1.67356	1.70565	1.73924	1.74407	1.77343	1.7461	1.77457	1.71155	1.72635	1.63963	1.61392	1.52858	1.44171	1.3726	1.21287	1.14531	0.951583	0.826115	0.618756	0.429274	0.29574
0	0.00470393	0.0184305	0.0405947	0.0705869	0.107768	0.151526	0.201339	0.256678	0.316894	0.381406	0.449732	0.521206	0.595338	0.671576	0.748985	0.827665	0.907068	0.985193	1.0631	1.14059	1.21474	1.28587	1.35706	1.42183	1.48203	1.54408	1.58644	1.64255	1.67728	1.70453	1.74251	1.7408	1.77736	1.75127	1.76699	1.72868	1.70606	1.66435	1.58782	1.55699	1.41418	1.39737	1.1881	1.16467	0.935853	0.839446	0.620718	0.429567	0.295447
0	0.00470394	0.0184308	0.0405969	0.0705975	0.1078	0.151591	0.201439	0.256819	0.317092	0.381663	0.450051	0.521606	0.595801	0.672125	0.749664	0.828359	0.907857	0.986181	1.06406	1.14163	1.21599	1.28727	1.35809	1.4237	1.48322	1.54539	1.58932	1.64182	1.67801	1.70757	1.73947	1.75302	1.76514	1.76763	1.7501	1.74782	1.68736	1.68704	1.5684	1.57771	1.39537	1.41299	1.17779	1.16611	0.934417	0.840882	0.622333	0.427951	0.285879
0	0.00470395	0.018431	0.0405988	0.0706066	0.107827	0.151648	0.201529	0.256946	0.317269	0.381895	0.450339	0.521967	0.596222	0.672619	0.750279	0.828997	0.908562	0.987082	1.06495	1.14256	1.21713	1.28854	1.35907	1.42527	1.48455	1.54624	1.59225	1.64106	1.68167	1.70788	1.7408	1.75449	1.76365	1.77047	1.74726	1.75066	1.68827	1.68613	1.56931	1.56576	1.42438	1.36598	1.23455	1.10021	1.00675	0.758786	0.707137	0.345351	0.347854
0	0.00470396	0.0184312	0.0406004	0.0706142	0.107851	0.151699	0.20161	0.257059	0.317428	0.382105	0.450598	0.522293	0.596605	0.673064	0.750836	0.829584	0.909194	0.9879	1.06576	1.1434	1.21816	1.2897	1.36001	1.42659	1.48595	1.54682	1.59499	1.64063	1.68489	1.70811	1.74268	1.7526	1.76744	1.76668	1.7535	1.74187	1.69706	1.66933	1.59286	1.53697	1.45316	1.33519	1.27837	1.05906	1.05459	0.720447	0.747901	0.307069	0.386135
0	0.00470397	0.0184313	0.0406017	0.0706207	0.107872	0.151744	0.201682	0.257161	0.31757	0.382295	0.450833	0.522587	0.596953	0.673467	0.751339	0.830124	0.909761	0.988639	1.06651	1.14415	1.21909	1.29075	1.36089	1.4277	1.48733	1.54726	1.59738	1.64067	1.68705	1.70935	1.74335	1.75448	1.76793	1.76859	1.75455	1.74082	1.7017	1.66368	1.60746	1.5222	1.47295	1.31889	1.29467	1.04276	1.0647	0.726612	0.709772	0.385192	0.261219
0	0.00470397	0.0184315	0.0406027	0.0706262	0.10789	0.151783	0.201747	0.257252	0.317698	0.382466	0.451045	0.522852	0.59727	0.67383	0.751792	0.83062	0.910271	0.989306	1.0672	1.14483	1.21994	1.2917	1.36173	1.42866	1.48865	1.54768	1.59935	1.6412	1.68821	1.71155	1.74276	1.76049	1.76524	1.77247	1.75251	1.74301	1.70154	1.6638	1.60734	1.52232	1.47269	1.31916	1.27864	1.08181	0.994447	0.796868	0.62664	0.478167	0.162978
0	0.00470398	0.0184316	0.0406036	0.0706309	0.107906	0.151818	0.201805	0.257334	0.317813	0.382621	0.451237	0.523091	0.597558	0.674159	0.7522	0.831076	0.910732	0.989905	1.06785	1.14543	1.22071	1.29256	1.3625	1.42948	1.48987	1.54813	1.6009	1.64214	1.68861	1.7143	1.74151	1.76326	1.76247	1.77524	1.75141	1.74393	1.70183	1.66351	1.6074	1.52469	1.463	1.33525	1.25608	1.11034	0.96192	0.847355	0.577824	0.526982	0.125735
0	0.00470398	0.0184316	0.0406044	0.0706349	0.107919	0.151849	0.201857	0.257408	0.317916	0.38276	0.45141	0.523306	0.597819	0.674457	0.752568	0.831495	0.911151	0.990441	1.06844	1.14598	1.22141	1.29335	1.36323	1.43022	1.49097	1.54862	1.60208	1.64336	1.68855	1.71714	1.74026	1.76451	1.7633	1.77494	1.75374	1.74127	1.70573	1.65956	1.61114	1.52336	1.46243	1.34217	1.24672	1.1197	0.954357	0.854917	0.570262	0.528382	0.124335
0	0.00470399	0.0184317	0.040605	0.0706382	0.107931	0.151877	0.201904	0.257474	0.318008	0.382886	0.451567	0.523501	0.598056	0.674728	0.752898	0.831878	0.911531	0.99092	1.069	1.14647	1.22203	1.29407	1.36389	1.43087	1.49195	1.54917	1.60296	1.64473	1.68827	1.71973	1.73946	1.76636	1.76643	1.77188	1.76083	1.73426	1.71392	1.65137	1.61911	1.51738	1.46841	1.33967	1.24847	1.11881	0.955247	0.847875	0.587519	0.481752	0.207118
0	0.00470399	0.0184318	0.0406055	0.070641	0.107941	0.151901	0.201945	0.257533	0.318091	0.382999	0.451709	0.523676	0.598271	0.674973	0.753196	0.832227	0.911878	0.991348	1.0695	1.14692	1.22259	1.29473	1.3645	1.43147	1.49281	1.54975	1.60362	1.64613	1.68797	1.72186	1.73932	1.76734	1.76732	1.77109	1.76162	1.73467	1.71401	1.6519	1.6177	1.52102	1.46297	1.34736	1.24079	1.12568	0.951518	0.83787	0.609061	0.45343	0.239447
0	0.00470399	0.0184318	0.040606	0.0706434	0.107949	0.151922	0.201982	0.257587	0.318165	0.383101	0.451837	0.523834	0.598466	0.675196	0.753463	0.832547	0.912195	0.991729	1.06997	1.14734	1.22308	1.29534	1.36505	1.43201	1.49357	1.55035	1.60411	1.64746	1.68779	1.72344	1.73986	1.76733	1.76905	1.77	1.76327	1.73302	1.7147	1.65331	1.61192	1.53007	1.44915	1.36387	1.22321	1.14259	0.937584	0.847327	0.608121	0.452465	0.240412
0	0.00470399	0.0184318	0.0406063	0.0706454	0.107956	0.15194	0.202015	0.257635	0.318231	0.383192	0.451953	0.523976	0.598642	0.675399	0.753704	0.832837	0.912487	0.992068	1.0704	1.14772	1.22352	1.29589	1.36556	1.43251	1.49423	1.55094	1.6045	1.64867	1.68778	1.72449	1.74095	1.76661	1.7712	1.76861	1.76507	1.73234	1.7133	1.65672	1.60749	1.53715	1.44208	1.37226	1.21513	1.14879	0.935038	0.849873	0.610324	0.450263	0.24108
0	0.00470399	0.0184319	0.0406066	0.0706471	0.107963	0.151956	0.202045	0.257678	0.318291	0.383275	0.452059	0.524104	0.598802	0.675584	0.753921	0.833101	0.912754	0.992371	1.07079	1.14807	1.22391	1.29641	1.36602	1.43296	1.49482	1.55151	1.60482	1.64972	1.68796	1.72508	1.74241	1.76551	1.77335	1.76742	1.76639	1.73241	1.71238	1.6594	1.60481	1.54088	1.43893	1.37378	1.21707	1.1359	0.954054	0.818112	0.646997	0.411851	0.277791
0	0.004704	0.0184319	0.0406068	0.0706485	0.107968	0.15197	0.202071	0.257717	0.318344	0.383349	0.452154	0.52422	0.598946	0.675752	0.754116	0.833341	0.913	0.992642	1.07114	1.1484	1.22426	1.29688	1.36645	1.43336	1.49535	1.55205	1.60512	1.6506	1.6883	1.72533	1.74405	1.76436	1.77517	1.76679	1.76684	1.73347	1.71064	1.66232	1.60166	1.54382	1.43783	1.37176	1.22401	1.12524	0.97129	0.799891	0.669744	0.387745	0.300084
0	0.004704	0.0184319	0.040607	0.0706497	0.107973	0.151983	0.202095	0.257752	0.318392	0.383415	0.45224	0.524325	0.599076	0.675905	0.754292	0.833558	0.913226	0.992884	1.07146	1.1487	1.22456	1.2973	1.36685	1.43373	1.49582	1.55256	1.6054	1.65132	1.68878	1.72535	1.74568	1.7634	1.77613	1.76722	1.76598	1.73581	1.70792	1.66574	1.59847	1.54615	1.43791	1.36524	1.23509	1.11235	0.987376	0.783805	0.68394	0.378803	0.30092
0	0.004704	0.0184319	0.0406072	0.0706508	0.107977	0.151993	0.202116	0.257783	0.318435	0.383475	0.452318	0.52442	0.599193	0.676044	0.754451	0.833754	0.913434	0.993102	1.07175	1.14899	1.22483	1.29769	1.36722	1.43406	1.49624	1.55302	1.60567	1.6519	1.68933	1.72524	1.74718	1.76277	1.77712	1.76916	1.76355	1.73956	1.70417	1.6697	1.59532	1.54792	1.43875	1.36441	1.23924	1.1082	0.991653	0.781764	0.680109	0.392037	0.263688
0	0.004704	0.0184319	0.0406074	0.0706516	0.10798	0.152003	0.202134	0.257812	0.318474	0.383529	0.452388	0.524506	0.599299	0.67617	0.754595	0.833931	0.913626	0.993297	1.07201	1.14925	1.22507	1.29803	1.36756	1.43435	1.49662	1.55345	1.60594	1.65238	1.68993	1.72509	1.74846	1.76252	1.77756	1.76981	1.76254	1.74152	1.70232	1.67116	1.59524	1.54621	1.44304	1.35824	1.24674	1.1012	0.995919	0.782578	0.663254	0.419834	0.230202
0	0.004704	0.018432	0.0406075	0.0706523	0.107983	0.152011	0.202151	0.257837	0.318509	0.383577	0.452451	0.524583	0.599394	0.676285	0.754725	0.83409	0.913802	0.993474	1.07225	1.1495	1.22529	1.29834	1.36788	1.43462	1.49696	1.55383	1.6062	1.65276	1.69053	1.72496	1.74949	1.76263	1.77743	1.77093	1.7615	1.74291	1.70169	1.67071	1.59763	1.54173	1.44997	1.34959	1.25598	1.0932	1.00042	0.783519	0.657578	0.434175	0.215911
0	0.004704	0.018432	0.0406076	0.0706529	0.107986	0.152018	0.202165	0.25786	0.31854	0.38362	0.452509	0.524653	0.599481	0.676389	0.754843	0.834234	0.913963	0.993635	1.07245	1.14973	1.22549	1.29862	1.36818	1.43485	1.49727	1.55418	1.60645	1.65307	1.6911	1.72489	1.75026	1.76304	1.77699	1.77216	1.7605	1.74396	1.70174	1.66933	1.60096	1.5366	1.45677	1.34216	1.26265	1.08903	1.00033	0.788901	0.652196	0.443436	0.20665
0	0.004704	0.018432	0.0406076	0.0706534	0.107988	0.152024	0.202178	0.25788	0.318568	0.383659	0.45256	0.524717	0.599558	0.676483	0.754951	0.834363	0.914111	0.99378	1.07264	1.14994	1.22566	1.29886	1.36846	1.43507	1.49755	1.5545	1.60669	1.65333	1.69162	1.72487	1.7508	1.76365	1.77642	1.77333	1.75978	1.74451	1.7024	1.66742	1.60439	1.53215	1.46165	1.33821	1.2642	1.09141	0.987844	0.80652	0.630834	0.466208	0.186181
0	0.004704	0.018432	0.0406077	0.0706538	0.10799	0.15203	0.20219	0.257898	0.318593	0.383693	0.452607	0.524774	0.599628	0.676569	0.755048	0.834479	0.914246	0.993914	1.07281	1.15014	1.22583	1.29908	1.36872	1.43526	1.49779	1.5548	1.60692	1.65356	1.69209	1.72493	1.75116	1.76439	1.77568	1.77445	1.75927	1.74469	1.70343	1.66538	1.60737	1.52908	1.46394	1.33816	1.26064	1.09965	0.976784	0.821759	0.612795	0.484064	0.172413
0	0.004704	0.018432	0.0406078	0.0706542	0.107991	0.152035	0.2022	0.257915	0.318616	0.383725	0.452649	0.524826	0.599692	0.676647	0.755136	0.834584	0.914369	0.994036	1.07295	1.15032	1.22598	1.29927	1.36897	1.43544	1.49801	1.55507	1.60712	1.65376	1.6925	1.72505	1.75137	1.76517	1.77503	1.7751	1.75937	1.74416	1.70504	1.66309	1.60997	1.52715	1.46421	1.34084	1.25082	1.11371	0.962722	0.836886	0.598605	0.494149	0.169922
0	0.004704	0.018432	0.0406078	0.0706545	0.107993	0.152039	0.202209	0.257929	0.318637	0.383753	0.452687	0.524873	0.599749	0.676717	0.755217	0.834679	0.914482	0.994147	1.07308	1.15048	1.22612	1.29943	1.36919	1.43561	1.4982	1.55532	1.60732	1.65394	1.69286	1.7252	1.75148	1.76592	1.77453	1.7758	1.7595	1.74321	1.70689	1.6609	1.61195	1.52639	1.4629	1.34512	1.24655	1.12076	0.954817	0.843162	0.596423	0.489153	0.184874
0	0.004704	0.018432	0.0406078	0.0706547	0.107994	0.152042	0.202217	0.257943	0.318655	0.383778	0.452721	0.524916	0.5998	0.67678	0.75529	0.834764	0.914584	0.99425	1.0732	1.15063	1.22625	1.29958	1.3694	1.43576	1.49837	1.55555	1.6075	1.65409	1.69318	1.72539	1.75153	1.7666	1.7742	1.77622	1.7599	1.74281	1.70791	1.65996	1.61222	1.52768	1.45949	1.35101	1.23917	1.1284	0.948835	0.844842	0.601322	0.467287	0.217122
0	0.004704	0.018432	0.0406079	0.070655	0.107995	0.152045	0.202224	0.257954	0.318672	0.3838	0.452752	0.524954	0.599847	0.676838	0.755356	0.834841	0.914677	0.994344	1.07331	1.15077	1.22637	1.2997	1.36959	1.43591	1.49851	1.55576	1.60766	1.65424	1.69345	1.72559	1.75155	1.76719	1.77404	1.77634	1.76057	1.74192	1.70908	1.65919	1.61195	1.52964	1.45565	1.35657	1.23289	1.13367	0.946624	0.841641	0.611482	0.452837	0.239392
0	0.004704	0.018432	0.0406079	0.0706551	0.107996	0.152048	0.20223	0.257965	0.318686	0.38382	0.452779	0.524989	0.599889	0.67689	0.755417	0.83491	0.91476	0.994431	1.0734	1.1509	1.22648	1.29982	1.36976	1.43605	1.49863	1.55595	1.60782	1.65436	1.69369	1.72579	1.75156	1.76767	1.77404	1.77625	1.76139	1.74095	1.71016	1.65872	1.61134	1.53171	1.4523	1.36059	1.22948	1.1347	0.949712	0.827701	0.631523	0.432795	0.261726
0	0.004704	0.018432	0.0406079	0.0706553	0.107996	0.15205	0.202235	0.257974	0.3187	0.383839	0.452804	0.525021	0.599927	0.676937	0.755471	0.834973	0.914836	0.994511	1.07348	1.15101	1.22659	1.29991	1.36991	1.43618	1.49874	1.55613	1.60796	1.65448	1.69389	1.72599	1.75156	1.76805	1.77417	1.77601	1.76223	1.74009	1.71092	1.65871	1.61032	1.53385	1.44958	1.36298	1.22881	1.13205	0.956882	0.817852	0.645697	0.41682	0.276176
0	0.004704	0.018432	0.0406079	0.0706554	0.107997	0.152052	0.20224	0.257983	0.318712	0.383855	0.452827	0.52505	0.599961	0.676979	0.755521	0.83503	0.914905	0.994585	1.07356	1.15111	1.22669	1.3	1.37005	1.43631	1.49884	1.55629	1.6081	1.65458	1.69408	1.72618	1.75158	1.76834	1.77438	1.77569	1.76301	1.73944	1.71128	1.65918	1.60893	1.536	1.44745	1.36408	1.23005	1.1273	0.965603	0.809132	0.655234	0.40893	0.278713
0	0.004704	0.018432	0.0406079	0.0706555	0.107997	0.152054	0.202244	0.25799	0.318723	0.38387	0.452847	0.525075	0.599993	0.677017	0.755567	0.835081	0.914967	0.994653	1.07363	1.1512	1.22678	1.30008	1.37017	1.43643	1.49892	1.55643	1.60823	1.65466	1.69424	1.72636	1.75161	1.76855	1.77466	1.77535	1.76367	1.73907	1.71123	1.66006	1.60731	1.538	1.44589	1.36416	1.23243	1.1219	0.973699	0.800098	0.662605	0.405958	0.273856
0	0.004704	0.018432	0.0406079	0.0706556	0.107998	0.152055	0.202248	0.257997	0.318733	0.383883	0.452865	0.525099	0.600021	0.677052	0.755608	0.835128	0.915023	0.994714	1.07369	1.15128	1.22687	1.30015	1.37028	1.43655	1.49899	1.55655	1.60836	1.65474	1.69438	1.72652	1.75165	1.76871	1.77496	1.77504	1.76415	1.73896	1.71084	1.66119	1.60569	1.53962	1.44516	1.36323	1.23559	1.11655	0.980181	0.794219	0.665152	0.409167	0.254951
0	0.004704	0.018432	0.040608	0.0706556	0.107998	0.152056	0.202251	0.258003	0.318741	0.383894	0.452881	0.52512	0.600046	0.677083	0.755645	0.83517	0.915073	0.994771	1.07374	1.15135	1.22695	1.30021	1.37038	1.43665	1.49906	1.55666	1.60848	1.65481	1.69451	1.72667	1.7517	1.76881	1.77526	1.77478	1.76447	1.73908	1.71024	1.66238	1.60429	1.5407	1.44524	1.36147	1.23916	1.11177	0.984661	0.791938	0.66281	0.417777	0.242149
0	0.004704	0.018432	0.040608	0.0706557	0.107998	0.152058	0.202253	0.258008	0.318749	0.383905	0.452895	0.525139	0.600069	0.677111	0.755679	0.835208	0.915119	0.994823	1.07379	1.15141	1.22703	1.30027	1.37046	1.43676	1.49912	1.55676	1.60859	1.65487	1.69462	1.72681	1.75175	1.76889	1.77554	1.77458	1.76464	1.73936	1.70955	1.66348	1.60329	1.54107	1.44616	1.35903	1.24284	1.10784	0.987138	0.7927	0.65698	0.429322	0.230605
0	0.004704	0.018432	0.040608	0.0706558	0.107999	0.152059	0.202256	0.258013	0.318756	0.383915	0.452908	0.525156	0.60009	0.677136	0.755709	0.835243	0.91516	0.99487	1.07384	1.15147	1.2271	1.30033	1.37053	1.43685	1.49917	1.55684	1.6087	1.65493	1.69471	1.72694	1.7518	1.76895	1.7758	1.77446	1.76469	1.73974	1.70886	1.66436	1.6027	1.54083	1.44768	1.35631	1.24617	1.10511	0.987607	0.795873	0.649149	0.441386	0.216543
0	0.004704	0.018432	0.040608	0.0706558	0.107999	0.152059	0.202258	0.258017	0.318763	0.383923	0.45292	0.525172	0.600109	0.677159	0.755737	0.835274	0.915196	0.994913	1.07388	1.15152	1.22716	1.30038	1.37059	1.43694	1.49923	1.5569	1.6088	1.65498	1.69479	1.72706	1.75186	1.76899	1.77603	1.77441	1.76464	1.74018	1.70824	1.66498	1.60259	1.54004	1.44958	1.35365	1.24878	1.10381	0.986212	0.800775	0.640609	0.452172	0.205738
0	0.004704	0.018432	0.040608	0.0706558	0.107999	0.15206	0.20226	0.258021	0.318768	0.383931	0.452931	0.525186	0.600126	0.67718	0.755763	0.835303	0.91523	0.994952	1.07392	1.15157	1.22722	1.30043	1.37065	1.43702	1.49928	1.55696	1.6089	1.65503	1.69486	1.72717	1.75192	1.76901	1.77623	1.7744	1.76453	1.74062	1.70773	1.66535	1.60285	1.53894	1.45153	1.35142	1.25043	1.10396	0.983287	0.806647	0.63247	0.460481	0.199633
0	0.004704	0.018432	0.040608	0.0706559	0.107999	0.152061	0.202262	0.258024	0.318774	0.383938	0.45294	0.525199	0.600142	0.677199	0.755785	0.835329	0.91526	0.994987	1.07396	1.15161	1.22727	1.30047	1.37069	1.4371	1.49933	1.55701	1.60898	1.65508	1.69492	1.72727	1.75198	1.76903	1.77641	1.77443	1.76438	1.74102	1.70737	1.66545	1.60339	1.53769	1.45328	1.34987	1.25086	1.10555	0.979163	0.812851	0.625493	0.46577	0.198587
0	0.004704	0.018432	0.040608	0.0706559	0.107999	0.152061	0.202263	0.258027	0.318778	0.383944	0.452949	0.52521	0.600156	0.677215	0.755806	0.835353	0.915287	0.995019	1.07399	1.15164	1.22732	1.30051	1.37073	1.43717	1.49938	1.55705	1.60907	1.65512	1.69497	1.72736	1.75204	1.76904	1.77655	1.77449	1.76423	1.74136	1.70716	1.66534	1.60409	1.53647	1.45465	1.34909	1.25022	1.1082	0.974511	0.818546	0.62045	0.467695	0.201952
0	0.004704	0.018432	0.040608	0.0706559	0.107999	0.152062	0.202264	0.258029	0.318782	0.38395	0.452956	0.52522	0.600169	0.677231	0.755825	0.835374	0.915311	0.995049	1.07402	1.15167	1.22736	1.30055	1.37077	1.43723	1.49943	1.55708	1.60914	1.65517	1.69501	1.72745	1.75209	1.76906	1.77667	1.77457	1.76409	1.74163	1.70709	1.66507	1.60486	1.5354	1.45556	1.34906	1.24876	1.11137	0.97006	0.822942	0.617926	0.46619	0.208926
0	0.004704	0.018432	0.040608	0.0706559	0.108	0.152062	0.202265	0.258032	0.318786	0.383955	0.452963	0.52523	0.60018	0.677244	0.755842	0.835394	0.915334	0.995075	1.07405	1.1517	1.2274	1.30059	1.3708	1.43728	1.49947	1.5571	1.60921	1.65521	1.69504	1.72752	1.75215	1.76907	1.77677	1.77466	1.76396	1.74184	1.70713	1.66471	1.60559	1.53459	1.45597	1.34966	1.24678	1.1146	0.966389	0.825666	0.617957	0.461799	0.218209
0	0.004704	0.018432	0.040608	0.0706559	0.108	0.152062	0.202266	0.258034	0.318789	0.38396	0.452969	0.525238	0.600191	0.677257	0.755857	0.835412	0.915354	0.995099	1.07408	1.15173	1.22743	1.30062	1.37083	1.43733	1.49952	1.55712	1.60927	1.65526	1.69506	1.72759	1.7522	1.76909	1.77685	1.77477	1.76384	1.74198	1.70723	1.66433	1.6062	1.53407	1.45592	1.35072	1.2446	1.11745	0.963879	0.826338	0.620481	0.455174	0.228531
0	0.004704	0.018432	0.040608	0.0706559	0.108	0.152062	0.202267	0.258035	0.318792	0.383964	0.452975	0.525246	0.6002	0.677268	0.755871	0.835428	0.915372	0.995121	1.0741	1.15175	1.22746	1.30066	1.37085	1.43737	1.49956	1.55714	1.60931	1.65531	1.69508	1.72766	1.75225	1.7691	1.77691	1.77487	1.76375	1.74207	1.70739	1.66396	1.60668	1.53382	1.45553	1.35202	1.24254	1.11961	0.962719	0.825178	0.624832	0.447478	0.238333
0	0.004704	0.018432	0.040608	0.070656	0.108	0.152063	0.202268	0.258037	0.318795	0.383967	0.45298	0.525252	0.600209	0.677278	0.755883	0.835443	0.915389	0.995141	1.07412	1.15177	1.22749	1.30069	1.37088	1.4374	1.4996	1.55716	1.60935	1.65536	1.69509	1.72771	1.7523	1.7691	1.77697	1.77495	1.76369	1.74211	1.70758	1.66363	1.60701	1.53382	1.45489	1.35338	1.24081	1.12098	0.962799	0.822661	0.630099	0.440006	0.246142
0	0.004704	0.018432	0.040608	0.070656	0.108	0.152063	0.202268	0.258038	0.318797	0.383971	0.452984	0.525258	0.600217	0.677288	0.755894	0.835456	0.915404	0.995158	1.07414	1.15179	1.22752	1.30072	1.3709	1.43743	1.49964	1.55718	1.60938	1.65541	1.6951	1.72775	1.75236	1.76911	1.77702	1.77503	1.76365	1.74211	1.70778	1.66334	1.60722	1.534	1.45414	1.35461	1.23958	1.12141	0.96402	0.819206	0.635542	0.433684	0.251121
0	0.004704	0.018432	0.040608	0.070656	0.108	0.152063	0.202269	0.25804	0.318799	0.383974	0.452988	0.525264	0.600224	0.677296	0.755904	0.835468	0.915417	0.995174	1.07416	1.15181	1.22754	1.30074	1.37092	1.43746	1.49968	1.5572	1.60941	1.65545	1.69512	1.72778	1.75242	1.76911	1.77706	1.7751	1.76363	1.74208	1.70797	1.66313	1.60729	1.53431	1.45339	1.35561	1.23885	1.12109	0.96598	0.815459	0.640355	0.429277	0.252846
0	0.004704	0.018432	0.040608	0.070656	0.108	0.152063	0.202269	0.258041	0.318801	0.383977	0.452992	0.525269	0.60023	0.677304	0.755913	0.835479	0.91543	0.995189	1.07417	1.15183	1.22756	1.30077	1.37094	1.43748	1.49971	1.55722	1.60943	1.65549	1.69513	1.7278	1.75247	1.76911	1.77709	1.77517	1.76362	1.74205	1.70813	1.66299	1.60725	1.53471	1.45268	1.35635	1.23864	1.12017	0.968314	0.811946	0.643981	0.427146	0.251442
0	0.004704	0.018432	0.040608	0.070656	0.108	0.152063	0.20227	0.258042	0.318803	0.383979	0.452995	0.525273	0.600236	0.67731	0.755922	0.83549	0.915441	0.995202	1.07419	1.15184	1.22758	1.30079	1.37095	1.4375	1.49974	1.55723	1.60945	1.65553	1.69515	1.72782	1.75252	1.76912	1.77712	1.77522	1.76362	1.74201	1.70827	1.66291	1.60713	1.53512	1.45208	1.35681	1.23884	1.11891	0.970649	0.809096	0.646103	0.427278	0.247479
0	0.004704	0.018432	0.040608	0.070656	0.108	0.152063	0.20227	0.258042	0.318805	0.383981	0.452998	0.525277	0.600241	0.677317	0.755929	0.835499	0.915451	0.995213	1.0742	1.15186	1.22759	1.30081	1.37097	1.43752	1.49977	1.55725	1.60946	1.65557	1.69516	1.72784	1.75257	1.76913	1.77713	1.77528	1.76362	1.74197	1.70837	1.66289	1.60696	1.53552	1.45163	1.35698	1.23937	1.11748	0.972739	0.807112	0.646724	0.429278	0.24189
0	0.004704	0.018432	0.040608	0.070656	0.108	0.152064	0.20227	0.258043	0.318806	0.383983	0.453	0.52528	0.600246	0.677322	0.755936	0.835507	0.91546	0.995224	1.07422	1.15187	1.22761	1.30083	1.37099	1.43753	1.4998	1.55727	1.60948	1.6556	1.69518	1.72785	1.75261	1.76914	1.77714	1.77533	1.76363	1.74193	1.70844	1.66291	1.60677	1.53586	1.45134	1.3569	1.2401	1.11606	0.974391	0.806069	0.646032	0.432567	0.23569
0	0.004704	0.018432	0.040608	0.070656	0.108	0.152064	0.20227	0.258044	0.318807	0.383985	0.453003	0.525284	0.60025	0.677327	0.755942	0.835514	0.915469	0.995234	1.07423	1.15188	1.22762	1.30084	1.371	1.43755	1.49982	1.55729	1.60948	1.65563	1.6952	1.72786	1.75265	1.76916	1.77714	1.77538	1.76364	1.7419	1.7085	1.66295	1.60659	1.53613	1.45119	1.35665	1.24092	1.11482	0.975498	0.805922	0.644336	0.436516	0.229788
0	0.004704	0.018432	0.040608	0.070656	0.108	0.152064	0.202271	0.258044	0.318808	0.383987	0.453005	0.525286	0.600254	0.677332	0.755947	0.835521	0.915477	0.995242	1.07424	1.15189	1.22763	1.30086	1.37101	1.43756	1.49984	1.5573	1.60949	1.65565	1.69522	1.72786	1.75268	1.76917	1.77714	1.77543	1.76365	1.74187	1.70854	1.663	1.60644	1.5363	1.4512	1.35626	1.24175	1.11383	0.976066	0.806499	0.642038	0.440502	0.224911
0	0.004704	0.018432	0.040608	0.070656	0.108	0.152064	0.202271	0.258045	0.318809	0.383988	0.453007	0.525289	0.600257	0.677336	0.755952	0.835527	0.915484	0.99525	1.07425	1.1519	1.22764	1.30087	1.37103	1.43757	1.49986	1.55732	1.6095	1.65567	1.69524	1.72787	1.75272	1.76919	1.77714	1.77547	1.76367	1.74184	1.70857	1.66305	1.60631	1.53641	1.45131	1.35581	1.24248	1.11316	0.976118	0.807617	0.639494	0.444053	0.221482
0	0.004704	0.018432	0.040608	0.070656	0.108	0.152064	0.202271	0.258045	0.31881	0.383989	0.453009	0.525291	0.60026	0.67734	0.755957	0.835532	0.91549	0.995257	1.07426	1.15191	1.22765	1.30088	1.37104	1.43758	1.49987	1.55733	1.60951	1.65569	1.69525	1.72787	1.75274	1.76921	1.77713	1.7755	1.76369	1.74181	1.7086	1.6631	1.60621	1.53646	1.45147	1.35538	1.24305	1.11279	0.97576	0.809044	0.637044	0.446824	0.219668
0	0.004704	0.018432	0.040608	0.070656	0.108	0.152064	0.202271	0.258046	0.318811	0.38399	0.45301	0.525293	0.600263	0.677344	0.755961	0.835537	0.915496	0.995264	1.07426	1.15192	1.22766	1.30089	1.37105	1.43759	1.49989	1.55735	1.60951	1.65571	1.69527	1.72787	1.75276	1.76924	1.77713	1.77553	1.76371	1.74179	1.70861	1.66316	1.60614	1.53647	1.45166	1.35501	1.24344	1.11276	0.975054	0.810621	0.63489	0.448688	0.219349
0	0.004704	0.018432	0.040608	0.070656	0.108	0.152064	0.202271	0.258046	0.318811	0.383991	0.453011	0.525295	0.600266	0.677347	0.755965	0.835542	0.915501	0.99527	1.07427	1.15192	1.22766	1.3009	1.37106	1.4376	1.4999	1.55736	1.60952	1.65572	1.69529	1.72787	1.75278	1.76926	1.77712	1.77555	1.76374	1.74176	1.70862	1.66321	1.60608	1.53645	1.45184	1.35471	1.24364	1.11297	0.974174	0.81212	0.633242	0.449569	0.220324
0	0.004704	0.018432	0.040608	0.070656	0.108	0.152064	0.202271	0.258046	0.318812	0.383992	0.453013	0.525297	0.600268	0.67735	0.755968	0.835546	0.915506	0.995275	1.07428	1.15193	1.22767	1.30091	1.37107	1.4376	1.49991	1.55738	1.60952	1.65573	1.69531	1.72788	1.75279	1.76928	1.77712	1.77557	1.76377	1.74174	1.70863	1.66325	1.60604	1.53642	1.452	1.35451	1.24371	1.11333	0.973269	0.813364	0.632226	0.449498	0.222306
0	0.004704	0.018432	0.040608	0.070656	0.108	0.152064	0.202271	0.258046	0.318812	0.383993	0.453014	0.525298	0.60027	0.677352	0.755971	0.83555	0.91551	0.99528	1.07428	1.15194	1.22768	1.30092	1.37108	1.43761	1.49992	1.55739	1.60953	1.65574	1.69533	1.72788	1.7528	1.76931	1.77712	1.77558	1.7638	1.74172	1.70863	1.6633	1.60601	1.53638	1.45214	1.35437	1.24364	1.11379	0.972429	0.81428	0.631826	0.448657	0.22489
0	0.004704	0.018432	0.040608	0.070656	0.108	0.152064	0.202272	0.258047	0.318813	0.383994	0.453015	0.5253	0.600272	0.677355	0.755974	0.835553	0.915514	0.995284	1.07429	1.15194	1.22768	1.30093	1.37109	1.43762	1.49993	1.5574	1.60953	1.65575	1.69534	1.72788	1.75281	1.76933	1.77711	1.77559	1.76382	1.74171	1.70863	1.66334	1.60599	1.53633	1.45224	1.3543	1.2435	1.11426	0.971736	0.814842	0.631957	0.447299	0.227652
0	0.004704	0.018432	0.040608	0.070656	0.108	0.152064	0.202272	0.258047	0.318813	0.383995	0.453016	0.525301	0.600273	0.677357	0.755976	0.835556	0.915518	0.995288	1.07429	1.15195	1.22769	1.30093	1.3711	1.43762	1.49993	1.55741	1.60954	1.65575	1.69536	1.72789	1.75282	1.76935	1.77711	1.7756	1.76385	1.7417	1.70862	1.66338	1.60598	1.53628	1.45233	1.35428	1.24333	1.11467	0.971245	0.815027	0.632537	0.445636	0.230275
0	0.004704	0.018432	0.040608	0.070656	0.108	0.152064	0.202272	0.258047	0.318814	0.383995	0.453017	0.525302	0.600275	0.677359	0.755978	0.835558	0.915521	0.995292	1.0743	1.15195	1.22769	1.30094	1.3711	1.43763	1.49994	1.55742	1.60954	1.65576	1.69537	1.72789	1.75282	1.76937	1.77712	1.7756	1.76388	1.74169	1.70861	1.66341	1.60598	1.53624	1.4524	1.35428	1.24315	1.115	0.970954	0.814912	0.633393	0.443932	0.232467
0	0.004704	0.018432	0.040608	0.070656	0.108	0.152064	0.202272	0.258047	0.318814	0.383996	0.453017	0.525303	0.600276	0.67736	0.75598	0.835561	0.915524	0.995295	1.0743	1.15196	1.2277	1.30094	1.37111	1.43763	1.49994	1.55743	1.60955	1.65576	1.69539	1.7279	1.75282	1.76939	1.77712	1.7756	1.7639	1.74168	1.7086	1.66344	1.60598	1.53619	1.45245	1.3543	1.24299	1.11525	0.970825	0.814602	0.634342	0.44242	0.234017
0	0.004704	0.018432	0.040608	0.070656	0.108	0.152064	0.202272	0.258047	0.318814	0.383996	0.453018	0.525304	0.600277	0.677362	0.755982	0.835563	0.915527	0.995298	1.0743	1.15196	1.2277	1.30095	1.37112	1.43764	1.49995	1.55744	1.60956	1.65576	1.6954	1.7279	1.75282	1.7694	1.77712	1.7756	1.76392	1.74168	1.70858	1.66347	1.60598	1.53615	1.45249	1.35434	1.24284	1.11542	0.970844	0.814165	0.635269	0.441223	0.234902
0	0.004704	0.018432	0.040608	0.070656	0.108	0.152064	0.202272	0.258047	0.318814	0.383997	0.453019	0.525305	0.600278	0.677363	0.755984	0.835565	0.915529	0.995301	1.07431	1.15197	1.22771	1.30095	1.37112	1.43764	1.49995	1.55745	1.60956	1.65576	1.69541	1.72791	1.75282	1.76942	1.77713	1.77559	1.76394	1.74169	1.70857	1.66349	1.60599	1.53611	1.45252	1.35438	1.24271	1.11553	0.970945	0.813699	0.636059	0.440425	0.235097
0	0.004704	0.018432	0.040608	0.070656	0.108	0.152064	0.202272	0.258047	0.318815	0.383997	0.453019	0.525305	0.600279	0.677365	0.755985	0.835567	0.915532	0.995304	1.07431	1.15197	1.22771	1.30096	1.37113	1.43765	1.49996	1.55745	1.60957	1.65577	1.69541	1.72792	1.75282	1.76943	1.77714	1.77559	1.76396	1.74169	1.70855	1.66351	1.606	1.53608	1.45254	1.35443	1.24262	1.11558	0.971099	0.813259	0.63666	0.440005	0.234762
0	0.004704	0.018432	0.040608	0.070656	0.108	0.152064	0.202272	0.258048	0.318815	0.383997	0.45302	0.525306	0.60028	0.677366	0.755987	0.835568	0.915533	0.995306	1.07431	1.15197	1.22771	1.30096	1.37113	1.43765	1.49996	1.55746	1.60957	1.65577	1.69542	1.72793	1.75282	1.76944	1.77715	1.77558	1.76397	1.7417	1.70853	1.66352	1.60602	1.53604	1.45255	1.35448	1.24254	1.1156	0.971269	0.812885	0.637058	0.439941	0.234037
0	0.004704	0.018432	0.040608	0.070656	0.108	0.152064	0.202272	0.258048	0.318815	0.383998	0.45302	0.525307	0.600281	0.677367	0.755988	0.83557	0.915535	0.995308	1.07431	1.15197	1.22771	1.30096	1.37113	1.43766	1.49996	1.55747	1.60958	1.65577	1.69542	1.72793	1.75282	1.76945	1.77716	1.77558	1.76399	1.74171	1.70852	1.66354	1.60603	1.53602	1.45255	1.35453	1.24248	1.11559	0.971437	0.81259	0.637278	0.440127	0.23312
0	0.004704	0.018432	0.040608	0.070656	0.108	0.152064	0.202272	0.258048	0.318815	0.383998	0.453021	0.525307	0.600282	0.677368	0.755989	0.835571	0.915537	0.99531	1.07432	1.15198	1.22772	1.30096	1.37114	1.43766	1.49997	1.55747	1.60958	1.65577	1.69543	1.72794	1.75282	1.76945	1.77717	1.77557	1.76399	1.74172	1.7085	1.66355	1.60605	1.53599	1.45255	1.35457	1.24243	1.11556	0.971592	0.812375	0.637357	0.440466	0.232174
0	0.004704	0.018432	0.040608	0.070656	0.108	0.152064	0.202272	0.258048	0.318815	0.383998	0.453021	0.525308	0.600282	0.677369	0.75599	0.835572	0.915538	0.995312	1.07432	1.15198	1.22772	1.30097	1.37114	1.43766	1.49997	1.55747	1.60959	1.65577	1.69543	1.72795	1.75282	1.76946	1.77718	1.77557	1.764	1.74173	1.70849	1.66355	1.60606	1.53597	1.45254	1.35461	1.24239	1.11553	0.97173	0.81223	0.637312	0.440897	0.231293
0	0.004704	0.018432	0.040608	0.070656	0.108	0.152064	0.202272	0.258048	0.318815	0.383998	0.453021	0.525308	0.600283	0.677369	0.755991	0.835573	0.91554	0.995313	1.07432	1.15198	1.22772	1.30097	1.37114	1.43767	1.49997	1.55748	1.60959	1.65577	1.69544	1.72795	1.75282	1.76946	1.77719	1.77557	1.764	1.74174	1.70848	1.66355	1.60608	1.53596	1.45253	1.35465	1.24237	1.11548	0.971848	0.812138	0.6372	0.441337	0.230566
0	0.004704	0.018432	0.040608	0.070656	0.108	0.152064	0.202272	0.258048	0.318815	0.383999	0.453022	0.525309	0.600283	0.67737	0.755992	0.835574	0.915541	0.995315	1.07432	1.15198	1.22772	1.30097	1.37115	1.43767	1.49997	1.55748	1.6096	1.65577	1.69544	1.72796	1.75282	1.76946	1.7772	1.77556	1.76401	1.74176	1.70847	1.66355	1.6061	1.53594	1.45252	1.35468	1.24236	1.11543	0.97194	0.812096	0.637046	0.441744	0.230022
0	0.004704	0.018432	0.040608	0.070656	0.108	0.152064	0.202272	0.258048	0.318815	0.383999	0.453022	0.525309	0.600284	0.677371	0.755993	0.835575	0.915542	0.995316	1.07432	1.15198	1.22773	1.30097	1.37115	1.43767	1.49997	1.55748	1.6096	1.65578	1.69544	1.72797	1.75282	1.76946	1.77721	1.77556	1.76401	1.74177	1.70846	1.66355	1.60612	1.53593	1.45251	1.35471	1.24236	1.11538	0.972014	0.812086	0.63688	0.442088	0.229666
0	0.004704	0.018432	0.040608	0.070656	0.108	0.152064	0.202272	0.258048	0.318816	0.383999	0.453022	0.525309	0.600284	0.677371	0.755994	0.835576	0.915543	0.995317	1.07432	1.15199	1.22773	1.30097	1.37115	1.43767	1.49998	1.55748	1.6096	1.65578	1.69544	1.72797	1.75282	1.76946	1.77721	1.77556	1.76401	1.74178	1.70846	1.66355	1.60613	1.53592	1.45249	1.35474	1.24236	1.11533	0.972072	0.812099	0.636717	0.442358	0.229471
0	0.004704	0.018432	0.040608	0.070656	0.108	0.152064	0.202272	0.258048	0.318816	0.383999	0.453022	0.525309	0.600285	0.677372	0.755994	0.835577	0.915544	0.995318	1.07432	1.15199	1.22773	1.30098	1.37115	1.43768	1.49998	1.55749	1.60961	1.65578	1.69544	1.72798	1.75283	1.76946	1.77722	1.77556	1.764	1.74179	1.70845	1.66354	1.60615	1.53592	1.45248	1.35476	1.24236	1.11529	0.972115	0.812129	0.636567	0.442556	0.229404
0	0.004704	0.018432	0.040608	0.070656	0.108	0.152064	0.202272	0.258048	0.318816	0.383999	0.453022	0.52531	0.600285	0.677372	0.755995	0.835578	0.915544	0.995319	1.07433	1.15199	1.22773	1.30098	1.37115	1.43768	1.49998	1.55749	1.60961	1.65578	1.69544	1.72798	1.75283	1.76946	1.77723	1.77557	1.764	1.7418	1.70845	1.66353	1.60616	1.53592	1.45246	1.35478	1.24237	1.11525	0.972144	0.81217	0.636434	0.44269	0.229445
0	0.004704	0.018432	0.040608	0.070656	0.108	0.152064	0.202272	0.258048	0.318816	0.383999	0.453023	0.52531	0.600285	0.677372	0.755995	0.835578	0.915545	0.99532	1.07433	1.15199	1.22773	1.30098	1.37115	1.43768	1.49998	1.55749	1.60961	1.65578	1.69544	1.72798	1.75283	1.76946	1.77723	1.77557	1.764	1.74181	1.70845	1.66352	1.60618	1.53592	1.45245	1.35479	1.24238	1.11521	0.972161	0.812218	0.636327	0.442768	0.229555
0	0.004704	0.018432	0.040608	0.070656	0.108	0.152064	0.202272	0.258048	0.318816	0.383999	0.453023	0.52531	0.600286	0.677373	0.755996	0.835579	0.915546	0.995321	1.07433	1.15199	1.22773	1.30098	1.37116	1.43768	1.49998	1.55749	1.60962	1.65579	1.69544	1.72799	1.75283	1.76946	1.77724	1.77557	1.76399	1.74182	1.70846	1.66351	1.60619	1.53592	1.45243	1.3548	1.2424	1.11518	0.972169	0.812269	0.636238	0.442806	0.229696
0	0.004704	0.018432	0.040608	0.070656	0.108	0.152064	0.202272	0.258048	0.318816	0.383999	0.453023	0.52531	0.600286	0.677373	0.755996	0.835579	0.915546	0.995321	1.07433	1.15199	1.22773	1.30098	1.37116	1.43768	1.49998	1.55749	1.60962	1.65579	1.69544	1.72799	1.75284	1.76946	1.77724	1.77558	1.76399	1.74182	1.70846	1.6635	1.6062	1.53592	1.45242	1.35481	1.24241	1.11515	0.97217	0.81232	0.636165	0.442816	0.229848
0	0.004704	0.018432	0.040608	0.070656	0.108	0.152064	0.202272	0.258048	0.318816	0.384	0.453023	0.525311	0.600286	0.677373	0.755997	0.83558	0.915547	0.995322	1.07433	1.15199	1.22773	1.30098	1.37116	1.43768	1.49999	1.55749	1.60962	1.65579	1.69544	1.72799	1.75284	1.76946	1.77724	1.77558	1.76399	1.74183	1.70846	1.6635	1.6062	1.53593	1.45241	1.35482	1.24243	1.11513	0.972164	0.812369	0.636109	0.442803	0.229999
0	0.004704	0.018432	0.040608	0.070656	0.108	0.152064	0.202272	0.258048	0.318816	0.384	0.453023	0.525311	0.600286	0.677374	0.755997	0.83558	0.915547	0.995323	1.07433	1.15199	1.22774	1.30098	1.37116	1.43769	1.49999	1.55749	1.60962	1.65579	1.69544	1.72799	1.75284	1.76946	1.77724	1.77559	1.76398	1.74183	1.70847	1.66349	1.60621	1.53594	1.45239	1.35482	1.24244	1.11512	0.972155	0.812413	0.636069	0.442772	0.23014
0	0.004704	0.018432	0.040608	0.070656	0.108	0.152064	0.202272	0.258048	0.318816	0.384	0.453023	0.525311	0.600286	0.677374	0.755997	0.83558	0.915548	0.995323	1.07433	1.15199	1.22774	1.30098	1.37116	1.43769	1.49999	1.55749	1.60962	1.65579	1.69544	1.72799	1.75284	1.76946	1.77725	1.77559	1.76398	1.74183	1.70848	1.66348	1.60621	1.53595	1.45238	1.35482	1.24246	1.1151	0.972143	0.812453	0.636042	0.44273	0.230267
0	0.004704	0.018432	0.040608	0.070656	0.108	0.152064	0.202272	0.258048	0.318816	0.384	0.453023	0.525311	0.600287	0.677374	0.755997	0.835581	0.915548	0.995324	1.07433	1.15199	1.22774	1.30098	1.37116	1.43769	1.49999	1.55749	1.60962	1.65579	1.69544	1.72799	1.75285	1.76946	1.77725	1.77559	1.76398	1.74183	1.70848	1.66347	1.60621	1.53595	1.45237	1.35482	1.24247	1.11509	0.97213	0.812487	0.636028	0.442681	0.230373
0	0.004704	0.018432	0.040608	0.070656	0.108	0.152064	0.202272	0.258048	0.318816	0.384	0.453023	0.525311	0.600287	0.677374	0.755998	0.835581	0.915549	0.995324	1.07433	1.15199	1.22774	1.30099	1.37116	1.43769	1.49999	1.55749	1.60962	1.6558	1.69544	1.72799	1.75285	1.76946	1.77725	1.7756	1.76398	1.74183	1.70849	1.66347	1.60621	1.53596	1.45236	1.35482	1.24248	1.11508	0.972116	0.812516	0.636023	0.442629	0.230461
0	0.004704	0.018432	0.040608	0.070656	0.108	0.152064	0.202272	0.258048	0.318816	0.384	0.453023	0.525311	0.600287	0.677374	0.755998	0.835581	0.915549	0.995324	1.07433	1.15199	1.22774	1.30099	1.37116	1.43769	1.49999	1.5575	1.60962	1.6558	1.69544	1.72799	1.75285	1.76946	1.77725	1.7756	1.76398	1.74183	1.70849	1.66347	1.60621	1.53597	1.45235	1.35482	1.2425	1.11508	0.972101	0.812539	0.636025	0.442577	0.230533
0	0.004704	0.018432	0.040608	0.070656	0.108	0.152064	0.202272	0.258048	0.318816	0.384	0.453024	0.525311	0.600287	0.677375	0.755998	0.835582	0.915549	0.995325	1.07433	1.152	1.22774	1.30099	1.37116	1.43769	1.49999	1.5575	1.60962	1.6558	1.69545	1.728	1.75285	1.76946	1.77725	1.7756	1.76398	1.74183	1.7085	1.66346	1.60621	1.53598	1.45235	1.35481	1.24251	1.11507	0.972087	0.812558	0.636033	0.442528	0.230587
0	0.004704	0.018432	0.040608	0.070656	0.108	0.152064	0.202272	0.258048	0.318816	0.384	0.453024	0.525311	0.600287	0.677375	0.755998	0.835582	0.915549	0.995325	1.07433	1.152	1.22774	1.30099	1.37116	1.43769	1.49999	1.5575	1.60963	1.6558	1.69545	1.728	1.75286	1.76946	1.77725	1.77561	1.76398	1.74183	1.7085	1.66346	1.6062	1.53599	1.45235	1.3548	1.24252	1.11507	0.972073	0.812572	0.636045	0.442483	0.230626
0	0.004704	0.018432	0.040608	0.070656	0.108	0.152064	0.202272	0.258048	0.318816	0.384	0.453024	0.525311	0.600287	0.677375	0.755999	0.835582	0.91555	0.995325	1.07433	1.152	1.22774	1.30099	1.37116	1.43769	1.49999	1.5575	1.60963	1.6558	1.69545	1.728	1.75286	1.76946	1.77724	1.77561	1.76398	1.74183	1.70851	1.66346	1.6062	1.536	1.45234	1.3548	1.24253	1.11507	0.97206	0.812584	0.636059	0.442444	0.230651
0	0.004704	0.018432	0.040608	0.070656	0.108	0.152064	0.202272	0.258048	0.318816	0.384	0.453024	0.525311	0.600287	0.677375	0.755999	0.835582	0.91555	0.995326	1.07433	1.152	1.22774	1.30099	1.37116	1.43769	1.49999	1.5575	1.60963	1.6558	1.69545	1.728	1.75286	1.76946	1.77724	1.77561	1.76398	1.74182	1.70851	1.66346	1.60619	1.536	1.45234	1.35479	1.24254	1.11507	0.972047	0.812592	0.636074	0.442411	0.230663
0	0.004704	0.018432	0.040608	0.070656	0.108	0.152064	0.202272	0.258048	0.318816	0.384	0.453024	0.525312	0.600287	0.677375	0.755999	0.835582	0.91555	0.995326	1.07433	1.152	1.22774	1.30099	1.37116	1.43769	1.49999	1.5575	1.60963	1.6558	1.69545	1.728	1.75286	1.76946	1.77724	1.77561	1.76398	1.74182	1.70851	1.66346	1.60619	1.53601	1.45234	1.35478	1.24255	1.11507	0.972035	0.812598	0.636089	0.442384	0.230666
0	0.004704	0.018432	0.040608	0.070656	0.108	0.152064	0.202272	0.258048	0.318816	0.384	0.453024	0.525312	0.600287	0.677375	0.755999	0.835583	0.91555	0.995326	1.07433	1.152	1.22774	1.30099	1.37116	1.43769	1.5	1.5575	1.60963	1.6558	1.69545	1.728	1.75286	1.76946	1.77724	1.77561	1.76398	1.74182	1.70852	1.66347	1.60618	1.53601	1.45235	1.35477	1.24255	1.11508	0.972023	0.812602	0.636104	0.442362	0.230661
0	0.004704	0.018432	0.040608	0.070656	0.108	0.152064	0.202272	0.258048	0.318816	0.384	0.453024	0.525312	0.600287	0.677375	0.755999	0.835583	0.91555	0.995326	1.07433	1.152	1.22774	1.30099	1.37116	1.43769	1.5	1.5575	1.60963	1.6558	1.69545	1.728	1.75286	1.76946	1.77724	1.77562	1.76399	1.74182	1.70852	1.66347	1.60618	1.53602	1.45235	1.35476	1.24256	1.11508	0.972013	0.812604	0.636118	0.442345	0.230651
0	0.004704	0.018432	0.040608	0.070656	0.108	0.152064	0.202272	0.258048	0.318816	0.384	0.453024	0.525312	0.600287	0.677375	0.755999	0.835583	0.915551	0.995326	1.07433	1.152	1.22774	1.30099	1.37116	1.43769	1.5	1.5575	1.60963	1.6558	1.69545	1.728	1.75286	1.76946	1.77724	1.77562	1.76399	1.74182	1.70852	1.66347	1.60618	1.53602	1.45235	1.35476	1.24256	1.11509	0.972003	0.812604	0.636131	0.442333	0.230637
0	0.004704	0.018432	0.040608	0.070656	0.108	0.152064	0.202272	0.258048	0.318816	0.384	0.453024	0.525312	0.600288	0.677375	0.755999	0.835583	0.915551	0.995326	1.07433	1.152	1.22774	1.30099	1.37117	1.43769	1.5	1.5575	1.60963	1.6558	1.69545	1.728	1.75286	1.76947	1.77724	1.77562	1.76399	1.74182	1.70852	1.66347	1.60617	1.53602	1.45236	1.35475	1.24256	1.1151	0.971994	0.812604	0.636144	0.442324	0.230622
0	0.004704	0.018432	0.040608	0.070656	0.108	0.152064	0.202272	0.258048	0.318816	0.384	0.453024	0.525312	0.600288	0.677375	0.755999	0.835583	0.915551	0.995327	1.07433	1.152	1.22774	1.30099	1.37117	1.43769	1.5	1.5575	1.60963	1.6558	1.69545	1.728	1.75286	1.76947	1.77724	1.77562	1.76399	1.74182	1.70852	1.66348	1.60617	1.53602	1.45236	1.35475	1.24256	1.1151	0.971987	0.812602	0.636155	0.442318	0.230605
0	0.004704	0.018432	0.040608	0.070656	0.108	0.152064	0.202272	0.258048	0.318816	0.384	0.453024	0.525312	0.600288	0.677376	0.755999	0.835583	0.915551	0.995327	1.07433	1.152	1.22774	1.30099	1.37117	1.43769	1.5	1.5575	1.60963	1.65581	1.69545	1.728	1.75286	1.76947	1.77724	1.77562	1.76399	1.74182	1.70852	1.66348	1.60617	1.53602	1.45237	1.35474	1.24256	1.11511	0.97198	0.812599	0.636166	0.442314	0.230589
0	0.004704	0.018432	0.040608	0.070656	0.108	0.152064	0.202272	0.258048	0.318816	0.384	0.453024	0.525312	0.600288	0.677376	0.755999	0.835583	0.915551	0.995327	1.07433	1.152	1.22774	1.30099	1.37117	1.43769	1.5	1.5575	1.60963	1.65581	1.69545	1.728	1.75286	1.76947	1.77724	1.77562	1.764	1.74182	1.70852	1.66348	1.60617	1.53602	1.45237	1.35474	1.24256	1.11512	0.971975	0.812595	0.636176	0.442313	0.230574
0	0.004704	0.018432	0.040608	0.070656	0.108	0.152064	0.202272	0.258048	0.318816	0.384	0.453024	0.525312	0.600288	0.677376	0.755999	0.835583	0.915551	0.995327	1.07433	1.152	1.22774	1.30099	1.37117	1.43769	1.5	1.5575	1.60963	1.65581	1.69545	1.728	1.75286	1.76947	1.77724	1.77562	1.764	1.74182	1.70852	1.66348	1.60617	1.53601	1.45238	1.35473	1.24256	1.11512	0.971971	0.81259	0.636184	0.442312	0.23056
0	0.004704	0.018432	0.040608	0.070656	0.108	0.152064	0.202272	0.258048	0.318816	0.384	0.453024	0.525312	0.600288	0.677376	0.756	0.835583	0.915551	0.995327	1.07433	1.152	1.22774	1.30099	1.37117	1.43769	1.5	1.5575	1.60963	1.65581	1.69545	1.728	1.75286	1.76947	1.77724	1.77562	1.764	1.74182	1.70851	1.66349	1.60616	1.53601	1.45238	1.35473	1.24255	1.11513	0.971969	0.812585	0.636193	0.442313	0.230547
0	0.004704	0.018432	0.040608	0.070656	0.108	0.152064	0.202272	0.258048	0.318816	0.384	0.453024	0.525312	0.600288	0.677376	0.756	0.835583	0.915551	0.995327	1.07434	1.152	1.22774	1.30099	1.37117	1.43769	1.5	1.5575	1.60963	1.65581	1.69545	1.728	1.75286	1.76947	1.77724	1.77562	1.764	1.74182	1.70851	1.66349	1.60616	1.53601	1.45238	1.35473	1.24255	1.11514	0.971967	0.812579	0.6362	0.442314	0.230535
0	0.004704	0.018432	0.040608	0.070656	0.108	0.152064	0.202272	0.258048	0.318816	0.384	0.453024	0.525312	0.600288	0.677376	0.756	0.835584	0.915551	0.995327	1.07434	1.152	1.22774	1.30099	1.37117	1.43769	1.5	1.5575	1.60963	1.65581	1.69545	1.728	1.75286	1.76947	1.77724	1.77561	1.764	1.74182	1.70851	1.66349	1.60617	1.53601	1.45239	1.35473	1.24255	1.11514	0.971967	0.812572	0.636206	0.442317	0.230524
0	0.004704	0.018432	0.040608	0.070656	0.108	0.152064	0.202272	0.258048	0.318816	0.384	0.453024	0.525312	0.600288	0.677376	0.756	0.835584	0.915551	0.995327	1.07434	1.152	1.22774	1.30099	1.37117	1.43769	1.5	1.5575	1.60963	1.65581	1.69545	1.728	1.75286	1.76947	1.77724	1.77561	1.764	1.74182	1.70851	1.66349	1.60617	1.536	1.45239	1.35473	1.24254	1.11515	0.971968	0.812566	0.636211	0.44232	0.230515
0	0.004704	0.018432	0.040608	0.070656	0.108	0.152064	0.202272	0.258048	0.318816	0.384	0.453024	0.525312	0.600288	0.677376	0.756	0.835584	0.915551	0.995327	1.07434	1.152	1.22774	1.30099	1.37117	1.43769	1.5	1.5575	1.60963	1.65581	1.69545	1.728	1.75286	1.76947	1.77724	1.77561	1.764	1.74182	1.70851	1.66349	1.60617	1.536	1.45239	1.35473	1.24254	1.11515	0.97197	0.812559	0.636215	0.442324	0.230507
0	0.004704	0.018432	0.040608	0.070656	0.108	0.152064	0.202272	0.258048	0.318816	0.384	0.453024	0.525312	0.600288	0.677376	0.756	0.835584	0.915552	0.995327	1.07434	1.152	1.22774	1.30099	1.37117	1.43769	1.5	1.5575	1.60963	1.65581	1.69545	1.728	1.75286	1.76947	1.77724	1.77561	1.764	1.74182	1.70851	1.66349	1.60617	1.536	1.45239	1.35474	1.24253	1.11515	0.971973	0.812553	0.636218	0.442328	0.230499
0	0.004704	0.018432	0.040608	0.070656	0.108	0.152064	0.202272	0.258048	0.318816	0.384	0.453024	0.525312	0.600288	0.677376	0.756	0.835584	0.915552	0.995327	1.07434	1.152	1.22774	1.30099	1.37117	1.43769	1.5	1.5575	1.60963	1.65581	1.69545	1.728	1.75286	1.76947	1.77725	1.77561	1.764	1.74182	1.70851	1.66349	1.60617	1.536	1.45239	1.35474	1.24253	1.11515	0.971976	0.812548	0.63622	0.442333	0.230493
0	0.004704	0.018432	0.040608	0.070656	0.108	0.152064	0.202272	0.258048	0.318816	0.384	0.453024	0.525312	0.600288	0.677376	0.756	0.835584	0.915552	0.995328	1.07434	1.152	1.22774	1.30099	1.37117	1.43769	1.5	1.5575	1.60963	1.65581	1.69545	1.728	1.75286	1.76947	1.77725	1.77561	1.764	1.74182	1.70851	1.66349	1.60617	1.536	1.45239	1.35474	1.24253	1.11515	0.97198	0.812542	0.636221	0.442339	0.230487
0	0.004704	0.018432	0.040608	0.070656	0.108	0.152064	0.202272	0.258048	0.318816	0.384	0.453024	0.525312	0.600288	0.677376	0.756	0.835584	0.915552	0.995328	1.07434	1.152	1.22774	1.30099	1.37117	1.4377	1.5	1.5575	1.60963	1.65581	1.69545	1.728	1.75286	1.76947	1.77725	1.77561	1.764	1.74182	1.70851	1.66349	1.60617	1.536	1.45239	1.35474	1.24252	1.11515	0.971984	0.812538	0.636221	0.442344	0.230482
0	0.004704	0.018432	0.040608	0.070656	0.108	0.152064	0.202272	0.258048	0.318816	0.384	0.453024	0.525312	0.600288	0.677376	0.756	0.835584	0.915552	0.995328	1.07434	1.152	1.22774	1.30099	1.37117	1.4377	1.5	1.5575	1.60963	1.65581	1.69545	1.728	1.75286	1.76947	1.77725	1.77561	1.764	1.74182	1.70851	1.66349	1.60617	1.536	1.45239	1.35475	1.24252	1.11515	0.971988	0.812534	0.636221	0.44235	0.230478
0	0.004704	0.018432	0.040608	0.070656	0.108	0.152064	0.202272	0.258048	0.318816	0.384	0.453024	0.525312	0.600288	0.677376	0.756	0.835584	0.915552	0.995328	1.07434	1.152	1.22774	1.30099	1.37117	1.4377	1.5	1.5575	1.60963	1.65581	1.69546	1.728	1.75286	1.76947	1.77725	1.77561	1.764	1.74182	1.70851	1.66349	1.60617	1.536	1.45239	1.35475	1.24252	1.11515	0.971992	0.812531	0.636219	0.442355	0.230475
0	0.004704	0.018432	0.040608	0.070656	0.108	0.152064	0.202272	0.258048	0.318816	0.384	0.453024	0.525312	0.600288	0.677376	0.756	0.835584	0.915552	0.995328	1.07434	1.152	1.22774	1.30099	1.37117	1.4377	1.5	1.5575	1.60963	1.65581	1.69546	1.728	1.75286	1.76947	1.77725	1.77561	1.764	1.74182	1.70851	1.66349	1.60618	1.536	1.45239	1.35475	1.24252	1.11515	0.971995	0.812529	0.636216	0.44236	0.230472
0	0.004704	0.018432	0.040608	0.070656	0.108	0.152064	0.202272	0.258048	0.318816	0.384	0.453024	0.525312	0.600288	0.677376	0.756	0.835584	0.915552	0.995328	1.07434	1.152	1.22774	1.30099	1.37117	1.4377	1.5	1.5575	1.60963	1.65581	1.69546	1.728	1.75286	1.76947	1.77725	1.77561	1.764	1.74182	1.70851	1.66349	1.60618	1.536	1.45239	1.35475	1.24252	1.11515	0.971999	0.812528	0.636214	0.442365	0.230471
0	0.004704	0.018432	0.040608	0.070656	0.108	0.152064	0.202272	0.258048	0.318816	0.384	0.453024	0.525312	0.600288	0.677376	0.756	0.835584	0.915552	0.995328	1.07434	1.152	1.22774	1.30099	1.37117	1.4377	1.5	1.5575	1.60963	1.65581	1.69546	1.728	1.75286	1.76947	1.77725	1.77561	1.764	1.74182	1.70851	1.66349	1.60618	1.536	1.45239	1.35475	1.24252	1.11515	0.972001	0.812527	0.63621	0.44237	0.23047
0	0.004704	0.018432	0.040608	0.070656	0.108	0.152064	0.202272	0.258048	0.318816	0.384	0.453024	0.525312	0.600288	0.677376	0.756	0.835584	0.915552	0.995328	1.07434	1.152	1.22774	1.30099	1.37117	1.4377	1.5	1.5575	1.60963	1.65581	1.69546	1.728	1.75286	1.76947	1.77725	1.77561	1.764	1.74182	1.70851	1.66349	1.60618	1.536	1.45239	1.35475	1.24252	1.11514	0.972004	0.812527	0.636207	0.442374	0.23047
0	0.004704	0.018432	0.040608	0.070656	0.108	0.152064	0.202272	0.258048	0.318816	0.384	0.453024	0.525312	0.600288	0.677376	0.756	0.835584	0.915552	0.995328	1.07434	1.152	1.22774	1.30099	1.37117	1.4377	1.5	1.5575	1.60963	1.65581	1.69546	1.728	1.75286	1.76947	1.77725	1.77561	1.764	1.74182	1.70851	1.66349	1.60618	1.536	1.45239	1.35476	1.24252	1.11514	0.972006	0.812528	0.636203	0.442377	0.230471
0	0.004704	0.018432	0.040608	0.070656	0.108	0.152064	0.202272	0.258048	0.318816	0.384	0.453024	0.525312	0.600288	0.677376	0.756	0.835584	0.915552	0.995328	1.07434	1.152	1.22774	1.30099	1.37117	1.4377	1.5	1.5575	1.60963	1.65581	1.69546	1.728	1.75286	1.76947	1.77725	1.77561	1.764	1.74182	1.70851	1.66349	1.60618	1.536	1.45238	1.35476	1.24252	1.11514	0.972007	0.812529	0.6362	0.44238	0.230472
0	0.004704	0.018432	0.040608	0.070656	0.108	0.152064	0.202272	0.258048	0.318816	0.384	0.453024	0.525312	0.600288	0.677376	0.756	0.835584	0.915552	0.995328	1.07434	1.152	1.22774	1.30099	1.37117	1.4377	1.5	1.5575	1.60963	1.65581	1.69546	1.728	1.75286	1.76947	1.77725	1.77561	1.764	1.74182	1.70851	1.66349	1.60618	1.536	1.45238	1.35476	1.24252	1.11514	0.972008	0.812531	0.636196	0.442382	0.230474
0	0.004704	0.018432	0.040608	0.070656	0.108	0.152064	0.202272	0.258048	0.318816	0.384	0.453024	0.525312	0.600288	0.677376	0.756	0.835584	0.915552	0.995328	1.07434	1.152	1.22774	1.30099	1.37117	1.4377	1.5	1.5575	1.60963	1.65581	1.69546	1.728	1.75286	1.76947	1.77725	1.77561	1.764	1.74182	1.70851	1.66349	1.60618	1.536	1.45238	1.35476	1.24252	1.11514	0.972009	0.812533	0.636193	0.442383	0.230477
0	0.004704	0.018432	0.040608	0.070656	0.108	0.152064	0.202272	0.258048	0.318816	0.384	0.453024	0.525312	0.600288	0.677376	0.756	0.835584	0.915552	0.995328	1.07434	1.152	1.22774	1.30099	1.37117	1.4377	1.5	1.5575	1.60963	1.65581	1.69546	1.728	1.75286	1.76947	1.77725	1.77562	1.764	1.74182	1.70851	1.66349	1.60618	1.536	1.45238	1.35476	1.24252	1.11513	0.972009	0.812535	0.636191	0.442383	0.23048
0	0.004704	0.018432	0.040608	0.070656	0.108	0.152064	0.202272	0.258048	0.318816	0.384	0.453024	0.525312	0.600288	0.677376	0.756	0.835584	0.915552	0.995328	1.07434	1.152	1.22774	1.30099	1.37117	1.4377	1.5	1.5575	1.60963	1.65581	1.69546	1.728	1.75286	1.76947	1.77725	1.77562	1.764	1.74182	1.70851	1.66349	1.60618	1.536	1.45238	1.35476	1.24252	1.11513	0.972008	0.812537	0.636188	0.442383	0.230483
0	0.004704	0.018432	0.040608	0.070656	0.108	0.152064	0.202272	0.258048	0.318816	0.384	0.453024	0.525312	0.600288	0.677376	0.756	0.835584	0.915552	0.995328	1.07434	1.152	1.22774	1.30099	1.37117	1.4377	1.5	1.5575	1.60963	1.65581	1.69546	1.728	1.75286	1.76947	1.77725	1.77562	1.764	1.74182	1.70851	1.66349	1.60618	1.536	1.45238	1.35476	1.24253	1.11513	0.972008	0.812539	0.636186	0.442383	0.230486
0	0.004704	0.018432	0.040608	0.070656	0.108	0.152064	0.202272	0.258048	0.318816	0.384	0.453024	0.525312	0.600288	0.677376	0.756	0.835584	0.915552	0.995328	1.07434	1.152	1.22774	1.30099	1.37117	1.4377	1.5	1.5575	1.60963	1.65581	1.69546	1.728	1.75286	1.76947	1.77725	1.77562	1.764	1.74182	1.70851	1.66349	1.60618	1.536	1.45238	1.35476	1.24253	1.11513	0.972007	0.812541	0.636185	0.442382	0.230489
0	0.004704	0.018432	0.040608	0.070656	0.108	0.152064	0.202272	0.258048	0.318816	0.384	0.453024	0.525312	0.600288	0.677376	0.756	0.835584	0.915552	0.995328	1.07434	1.152	1.22774	1.30099	1.37117	1.4377	1.5	1.5575	1.60963	1.65581	1.69546	1.728	1.75286	1.76947	1.77725	1.77562	1.764	1.74182	1.70851	1.66349	1.60618	1.536	1.45238	1.35475	1.24253	1.11513	0.972006	0.812543	0.636184	0.44238	0.230492
0	0.004704	0.018432	0.040608	0.070656	0.108	0.152064	0.202272	0.258048	0.318816	0.384	0.453024	0.525312	0.600288	0.677376	0.756	0.835584	0.915552	0.995328	1.07434	1.152	1.22774	1.30099	1.37117	1.4377	1.5	1.5575	1.60963	1.65581	1.69546	1.728	1.75286	1.76947	1.77725	1.77562	1.764	1.74182	1.70851	1.66349	1.60618	1.536	1.45238	1.35475	1.24253	1.11513	0.972005	0.812544	0.636184	0.442378	0.230495
0	0.004704	0.018432	0.040608	0.070656	0.108	0.152064	0.202272	0.258048	0.318816	0.384	0.453024	0.525312	0.600288	0.677376	0.756	0.835584	0.915552	0.995328	1.07434	1.152	1.22774	1.30099	1.37117	1.4377	1.5	1.5575	1.60963	1.65581	1.69546	1.728	1.75286	1.76947	1.77725	1.77562	1.764	1.74182	1.70851	1.66349	1.60618	1.536	1.45238	1.35475	1.24253	1.11513	0.972004	0.812545	0.636184	0.442377	0.230497
0	0.004704	0.018432	0.040608	0.070656	0.108	0.152064	0.202272	0.258048	0.318816	0.384	0.453024	0.525312	0.600288	0.677376	0.756	0.835584	0.915552	0.995328	1.07434	1.152	1.22774	1.30099	1.37117	1.4377	1.5	1.5575	1.60963	1.65581	1.69546	1.728	1.75286	1.76947	1.77725	1.77562	1.764	1.74182	1.70851	1.66349	1.60618	1.536	1.45238	1.35475	1.24253	1.11513	0.972003	0.812546	0.636184	0.442375	0.230499
0	0.004704	0.018432	0.040608	0.070656	0.108	0.152064	0.202272	0.258048	0.318816	0.384	0.453024	0.525312	0.600288	0.677376	0.756	0.835584	0.915552	0.995328	1.07434	1.152	1.22774	1.30099	1.37117	1.4377	1.5	1.5575	1.60963	1.65581	1.69546	1.728	1.75286	1.76947	1.77725	1.77562	1.764	1.74182	1.70851	1.66349	1.60618	1.536	1.45238	1.35475	1.24253	1.11513	0.972002	0.812547	0.636184	0.442373	0.230501
0	0.004704	0.018432	0.040608	0.070656	0.108	0.152064	0.202272	0.258048	0.318816	0.384	0.453024	0.525312	0.600288	0.677376	0.756	0.835584	0.915552	0.995328	1.07434	1.152	1.22774	1.30099	1.37117	1.4377	1.5	1.5575	1.60963	1.65581	1.69546	1.728	1.75286	1.76947	1.77725	1.77562	1.764	1.74182	1.70851	1.66349	1.60618	1.536	1.45238	1.35475	1.24253	1.11513	0.972001	0.812548	0.636185	0.442371	0.230502
0	0.004704	0.018432	0.040608	0.070656	0.108	0.152064	0.202272	0.258048	0.318816	0.384	0.453024	0.525312	0.600288	0.677376	0.756	0.835584	0.915552	0.995328	1.07434	1.152	1.22774	1.30099	1.37117	1.4377	1.5	1.5575	1.60963	1.65581	1.69546	1.728	1.75286	1.76947	1.77725	1.77562	1.764	1.74182	1.70851	1.66349	1.60618	1.536	1.45238	1.35475	1.24253	1.11513	0.972	0.812548	0.636186	0.442369	0.230503
0	0.004704	0.018432	0.040608	0.070656	0.108	0.152064	0.202272	0.258048	0.318816	0.384	0.453024	0.525312	0.600288	0.677376	0.756	0.835584	0.915552	0.995328	1.07434	1.152	1.22774	1.30099	1.37117	1.4377	1.5	1.5575	1.60963	1.65581	1.69546	1.728	1.75286	1.76947	1.77725	1.77562	1.764	1.74182	1.70851	1.66349	1.60618	1.536	1.45238	1.35475	1.24253	1.11513	0.972	0.812548	0.636187	0.442368	0.230504
0	0.004704	0.018432	0.040608	0.070656	0.108	0.152064	0.202272	0.258048	0.318816	0.384	0.453024	0.525312	0.600288	0.677376	0.756	0.835584	0.915552	0.995328	1.07434	1.152	1.22774	1.30099	1.37117	1.4377	1.5	1.5575	1.60963	1.65581	1.69546	1.728	1.75286	1.76947	1.77725	1.77562	1.764	1.74182	1.70851	1.66349	1.60618	1.536	1.45238	1.35475	1.24253	1.11513	0.971999	0.812548	0.636188	0.442367	0.230504
0	0.004704	0.018432	0.040608	0.070656	0.108	0.152064	0.202272	0.258048	0.318816	0.384	0.453024	0.525312	0.600288	0.677376	0.756	0.835584	0.915552	0.995328	1.07434	1.152	1.22774	1.30099	1.37117	1.4377	1.5	1.5575	1.60963	1.65581	1.69546	1.728	1.75286	1.76947	1.77725	1.77562	1.764	1.74182	1.70851	1.66349	1.60618	1.536	1.45238	1.35475	1.24253	1.11513	0.971999	0.812548	0.636189	0.442366	0.230504
0	0.004704	0.018432	0.040608	0.070656	0.108	0.152064	0.202272	0.258048	0.318816	0.384	0.453024	0.525312	0.600288	0.677376	0.756	0.835584	0.915552	0.995328	1.07434	1.152	1.22774	1.30099	1.37117	1.4377	1.5	1.5575	1.60963	1.65581	1.69546	1.728	1.75286	1.76947	1.77725	1.77562	1.764	1.74182	1.70851	1.66349	1.60618	1.536	1.45238	1.35475	1.24253	1.11514	0.971998	0.812547	0.63619	0.442365	0.230503
0	0.004704	0.018432	0.040608	0.070656	0.108	0.152064	0.202272	0.258048	0.318816	0.384	0.453024	0.525312	0.600288	0.677376	0.756	0.835584	0.915552	0.995328	1.07434	1.152	1.22774	1.30099	1.37117	1.4377	1.5	1.5575	1.60963	1.65581	1.69546	1.728	1.75286	1.76947	1.77725	1.77562	1.764	1.74182	1.70851	1.66349	1.60618	1.536	1.45238	1.35475	1.24253	1.11514	0.971998	0.812547	0.636191	0.442364	0.230502
0	0.004704	0.018432	0.040608	0.070656	0.108	0.152064	0.202272	0.258048	0.318816	0.384	0.453024	0.525312	0.600288	0.677376	0.756	0.835584	0.915552	0.995328	1.07434	1.152	1.22774	1.30099	1.37117	1.4377	1.5	1.5575	1.60963	1.65581	1.69546	1.728	1.75286	1.76947	1.77725	1.77562	1.764	1.74182	1.70851	1.66349	1.60618	1.536	1.45238	1.35475	1.24253	1.11514	0.971998	0.812547	0.636192	0.442364	0.230502
0	0.004704	0.018432	0.040608	0.070656	0.108	0.152064	0.202272	0.258048	0.318816	0.384	0.453024	0.525312	0.600288	0.677376	0.756	0.835584	0.915552	0.995328	1.07434	1.152	1.22774	1.30099	1.37117	1.4377	1.5	1.5575	1.60963	1.65581	1.69546	1.728	1.75286	1.76947	1.77725	1.77562	1.764	1.74182	1.70851	1.66349	1.60618	1.536	1.45238	1.35475	1.24253	1.11514	0.971998	0.812546	0.636192	0.442364	0.230501
0	0.004704	0.018432	0.040608	0.070656	0.108	0.152064	0.202272	0.258048	0.318816	0.384	0.453024	0.525312	0.600288	0.677376	0.756	0.835584	0.915552	0.995328	1.07434	1.152	1.22774	1.30099	1.37117	1.4377	1.5	1.5575	1.60963	1.65581	1.69546	1.728	1.75286	1.76947	1.77725	1.77562	1.764	1.74182	1.70851	1.66349	1.60618	1.536	1.45238	1.35475	1.24253	1.11514	0.971998	0.812546	0.636193	0.442364	0.2305
0	0.004704	0.018432	0.040608	0.070656	0.108	0.152064	0.202272	0.258048	0.318816	0.384	0.453024	0.525312	0.600288	0.677376	0.756	0.835584	0.915552	0.995328	1.07434	1.152	1.22774	1.30099	1.37117	1.4377	1.5	1.5575	1.60963	1.65581	1.69546	1.728	1.75286	1.76947	1.77725	1.77562	1.764	1.74182	1.70851	1.66349	1.60618	1.536	1.45238	1.35475	1.24253	1.11514	0.971998	0.812545	0.636193	0.442364	0.230499
0	0.004704	0.018432	0.040608	0.070656	0.108	0.152064	0.202272	0.258048	0.318816	0.384	0.453024	0.525312	0.600288	0.677376	0.756	0.835584	0.915552	0.995328	1.07434	1.152	1.22774	1.30099	1.37117	1.4377	1.5	1.5575	1.60963	1.65581	1.69546	1.728	1.75286	1.76947	1.77725	1.77562	1.764	1.74182	1.70851	1.66349	1.60618	1.536	1.45238	1.35475	1.24253	1.11514	0.971999	0.812545	0.636194	0.442365	0.230498
0	0.004704	0.018432	0.040608	0.070656	0.108	0.152064	0.202272	0.258048	0.318816	0.384	0.453024	0.525312	0.600288	0.677376	0.756	0.835584	0.915552	0.995328	1.07434	1.152	1.22774	1.30099	1.37117	1.4377	1.5	1.5575	1.60963	1.65581	1.69546	1.728	1.75286	1.76947	1.77725	1.77562	1.764	1.74182	1.70851	1.66349	1.60618	1.536	1.45238	1.35475	1.24253	1.11514	0.971999	0.812544	0.636194	0.442365	0.230497
0	0.004704	0.018432	0.040608	0.070656	0.108	0.152064	0.202272	0.258048	0.318816	0.384	0.453024	0.525312	0.600288	0.677376	0.756	0.835584	0.915552	0.995328	1.07434	1.152	1.22774	1.30099	1.37117	1.4377	1.5	1.5575	1.60963	1.65581	1.69546	1.728	1.75286	1.76947	1.77725	1.77562	1.764	1.74182	1.70851	1.66349	1.60618	1.536	1.45238	1.35475	1.24253	1.11514	0.971999	0.812544	0.636194	0.442365	0.230496
0	0.004704	0.018432	0.040608	0.070656	0.108	0.152064	0.202272	0.258048	0.318816	0.384	0.453024	0.525312	0.600288	0.677376	0.756	0.835584	0.915552	0.995328	1.07434	1.152	1.22774	1.30099	1.37117	1.4377	1.5	1.5575	1.60963	1.65581	1.69546	1.728	1.75286	1.76947	1.77725	1.77562	1.764	1.74182	1.70851	1.66349	1.60618	1.536	1.45238	1.35475	1.24253	1.11514	0.971999	0.812544	0.636194	0.442366	0.230496
0	0.004704	0.018432	0.040608	0.070656	0.108	0.152064	0.202272	0.258048	0.318816	0.384	0.453024	0.525312	0.600288	0.677376	0.756	0.835584	0.915552	0.995328	1.07434	1.152	1.22774	1.30099	1.37117	1.4377	1.5	1.5575	1.60963	1.65581	1.69546	1.728	1.75286	1.76947	1.77725	1.77562	1.764	1.74182	1.70851	1.66349	1.60618	1.536	1.45238	1.35475	1.24253	1.11514	0.971999	0.812543	0.636194	0.442366	0.230495
0	0.004704	0.018432	0.040608	0.070656	0.108	0.152064	0.202272	0.258048	0.318816	0.384	0.453024	0.525312	0.600288	0.677376	0.756	0.835584	0.915552	0.995328	1.07434	1.152	1.22774	1.30099	1.37117	1.4377	1.5	1.5575	1.60963	1.65581	1.69546	1.728	1.75286	1.76947	1.77725	1.77562	1.764	1.74182	1.70851	1.66349	1.60618	1.536	1.45238	1.35475	1.24253	1.11514	0.972	0.812543	0.636194	0.442367	0.230495
0	0.004704	0.018432	0.040608	0.070656	0.108	0.152064	0.202272	0.258048	0.318816	0.384	0.453024	0.525312	0.600288	0.677376	0.756	0.835584	0.915552	0.995328	1.07434	1.152	1.22774	1.30099	1.37117	1.4377	1.5	1.5575	1.60963	1.65581	1.69546	1.728	1.75286	1.76947	1.77725	1.77562	1.764	1.74182	1.70851	1.66349	1.60618	1.536	1.45238	1.35475	1.24253	1.11514	0.972	0.812543	0.636193	0.442367	0.230494
0	0.004704	0.018432	0.040608	0.070656	0.108	0.152064	0.202272	0.258048	0.318816	0.384	0.453024	0.525312	0.600288	0.677376	0.756	0.835584	0.915552	0.995328	1.07434	1.152	1.22774	1.30099	1.37117	1.4377	1.5	1.5575	1.60963	1.65581	1.69546	1.728	1.75286	1.76947	1.77725	1.77562	1.764	1.74182	1.70851	1.66349	1.60618	1.536	1.45238	1.35475	1.24253	1.11514	0.972	0.812543	0.636193	0.442368	0.230494
0	0.004704	0.018432	0.040608	0.070656	0.108	0.152064	0.202272	0.258048	0.318816	0.384	0.453024	0.525312	0.600288	0.677376	0.756	0.835584	0.915552	0.995328	1.07434	1.152	1.22774	1.30099	1.37117	1.4377	1.5	1.5575	1.60963	1.65581	1.69546	1.728	1.75286	1.76947	1.77725	1.77562	1.764	1.74182	1.70851	1.66349	1.60618	1.536	1.45238	1.35475	1.24253	1.11514	0.972	0.812543	0.636193	0.442368	0.230494
0	0.004704	0.018432	0.040608	0.070656	0.108	0.152064	0.202272	0.258048	0.318816	0.384	0.453024	0.525312	0.600288	0.677376	0.756	0.835584	0.915552	0.995328	1.07434	1.152	1.22774	1.30099	1.37117	1.4377	1.5	1.5575	1.60963	1.65581	1.69546	1.728	1.75286	1.76947	1.77725	1.77562	1.764	1.74182	1.70851	1.66349	1.60618	1.536	1.45238	1.35475	1.24253	1.11514	0.972	0.812543	0.636193	0.442368	0.230494
0	0.004704	0.018432	0.040608	0.070656	0.108	0.152064	0.202272	0.258048	0.318816	0.384	0.453024	0.525312	0.600288	0.677376	0.756	0.835584	0.915552	0.995328	1.07434	1.152	1.22774	1.30099	1.37117	1.4377	1.5	1.5575	1.60963	1.65581	1.69546	1.728	1.75286	1.76947	1.77725	1.77562	1.764	1.74182	1.70851	1.66349	1.60618	1.536	1.45238	1.35475	1.24253	1.11514	0.972	0.812543	0.636193	0.442369	0.230494
0	0.004704	0.018432	0.040608	0.070656	0.108	0.152064	0.202272	0.258048	0.318816	0.384	0.453024	0.525312	0.600288	0.677376	0.756	0.835584	0.915552	0.995328	1.07434	1.152	1.22774	1.30099	1.37117	1.4377	1.5	1.5575	1.60963	1.65581	1.69546	1.728	1.75286	1.76947	1.77725	1.77562	1.764	1.74182	1.70851	1.66349	1.60618	1.536	1.45238	1.35475	1.24253	1.11514	0.972	0.812543	0.636192	0.442369	0.230494
0	0.004704	0.018432	0.040608	0.070656	0.108	0.152064	0.202272	0.258048	0.318816	0.384	0.453024	0.525312	0.600288	0.677376	0.756	0.835584	0.915552	0.995328	1.07434	1.152	1.22774	1.30099	1.37117	1.4377	1.5	1.5575	1.60963	1.65581	1.69546	1.728	1.75286	1.76947	1.77725	1.77562	1.764	1.74182	1.70851	1.66349	1.60618	1.536	1.45238	1.35475	1.24253	1.11514	0.972	0.812543	0.636192	0.442369	0.230495
0	0.004704	0.018432	0.040608	0.070656	0.108	0.152064	0.202272	0.258048	0.318816	0.384	0.453024	0.525312	0.600288	0.677376	0.756	0.835584	0.915552	0.995328	1.07434	1.152	1.22774	1.30099	1.37117	1.4377	1.5	1.5575	1.60963	1.65581	1.69546	1.728	1.75286	1.76947	1.77725	1.77562	1.764	1.74182	1.70851	1.66349	1.60618	1.536	1.45238	1.35475	1.24253	1.11514	0.972	0.812543	0.636192	0.442369	0.230495
0	0.004704	0.018432	0.040608	0.070656	0.108	0.152064	0.202272	0.258048	0.318816	0.384	0.453024	0.525312	0.600288	0.677376	0.756	0.835584	0.915552	0.995328	1.07434	1.152	1.22774	1.30099	1.37117	1.4377	1.5	1.5575	1.60963	1.65581	1.69546	1.728	1.75286	1.76947	1.77725	1.77562	1.764	1.74182	1.70851	1.66349	1.60618	1.536	1.45238	1.35475	1.24253	1.11514	0.972	0.812544	0.636192	0.442369	0.230495
0	0.004704	0.018432	0.040608	0.070656	0.108	0.152064	0.202272	0.258048	0.318816	0.384	0.453024	0.525312	0.600288	0.677376	0.756	0.835584	0.915552	0.995328	1.07434	1.152	1.22774	1.30099	1.37117	1.4377	1.5	1.5575	1.60963	1.65581	1.69546	1.728	1.75286	1.76947	1.77725	1.77562	1.764	1.74182	1.70851	1.66349	1.60618	1.536	1.45238	1.35475	1.24253	1.11514	0.972	0.812544	0.636192	0.442369	0.230495
0	0.004704	0.018432	0.040608	0.070656	0.108	0.152064	0.202272	0.258048	0.318816	0.384	0.453024	0.525312	0.600288	0.677376	0.756	0.835584	0.915552	0.995328	1.07434	1.152	1.22774	1.30099	1.37117	1.4377	1.5	1.5575	1.60963	1.65581	1.69546	1.728	1.75286	1.76947	1.77725	1.77562	1.764	1.74182	1.70851	1.66349	1.60618	1.536	1.45238	1.35475	1.24253	1.11514	0.972	0.812544	0.636192	0.442369	0.230495
0	0.004704	0.018432	0.040608	0.070656	0.108	0.152064	0.202272	0.258048	0.318816	0.384	0.453024	0.525312	0.600288	0.677376	0.756	0.835584	0.915552	0.995328	1.07434	1.152	1.22774	1.30099	1.37117	1.4377	1.5	1.5575	1.60963	1.65581	1.69546	1.728	1.75286	1.76947	1.77725	1.77562	1.764	1.74182	1.70851	1.66349	1.60618	1.536	1.45238	1.35475	1.24253	1.11514	0.972	0.812544	0.636192	0.442369	0.230496
0	0.004704	0.018432	0.040608	0.070656	0.108	0.152064	0.202272	0.258048	0.318816	0.384	0.453024	0.525312	0.600288	0.677376	0.756	0.835584	0.915552	0.995328	1.07434	1.152	1.22774	1.30099	1.37117	1.4377	1.5	1.5575	1.60963	1.65581	1.69546	1.728	1.75286	1.76947	1.77725	1.77562	1.764	1.74182	1.70851	1.66349	1.60618	1.536	1.45238	1.35475	1.24253	1.11514	0.972	0.812544	0.636192	0.442369	0.230496
0	0.004704	0.018432	0.040608	0.070656	0.108	0.152064	0.202272	0.258048	0.318816	0.384	0.453024	0.525312	0.600288	0.677376	0.756	0.835584	0.915552	0.995328	1.07434	1.152	1.22774	1.30099	1.37117	1.4377	1.5	1.5575	1.60963	1.65581	1.69546	1.728	1.75286	1.76947	1.77725	1.77562	1.764	1.74182	1.70851	1.66349	1.60618	1.536	1.45238	1.35475	1.24253	1.11514	0.972	0.812544	0.636192	0.442368	0.230496
0	0.004704	0.018432	0.040608	0.070656	0.108	0.152064	0.202272	0.258048	0.318816	0.384	0.453024	0.525312	0.600288	0.677376	0.756	0.835584	0.915552	0.995328	1.07434	1.152	1.22774	1.30099	1.37117	1.4377	1.5	1.5575	1.60963	1.65581	1.69546	1.728	1.75286	1.76947	1.77725	1.77562	1.764	1.74182	1.70851	1.66349	1.60618	1.536	1.45238	1.35475	1.24253	1.11514	0.972	0.812544	0.636192	0.442368	0.230496
0	0.004704	0.018432	0.040608	0.070656	0.108	0.152064	0.202272	0.258048	0.318816	0.384	0.453024	0.525312	0.600288	0.677376	0.756	0.835584	0.915552	0.995328	1.07434	1.152	1.22774	1.30099	1.37117	1.4377	1.5	1.5575	1.60963	1.65581	1.69546	1.728	1.75286	1.76947	1.77725	1.77562	1.764	1.74182	1.70851	1.66349	1.60618	1.536	1.45238	1.35475	1.24253	1.11514	0.972	0.812544	0.636192	0.442368	0.230496
0	0.004704	0.018432	0.040608	0.070656	0.108	0.152064	0.202272	0.258048	0.318816	0.384	0.453024	0.525312	0.600288	0.677376	0.756	0.835584	0.915552	0.995328	1.07434	1.152	1.22774	1.30099	1.37117	1.4377	1.5	1.5575	1.60963	1.65581	1.69546	1.728	1.75286	1.76947	1.77725	1.77562	1.764	1.74182	1.70851	1.66349	1.60618	1.536	1.45238	1.35475	1.24253	1.11514	0.972	0.812544	0.636192	0.442368	0.230496
0	0.004704	0.018432	0.040608	0.070656	0.108	0.152064	0.202272	0.258048	0.318816	0.384	0.453024	0.525312	0.600288	0.677376	0.756	0.835584	0.915552	0.995328	1.07434	1.152	1.22774	1.30099	1.37117	1.4377	1.5	1.5575	1.60963	1.65581	1.69546	1.728	1.75286	1.76947	1.77725	1.77562	1.764	1.74182	1.70851	1.66349	1.60618	1.536	1.45238	1.35475	1.24253	1.11514	0.972	0.812544	0.636192	0.442368	0.230496
0	0.004704	0.018432	0.040608	0.070656	0.108	0.152064	0.202272	0.258048	0.318816	0.384	0.453024	0.525312	0.600288	0.677376	0.756	0.835584	0.915552	0.995328	1.07434	1.152	1.22774	1.30099	1.37117	1.4377	1.5	1.5575	1.60963	1.65581	1.69546	1.728	1.75286	1.76947	1.77725	1.77562	1.764	1.74182	1.70851	1.66349	1.60618	1.536	1.45238	1.35475	1.24253	1.11514	0.972	0.812544	0.636192	0.442368	0.230496
0	0.004704	0.018432	0.040608	0.070656	0.108	0.152064	0.202272	0.258048	0.318816	0.384	0.453024	0.525312	0.600288	0.677376	0.756	0.835584	0.915552	0.995328	1.07434	1.152	1.22774	1.30099	1.37117	1.4377	1.5	1.5575	1.60963	1.65581	1.69546	1.728	1.75286	1.76947	1.77725	1.77562	1.764	1.74182	1.70851	1.66349	1.60618	1.536	1.45238	1.35475	1.24253	1.11514	0.972	0.812544	0.636192	0.442368	0.230496
0	0.004704	0.018432	0.040608	0.070656	0.108	0.152064	0.202272	0.258048	0.318816	0.384	0.453024	0.525312	0.600288	0.677376	0.756	0.835584	0.915552	0.995328	1.07434	1.152	1.22774	1.30099	1.37117	1.4377	1.5	1.5575	1.60963	1.65581	1.69546	1.728	1.75286	1.76947	1.77725	1.77562	1.764	1.74182	1.70851	1.66349	1.60618	1.536	1.45238	1.35475	1.24253	1.11514	0.972	0.812544	0.636192	0.442368	0.230496
0	0.004704	0.018432	0.040608	0.070656	0.108	0.152064	0.202272	0.258048	0.318816	0.384	0.453024	0.525312	0.600288	0.677376	0.756	0.835584	0.915552	0.995328	1.07434	1.152	1.22774	1.30099	1.37117	1.4377	1.5	1.5575	1.60963	1.65581	1.69546	1.728	1.75286	1.76947	1.77725	1.77562	1.764	1.74182	1.70851	1.66349	1.60618	1.536	1.45238	1.35475	1.24253	1.11514	0.972	0.812544	0.636192	0.442368	0.230496
0	0.004704	0.018432	0.040608	0.070656	0.108	0.152064	0.202272	0.258048	0.318816	0.384	0.453024	0.525312	0.600288	0.677376	0.756	0.835584	0.915552	0.995328	1.07434	1.152	1.22774	1.30099	1.37117	1.4377	1.5	1.5575	1.60963	1.65581	1.69546	1.728	1.75286	1.76947	1.77725	1.77562	1.764	1.74182	1.70851	1.66349	1.60618	1.536	1.45238	1.35475	1.24253	1.11514	0.972	0.812544	0.636192	0.442368	0.230496
0	0.004704	0.018432	0.040608	0.070656	0.108	0.152064	0.202272	0.258048	0.318816	0.384	0.453024	0.525312	0.600288	0.677376	0.756	0.835584	0.915552	0.995328	1.07434	1.152	1.22774	1.30099	1.37117	1.4377	1.5	1.5575	1.60963	1.65581	1.69546	1.728	1.75286	1.76947	1.77725	1.77562	1.764	1.74182	1.70851	1.66349	1.60618	1.536	1.45238	1.35475	1.24253	1.11514	0.972	0.812544	0.636192	0.442368	0.230496
0	0.004704	0.018432	0.040608	0.070656	0.108	0.152064	0.202272	0.258048	0.318816	0.384	0.453024	0.525312	0.600288	0.677376	0.756	0.835584	0.915552	0.995328	1.07434	1.152	1.22774	1.30099	1.37117	1.4377	1.5	1.5575	1.60963	1.65581	1.69546	1.728	1.75286	1.76947	1.77725	1.77562	1.764	1.74182	1.70851	1.66349	1.60618	1.536	1.45238	1.35475	1.24253	1.11514	0.972	0.812544	0.636192	0.442368	0.230496
0	0.004704	0.018432	0.040608	0.070656	0.108	0.152064	0.202272	0.258048	0.318816	0.384	0.453024	0.525312	0.600288	0.677376	0.756	0.835584	0.915552	0.995328	1.07434	1.152	1.22774	1.30099	1.37117	1.4377	1.5	1.5575	1.60963	1.65581	1.69546	1.728	1.75286	1.76947	1.77725	1.77562	1.764	1.74182	1.70851	1.66349	1.60618	1.536	1.45238	1.35475	1.24253	1.11514	0.972	0.812544	0.636192	0.442368	0.230496
0	0.004704	0.018432	0.040608	0.070656	0.108	0.152064	0.202272	0.258048	0.318816	0.384	0.453024	0.525312	0.600288	0.677376	0.756	0.835584	0.915552	0.995328	1.07434	1.152	1.22774	1.30099	1.37117	1.4377	1.5	1.5575	1.60963	1.65581	1.69546	1.728	1.75286	1.76947	1.77725	1.77562	1.764	1.74182	1.70851	1.66349	1.60618	1.536	1.45238	1.35475	1.24253	1.11514	0.972	0.812544	0.636192	0.442368	0.230496
0	0.004704	0.018432	0.040608	0.070656	0.108	0.152064	0.202272	0.258048	0.318816	0.384	0.453024	0.525312	0.600288	0.677376	0.756	0.835584	0.915552	0.995328	1.07434	1.152	1.22774	1.30099	1.37117	1.4377	1.5	1.5575	1.60963	1.65581	1.69546	1.728	1.75286	1.76947	1.77725	1.77562	1.764	1.74182	1.70851	1.66349	1.60618	1.536	1.45238	1.35475	1.24253	1.11514	0.972	0.812544	0.636192	0.442368	0.230496
0	0.004704	0.018432	0.040608	0.070656	0.108	0.152064	0.202272	0.258048	0.318816	0.384	0.453024	0.525312	0.600288	0.677376	0.756	0.835584	0.915552	0.995328	1.07434	1.152	1.22774	1.30099	1.37117	1.4377	1.5	1.5575	1.60963	1.65581	1.69546	1.728	1.75286	1.76947	1.77725	1.77562	1.764	1.74182	1.70851	1.66349	1.60618	1.536	1.45238	1.35475	1.24253	1.11514	0.972	0.812544	0.636192	0.442368	0.230496
0	0.004704	0.018432	0.040608	0.070656	0.108	0.152064	0.202272	0.258048	0.318816	0.384	0.453024	0.525312	0.600288	0.677376	0.756	0.835584	0.915552	0.995328	1.07434	1.152	1.22774	1.30099	1.37117	1.4377	1.5	1.5575	1.60963	1.65581	1.69546	1.728	1.75286	1.76947	1.77725	1.77562	1.764	1.74182	1.70851	1.66349	1.60618	1.536	1.45238	1.35475	1.24253	1.11514	0.972	0.812544	0.636192	0.442368	0.230496
0	0.004704	0.018432	0.040608	0.070656	0.108	0.152064	0.202272	0.258048	0.318816	0.384	0.453024	0.525312	0.600288	0.677376	0.756	0.835584	0.915552	0.995328	1.07434	1.152	1.22774	1.30099	1.37117	1.4377	1.5	1.5575	1.60963	1.65581	1.69546	1.728	1.75286	1.76947	1.77725	1.77562	1.764	1.74182	1.70851	1.66349	1.60618	1.536	1.45238	1.35475	1.24253	1.11514	0.972	0.812544	0.636192	0.442368	0.230496
0	0.004704	0.018432	0.040608	0.070656	0.108	0.152064	0.202272	0.258048	0.318816	0.384	0.453024	0.525312	0.600288	0.677376	0.756	0.835584	0.915552	0.995328	1.07434	1.152	1.22774	1.30099	1.37117	1.4377	1.5	1.5575	1.60963	1.65581	1.69546	1.728	1.75286	1.76947	1.77725	1.77562	1.764	1.74182	1.70851	1.66349	1.60618	1.536	1.45238	1.35475	1.24253	1.11514	0.972	0.812544	0.636192	0.442368	0.230496
0	0.004704	0.018432	0.040608	0.070656	0.108	0.152064	0.202272	0.258048	0.318816	0.384	0.453024	0.525312	0.600288	0.677376	0.756	0.835584	0.915552	0.995328	1.07434	1.152	1.22774	1.30099	1.37117	1.4377	1.5	1.5575	1.60963	1.65581	1.69546	1.728	1.75286	1.76947	1.77725	1.77562	1.764	1.74182	1.70851	1.66349	1.60618	1.536	1.45238	1.35475	1.24253	1.11514	0.972	0.812544	0.636192	0.442368	0.230496
0	0.004704	0.018432	0.040608	0.070656	0.108	0.152064	0.202272	0.258048	0.318816	0.384	0.453024	0.525312	0.600288	0.677376	0.756	0.835584	0.915552	0.995328	1.07434	1.152	1.22774	1.30099	1.37117	1.4377	1.5	1.5575	1.60963	1.65581	1.69546	1.728	1.75286	1.76947	1.77725	1.77562	1.764	1.74182	1.70851	1.66349	1.60618	1.536	1.45238	1.35475	1.24253	1.11514	0.972	0.812544	0.636192	0.442368	0.230496
0	0.004704	0.018432	0.040608	0.070656	0.108	0.152064	0.202272	0.258048	0.318816	0.384	0.453024	0.525312	0.600288	0.677376	0.756	0.835584	0.915552	0.995328	1.07434	1.152	1.22774	1.30099	1.37117	1.4377	1.5	1.5575	1.60963	1.65581	1.69546	1.728	1.75286	1.76947	1.77725	1.77562	1.764	1.74182	1.70851	1.66349	1.60618	1.536	1.45238	1.35475	1.24253	1.11514	0.972	0.812544	0.636192	0.442368	0.230496
0	0.004704	0.018432	0.040608	0.070656	0.108	0.152064	0.202272	0.258048	0.318816	0.384	0.453024	0.525312	0.600288	0.677376	0.756	0.835584	0.915552	0.995328	1.07434	1.152	1.22774	1.30099	1.37117	1.4377	1.5	1.5575	1.60963	1.65581	1.69546	1.728	1.75286	1.76947	1.77725	1.77562	1.764	1.74182	1.70851	1.66349	1.60618	1.536	1.45238	1.35475	1.24253	1.11514	0.972	0.812544	0.636192	0.442368	0.230496
0	0.004704	0.018432	0.040608	0.070656	0.108	0.152064	0.202272	0.258048	0.318816	0.384	0.453024	0.525312	0.600288	0.677376	0.756	0.835584	0.915552	0.995328	1.07434	1.152	1.22774	1.30099	1.37117	1.4377	1.5	1.5575	1.60963	1.65581	1.69546	1.728	1.75286	1.76947	1.77725	1.77562	1.764	1.74182	1.70851	1.66349	1.60618	1.536	1.45238	1.35475	1.24253	1.11514	0.972	0.812544	0.636192	0.442368	0.230496
0	0.004704	0.018432	0.040608	0.070656	0.108	0.152064	0.202272	0.258048	0.318816	0.384	0.453024	0.525312	0.600288	0.677376	0.756	0.835584	0.915552	0.995328	1.07434	1.152	1.22774	1.30099	1.37117	1.4377	1.5	1.5575	1.60963	1.65581	1.69546	1.728	1.75286	1.76947	1.77725	1.77562	1.764	1.74182	1.70851	1.66349	1.60618	1.536	1.45238	1.35475	1.24253	1.11514	0.972	0.812544	0.636192	0.442368	0.230496
0	0.004704	0.018432	0.040608	0.070656	0.108	0.152064	0.202272	0.258048	0.318816	0.384	0.453024	0.525312	0.600288	0.677376	0.756	0.835584	0.915552	0.995328	1.07434	1.152	1.22774	1.30099	1.37117	1.4377	1.5	1.5575	1.60963	1.65581	1.69546	1.728	1.75286	1.76947	1.77725	1.77562	1.764	1.74182	1.70851	1.66349	1.60618	1.536	1.45238	1.35475	1.24253	1.11514	0.972	0.812544	0.636192	0.442368	0.230496
0	0.004704	0.018432	0.040608	0.070656	0.108	0.152064	0.202272	0.258048	0.318816	0.384	0.453024	0.525312	0.600288	0.677376	0.756	0.835584	0.915552	0.995328	1.07434	1.152	1.22774	1.30099	1.37117	1.4377	1.5	1.5575	1.60963	1.65581	1.69546	1.728	1.75286	1.76947	1.77725	1.77562	1.764	1.74182	1.70851	1.66349	1.60618	1.536	1.45238	1.35475	1.24253	1.11514	0.972	0.812544	0.636192	0.442368	0.230496
0	0.004704	0.018432	0.040608	0.070656	0.108	0.152064	0.202272	0.258048	0.318816	0.384	0.453024	0.525312	0.600288	0.677376	0.756	0.835584	0.915552	0.995328	1.07434	1.152	1.22774	1.30099	1.37117	1.4377	1.5	1.5575	1.60963	1.65581	1.69546	1.728	1.75286	1.76947	1.77725	1.77562	1.764	1.74182	1.70851	1.66349	1.60618	1.536	1.45238	1.35475	1.24253	1.11514	0.972	0.812544	0.636192	0.442368	0.230496
0	0.004704	0.018432	0.040608	0.070656	0.108	0.152064	0.202272	0.258048	0.318816	0.384	0.453024	0.525312	0.600288	0.677376	0.756	0.835584	0.915552	0.995328	1.07434	1.152	1.22774	1.30099	1.37117	1.4377	1.5	1.5575	1.60963	1.65581	1.69546	1.728	1.75286	1.76947	1.77725	1.77562	1.764	1.74182	1.70851	1.66349	1.60618	1.536	1.45238	1.35475	1.24253	1.11514	0.972	0.812544	0.636192	0.442368	0.230496
0	0.004704	0.018432	0.040608	0.070656	0.108	0.152064	0.202272	0.258048	0.318816	0.384	0.453024	0.525312	0.600288	0.677376	0.756	0.835584	0.915552	0.995328	1.07434	1.152	1.22774	1.30099	1.37117	1.4377	1.5	1.5575	1.60963	1.65581	1.69546	1.728	1.75286	1.76947	1.77725	1.77562	1.764	1.74182	1.70851	1.66349	1.60618	1.536	1.45238	1.35475	1.24253	1.11514	0.972	0.812544	0.636192	0.442368	0.230496
0	0.004704	0.018432	0.040608	0.070656	0.108	0.152064	0.202272	0.258048	0.318816	0.384	0.453024	0.525312	0.600288	0.677376	0.756	0.835584	0.915552	0.995328	1.07434	1.152	1.22774	1.30099	1.37117	1.4377	1.5	1.5575	1.60963	1.65581	1.69546	1.728	1.75286	1.76947	1.77725	1.77562	1.764	1.74182	1.70851	1.66349	1.60618	1.536	1.45238	1.35475	1.24253	1.11514	0.972	0.812544	0.636192	0.442368	0.230496
0	0.004704	0.018432	0.040608	0.070656	0.108	0.152064	0.202272	0.258048	0.318816	0.384	0.453024	0.525312	0.600288	0.677376	0.756	0.835584	0.915552	0.995328	1.07434	1.152	1.22774	1.30099	1.37117	1.4377	1.5	1.5575	1.60963	1.65581	1.69546	1.728	1.75286	1.76947	1.77725	1.77562	1.764	1.74182	1.70851	1.66349	1.60618	1.536	1.45238	1.35475	1.24253	1.11514	0.972	0.812544	0.636192	0.442368	0.230496
0	0.004704	0.018432	0.040608	0.070656	0.108	0.152064	0.202272	0.258048	0.318816	0.384	0.453024	0.525312	0.600288	0.677376	0.756	0.835584	0.915552	0.995328	1.07434	1.152	1.22774	1.30099	1.37117	1.4377	1.5	1.5575	1.60963	1.65581	1.69546	1.728	1.75286	1.76947	1.77725	1.77562	1.764	1.74182	1.70851	1.66349	1.60618	1.536	1.45238	1.35475	1.24253	1.11514	0.972	0.812544	0.636192	0.442368	0.230496
0	0.004704	0.018432	0.040608	0.070656	0.108	0.152064	0.202272	0.258048	0.318816	0.384	0.453024	0.525312	0.600288	0.677376	0.756	0.835584	0.915552	0.995328	1.07434	1.152	1.22774	1.30099	1.37117	1.4377	1.5	1.5575	1.60963	1.65581	1.69546	1.728	1.75286	1.76947	1.77725	1.77562	1.764	1.74182	1.70851	1.66349	1.60618	1.536	1.45238	1.35475	1.24253	1.11514	0.972	0.812544	0.636192	0.442368	0.230496
0	0.004704	0.018432	0.040608	0.070656	0.108	0.152064	0.202272	0.258048	0.318816	0.384	0.453024	0.525312	0.600288	0.677376	0.756	0.835584	0.915552	0.995328	1.07434	1.152	1.22774	1.30099	1.37117	1.4377	1.5	1.5575	1.60963	1.65581	1.69546	1.728	1.75286	1.76947	1.77725	1.77562	1.764	1.74182	1.70851	1.66349	1.60618	1.536	1.45238	1.35475	1.24253	1.11514	0.972	0.812544	0.636192	0.442368	0.230496
0	0.004704	0.018432	0.040608	0.070656	0.108	0.152064	0.202272	0.258048	0.318816	0.384	0.453024	0.525312	0.600288	0.677376	0.756	0.835584	0.915552	0.995328	1.07434	1.152	1.22774	1.30099	1.37117	1.4377	1.5	1.5575	1.60963	1.65581	1.69546	1.728	1.75286	1.76947	1.77725	1.77562	1.764	1.74182	1.70851	1.66349	1.60618	1.536	1.45238	1.35475	1.24253	1.11514	0.972	0.812544	0.636192	0.442368	0.230496
0	0.004704	0.018432	0.040608	0.070656	0.108	0.152064	0.202272	0.258048	0.318816	0.384	0.453024	0.525312	0.600288	0.677376	0.756	0.835584	0.915552	0.995328	1.07434	1.152	1.22774	1.30099	1.37117	1.4377	1.5	1.5575	1.60963	1.65581	1.69546	1.728	1.75286	1.76947	1.77725	1.77562	1.764	1.74182	1.70851	1.66349	1.60618	1.536	1.45238	1.35475	1.24253	1.11514	0.972	0.812544	0.636192	0.442368	0.230496
0	0.004704	0.018432	0.040608	0.070656	0.108	0.152064	0.202272	0.258048	0.318816	0.384	0.453024	0.525312	0.600288	0.677376	0.756	0.835584	0.915552	0.995328	1.07434	1.152	1.22774	1.30099	1.37117	1.4377	1.5	1.5575	1.60963	1.65581	1.69546	1.728	1.75286	1.76947	1.77725	1.77562	1.764	1.74182	1.70851	1.66349	1.60618	1.536	1.45238	1.35475	1.24253	1.11514	0.972	0.812544	0.636192	0.442368	0.230496
0	0.004704	0.018432	0.040608	0.070656	0.108	0.152064	0.202272	0.258048	0.318816	0.384	0.453024	0.525312	0.600288	0.677376	0.756	0.835584	0.915552	0.995328	1.07434	1.152	1.22774	1.30099	1.37117	1.4377	1.5	1.5575	1.60963	1.65581	1.69546	1.728	1.75286	1.76947	1.77725	1.77562	1.764	1.74182	1.70851	1.66349	1.60618	1.536	1.45238	1.35475	1.24253	1.11514	0.972	0.812544	0.636192	0.442368	0.230496
0	0.004704	0.018432	0.040608	0.070656	0.108	0.152064	0.202272	0.258048	0.318816	0.384	0.453024	0.525312	0.600288	0.677376	0.756	0.835584	0.915552	0.995328	1.07434	1.152	1.22774	1.30099	1.37117	1.4377	1.5	1.5575	1.60963	1.65581	1.69546	1.728	1.75286	1.76947	1.77725	1.77562	1.764	1.74182	1.70851	1.66349	1.60618	1.536	1.45238	1.35475	1.24253	1.11514	0.972	0.812544	0.636192	0.442368	0.230496
0	0.004704	0.018432	0.040608	0.070656	0.108	0.152064	0.202272	0.258048	0.318816	0.384	0.453024	0.525312	0.600288	0.677376	0.756	0.835584	0.915552	0.995328	1.07434	1.152	1.22774	1.30099	1.37117	1.4377	1.5	1.5575	1.60963	1.65581	1.69546	1.728	1.75286	1.76947	1.77725	1.77562	1.764	1.74182	1.70851	1.66349	1.60618	1.536	1.45238	1.35475	1.24253	1.11514	0.972	0.812544	0.636192	0.442368	0.230496
0	0.004704	0.018432	0.040608	0.070656	0.108	0.152064	0.202272	0.258048	0.318816	0.384	0.453024	0.525312	0.600288	0.677376	0.756	0.835584	0.915552	0.995328	1.07434	1.152	1.22774	1.30099	1.37117	1.4377	1.5	1.5575	1.60963	1.65581	1.69546	1.728	1.75286	1.76947	1.77725	1.77562	1.764	1.74182	1.70851	1.66349	1.60618	1.536	1.45238	1.35475	1.24253	1.11514	0.972	0.812544	0.636192	0.442368	0.230496
0	0.004704	0.018432	0.040608	0.070656	0.108	0.152064	0.202272	0.258048	0.318816	0.384	0.453024	0.525312	0.600288	0.677376	0.756	0.835584	0.915552	0.995328	1.07434	1.152	1.22774	1.30099	1.37117	1.4377	1.5	1.5575	1.60963	1.65581	1.69546	1.728	1.75286	1.76947	1.77725	1.77562	1.764	1.74182	1.70851	1.66349	1.60618	1.536	1.45238	1.35475	1.24253	1.11514	0.972	0.812544	0.636192	0.442368	0.230496
0	0.004704	0.018432	0.040608	0.070656	0.108	0.152064	0.202272	0.258048	0.318816	0.384	0.453024	0.525312	0.600288	0.677376	0.756	0.835584	0.915552	0.995328	1.07434	1.152	1.22774	1.30099	1.37117	1.4377	1.5	1.5575	1.60963	1.65581	1.69546	1.728	1.75286	1.76947	1.77725	1.77562	1.764	1.74182	1.70851	1.66349	1.60618	1.536	1.45238	1.35475	1.24253	1.11514	0.972	0.812544	0.636192	0.442368	0.230496
0	0.004704	0.018432	0.040608	0.070656	0.108	0.152064	0.202272	0.258048	0.318816	0.384	0.453024	0.525312	0.600288	0.677376	0.756	0.835584	0.915552	0.995328	1.07434	1.152	1.22774	1.30099	1.37117	1.4377	1.5	1.5575	1.60963	1.65581	1.69546	1.728	1.75286	1.76947	1.77725	1.77562	1.764	1.74182	1.70851	1.66349	1.60618	1.536	1.45238	1.35475	1.24253	1.11514	0.972	0.812544	0.636192	0.442368	0.230496
0	0.004704	0.018432	0.040608	0.070656	0.108	0.152064	0.202272	0.258048	0.318816	0.384	0.453024	0.525312	0.600288	0.677376	0.756	0.835584	0.915552	0.995328	1.07434	1.152	1.22774	1.30099	1.37117	1.4377	1.5	1.5575	1.60963	1.65581	1.69546	1.728	1.75286	1.76947	1.77725	1.77562	1.764	1.74182	1.70851	1.66349	1.60618	1.536	1.45238	1.35475	1.24253	1.11514	0.972	0.812544	0.636192	0.442368	0.230496
0	0.004704	0.018432	0.040608	0.070656	0.108	0.152064	0.202272	0.258048	0.318816	0.384	0.453024	0.525312	0.600288	0.677376	0.756	0.835584	0.915552	0.995328	1.07434	1.152	1.22774	1.30099	1.37117	1.4377	1.5	1.5575	1.60963	1.65581	1.69546	1.728	1.75286	1.76947	1.77725	1.77562	1.764	1.74182	1.70851	1.66349	1.60618	1.536	1.45238	1.35475	1.24253	1.11514	0.972	0.812544	0.636192	0.442368	0.230496
0	0.004704	0.018432	0.040608	0.070656	0.108	0.152064	0.202272	0.258048	0.318816	0.384	0.453024	0.525312	0.600288	0.677376	0.756	0.835584	0.915552	0.995328	1.07434	1.152	1.22774	1.30099	1.37117	1.4377	1.5	1.5575	1.60963	1.65581	1.69546	1.728	1.75286	1.76947	1.77725	1.77562	1.764	1.74182	1.70851	1.66349	1.60618	1.536	1.45238	1.35475	1.24253	1.11514	0.972	0.812544	0.636192	0.442368	0.230496
0	0.004704	0.018432	0.040608	0.070656	0.108	0.152064	0.202272	0.258048	0.318816	0.384	0.453024	0.525312	0.600288	0.677376	0.756	0.835584	0.915552	0.995328	1.07434	1.152	1.22774	1.30099	1.37117	1.4377	1.5	1.5575	1.60963	1.65581	1.69546	1.728	1.75286	1.76947	1.77725	1.77562	1.764	1.74182	1.70851	1.66349	1.60618	1.536	1.45238	1.35475	1.24253	1.11514	0.972	0.812544	0.636192	0.442368	0.230496
0	0.004704	0.018432	0.040608	0.070656	0.108	0.152064	0.202272	0.258048	0.318816	0.384	0.453024	0.525312	0.600288	0.677376	0.756	0.835584	0.915552	0.995328	1.07434	1.152	1.22774	1.30099	1.37117	1.4377	1.5	1.5575	1.60963	1.65581	1.69546	1.728	1.75286	1.76947	1.77725	1.77562	1.764	1.74182	1.70851	1.66349	1.60618	1.536	1.45238	1.35475	1.24253	1.11514	0.972	0.812544	0.636192	0.442368	0.230496
0	0.004704	0.018432	0.040608	0.070656	0.108	0.152064	0.202272	0.258048	0.318816	0.384	0.453024	0.525312	0.600288	0.677376	0.756	0.835584	0.915552	0.995328	1.07434	1.152	1.22774	1.30099	1.37117	1.4377	1.5	1.5575	1.60963	1.65581	1.69546	1.728	1.75286	1.76947	1.77725	1.77562	1.764	1.74182	1.70851	1.66349	1.60618	1.536	1.45238	1.35475	1.24253	1.11514	0.972	0.812544	0.636192	0.442368	0.230496
0	0.004704	0.018432	0.040608	0.070656	0.108	0.152064	0.202272	0.258048	0.318816	0.384	0.453024	0.525312	0.600288	0.677376	0.756	0.835584	0.915552	0.995328	1.07434	1.152	1.22774	1.30099	1.37117	1.4377	1.5	1.5575	1.60963	1.65581	1.69546	1.728	1.75286	1.76947	1.77725	1.77562	1.764	1.74182	1.70851	1.66349	1.60618	1.536	1.45238	1.35475	1.24253	1.11514	0.972	0.812544	0.636192	0.442368	0.230496
0	0.004704	0.018432	0.040608	0.070656	0.108	0.152064	0.202272	0.258048	0.318816	0.384	0.453024	0.525312	0.600288	0.677376	0.756	0.835584	0.915552	0.995328	1.07434	1.152	1.22774	1.30099	1.37117	1.4377	1.5	1.5575	1.60963	1.65581	1.69546	1.728	1.75286	1.76947	1.77725	1.77562	1.764	1.74182	1.70851	1.66349	1.60618	1.536	1.45238	1.35475	1.24253	1.11514	0.972	0.812544	0.636192	0.442368	0.230496
0	0.004704	0.018432	0.040608	0.070656	0.108	0.152064	0.202272	0.258048	0.318816	0.384	0.453024	0.525312	0.600288	0.677376	0.756	0.835584	0.915552	0.995328	1.07434	1.152	1.22774	1.30099	1.37117	1.4377	1.5	1.5575	1.60963	1.65581	1.69546	1.728	1.75286	1.76947	1.77725	1.77562	1.764	1.74182	1.70851	1.66349	1.60618	1.536	1.45238	1.35475	1.24253	1.11514	0.972	0.812544	0.636192	0.442368	0.230496
0	0.004704	0.018432	0.040608	0.070656	0.108	0.152064	0.202272	0.258048	0.318816	0.384	0.453024	0.525312	0.600288	0.677376	0.756	0.835584	0.915552	0.995328	1.07434	1.152	1.22774	1.30099	1.37117	1.4377	1.5	1.5575	1.60963	1.65581	1.69546	1.728	1.75286	1.76947	1.77725	1.77562	1.764	1.74182	1.70851	1.66349	1.60618	1.536	1.45238	1.35475	1.24253	1.11514	0.972	0.812544	0.636192	0.442368	0.230496
0	0.004704	0.018432	0.040608	0.070656	0.108	0.152064	0.202272	0.258048	0.318816	0.384	0.453024	0.525312	0.600288	0.677376	0.756	0.835584	0.915552	0.995328	1.07434	1.152	1.22774	1.30099	1.37117	1.4377	1.5	1.5575	1.60963	1.65581	1.69546	1.728	1.75286	1.76947	1.77725	1.77562	1.764	1.74182	1.70851	1.66349	1.60618	1.536	1.45238	1.35475	1.24253	1.11514	0.972	0.812544	0.636192	0.442368	0.230496
0	0.004704	0.018432	0.040608	0.070656	0.108	0.152064	0.202272	0.258048	0.318816	0.384	0.453024	0.525312	0.600288	0.677376	0.756	0.835584	0.915552	0.995328	1.07434	1.152	1.22774	1.30099	1.37117	1.4377	1.5	1.5575	1.60963	1.65581	1.69546	1.728	1.75286	1.76947	1.77725	1.77562	1.764	1.74182	1.70851	1.66349	1.60618	1.536	1.45238	1.35475	1.24253	1.11514	0.972	0.812544	0.636192	0.442368	0.230496
0	0.004704	0.018432	0.040608	0.070656	0.108	0.152064	0.202272	0.258048	0.318816	0.384	0.453024	0.525312	0.600288	0.677376	0.756	0.835584	0.915552	0.995328	1.07434	1.152	1.22774	1.30099	1.37117	1.4377	1.5	1.5575	1.60963	1.65581	1.69546	1.728	1.75286	1.76947	1.77725	1.77562	1.764	1.74182	1.70851	1.66349	1.60618	1.536	1.45238	1.35475	1.24253	1.11514	0.972	0.812544	0.636192	0.442368	0.230496
0	0.004704	0.018432	0.040608	0.070656	0.108	0.152064	0.202272	0.258048	0.318816	0.384	0.453024	0.525312	0.600288	0.677376	0.756	0.835584	0.915552	0.995328	1.07434	1.152	1.22774	1.30099	1.37117	1.4377	1.5	1.5575	1.60963	1.65581	1.69546	1.728	1.75286	1.76947	1.77725	1.77562	1.764	1.74182	1.70851	1.66349	1.60618	1.536	1.45238	1.35475	1.24253	1.11514	0.972	0.812544	0.636192	0.442368	0.230496
0	0.004704	0.018432	0.040608	0.070656	0.108	0.152064	0.202272	0.258048	0.318816	0.384	0.453024	0.525312	0.600288	0.677376	0.756	0.835584	0.915552	0.995328	1.07434	1.152	1.22774	1.30099	1.37117	1.4377	1.5	1.5575	1.60963	1.65581	1.69546	1.728	1.75286	1.76947	1.77725	1.77562	1.764	1.74182	1.70851	1.66349	1.60618	1.536	1.45238	1.35475	1.24253	1.11514	0.972	0.812544	0.636192	0.442368	0.230496
0	0.004704	0.018432	0.040608	0.070656	0.108	0.152064	0.202272	0.258048	0.318816	0.384	0.453024	0.525312	0.600288	0.677376	0.756	0.835584	0.915552	0.995328	1.07434	1.152	1.22774	1.30099	1.37117	1.4377	1.5	1.5575	1.60963	1.65581	1.69546	1.728	1.75286	1.76947	1.77725	1.77562	1.764	1.74182	1.70851	1.66349	1.60618	1.536	1.45238	1.35475	1.24253	1.11514	0.972	0.812544	0.636192	0.442368	0.230496
0	0.004704	0.018432	0.040608	0.070656	0.108	0.152064	0.202272	0.258048	0.318816	0.384	0.453024	0.525312	0.600288	0.677376	0.756	0.835584	0.915552	0.995328	1.07434	1.152	1.22774	1.30099	1.37117	1.4377	1.5	1.5575	1.60963	1.65581	1.69546	1.728	1.75286	1.76947	1.77725	1.77562	1.764	1.74182	1.70851	1.66349	1.60618	1.536	1.45238	1.35475	1.24253	1.11514	0.972	0.812544	0.636192	0.442368	0.230496
0	0.004704	0.018432	0.040608	0.070656	0.108	0.152064	0.202272	0.258048	0.318816	0.384	0.453024	0.525312	0.600288	0.677376	0.756	0.835584	0.915552	0.995328	1.07434	1.152	1.22774	1.30099	1.37117	1.4377	1.5	1.5575	1.60963	1.65581	1.69546	1.728	1.75286	1.76947	1.77725	1.77562	1.764	1.74182	1.70851	1.66349	1.60618	1.536	1.45238	1.35475	1.24253	1.11514	0.972	0.812544	0.636192	0.442368	0.230496
0	0.004704	0.018432	0.040608	0.070656	0.108	0.152064	0.202272	0.258048	0.318816	0.384	0.453024	0.525312	0.600288	0.677376	0.756	0.835584	0.915552	0.995328	1.07434	1.152	1.22774	1.30099	1.37117	1.4377	1.5	1.5575	1.60963	1.65581	1.69546	1.728	1.75286	1.76947	1.77725	1.77562	1.764	1.74182	1.70851	1.66349	1.60618	1.536	1.45238	1.35475	1.24253	1.11514	0.972	0.812544	0.636192	0.442368	0.230496
0	0.004704	0.018432	0.040608	0.070656	0.108	0.152064	0.202272	0.258048	0.318816	0.384	0.453024	0.525312	0.600288	0.677376	0.756	0.835584	0.915552	0.995328	1.07434	1.152	1.22774	1.30099	1.37117	1.4377	1.5	1.5575	1.60963	1.65581	1.69546	1.728	1.75286	1.76947	1.77725	1.77562	1.764	1.74182	1.70851	1.66349	1.60618	1.536	1.45238	1.35475	1.24253	1.11514	0.972	0.812544	0.636192	0.442368	0.230496
0	0.004704	0.018432	0.040608	0.070656	0.108	0.152064	0.202272	0.258048	0.318816	0.384	0.453024	0.525312	0.600288	0.677376	0.756	0.835584	0.915552	0.995328	1.07434	1.152	1.22774	1.30099	1.37117	1.4377	1.5	1.5575	1.60963	1.65581	1.69546	1.728	1.75286	1.76947	1.77725	1.77562	1.764	1.74182	1.70851	1.66349	1.60618	1.536	1.45238	1.35475	1.24253	1.11514	0.972	0.812544	0.636192	0.442368	0.230496
0	0.004704	0.018432	0.040608	0.070656	0.108	0.152064	0.202272	0.258048	0.318816	0.384	0.453024	0.525312	0.600288	0.677376	0.756	0.835584	0.915552	0.995328	1.07434	1.152	1.22774	1.30099	1.37117	1.4377	1.5	1.5575	1.60963	1.65581	1.69546	1.728	1.75286	1.76947	1.77725	1.77562	1.764	1.74182	1.70851	1.66349	1.60618	1.536	1.45238	1.35475	1.24253	1.11514	0.972	0.812544	0.636192	0.442368	0.230496
0	0.004704	0.018432	0.040608	0.070656	0.108	0.152064	0.202272	0.258048	0.318816	0.384	0.453024	0.525312	0.600288	0.677376	0.756	0.835584	0.915552	0.995328	1.07434	1.152	1.22774	1.30099	1.37117	1.4377	1.5	1.5575	1.60963	1.65581	1.69546	1.728	1.75286	1.76947	1.77725	1.77562	1.764	1.74182	1.70851	1.66349	1.60618	1.536	1.45238	1.35475	1.24253	1.11514	0.972	0.812544	0.636192	0.442368	0.230496
0	0.004704	0.018432	0.040608	0.070656	0.108	0.152064	0.202272	0.258048	0.318816	0.384	0.453024	0.525312	0.600288	0.677376	0.756	0.835584	0.915552	0.995328	1.07434	1.152	1.22774	1.30099	1.37117	1.4377	1.5	1.5575	1.60963	1.65581	1.69546	1.728	1.75286	1.76947	1.77725	1.77562	1.764	1.74182	1.70851	1.66349	1.60618	1.536	1.45238	1.35475	1.24253	1.11514	0.972	0.812544	0.636192	0.442368	0.230496
0	0.004704	0.018432	0.040608	0.070656	0.108	0.152064	0.202272	0.258048	0.318816	0.384	0.453024	0.525312	0.600288	0.677376	0.756	0.835584	0.915552	0.995328	1.07434	1.152	1.22774	1.30099	1.37117	1.4377	1.5	1.5575	1.60963	1.65581	1.69546	1.728	1.75286	1.76947	1.77725	1.77562	1.764	1.74182	1.70851	1.66349	1.60618	1.536	1.45238	1.35475	1.24253	1.11514	0.972	0.812544	0.636192	0.442368	0.230496
0	0.004704	0.018432	0.040608	0.070656	0.108	0.152064	0.202272	0.258048	0.318816	0.384	0.453024	0.525312	0.600288	0.677376	0.756	0.835584	0.915552	0.995328	1.07434	1.152	1.22774	1.30099	1.37117	1.4377	1.5	1.5575	1.60963	1.65581	1.69546	1.728	1.75286	1.76947	1.77725	1.77562	1.764	1.74182	1.70851	1.66349	1.60618	1.536	1.45238	1.35475	1.24253	1.11514	0.972	0.812544	0.636192	0.442368	0.230496
0	0.004704	0.018432	0.040608	0.070656	0.108	0.152064	0.202272	0.258048	0.318816	0.384	0.453024	0.525312	0.600288	0.677376	0.756	0.835584	0.915552	0.995328	1.07434	1.152	1.22774	1.30099	1.37117	1.4377	1.5	1.5575	1.60963	1.65581	1.69546	1.728	1.75286	1.76947	1.77725	1.77562	1.764	1.74182	1.70851	1.66349	1.60618	1.536	1.45238	1.35475	1.24253	1.11514	0.972	0.812544	0.636192	0.442368	0.230496
0	0.004704	0.018432	0.040608	0.070656	0.108	0.152064	0.202272	0.258048	0.318816	0.384	0.453024	0.525312	0.600288	0.677376	0.756	0.835584	0.915552	0.995328	1.07434	1.152	1.22774	1.30099	1.37117	1.4377	1.5	1.5575	1.60963	1.65581	1.69546	1.728	1.75286	1.76947	1.77725	1.77562	1.764	1.74182	1.70851	1.66349	1.60618	1.536	1.45238	1.35475	1.24253	1.11514	0.972	0.812544	0.636192	0.442368	0.230496
0	0.004704	0.018432	0.040608	0.070656	0.108	0.152064	0.202272	0.258048	0.318816	0.384	0.453024	0.525312	0.600288	0.677376	0.756	0.835584	0.915552	0.995328	1.07434	1.152	1.22774	1.30099	1.37117	1.4377	1.5	1.5575	1.60963	1.65581	1.69546	1.728	1.75286	1.76947	1.77725	1.77562	1.764	1.74182	1.70851	1.66349	1.60618	1.536	1.45238	1.35475	1.24253	1.11514	0.972	0.812544	0.636192	0.442368	0.230496
0	0.004704	0.018432	0.040608	0.070656	0.108	0.152064	0.202272	0.258048	0.318816	0.384	0.453024	0.525312	0.600288	0.677376	0.756	0.835584	0.915552	0.995328	1.07434	1.152	1.22774	1.30099	1.37117	1.4377	1.5	1.5575	1.60963	1.65581	1.69546	1.728	1.75286	1.76947	1.77725	1.77562	1.764	1.74182	1.70851	1.66349	1.60618	1.536	1.45238	1.35475	1.24253	1.11514	0.972	0.812544	0.636192	0.442368	0.230496
0	0.004704	0.018432	0.040608	0.070656	0.108	0.152064	0.202272	0.258048	0.318816	0.384	0.453024	0.525312	0.600288	0.677376	0.756	0.835584	0.915552	0.995328	1.07434	1.152	1.22774	1.30099	1.37117	1.4377	1.5	1.5575	1.60963	1.65581	1.69546	1.728	1.75286	1.76947	1.77725	1.77562	1.764	1.74182	1.70851	1.66349	1.60618	1.536	1.45238	1.35475	1.24253	1.11514	0.972	0.812544	0.636192	0.442368	0.230496
0	0.004704	0.018432	0.040608	0.070656	0.108	0.152064	0.202272	0.258048	0.318816	0.384	0.453024	0.525312	0.600288	0.677376	0.756	0.835584	0.915552	0.995328	1.07434	1.152	1.22774	1.30099	1.37117	1.4377	1.5	1.5575	1.60963	1.65581	1.69546	1.728	1.75286	1.76947	1.77725	1.77562	1.764	1.74182	1.70851	1.66349	1.60618	1.536	1.45238	1.35475	1.24253	1.11514	0.972	0.812544	0.636192	0.442368	0.230496
0	0.004704	0.018432	0.040608	0.070656	0.108	0.152064	0.202272	0.258048	0.318816	0.384	0.453024	0.525312	0.600288	0.677376	0.756	0.835584	0.915552	0.995328	1.07434	1.152	1.22774	1.30099	1.37117	1.4377	1.5	1.5575	1.60963	1.65581	1.69546	1.728	1.75286	1.76947	1.77725	1.77562	1.764	1.74182	1.70851	1.66349	1.60618	1.536	1.45238	1.35475	1.24253	1.11514	0.972	0.812544	0.636192	0.442368	0.230496
0	0.004704	0.018432	0.040608	0.070656	0.108	0.152064	0.202272	0.258048	0.318816	0.384	0.453024	0.525312	0.600288	0.677376	0.756	0.835584	0.915552	0.995328	1.07434	1.152	1.22774	1.30099	1.37117	1.4377	1.5	1.5575	1.60963	1.65581	1.69546	1.728	1.75286	1.76947	1.77725	1.77562	1.764	1.74182	1.70851	1.66349	1.60618	1.536	1.45238	1.35475	1.24253	1.11514	0.972	0.812544	0.636192	0.442368	0.230496
0	0.004704	0.018432	0.040608	0.070656	0.108	0.152064	0.202272	0.258048	0.318816	0.384	0.453024	0.525312	0.600288	0.677376	0.756	0.835584	0.915552	0.995328	1.07434	1.152	1.22774	1.30099	1.37117	1.4377	1.5	1.5575	1.60963	1.65581	1.69546	1.728	1.75286	1.76947	1.77725	1.77562	1.764	1.74182	1.70851	1.66349	1.60618	1.536	1.45238	1.35475	1.24253	1.11514	0.972	0.812544	0.636192	0.442368	0.230496
0	0.004704	0.018432	0.040608	0.070656	0.108	0.152064	0.202272	0.258048	0.318816	0.384	0.453024	0.525312	0.600288	0.677376	0.756	0.835584	0.915552	0.995328	1.07434	1.152	1.22774	1.30099	1.37117	1.4377	1.5	1.5575	1.60963	1.65581	1.69546	1.728	1.75286	1.76947	1.77725	1.77562	1.764	1.74182	1.70851	1.66349	1.60618	1.536	1.45238	1.35475	1.24253	1.11514	0.972	0.812544	0.636192	0.442368	0.230496
0	0.004704	0.018432	0.040608	0.070656	0.108	0.152064	0.202272	0.258048	0.318816	0.384	0.453024	0.525312	0.600288	0.677376	0.756	0.835584	0.915552	0.995328	1.07434	1.152	1.22774	1.30099	1.37117	1.4377	1.5	1.5575	1.60963	1.65581	1.69546	1.728	1.75286	1.76947	1.77725	1.77562	1.764	1.74182	1.70851	1.66349	1.60618	1.536	1.45238	1.35475	1.24253	1.11514	0.972	0.812544	0.636192	0.442368	0.230496
0	0.004704	0.018432	0.040608	0.070656	0.108	0.152064	0.202272	0.258048	0.318816	0.384	0.453024	0.525312	0.600288	0.677376	0.756	0.835584	0.915552	0.995328	1.07434	1.152	1.22774	1.30099	1.37117	1.4377	1.5	1.5575	1.60963	1.65581	1.69546	1.728	1.75286	1.76947	1.77725	1.77562	1.764	1.74182	1.70851	1.66349	1.60618	1.536	1.45238	1.35475	1.24253	1.11514	0.972	0.812544	0.636192	0.442368	0.230496
0	0.004704	0.018432	0.040608	0.070656	0.108	0.152064	0.202272	0.258048	0.318816	0.384	0.453024	0.525312	0.600288	0.677376	0.756	0.835584	0.915552	0.995328	1.07434	1.152	1.22774	1.30099	1.37117	1.4377	1.5	1.5575	1.60963	1.65581	1.69546	1.728	1.75286	1.76947	1.77725	1.77562	1.764	1.74182	1.70851	1.66349	1.60618	1.536	1.45238	1.35475	1.24253	1.11514	0.972	0.812544	0.636192	0.442368	0.230496
0	0.004704	0.018432	0.040608	0.070656	0.108	0.152064	0.202272	0.258048	0.318816	0.384	0.453024	0.525312	0.600288	0.677376	0.756	0.835584	0.915552	0.995328	1.07434	1.152	1.22774	1.30099	1.37117	1.4377	1.5	1.5575	1.60963	1.65581	1.69546	1.728	1.75286	1.76947	1.77725	1.77562	1.764	1.74182	1.70851	1.66349	1.60618	1.536	1.45238	1.35475	1.24253	1.11514	0.972	0.812544	0.636192	0.442368	0.230496
0	0.004704	0.018432	0.040608	0.070656	0.108	0.152064	0.202272	0.258048	0.318816	0.384	0.453024	0.525312	0.600288	0.677376	0.756	0.835584	0.915552	0.995328	1.07434	1.152	1.22774	1.30099	1.37117	1.4377	1.5	1.5575	1.60963	1.65581	1.69546	1.728	1.75286	1.76947	1.77725	1.77562	1.764	1.74182	1.70851	1.66349	1.60618	1.536	1.45238	1.35475	1.24253	1.11514	0.972	0.812544	0.636192	0.442368	0.230496
0	0.004704	0.018432	0.040608	0.070656	0.108	0.152064	0.202272	0.258048	0.318816	0.384	0.453024	0.525312	0.600288	0.677376	0.756	0.835584	0.915552	0.995328	1.07434	1.152	1.22774	1.30099	1.37117	1.4377	1.5	1.5575	1.60963	1.65581	1.69546	1.728	1.75286	1.76947	1.77725	1.77562	1.764	1.74182	1.70851	1.66349	1.60618	1.536	1.45238	1.35475	1.24253	1.11514	0.972	0.812544	0.636192	0.442368	0.230496
0	0.004704	0.018432	0.040608	0.070656	0.108	0.152064	0.202272	0.258048	0.318816	0.384	0.453024	0.525312	0.600288	0.677376	0.756	0.835584	0.915552	0.995328	1.07434	1.152	1.22774	1.30099	1.37117	1.4377	1.5	1.5575	1.60963	1.65581	1.69546	1.728	1.75286	1.76947	1.77725	1.77562	1.764	1.74182	1.70851	1.66349	1.60618	1.536	1.45238	1.35475	1.24253	1.11514	0.972	0.812544	0.636192	0.442368	0.230496
0	0.004704	0.018432	0.040608	0.070656	0.108	0.152064	0.202272	0.258048	0.318816	0.384	0.453024	0.525312	0.600288	0.677376	0.756	0.835584	0.915552	0.995328	1.07434	1.152	1.22774	1.30099	1.37117	1.4377	1.5	1.5575	1.60963	1.65581	1.69546	1.728	1.75286	1.76947	1.77725	1.77562	1.764	1.74182	1.70851	1.66349	1.60618	1.536	1.45238	1.35475	1.24253	1.11514	0.972	0.812544	0.636192	0.442368	0.230496
0	0.004704	0.018432	0.040608	0.070656	0.108	0.152064	0.202272	0.258048	0.318816	0.384	0.453024	0.525312	0.600288	0.677376	0.756	0.835584	0.915552	0.995328	1.07434	1.152	1.22774	1.30099	1.37117	1.4377	1.5	1.5575	1.60963	1.65581	1.69546	1.728	1.75286	1.76947	1.77725	1.77562	1.764	1.74182	1.70851	1.66349	1.60618	1.536	1.45238	1.35475	1.24253	1.11514	0.972	0.812544	0.636192	0.442368	0.230496
0	0.004704	0.018432	0.040608	0.070656	0.108	0.152064	0.202272	0.258048	0.318816	0.384	0.453024	0.525312	0.600288	0.677376	0.756	0.835584	0.915552	0.995328	1.07434	1.152	1.22774	1.30099	1.37117	1.4377	1.5	1.5575	1.60963	1.65581	1.69546	1.728	1.75286	1.76947	1.77725	1.77562	1.764	1.74182	1.70851	1.66349	1.60618	1.536	1.45238	1.35475	1.24253	1.11514	0.972	0.812544	0.636192	0.442368	0.230496
0	0.004704	0.018432	0.040608	0.070656	0.108	0.152064	0.202272	0.258048	0.318816	0.384	0.453024	0.525312	0.600288	0.677376	0.756	0.835584	0.915552	0.995328	1.07434	1.152	1.22774	1.30099	1.37117	1.4377	1.5	1.5575	1.60963	1.65581	1.69546	1.728	1.75286	1.76947	1.77725	1.77562	1.764	1.74182	1.70851	1.66349	1.60618	1.536	1.45238	1.35475	1.24253	1.11514	0.972	0.812544	0.636192	0.442368	0.230496
0	0.004704	0.018432	0.040608	0.070656	0.108	0.152064	0.202272	0.258048	0.318816	0.384	0.453024	0.525312	0.600288	0.677376	0.756	0.835584	0.915552	0.995328	1.07434	1.152	1.22774	1.30099	1.37117	1.4377	1.5	1.5575	1.60963	1.65581	1.69546	1.728	1.75286	1.76947	1.77725	1.77562	1.764	1.74182	1.70851	1.66349	1.60618	1.536	1.45238	1.35475	1.24253	1.11514	0.972	0.812544	0.636192	0.442368	0.230496
0	0.004704	0.018432	0.040608	0.070656	0.108	0.152064	0.202272	0.258048	0.318816	0.384	0.453024	0.525312	0.600288	0.677376	0.756	0.835584	0.915552	0.995328	1.07434	1.152	1.22774	1.30099	1.37117	1.4377	1.5	1.5575	1.60963	1.65581	1.69546	1.728	1.75286	1.76947	1.77725	1.77562	1.764	1.74182	1.70851	1.66349	1.60618	1.536	1.45238	1.35475	1.24253	1.11514	0.972	0.812544	0.636192	0.442368	0.230496
0	0.004704	0.018432	0.040608	0.070656	0.108	0.152064	0.202272	0.258048	0.318816	0.384	0.453024	0.525312	0.600288	0.677376	0.756	0.835584	0.915552	0.995328	1.07434	1.152	1.22774	1.30099	1.37117	1.4377	1.5	1.5575	1.60963	1.65581	1.69546	1.728	1.75286	1.76947	1.77725	1.77562	1.764	1.74182	1.70851	1.66349	1.60618	1.536	1.45238	1.35475	1.24253	1.11514	0.972	0.812544	0.636192	0.442368	0.230496
0	0.004704	0.018432	0.040608	0.070656	0.108	0.152064	0.202272	0.258048	0.318816	0.384	0.453024	0.525312	0.600288	0.677376	0.756	0.835584	0.915552	0.995328	1.07434	1.152	1.22774	1.30099	1.37117	1.4377	1.5	1.5575	1.60963	1.65581	1.69546	1.728	1.75286	1.76947	1.77725	1.77562	1.764	1.74182	1.70851	1.66349	1.60618	1.536	1.45238	1.35475	1.24253	1.11514	0.972	0.812544	0.636192	0.442368	0.230496
0	0.004704	0.018432	0.040608	0.070656	0.108	0.152064	0.202272	0.258048	0.318816	0.384	0.453024	0.525312	0.600288	0.677376	0.756	0.835584	0.915552	0.995328	1.07434	1.152	1.22774	1.30099	1.37117	1.4377	1.5	1.5575	1.60963	1.65581	1.69546	1.728	1.75286	1.76947	1.77725	1.77562	1.764	1.74182	1.70851	1.66349	1.60618	1.536	1.45238	1.35475	1.24253	1.11514	0.972	0.812544	0.636192	0.442368	0.230496
0	0.004704	0.018432	0.040608	0.070656	0.108	0.152064	0.202272	0.258048	0.318816	0.384	0.453024	0.525312	0.600288	0.677376	0.756	0.835584	0.915552	0.995328	1.07434	1.152	1.22774	1.30099	1.37117	1.4377	1.5	1.5575	1.60963	1.65581	1.69546	1.728	1.75286	1.76947	1.77725	1.77562	1.764	1.74182	1.70851	1.66349	1.60618	1.536	1.45238	1.35475	1.24253	1.11514	0.972	0.812544	0.636192	0.442368	0.230496
0	0.004704	0.018432	0.040608	0.070656	0.108	0.152064	0.202272	0.258048	0.318816	0.384	0.453024	0.525312	0.600288	0.677376	0.756	0.835584	0.915552	0.995328	1.07434	1.152	1.22774	1.30099	1.37117	1.4377	1.5	1.5575	1.60963	1.65581	1.69546	1.728	1.75286	1.76947	1.77725	1.77562	1.764	1.74182	1.70851	1.66349	1.60618	1.536	1.45238	1.35475	1.24253	1.11514	0.972	0.812544	0.636192	0.442368	0.230496
0	0.004704	0.018432	0.040608	0.070656	0.108	0.152064	0.202272	0.258048	0.318816	0.384	0.453024	0.525312	0.600288	0.677376	0.756	0.835584	0.915552	0.995328	1.07434	1.152	1.22774	1.30099	1.37117	1.4377	1.5	1.5575	1.60963	1.65581	1.69546	1.728	1.75286	1.76947	1.77725	1.77562	1.764	1.74182	1.70851	1.66349	1.60618	1.536	1.45238	1.35475	1.24253	1.11514	0.972	0.812544	0.636192	0.442368	0.230496
0	0.004704	0.018432	0.040608	0.070656	0.108	0.152064	0.202272	0.258048	0.318816	0.384	0.453024	0.525312	0.600288	0.677376	0.756	0.835584	0.915552	0.995328	1.07434	1.152	1.22774	1.30099	1.37117	1.4377	1.5	1.5575	1.60963	1.65581	1.69546	1.728	1.75286	1.76947	1.77725	1.77562	1.764	1.74182	1.70851	1.66349	1.60618	1.536	1.45238	1.35475	1.24253	1.11514	0.972	0.812544	0.636192	0.442368	0.230496
0	0.004704	0.018432	0.040608	0.070656	0.108	0.152064	0.202272	0.258048	0.318816	0.384	0.453024	0.525312	0.600288	0.677376	0.756	0.835584	0.915552	0.995328	1.07434	1.152	1.22774	1.30099	1.37117	1.4377	1.5	1.5575	1.60963	1.65581	1.69546	1.728	1.75286	1.76947	1.77725	1.77562	1.764	1.74182	1.70851	1.66349	1.60618	1.536	1.45238	1.35475	1.24253	1.11514	0.972	0.812544	0.636192	0.442368	0.230496
0	0.004704	0.018432	0.040608	0.070656	0.108	0.152064	0.202272	0.258048	0.318816	0.384	0.453024	0.525312	0.600288	0.677376	0.756	0.835584	0.915552	0.995328	1.07434	1.152	1.22774	1.30099	1.37117	1.4377	1.5	1.5575	1.60963	1.65581	1.69546	1.728	1.75286	1.76947	1.77725	1.77562	1.764	1.74182	1.70851	1.66349	1.60618	1.536	1.45238	1.35475	1.24253	1.11514	0.972	0.812544	0.636192	0.442368	0.230496
0	0.004704	0.018432	0.040608	0.070656	0.108	0.152064	0.202272	0.258048	0.318816	0.384	0.453024	0.525312	0.600288	0.677376	0.756	0.835584	0.915552	0.995328	1.07434	1.152	1.22774	1.30099	1.37117	1.4377	1.5	1.5575	1.60963	1.65581	1.69546	1.728	1.75286	1.76947	1.77725	1.77562	1.764	1.74182	1.70851	1.66349	1.60618	1.536	1.45238	1.35475	1.24253	1.11514	0.972	0.812544	0.636192	0.442368	0.230496
0	0.004704	0.018432	0.040608	0.070656	0.108	0.152064	0.202272	0.258048	0.318816	0.384	0.453024	0.525312	0.600288	0.677376	0.756	0.835584	0.915552	0.995328	1.07434	1.152	1.22774	1.30099	1.37117	1.4377	1.5	1.5575	1.60963	1.65581	1.69546	1.728	1.75286	1.76947	1.77725	1.77562	1.764	1.74182	1.70851	1.66349	1.60618	1.536	1.45238	1.35475	1.24253	1.11514	0.972	0.812544	0.636192	0.442368	0.230496
0	0.004704	0.018432	0.040608	0.070656	0.108	0.152064	0.202272	0.258048	0.318816	0.384	0.453024	0.525312	0.600288	0.677376	0.756	0.835584	0.915552	0.995328	1.07434	1.152	1.22774	1.30099	1.37117	1.4377	1.5	1.5575	1.60963	1.65581	1.69546	1.728	1.75286	1.76947	1.77725	1.77562	1.764	1.74182	1.70851	1.66349	1.60618	1.536	1.45238	1.35475	1.24253	1.11514	0.972	0.812544	0.636192	0.442368	0.230496
0	0.004704	0.018432	0.040608	0.070656	0.108	0.152064	0.202272	0.258048	0.318816	0.384	0.453024	0.525312	0.600288	0.677376	0.756	0.835584	0.915552	0.995328	1.07434	1.152	1.22774	1.30099	1.37117	1.4377	1.5	1.5575	1.60963	1.65581	1.69546	1.728	1.75286	1.76947	1.77725	1.77562	1.764	1.74182	1.70851	1.66349	1.60618	1.536	1.45238	1.35475	1.24253	1.11514	0.972	0.812544	0.636192	0.442368	0.230496
0	0.004704	0.018432	0.040608	0.070656	0.108	0.152064	0.202272	0.258048	0.318816	0.384	0.453024	0.525312	0.600288	0.677376	0.756	0.835584	0.915552	0.995328	1.07434	1.152	1.22774	1.30099	1.37117	1.4377	1.5	1.5575	1.60963	1.65581	1.69546	1.728	1.75286	1.76947	1.77725	1.77562	1.764	1.74182	1.70851	1.66349	1.60618	1.536	1.45238	1.35475	1.24253	1.11514	0.972	0.812544	0.636192	0.442368	0.230496
0	0.004704	0.018432	0.040608	0.070656	0.108	0.152064	0.202272	0.258048	0.318816	0.384	0.453024	0.525312	0.600288	0.677376	0.756	0.835584	0.915552	0.995328	1.07434	1.152	1.22774	1.30099	1.37117	1.4377	1.5	1.5575	1.60963	1.65581	1.69546	1.728	1.75286	1.76947	1.77725	1.77562	1.764	1.74182	1.70851	1.66349	1.60618	1.536	1.45238	1.35475	1.24253	1.11514	0.972	0.812544	0.636192	0.442368	0.230496
0	0.004704	0.018432	0.040608	0.070656	0.108	0.152064	0.202272	0.258048	0.318816	0.384	0.453024	0.525312	0.600288	0.677376	0.756	0.835584	0.915552	0.995328	1.07434	1.152	1.22774	1.30099	1.37117	1.4377	1.5	1.5575	1.60963	1.65581	1.69546	1.728	1.75286	1.76947	1.77725	1.77562	1.764	1.74182	1.70851	1.66349	1.60618	1.536	1.45238	1.35475	1.24253	1.11514	0.972	0.812544	0.636192	0.442368	0.230496
0	0.004704	0.018432	0.040608	0.070656	0.108	0.152064	0.202272	0.258048	0.318816	0.384	0.453024	0.525312	0.600288	0.677376	0.756	0.835584	0.915552	0.995328	1.07434	1.152	1.22774	1.30099	1.37117	1.4377	1.5	1.5575	1.60963	1.65581	1.69546	1.728	1.75286	1.76947	1.77725	1.77562	1.764	1.74182	1.70851	1.66349	1.60618	1.536	1.45238	1.35475	1.24253	1.11514	0.972	0.812544	0.636192	0.442368	0.230496
0	0.004704	0.018432	0.040608	0.070656	0.108	0.152064	0.202272	0.258048	0.318816	0.384	0.453024	0.525312	0.600288	0.677376	0.756	0.835584	0.915552	0.995328	1.07434	1.152	1.22774	1.30099	1.37117	1.4377	1.5	1.5575	1.60963	1.65581	1.69546	1.728	1.75286	1.76947	1.77725	1.77562	1.764	1.74182	1.70851	1.66349	1.60618	1.536	1.45238	1.35475	1.24253	1.11514	0.972	0.812544	0.636192	0.442368	0.230496
0	0.004704	0.018432	0.040608	0.070656	0.108	0.152064	0.202272	0.258048	0.318816	0.384	0.453024	0.525312	0.600288	0.677376	0.756	0.835584	0.915552	0.995328	1.07434	1.152	1.22774	1.30099	1.37117	1.4377	1.5	1.5575	1.60963	1.65581	1.69546	1.728	1.75286	1.76947	1.77725	1.77562	1.764	1.74182	1.70851	1.66349	1.60618	1.536	1.45238	1.35475	1.24253	1.11514	0.972	0.812544	0.636192	0.442368	0.230496
0	0.004704	0.018432	0.040608	0.070656	0.108	0.152064	0.202272	0.258048	0.318816	0.384	0.453024	0.525312	0.600288	0.677376	0.756	0.835584	0.915552	0.995328	1.07434	1.152	1.22774	1.30099	1.37117	1.4377	1.5	1.5575	1.60963	1.65581	1.69546	1.728	1.75286	1.76947	1.77725	1.77562	1.764	1.74182	1.70851	1.66349	1.60618	1.536	1.45238	1.35475	1.24253	1.11514	0.972	0.812544	0.636192	0.442368	0.230496
0	0.004704	0.018432	0.040608	0.070656	0.108	0.152064	0.202272	0.258048	0.318816	0.384	0.453024	0.525312	0.600288	0.677376	0.756	0.835584	0.915552	0.995328	1.07434	1.152	1.22774	1.30099	1.37117	1.4377	1.5	1.5575	1.60963	1.65581	1.69546	1.728	1.75286	1.76947	1.77725	1.77562	1.764	1.74182	1.70851	1.66349	1.60618	1.536	1.45238	1.35475	1.24253	1.11514	0.972	0.812544	0.636192	0.442368	0.230496
0	0.004704	0.018432	0.040608	0.070656	0.108	0.152064	0.202272	0.258048	0.318816	0.384	0.453024	0.525312	0.600288	0.677376	0.756	0.835584	0.915552	0.995328	1.07434	1.152	1.22774	1.30099	1.37117	1.4377	1.5	1.5575	1.60963	1.65581	1.69546	1.728	1.75286	1.76947	1.77725	1.77562	1.764	1.74182	1.70851	1.66349	1.60618	1.536	1.45238	1.35475	1.24253	1.11514	0.972	0.812544	0.636192	0.442368	0.230496
0	0.004704	0.018432	0.040608	0.070656	0.108	0.152064	0.202272	0.258048	0.318816	0.384	0.453024	0.525312	0.600288	0.677376	0.756	0.835584	0.915552	0.995328	1.07434	1.152	1.22774	1.30099	1.37117	1.4377	1.5	1.5575	1.60963	1.65581	1.69546	1.728	1.75286	1.76947	1.77725	1.77562	1.764	1.74182	1.70851	1.66349	1.60618	1.536	1.45238	1.35475	1.24253	1.11514	0.972	0.812544	0.636192	0.442368	0.230496
0	0.004704	0.018432	0.040608	0.070656	0.108	0.152064	0.202272	0.258048	0.318816	0.384	0.453024	0.525312	0.600288	0.677376	0.756	0.835584	0.915552	0.995328	1.07434	1.152	1.22774	1.30099	1.37117	1.4377	1.5	1.5575	1.60963	1.65581	1.69546	1.728	1.75286	1.76947	1.77725	1.77562	1.764	1.74182	1.70851	1.66349	1.60618	1.536	1.45238	1.35475	1.24253	1.11514	0.972	0.812544	0.636192	0.442368	0.230496
0	0.004704	0.018432	0.040608	0.070656	0.108	0.152064	0.202272	0.258048	0.318816	0.384	0.453024	0.525312	0.600288	0.677376	0.756	0.835584	0.915552	0.995328	1.07434	1.152	1.22774	1.30099	1.37117	1.4377	1.5	1.5575	1.60963	1.65581	1.69546	1.728	1.75286	1.76947	1.77725	1.77562	1.764	1.74182	1.70851	1.66349	1.60618	1.536	1.45238	1.35475	1.24253	1.11514	0.972	0.812544	0.636192	0.442368	0.230496
0	0.004704	0.018432	0.040608	0.070656	0.108	0.152064	0.202272	0.258048	0.318816	0.384	0.453024	0.525312	0.600288	0.677376	0.756	0.835584	0.915552	0.995328	1.07434	1.152	1.22774	1.30099	1.37117	1.4377	1.5	1.5575	1.60963	1.65581	1.69546	1.728	1.75286	1.76947	1.77725	1.77562	1.764	1.74182	1.70851	1.66349	1.60618	1.536	1.45238	1.35475	1.24253	1.11514	0.972	0.812544	0.636192	0.442368	0.230496
0	0.004704	0.018432	0.040608	0.070656	0.108	0.152064	0.202272	0.258048	0.318816	0.384	0.453024	0.525312	0.600288	0.677376	0.756	0.835584	0.915552	0.995328	1.07434	1.152	1.22774	1.30099	1.37117	1.4377	1.5	1.5575	1.60963	1.65581	1.69546	1.728	1.75286	1.76947	1.77725	1.77562	1.764	1.74182	1.70851	1.66349	1.60618	1.536	1.45238	1.35475	1.24253	1.11514	0.972	0.812544	0.636192	0.442368	0.230496
0	0.004704	0.018432	0.040608	0.070656	0.108	0.152064	0.202272	0.258048	0.318816	0.384	0.453024	0.525312	0.600288	0.677376	0.756	0.835584	0.915552	0.995328	1.07434	1.152	1.22774	1.30099	1.37117	1.4377	1.5	1.5575	1.60963	1.65581	1.69546	1.728	1.75286	1.76947	1.77725	1.77562	1.764	1.74182	1.70851	1.66349	1.60618	1.536	1.45238	1.35475	1.24253	1.11514	0.972	0.812544	0.636192	0.442368	0.230496
0	0.004704	0.018432	0.040608	0.070656	0.108	0.152064	0.202272	0.258048	0.318816	0.384	0.453024	0.525312	0.600288	0.677376	0.756	0.835584	0.915552	0.995328	1.07434	1.152	1.22774	1.30099	1.37117	1.4377	1.5	1.5575	1.60963	1.65581	1.69546	1.728	1.75286	1.76947	1.77725	1.77562	1.764	1.74182	1.70851	1.66349	1.60618	1.536	1.45238	1.35475	1.24253	1.11514	0.972	0.812544	0.636192	0.442368	0.230496
0	0.004704	0.018432	0.040608	0.070656	0.108	0.152064	0.202272	0.258048	0.318816	0.384	0.453024	0.525312	0.600288	0.677376	0.756	0.835584	0.915552	0.995328	1.07434	1.152	1.22774	1.30099	1.37117	1.4377	1.5	1.5575	1.60963	1.65581	1.69546	1.728	1.75286	1.76947	1.77725	1.77562	1.764	1.74182	1.70851	1.66349	1.60618	1.536	1.45238	1.35475	1.24253	1.11514	0.972	0.812544	0.636192	0.442368	0.230496
0	0.004704	0.018432	0.040608	0.070656	0.108	0.152064	0.202272	0.258048	0.318816	0.384	0.453024	0.525312	0.600288	0.677376	0.756	0.835584	0.915552	0.995328	1.07434	1.152	1.22774	1.30099	1.37117	1.4377	1.5	1.5575	1.60963	1.65581	1.69546	1.728	1.75286	1.76947	1.77725	1.77562	1.764	1.74182	1.70851	1.66349	1.60618	1.536	1.45238	1.35475	1.24253	1.11514	0.972	0.812544	0.636192	0.442368	0.230496
0	0.004704	0.018432	0.040608	0.070656	0.108	0.152064	0.202272	0.258048	0.318816	0.384	0.453024	0.525312	0.600288	0.677376	0.756	0.835584	0.915552	0.995328	1.07434	1.152	1.22774	1.30099	1.37117	1.4377	1.5	1.5575	1.60963	1.65581	1.69546	1.728	1.75286	1.76947	1.77725	1.77562	1.764	1.74182	1.70851	1.66349	1.60618	1.536	1.45238	1.35475	1.24253	1.11514	0.972	0.812544	0.636192	0.442368	0.230496
0	0.004704	0.018432	0.040608	0.070656	0.108	0.152064	0.202272	0.258048	0.318816	0.384	0.453024	0.525312	0.600288	0.677376	0.756	0.835584	0.915552	0.995328	1.07434	1.152	1.22774	1.30099	1.37117	1.4377	1.5	1.5575	1.60963	1.65581	1.69546	1.728	1.75286	1.76947	1.77725	1.77562	1.764	1.74182	1.70851	1.66349	1.60618	1.536	1.45238	1.35475	1.24253	1.11514	0.972	0.812544	0.636192	0.442368	0.230496
0	0.004704	0.018432	0.040608	0.070656	0.108	0.152064	0.202272	0.258048	0.318816	0.384	0.453024	0.525312	0.600288	0.677376	0.756	0.835584	0.915552	0.995328	1.07434	1.152	1.22774	1.30099	1.37117	1.4377	1.5	1.5575	1.60963	1.65581	1.69546	1.728	1.75286	1.76947	1.77725	1.77562	1.764	1.74182	1.70851	1.66349	1.60618	1.536	1.45238	1.35475	1.24253	1.11514	0.972	0.812544	0.636192	0.442368	0.230496
0	0.004704	0.018432	0.040608	0.070656	0.108	0.152064	0.202272	0.258048	0.318816	0.384	0.453024	0.525312	0.600288	0.677376	0.756	0.835584	0.915552	0.995328	1.07434	1.152	1.22774	1.30099	1.37117	1.4377	1.5	1.5575	1.60963	1.65581	1.69546	1.728	1.75286	1.76947	1.77725	1.77562	1.764	1.74182	1.70851	1.66349	1.60618	1.536	1.45238	1.35475	1.24253	1.11514	0.972	0.812544	0.636192	0.442368	0.230496
0	0.004704	0.018432	0.040608	0.070656	0.108	0.152064	0.202272	0.258048	0.318816	0.384	0.453024	0.525312	0.600288	0.677376	0.756	0.835584	0.915552	0.995328	1.07434	1.152	1.22774	1.30099	1.37117	1.4377	1.5	1.5575	1.60963	1.65581	1.69546	1.728	1.75286	1.76947	1.77725	1.77562	1.764	1.74182	1.70851	1.66349	1.60618	1.536	1.45238	1.35475	1.24253	1.11514	0.972	0.812544	0.636192	0.442368	0.230496
0	0.004704	0.018432	0.040608	0.070656	0.108	0.152064	0.202272	0.258048	0.318816	0.384	0.453024	0.525312	0.600288	0.677376	0.756	0.835584	0.915552	0.995328	1.07434	1.152	1.22774	1.30099	1.37117	1.4377	1.5	1.5575	1.60963	1.65581	1.69546	1.728	1.75286	1.76947	1.77725	1.77562	1.764	1.74182	1.70851	1.66349	1.60618	1.536	1.45238	1.35475	1.24253	1.11514	0.972	0.812544	0.636192	0.442368	0.230496
0	0.004704	0.018432	0.040608	0.070656	0.108	0.152064	0.202272	0.258048	0.318816	0.384	0.453024	0.525312	0.600288	0.677376	0.756	0.835584	0.915552	0.995328	1.07434	1.152	1.22774	1.30099	1.37117	1.4377	1.5	1.5575	1.60963	1.65581	1.69546	1.728	1.75286	1.76947	1.77725	1.77562	1.764	1.74182	1.70851	1.66349	1.60618	1.536	1.45238	1.35475	1.24253	1.11514	0.972	0.812544	0.636192	0.442368	0.230496
0	0.004704	0.018432	0.040608	0.070656	0.108	0.152064	0.202272	0.258048	0.318816	0.384	0.453024	0.525312	0.600288	0.677376	0.756	0.835584	0.915552	0.995328	1.07434	1.152	1.22774	1.30099	1.37117	1.4377	1.5	1.5575	1.60963	1.65581	1.69546	1.728	1.75286	1.76947	1.77725	1.77562	1.764	1.74182	1.70851	1.66349	1.60618	1.536	1.45238	1.35475	1.24253	1.11514	0.972	0.812544	0.636192	0.442368	0.230496
0	0.004704	0.018432	0.040608	0.070656	0.108	0.152064	0.202272	0.258048	0.318816	0.384	0.453024	0.525312	0.600288	0.677376	0.756	0.835584	0.915552	0.995328	1.07434	1.152	1.22774	1.30099	1.37117	1.4377	1.5	1.5575	1.60963	1.65581	1.69546	1.728	1.75286	1.76947	1.77725	1.77562	1.764	1.74182	1.70851	1.66349	1.60618	1.536	1.45238	1.35475	1.24253	1.11514	0.972	0.812544	0.636192	0.442368	0.230496
0	0.004704	0.018432	0.040608	0.070656	0.108	0.152064	0.202272	0.258048	0.318816	0.384	0.453024	0.525312	0.600288	0.677376	0.756	0.835584	0.915552	0.995328	1.07434	1.152	1.22774	1.30099	1.37117	1.4377	1.5	1.5575	1.60963	1.65581	1.69546	1.728	1.75286	1.76947	1.77725	1.77562	1.764	1.74182	1.70851	1.66349	1.60618	1.536	1.45238	1.35475	1.24253	1.11514	0.972	0.812544	0.636192	0.442368	0.230496
0	0.004704	0.018432	0.040608	0.070656	0.108	0.152064	0.202272	0.258048	0.318816	0.384	0.453024	0.525312	0.600288	0.677376	0.756	0.835584	0.915552	0.995328	1.07434	1.152	1.22774	1.30099	1.37117	1.4377	1.5	1.5575	1.60963	1.65581	1.69546	1.728	1.75286	1.76947	1.77725	1.77562	1.764	1.74182	1.70851	1.66349	1.60618	1.536	1.45238	1.35475	1.24253	1.11514	0.972	0.812544	0.636192	0.442368	0.230496
0	0.004704	0.018432	0.040608	0.070656	0.108	0.152064	0.202272	0.258048	0.318816	0.384	0.453024	0.525312	0.600288	0.677376	0.756	0.835584	0.915552	0.995328	1.07434	1.152	1.22774	1.30099	1.37117	1.4377	1.5	1.5575	1.60963	1.65581	1.69546	1.728	1.75286	1.76947	1.77725	1.77562	1.764	1.74182	1.70851	1.66349	1.60618	1.536	1.45238	1.35475	1.24253	1.11514	0.972	0.812544	0.636192	0.442368	0.230496
0	0.004704	0.018432	0.040608	0.070656	0.108	0.152064	0.202272	0.258048	0.318816	0.384	0.453024	0.525312	0.600288	0.677376	0.756	0.835584	0.915552	0.995328	1.07434	1.152	1.22774	1.30099	1.37117	1.4377	1.5	1.5575	1.60963	1.65581	1.69546	1.728	1.75286	1.76947	1.77725	1.77562	1.764	1.74182	1.70851	1.66349	1.60618	1.536	1.45238	1.35475	1.24253	1.11514	0.972	0.812544	0.636192	0.442368	0.230496
0	0.004704	0.018432	0.040608	0.070656	0.108	0.152064	0.202272	0.258048	0.318816	0.384	0.453024	0.525312	0.600288	0.677376	0.756	0.835584	0.915552	0.995328	1.07434	1.152	1.22774	1.30099	1.37117	1.4377	1.5	1.5575	1.60963	1.65581	1.69546	1.728	1.75286	1.76947	1.77725	1.77562	1.764	1.74182	1.70851	1.66349	1.60618	1.536	1.45238	1.35475	1.24253	1.11514	0.972	0.812544	0.636192	0.442368	0.230496
0	0.004704	0.018432	0.040608	0.070656	0.108	0.152064	0.202272	0.258048	0.318816	0.384	0.453024	0.525312	0.600288	0.677376	0.756	0.835584	0.915552	0.995328	1.07434	1.152	1.22774	1.30099	1.37117	1.4377	1.5	1.5575	1.60963	1.65581	1.69546	1.728	1.75286	1.76947	1.77725	1.77562	1.764	1.74182	1.70851	1.66349	1.60618	1.536	1.45238	1.35475	1.24253	1.11514	0.972	0.812544	0.636192	0.442368	0.230496
0	0.004704	0.018432	0.040608	0.070656	0.108	0.152064	0.202272	0.258048	0.318816	0.384	0.453024	0.525312	0.600288	0.677376	0.756	0.835584	0.915552	0.995328	1.07434	1.152	1.22774	1.30099	1.37117	1.4377	1.5	1.5575	1.60963	1.65581	1.69546	1.728	1.75286	1.76947	1.77725	1.77562	1.764	1.74182	1.70851	1.66349	1.60618	1.536	1.45238	1.35475	1.24253	1.11514	0.972	0.812544	0.636192	0.442368	0.230496
0	0.004704	0.018432	0.040608	0.070656	0.108	0.152064	0.202272	0.258048	0.318816	0.384	0.453024	0.525312	0.600288	0.677376	0.756	0.835584	0.915552	0.995328	1.07434	1.152	1.22774	1.30099	1.37117	1.4377	1.5	1.5575	1.60963	1.65581	1.69546	1.728	1.75286	1.76947	1.77725	1.77562	1.764	1.74182	1.70851	1.66349	1.60618	1.536	1.45238	1.35475	1.24253	1.11514	0.972	0.812544	0.636192	0.442368	0.230496
0	0.004704	0.018432	0.040608	0.070656	0.108	0.152064	0.202272	0.258048	0.318816	0.384	0.453024	0.525312	0.600288	0.677376	0.756	0.835584	0.915552	0.995328	1.07434	1.152	1.22774	1.30099	1.37117	1.4377	1.5	1.5575	1.60963	1.65581	1.69546	1.728	1.75286	1.76947	1.77725	1.77562	1.764	1.74182	1.70851	1.66349	1.60618	1.536	1.45238	1.35475	1.24253	1.11514	0.972	0.812544	0.636192	0.442368	0.230496
0	0.004704	0.018432	0.040608	0.070656	0.108	0.152064	0.202272	0.258048	0.318816	0.384	0.453024	0.525312	0.600288	0.677376	0.756	0.835584	0.915552	0.995328	1.07434	1.152	1.22774	1.30099	1.37117	1.4377	1.5	1.5575	1.60963	1.65581	1.69546	1.728	1.75286	1.76947	1.77725	1.77562	1.764	1.74182	1.70851	1.66349	1.60618	1.536	1.45238	1.35475	1.24253	1.11514	0.972	0.812544	0.636192	0.442368	0.230496
0	0.004704	0.018432	0.040608	0.070656	0.108	0.152064	0.202272	0.258048	0.318816	0.384	0.453024	0.525312	0.600288	0.677376	0.756	0.835584	0.915552	0.995328	1.07434	1.152	1.22774	1.30099	1.37117	1.4377	1.5	1.5575	1.60963	1.65581	1.69546	1.728	1.75286	1.76947	1.77725	1.77562	1.764	1.74182	1.70851	1.66349	1.60618	1.536	1.45238	1.35475	1.24253	1.11514	0.972	0.812544	0.636192	0.442368	0.230496
0	0.004704	0.018432	0.040608	0.070656	0.108	0.152064	0.202272	0.258048	0.318816	0.384	0.453024	0.525312	0.600288	0.677376	0.756	0.835584	0.915552	0.995328	1.07434	1.152	1.22774	1.30099	1.37117	1.4377	1.5	1.5575	1.60963	1.65581	1.69546	1.728	1.75286	1.76947	1.77725	1.77562	1.764	1.74182	1.70851	1.66349	1.60618	1.536	1.45238	1.35475	1.24253	1.11514	0.972	0.812544	0.636192	0.442368	0.230496
0	0.004704	0.018432	0.040608	0.070656	0.108	0.152064	0.202272	0.258048	0.318816	0.384	0.453024	0.525312	0.600288	0.677376	0.756	0.835584	0.915552	0.995328	1.07434	1.152	1.22774	1.30099	1.37117	1.4377	1.5	1.5575	1.60963	1.65581	1.69546	1.728	1.75286	1.76947	1.77725	1.77562	1.764	1.74182	1.70851	1.66349	1.60618	1.536	1.45238	1.35475	1.24253	1.11514	0.972	0.812544	0.636192	0.442368	0.230496
0	0.004704	0.018432	0.040608	0.070656	0.108	0.152064	0.202272	0.258048	0.318816	0.384	0.453024	0.525312	0.600288	0.677376	0.756	0.835584	0.915552	0.995328	1.07434	1.152	1.22774	1.30099	1.37117	1.4377	1.5	1.5575	1.60963	1.65581	1.69546	1.728	1.75286	1.76947	1.77725	1.77562	1.764	1.74182	1.70851	1.66349	1.60618	1.536	1.45238	1.35475	1.24253	1.11514	0.972	0.812544	0.636192	0.442368	0.230496
0	0.004704	0.018432	0.040608	0.070656	0.108	0.152064	0.202272	0.258048	0.318816	0.384	0.453024	0.525312	0.600288	0.677376	0.756	0.835584	0.915552	0.995328	1.07434	1.152	1.22774	1.30099	1.37117	1.4377	1.5	1.5575	1.60963	1.65581	1.69546	1.728	1.75286	1.76947	1.77725	1.77562	1.764	1.74182	1.70851	1.66349	1.60618	1.536	1.45238	1.35475	1.24253	1.11514	0.972	0.812544	0.636192	0.442368	0.230496
0	0.004704	0.018432	0.040608	0.070656	0.108	0.152064	0.202272	0.258048	0.318816	0.384	0.453024	0.525312	0.600288	0.677376	0.756	0.835584	0.915552	0.995328	1.07434	1.152	1.22774	1.30099	1.37117	1.4377	1.5	1.5575	1.60963	1.65581	1.69546	1.728	1.75286	1.76947	1.77725	1.77562	1.764	1.74182	1.70851	1.66349	1.60618	1.536	1.45238	1.35475	1.24253	1.11514	0.972	0.812544	0.636192	0.442368	0.230496
0	0.004704	0.018432	0.040608	0.070656	0.108	0.152064	0.202272	0.258048	0.318816	0.384	0.453024	0.525312	0.600288	0.677376	0.756	0.835584	0.915552	0.995328	1.07434	1.152	1.22774	1.30099	1.37117	1.4377	1.5	1.5575	1.60963	1.65581	1.69546	1.728	1.75286	1.76947	1.77725	1.77562	1.764	1.74182	1.70851	1.66349	1.60618	1.536	1.45238	1.35475	1.24253	1.11514	0.972	0.812544	0.636192	0.442368	0.230496
0	0.004704	0.018432	0.040608	0.070656	0.108	0.152064	0.202272	0.258048	0.318816	0.384	0.453024	0.525312	0.600288	0.677376	0.756	0.835584	0.915552	0.995328	1.07434	1.152	1.22774	1.30099	1.37117	1.4377	1.5	1.5575	1.60963	1.65581	1.69546	1.728	1.75286	1.76947	1.77725	1.77562	1.764	1.74182	1.70851	1.66349	1.60618	1.536	1.45238	1.35475	1.24253	1.11514	0.972	0.812544	0.636192	0.442368	0.230496
0	0.004704	0.018432	0.040608	0.070656	0.108	0.152064	0.202272	0.258048	0.318816	0.384	0.453024	0.525312	0.600288	0.677376	0.756	0.835584	0.915552	0.995328	1.07434	1.152	1.22774	1.30099	1.37117	1.4377	1.5	1.5575	1.60963	1.65581	1.69546	1.728	1.75286	1.76947	1.77725	1.77562	1.764	1.74182	1.70851	1.66349	1.60618	1.536	1.45238	1.35475	1.24253	1.11514	0.972	0.812544	0.636192	0.442368	0.230496
0	0.004704	0.018432	0.040608	0.070656	0.108	0.152064	0.202272	0.258048	0.318816	0.384	0.453024	0.525312	0.600288	0.677376	0.756	0.835584	0.915552	0.995328	1.07434	1.152	1.22774	1.30099	1.37117	1.4377	1.5	1.5575	1.60963	1.65581	1.69546	1.728	1.75286	1.76947	1.77725	1.77562	1.764	1.74182	1.70851	1.66349	1.60618	1.536	1.45238	1.35475	1.24253	1.11514	0.972	0.812544	0.636192	0.442368	0.230496
0	0.004704	0.018432	0.040608	0.070656	0.108	0.152064	0.202272	0.258048	0.318816	0.384	0.453024	0.525312	0.600288	0.677376	0.756	0.835584	0.915552	0.995328	1.07434	1.152	1.22774	1.30099	1.37117	1.4377	1.5	1.5575	1.60963	1.65581	1.69546	1.728	1.75286	1.76947	1.77725	1.77562	1.764	1.74182	1.70851	1.66349	1.60618	1.536	1.45238	1.35475	1.24253	1.11514	0.972	0.812544	0.636192	0.442368	0.230496
0	0.004704	0.018432	0.040608	0.070656	0.108	0.152064	0.202272	0.258048	0.318816	0.384	0.453024	0.525312	0.600288	0.677376	0.756	0.835584	0.915552	0.995328	1.07434	1.152	1.22774	1.30099	1.37117	1.4377	1.5	1.5575	1.60963	1.65581	1.69546	1.728	1.75286	1.76947	1.77725	1.77562	1.764	1.74182	1.70851	1.66349	1.60618	1.536	1.45238	1.35475	1.24253	1.11514	0.972	0.812544	0.636192	0.442368	0.230496
0	0.004704	0.018432	0.040608	0.070656	0.108	0.152064	0.202272	0.258048	0.318816	0.384	0.453024	0.525312	0.600288	0.677376	0.756	0.835584	0.915552	0.995328	1.07434	1.152	1.22774	1.30099	1.37117	1.4377	1.5	1.5575	1.60963	1.65581	1.69546	1.728	1.75286	1.76947	1.77725	1.77562	1.764	1.74182	1.70851	1.66349	1.60618	1.536	1.45238	1.35475	1.24253	1.11514	0.972	0.812544	0.636192	0.442368	0.230496
0	0.004704	0.018432	0.040608	0.070656	0.108	0.152064	0.202272	0.258048	0.318816	0.384	0.453024	0.525312	0.600288	0.677376	0.756	0.835584	0.915552	0.995328	1.07434	1.152	1.22774	1.30099	1.37117	1.4377	1.5	1.5575	1.60963	1.65581	1.69546	1.728	1.75286	1.76947	1.77725	1.77562	1.764	1.74182	1.70851	1.66349	1.60618	1.536	1.45238	1.35475	1.24253	1.11514	0.972	0.812544	0.636192	0.442368	0.230496
0	0.004704	0.018432	0.040608	0.070656	0.108	0.152064	0.202272	0.258048	0.318816	0.384	0.453024	0.525312	0.600288	0.677376	0.756	0.835584	0.915552	0.995328	1.07434	1.152	1.22774	1.30099	1.37117	1.4377	1.5	1.5575	1.60963	1.65581	1.69546	1.728	1.75286	1.76947	1.77725	1.77562	1.764	1.74182	1.70851	1.66349	1.60618	1.536	1.45238	1.35475	1.24253	1.11514	0.972	0.812544	0.636192	0.442368	0.230496
0	0.004704	0.018432	0.040608	0.070656	0.108	0.152064	0.202272	0.258048	0.318816	0.384	0.453024	0.525312	0.600288	0.677376	0.756	0.835584	0.915552	0.995328	1.07434	1.152	1.22774	1.30099	1.37117	1.4377	1.5	1.5575	1.60963	1.65581	1.69546	1.728	1.75286	1.76947	1.77725	1.77562	1.764	1.74182	1.70851	1.66349	1.60618	1.536	1.45238	1.35475	1.24253	1.11514	0.972	0.812544	0.636192	0.442368	0.230496
0	0.004704	0.018432	0.040608	0.070656	0.108	0.152064	0.202272	0.258048	0.318816	0.384	0.453024	0.525312	0.600288	0.677376	0.756	0.835584	0.915552	0.995328	1.07434	1.152	1.22774	1.30099	1.37117	1.4377	1.5	1.5575	1.60963	1.65581	1.69546	1.728	1.75286	1.76947	1.77725	1.77562	1.764	1.74182	1.70851	1.66349	1.60618	1.536	1.45238	1.35475	1.24253	1.11514	0.972	0.812544	0.636192	0.442368	0.230496
0	0.004704	0.018432	0.040608	0.070656	0.108	0.152064	0.202272	0.258048	0.318816	0.384	0.453024	0.525312	0.600288	0.677376	0.756	0.835584	0.915552	0.995328	1.07434	1.152	1.22774	1.30099	1.37117	1.4377	1.5	1.5575	1.60963	1.65581	1.69546	1.728	1.75286	1.76947	1.77725	1.77562	1.764	1.74182	1.70851	1.66349	1.60618	1.536	1.45238	1.35475	1.24253	1.11514	0.972	0.812544	0.636192	0.442368	0.230496
0	0.004704	0.018432	0.040608	0.070656	0.108	0.152064	0.202272	0.258048	0.318816	0.384	0.453024	0.525312	0.600288	0.677376	0.756	0.835584	0.915552	0.995328	1.07434	1.152	1.22774	1.30099	1.37117	1.4377	1.5	1.5575	1.60963	1.65581	1.69546	1.728	1.75286	1.76947	1.77725	1.77562	1.764	1.74182	1.70851	1.66349	1.60618	1.536	1.45238	1.35475	1.24253	1.11514	0.972	0.812544	0.636192	0.442368	0.230496
0	0.004704	0.018432	0.040608	0.070656	0.108	0.152064	0.202272	0.258048	0.318816	0.384	0.453024	0.525312	0.600288	0.677376	0.756	0.835584	0.915552	0.995328	1.07434	1.152	1.22774	1.30099	1.37117	1.4377	1.5	1.5575	1.60963	1.65581	1.69546	1.728	1.75286	1.76947	1.77725	1.77562	1.764	1.74182	1.70851	1.66349	1.60618	1.536	1.45238	1.35475	1.24253	1.11514	0.972	0.812544	0.636192	0.442368	0.230496
0	0.004704	0.018432	0.040608	0.070656	0.108	0.152064	0.202272	0.258048	0.318816	0.384	0.453024	0.525312	0.600288	0.677376	0.756	0.835584	0.915552	0.995328	1.07434	1.152	1.22774	1.30099	1.37117	1.4377	1.5	1.5575	1.60963	1.65581	1.69546	1.728	1.75286	1.76947	1.77725	1.77562	1.764	1.74182	1.70851	1.66349	1.60618	1.536	1.45238	1.35475	1.24253	1.11514	0.972	0.812544	0.636192	0.442368	0.230496
0	0.004704	0.018432	0.040608	0.070656	0.108	0.152064	0.202272	0.258048	0.318816	0.384	0.453024	0.525312	0.600288	0.677376	0.756	0.835584	0.915552	0.995328	1.07434	1.152	1.22774	1.30099	1.37117	1.4377	1.5	1.5575	1.60963	1.65581	1.69546	1.728	1.75286	1.76947	1.77725	1.77562	1.764	1.74182	1.70851	1.66349	1.60618	1.536	1.45238	1.35475	1.24253	1.11514	0.972	0.812544	0.636192	0.442368	0.230496
0	0.004704	0.018432	0.040608	0.070656	0.108	0.152064	0.202272	0.258048	0.318816	0.384	0.453024	0.525312	0.600288	0.677376	0.756	0.835584	0.915552	0.995328	1.07434	1.152	1.22774	1.30099	1.37117	1.4377	1.5	1.5575	1.60963	1.65581	1.69546	1.728	1.75286	1.76947	1.77725	1.77562	1.764	1.74182	1.70851	1.66349	1.60618	1.536	1.45238	1.35475	1.24253	1.11514	0.972	0.812544	0.636192	0.442368	0.230496
0	0.004704	0.018432	0.040608	0.070656	0.108	0.152064	0.202272	0.258048	0.318816	0.384	0.453024	0.525312	0.600288	0.677376	0.756	0.835584	0.915552	0.995328	1.07434	1.152	1.22774	1.30099	1.37117	1.4377	1.5	1.5575	1.60963	1.65581	1.69546	1.728	1.75286	1.76947	1.77725	1.77562	1.764	1.74182	1.70851	1.66349	1.60618	1.536	1.45238	1.35475	1.24253	1.11514	0.972	0.812544	0.636192	0.442368	0.230496
0	0.004704	0.018432	0.040608	0.070656	0.108	0.152064	0.202272	0.258048	0.318816	0.384	0.453024	0.525312	0.600288	0.677376	0.756	0.835584	0.915552	0.995328	1.07434	1.152	1.22774	1.30099	1.37117	1.4377	1.5	1.5575	1.60963	1.65581	1.69546	1.728	1.75286	1.76947	1.77725	1.77562	1.764	1.74182	1.70851	1.66349	1.60618	1.536	1.45238	1.35475	1.24253	1.11514	0.972	0.812544	0.636192	0.442368	0.230496
0	0.004704	0.018432	0.040608	0.070656	0.108	0.152064	0.202272	0.258048	0.318816	0.384	0.453024	0.525312	0.600288	0.677376	0.756	0.835584	0.915552	0.995328	1.07434	1.152	1.22774	1.30099	1.37117	1.4377	1.5	1.5575	1.60963	1.65581	1.69546	1.728	1.75286	1.76947	1.77725	1.77562	1.764	1.74182	1.70851	1.66349	1.60618	1.536	1.45238	1.35475	1.24253	1.11514	0.972	0.812544	0.636192	0.442368	0.230496
0	0.004704	0.018432	0.040608	0.070656	0.108	0.152064	0.202272	0.258048	0.318816	0.384	0.453024	0.525312	0.600288	0.677376	0.756	0.835584	0.915552	0.995328	1.07434	1.152	1.22774	1.30099	1.37117	1.4377	1.5	1.5575	1.60963	1.65581	1.69546	1.728	1.75286	1.76947	1.77725	1.77562	1.764	1.74182	1.70851	1.66349	1.60618	1.536	1.45238	1.35475	1.24253	1.11514	0.972	0.812544	0.636192	0.442368	0.230496
0	0.004704	0.018432	0.040608	0.070656	0.108	0.152064	0.202272	0.258048	0.318816	0.384	0.453024	0.525312	0.600288	0.677376	0.756	0.835584	0.915552	0.995328	1.07434	1.152	1.22774	1.30099	1.37117	1.4377	1.5	1.5575	1.60963	1.65581	1.69546	1.728	1.75286	1.76947	1.77725	1.77562	1.764	1.74182	1.70851	1.66349	1.60618	1.536	1.45238	1.35475	1.24253	1.11514	0.972	0.812544	0.636192	0.442368	0.230496
0	0.004704	0.018432	0.040608	0.070656	0.108	0.152064	0.202272	0.258048	0.318816	0.384	0.453024	0.525312	0.600288	0.677376	0.756	0.835584	0.915552	0.995328	1.07434	1.152	1.22774	1.30099	1.37117	1.4377	1.5	1.5575	1.60963	1.65581	1.69546	1.728	1.75286	1.76947	1.77725	1.77562	1.764	1.74182	1.70851	1.66349	1.60618	1.536	1.45238	1.35475	1.24253	1.11514	0.972	0.812544	0.636192	0.442368	0.230496
0	0.004704	0.018432	0.040608	0.070656	0.108	0.152064	0.202272	0.258048	0.318816	0.384	0.453024	0.525312	0.600288	0.677376	0.756	0.835584	0.915552	0.995328	1.07434	1.152	1.22774	1.30099	1.37117	1.4377	1.5	1.5575	1.60963	1.65581	1.69546	1.728	1.75286	1.76947	1.77725	1.77562	1.764	1.74182	1.70851	1.66349	1.60618	1.536	1.45238	1.35475	1.24253	1.11514	0.972	0.812544	0.636192	0.442368	0.230496
0	0.004704	0.018432	0.040608	0.070656	0.108	0.152064	0.202272	0.258048	0.318816	0.384	0.453024	0.525312	0.600288	0.677376	0.756	0.835584	0.915552	0.995328	1.07434	1.152	1.22774	1.30099	1.37117	1.4377	1.5	1.5575	1.60963	1.65581	1.69546	1.728	1.75286	1.76947	1.77725	1.77562	1.764	1.74182	1.70851	1.66349	1.60618	1.536	1.45238	1.35475	1.24253	1.11514	0.972	0.812544	0.636192	0.442368	0.230496
0	0.004704	0.018432	0.040608	0.070656	0.108	0.152064	0.202272	0.258048	0.318816	0.384	0.453024	0.525312	0.600288	0.677376	0.756	0.835584	0.915552	0.995328	1.07434	1.152	1.22774	1.30099	1.37117	1.4377	1.5	1.5575	1.60963	1.65581	1.69546	1.728	1.75286	1.76947	1.77725	1.77562	1.764	1.74182	1.70851	1.66349	1.60618	1.536	1.45238	1.35475	1.24253	1.11514	0.972	0.812544	0.636192	0.442368	0.230496
0	0.004704	0.018432	0.040608	0.070656	0.108	0.152064	0.202272	0.258048	0.318816	0.384	0.453024	0.525312	0.600288	0.677376	0.756	0.835584	0.915552	0.995328	1.07434	1.152	1.22774	1.30099	1.37117	1.4377	1.5	1.5575	1.60963	1.65581	1.69546	1.728	1.75286	1.76947	1.77725	1.77562	1.764	1.74182	1.70851	1.66349	1.60618	1.536	1.45238	1.35475	1.24253	1.11514	0.972	0.812544	0.636192	0.442368	0.230496
0	0.004704	0.018432	0.040608	0.070656	0.108	0.152064	0.202272	0.258048	0.318816	0.384	0.453024	0.525312	0.600288	0.677376	0.756	0.835584	0.915552	0.995328	1.07434	1.152	1.22774	1.30099	1.37117	1.4377	1.5	1.5575	1.60963	1.65581	1.69546	1.728	1.75286	1.76947	1.77725	1.77562	1.764	1.74182	1.70851	1.66349	1.60618	1.536	1.45238	1.35475	1.24253	1.11514	0.972	0.812544	0.636192	0.442368	0.230496
0	0.004704	0.018432	0.040608	0.070656	0.108	0.152064	0.202272	0.258048	0.318816	0.384	0.453024	0.525312	0.600288	0.677376	0.756	0.835584	0.915552	0.995328	1.07434	1.152	1.22774	1.30099	1.37117	1.4377	1.5	1.5575	1.60963	1.65581	1.69546	1.728	1.75286	1.76947	1.77725	1.77562	1.764	1.74182	1.70851	1.66349	1.60618	1.536	1.45238	1.35475	1.24253	1.11514	0.972	0.812544	0.636192	0.442368	0.230496
0	0.004704	0.018432	0.040608	0.070656	0.108	0.152064	0.202272	0.258048	0.318816	0.384	0.453024	0.525312	0.600288	0.677376	0.756	0.835584	0.915552	0.995328	1.07434	1.152	1.22774	1.30099	1.37117	1.4377	1.5	1.5575	1.60963	1.65581	1.69546	1.728	1.75286	1.76947	1.77725	1.77562	1.764	1.74182	1.70851	1.66349	1.60618	1.536	1.45238	1.35475	1.24253	1.11514	0.972	0.812544	0.636192	0.442368	0.230496
0	0.004704	0.018432	0.040608	0.070656	0.108	0.152064	0.202272	0.258048	0.318816	0.384	0.453024	0.525312	0.600288	0.677376	0.756	0.835584	0.915552	0.995328	1.07434	1.152	1.22774	1.30099	1.37117	1.4377	1.5	1.5575	1.60963	1.65581	1.69546	1.728	1.75286	1.76947	1.77725	1.77562	1.764	1.74182	1.70851	1.66349	1.60618	1.536	1.45238	1.35475	1.24253	1.11514	0.972	0.812544	0.636192	0.442368	0.230496
0	0.004704	0.018432	0.040608	0.070656	0.108	0.152064	0.202272	0.258048	0.318816	0.384	0.453024	0.525312	0.600288	0.677376	0.756	0.835584	0.915552	0.995328	1.07434	1.152	1.22774	1.30099	1.37117	1.4377	1.5	1.5575	1.60963	1.65581	1.69546	1.728	1.75286	1.76947	1.77725	1.77562	1.764	1.74182	1.70851	1.66349	1.60618	1.536	1.45238	1.35475	1.24253	1.11514	0.972	0.812544	0.636192	0.442368	0.230496
0	0.004704	0.018432	0.040608	0.070656	0.108	0.152064	0.202272	0.258048	0.318816	0.384	0.453024	0.525312	0.600288	0.677376	0.756	0.835584	0.915552	0.995328	1.07434	1.152	1.22774	1.30099	1.37117	1.4377	1.5	1.5575	1.60963	1.65581	1.69546	1.728	1.75286	1.76947	1.77725	1.77562	1.764	1.74182	1.70851	1.66349	1.60618	1.536	1.45238	1.35475	1.24253	1.11514	0.972	0.812544	0.636192	0.442368	0.230496
0	0.004704	0.018432	0.040608	0.070656	0.108	0.152064	0.202272	0.258048	0.318816	0.384	0.453024	0.525312	0.600288	0.677376	0.756	0.835584	0.915552	0.995328	1.07434	1.152	1.22774	1.30099	1.37117	1.4377	1.5	1.5575	1.60963	1.65581	1.69546	1.728	1.75286	1.76947	1.77725	1.77562	1.764	1.74182	1.70851	1.66349	1.60618	1.536	1.45238	1.35475	1.24253	1.11514	0.972	0.812544	0.636192	0.442368	0.230496
0	0.004704	0.018432	0.040608	0.070656	0.108	0.152064	0.202272	0.258048	0.318816	0.384	0.453024	0.525312	0.600288	0.677376	0.756	0.835584	0.915552	0.995328	1.07434	1.152	1.22774	1.30099	1.37117	1.4377	1.5	1.5575	1.60963	1.65581	1.69546	1.728	1.75286	1.76947	1.77725	1.77562	1.764	1.74182	1.70851	1.66349	1.60618	1.536	1.45238	1.35475	1.24253	1.11514	0.972	0.812544	0.636192	0.442368	0.230496
0	0.004704	0.018432	0.040608	0.070656	0.108	0.152064	0.202272	0.258048	0.318816	0.384	0.453024	0.525312	0.600288	0.677376	0.756	0.835584	0.915552	0.995328	1.07434	1.152	1.22774	1.30099	1.37117	1.4377	1.5	1.5575	1.60963	1.65581	1.69546	1.728	1.75286	1.76947	1.77725	1.77562	1.764	1.74182	1.70851	1.66349	1.60618	1.536	1.45238	1.35475	1.24253	1.11514	0.972	0.812544	0.636192	0.442368	0.230496
0	0.004704	0.018432	0.040608	0.070656	0.108	0.152064	0.202272	0.258048	0.318816	0.384	0.453024	0.525312	0.600288	0.677376	0.756	0.835584	0.915552	0.995328	1.07434	1.152	1.22774	1.30099	1.37117	1.4377	1.5	1.5575	1.60963	1.65581	1.69546	1.728	1.75286	1.76947	1.77725	1.77562	1.764	1.74182	1.70851	1.66349	1.60618	1.536	1.45238	1.35475	1.24253	1.11514	0.972	0.812544	0.636192	0.442368	0.230496
0	0.004704	0.018432	0.040608	0.070656	0.108	0.152064	0.202272	0.258048	0.318816	0.384	0.453024	0.525312	0.600288	0.677376	0.756	0.835584	0.915552	0.995328	1.07434	1.152	1.22774	1.30099	1.37117	1.4377	1.5	1.5575	1.60963	1.65581	1.69546	1.728	1.75286	1.76947	1.77725	1.77562	1.764	1.74182	1.70851	1.66349	1.60618	1.536	1.45238	1.35475	1.24253	1.11514	0.972	0.812544	0.636192	0.442368	0.230496
0	0.004704	0.018432	0.040608	0.070656	0.108	0.152064	0.202272	0.258048	0.318816	0.384	0.453024	0.525312	0.600288	0.677376	0.756	0.835584	0.915552	0.995328	1.07434	1.152	1.22774	1.30099	1.37117	1.4377	1.5	1.5575	1.60963	1.65581	1.69546	1.728	1.75286	1.76947	1.77725	1.77562	1.764	1.74182	1.70851	1.66349	1.60618	1.536	1.45238	1.35475	1.24253	1.11514	0.972	0.812544	0.636192	0.442368	0.230496
0	0.004704	0.018432	0.040608	0.070656	0.108	0.152064	0.202272	0.258048	0.318816	0.384	0.453024	0.525312	0.600288	0.677376	0.756	0.835584	0.915552	0.995328	1.07434	1.152	1.22774	1.30099	1.37117	1.4377	1.5	1.5575	1.60963	1.65581	1.69546	1.728	1.75286	1.76947	1.77725	1.77562	1.764	1.74182	1.70851	1.66349	1.60618	1.536	1.45238	1.35475	1.24253	1.11514	0.972	0.812544	0.636192	0.442368	0.230496
0	0.004704	0.018432	0.040608	0.070656	0.108	0.152064	0.202272	0.258048	0.318816	0.384	0.453024	0.525312	0.600288	0.677376	0.756	0.835584	0.915552	0.995328	1.07434	1.152	1.22774	1.30099	1.37117	1.4377	1.5	1.5575	1.60963	1.65581	1.69546	1.728	1.75286	1.76947	1.77725	1.77562	1.764	1.74182	1.70851	1.66349	1.60618	1.536	1.45238	1.35475	1.24253	1.11514	0.972	0.812544	0.636192	0.442368	0.230496
0	0.004704	0.018432	0.040608	0.070656	0.108	0.152064	0.202272	0.258048	0.318816	0.384	0.453024	0.525312	0.600288	0.677376	0.756	0.835584	0.915552	0.995328	1.07434	1.152	1.22774	1.30099	1.37117	1.4377	1.5	1.5575	1.60963	1.65581	1.69546	1.728	1.75286	1.76947	1.77725	1.77562	1.764	1.74182	1.70851	1.66349	1.60618	1.536	1.45238	1.35475	1.24253	1.11514	0.972	0.812544	0.636192	0.442368	0.230496
0	0.004704	0.018432	0.040608	0.070656	0.108	0.152064	0.202272	0.258048	0.318816	0.384	0.453024	0.525312	0.600288	0.677376	0.756	0.835584	0.915552	0.995328	1.07434	1.152	1.22774	1.30099	1.37117	1.4377	1.5	1.5575	1.60963	1.65581	1.69546	1.728	1.75286	1.76947	1.77725	1.77562	1.764	1.74182	1.70851	1.66349	1.60618	1.536	1.45238	1.35475	1.24253	1.11514	0.972	0.812544	0.636192	0.442368	0.230496
0	0.004704	0.018432	0.040608	0.070656	0.108	0.152064	0.202272	0.258048	0.318816	0.384	0.453024	0.525312	0.600288	0.677376	0.756	0.835584	0.915552	0.995328	1.07434	1.152	1.22774	1.30099	1.37117	1.4377	1.5	1.5575	1.60963	1.65581	1.69546	1.728	1.75286	1.76947	1.77725	1.77562	1.764	1.74182	1.70851	1.66349	1.60618	1.536	1.45238	1.35475	1.24253	1.11514	0.972	0.812544	0.636192	0.442368	0.230496
0	0.004704	0.018432	0.040608	0.070656	0.108	0.152064	0.202272	0.258048	0.318816	0.384	0.453024	0.525312	0.600288	0.677376	0.756	0.835584	0.915552	0.995328	1.07434	1.152	1.22774	1.30099	1.37117	1.4377	1.5	1.5575	1.60963	1.65581	1.69546	1.728	1.75286	1.76947	1.77725	1.77562	1.764	1.74182	1.70851	1.66349	1.60618	1.536	1.45238	1.35475	1.24253	1.11514	0.972	0.812544	0.636192	0.442368	0.230496
0	0.004704	0.018432	0.040608	0.070656	0.108	0.152064	0.202272	0.258048	0.318816	0.384	0.453024	0.525312	0.600288	0.677376	0.756	0.835584	0.915552	0.995328	1.07434	1.152	1.22774	1.30099	1.37117	1.4377	1.5	1.5575	1.60963	1.65581	1.69546	1.728	1.75286	1.76947	1.77725	1.77562	1.764	1.74182	1.70851	1.66349	1.60618	1.536	1.45238	1.35475	1.24253	1.11514	0.972	0.812544	0.636192	0.442368	0.230496
0	0.004704	0.018432	0.040608	0.070656	0.108	0.152064	0.202272	0.258048	0.318816	0.384	0.453024	0.525312	0.600288	0.677376	0.756	0.835584	0.915552	0.995328	1.07434	1.152	1.22774	1.30099	1.37117	1.4377	1.5	1.5575	1.60963	1.65581	1.69546	1.728	1.75286	1.76947	1.77725	1.77562	1.764	1.74182	1.70851	1.66349	1.60618	1.536	1.45238	1.35475	1.24253	1.11514	0.972	0.812544	0.636192	0.442368	0.230496
0	0.004704	0.018432	0.040608	0.070656	0.108	0.152064	0.202272	0.258048	0.318816	0.384	0.453024	0.525312	0.600288	0.677376	0.756	0.835584	0.915552	0.995328	1.07434	1.152	1.22774	1.30099	1.37117	1.4377	1.5	1.5575	1.60963	1.65581	1.69546	1.728	1.75286	1.76947	1.77725	1.77562	1.764	1.74182	1.70851	1.66349	1.60618	1.536	1.45238	1.35475	1.24253	1.11514	0.972	0.812544	0.636192	0.442368	0.230496
0	0.004704	0.018432	0.040608	0.070656	0.108	0.152064	0.202272	0.258048	0.318816	0.384	0.453024	0.525312	0.600288	0.677376	0.756	0.835584	0.915552	0.995328	1.07434	1.152	1.22774	1.30099	1.37117	1.4377	1.5	1.5575	1.60963	1.65581	1.69546	1.728	1.75286	1.76947	1.77725	1.77562	1.764	1.74182	1.70851	1.66349	1.60618	1.536	1.45238	1.35475	1.24253	1.11514	0.972	0.812544	0.636192	0.442368	0.230496
0	0.004704	0.018432	0.040608	0.070656	0.108	0.152064	0.202272	0.258048	0.318816	0.384	0.453024	0.525312	0.600288	0.677376	0.756	0.835584	0.915552	0.995328	1.07434	1.152	1.22774	1.30099	1.37117	1.4377	1.5	1.5575	1.60963	1.65581	1.69546	1.728	1.75286	1.76947	1.77725	1.77562	1.764	1.74182	1.70851	1.66349	1.60618	1.536	1.45238	1.35475	1.24253	1.11514	0.972	0.812544	0.636192	0.442368	0.230496
0	0.004704	0.018432	0.040608	0.070656	0.108	0.152064	0.202272	0.258048	0.318816	0.384	0.453024	0.525312	0.600288	0.677376	0.756	0.835584	0.915552	0.995328	1.07434	1.152	1.22774	1.30099	1.37117	1.4377	1.5	1.5575	1.60963	1.65581	1.69546	1.728	1.75286	1.76947	1.77725	1.77562	1.764	1.74182	1.70851	1.66349	1.60618	1.536	1.45238	1.35475	1.24253	1.11514	0.972	0.812544	0.636192	0.442368	0.230496
0	0.004704	0.018432	0.040608	0.070656	0.108	0.152064	0.202272	0.258048	0.318816	0.384	0.453024	0.525312	0.600288	0.677376	0.756	0.835584	0.915552	0.995328	1.07434	1.152	1.22774	1.30099	1.37117	1.4377	1.5	1.5575	1.60963	1.65581	1.69546	1.728	1.75286	1.76947	1.77725	1.77562	1.764	1.74182	1.70851	1.66349	1.60618	1.536	1.45238	1.35475	1.24253	1.11514	0.972	0.812544	0.636192	0.442368	0.230496
0	0.004704	0.018432	0.040608	0.070656	0.108	0.152064	0.202272	0.258048	0.318816	0.384	0.453024	0.525312	0.600288	0.677376	0.756	0.835584	0.915552	0.995328	1.07434	1.152	1.22774	1.30099	1.37117	1.4377	1.5	1.5575	1.60963	1.65581	1.69546	1.728	1.75286	1.76947	1.77725	1.77562	1.764	1.74182	1.70851	1.66349	1.60618	1.536	1.45238	1.35475	1.24253	1.11514	0.972	0.812544	0.636192	0.442368	0.230496
0	0.004704	0.018432	0.040608	0.070656	0.108	0.152064	0.202272	0.258048	0.318816	0.384	0.453024	0.525312	0.600288	0.677376	0.756	0.835584	0.915552	0.995328	1.07434	1.152	1.22774	1.30099	1.37117	1.4377	1.5	1.5575	1.60963	1.65581	1.69546	1.728	1.75286	1.76947	1.77725	1.77562	1.764	1.74182	1.70851	1.66349	1.60618	1.536	1.45238	1.35475	1.24253	1.11514	0.972	0.812544	0.636192	0.442368	0.230496
0	0.004704	0.018432	0.040608	0.070656	0.108	0.152064	0.202272	0.258048	0.318816	0.384	0.453024	0.525312	0.600288	0.677376	0.756	0.835584	0.915552	0.995328	1.07434	1.152	1.22774	1.30099	1.37117	1.4377	1.5	1.5575	1.60963	1.65581	1.69546	1.728	1.75286	1.76947	1.77725	1.77562	1.764	1.74182	1.70851	1.66349	1.60618	1.536	1.45238	1.35475	1.24253	1.11514	0.972	0.812544	0.636192	0.442368	0.230496
0	0.004704	0.018432	0.040608	0.070656	0.108	0.152064	0.202272	0.258048	0.318816	0.384	0.453024	0.525312	0.600288	0.677376	0.756	0.835584	0.915552	0.995328	1.07434	1.152	1.22774	1.30099	1.37117	1.4377	1.5	1.5575	1.60963	1.65581	1.69546	1.728	1.75286	1.76947	1.77725	1.77562	1.764	1.74182	1.70851	1.66349	1.60618	1.536	1.45238	1.35475	1.24253	1.11514	0.972	0.812544	0.636192	0.442368	0.230496
0	0.004704	0.018432	0.040608	0.070656	0.108	0.152064	0.202272	0.258048	0.318816	0.384	0.453024	0.525312	0.600288	0.677376	0.756	0.835584	0.915552	0.995328	1.07434	1.152	1.22774	1.30099	1.37117	1.4377	1.5	1.5575	1.60963	1.65581	1.69546	1.728	1.75286	1.76947	1.77725	1.77562	1.764	1.74182	1.70851	1.66349	1.60618	1.536	1.45238	1.35475	1.24253	1.11514	0.972	0.812544	0.636192	0.442368	0.230496
0	0.004704	0.018432	0.040608	0.070656	0.108	0.152064	0.202272	0.258048	0.318816	0.384	0.453024	0.525312	0.600288	0.677376	0.756	0.835584	0.915552	0.995328	1.07434	1.152	1.22774	1.30099	1.37117	1.4377	1.5	1.5575	1.60963	1.65581	1.69546	1.728	1.75286	1.76947	1.77725	1.77562	1.764	1.74182	1.70851	1.66349	1.60618	1.536	1.45238	1.35475	1.24253	1.11514	0.972	0.812544	0.636192	0.442368	0.230496
0	0.004704	0.018432	0.040608	0.070656	0.108	0.152064	0.202272	0.258048	0.318816	0.384	0.453024	0.525312	0.600288	0.677376	0.756	0.835584	0.915552	0.995328	1.07434	1.152	1.22774	1.30099	1.37117	1.4377	1.5	1.5575	1.60963	1.65581	1.69546	1.728	1.75286	1.76947	1.77725	1.77562	1.764	1.74182	1.70851	1.66349	1.60618	1.536	1.45238	1.35475	1.24253	1.11514	0.972	0.812544	0.636192	0.442368	0.230496
0	0.004704	0.018432	0.040608	0.070656	0.108	0.152064	0.202272	0.258048	0.318816	0.384	0.453024	0.525312	0.600288	0.677376	0.756	0.835584	0.915552	0.995328	1.07434	1.152	1.22774	1.30099	1.37117	1.4377	1.5	1.5575	1.60963	1.65581	1.69546	1.728	1.75286	1.76947	1.77725	1.77562	1.764	1.74182	1.70851	1.66349	1.60618	1.536	1.45238	1.35475	1.24253	1.11514	0.972	0.812544	0.636192	0.442368	0.230496
0	0.004704	0.018432	0.040608	0.070656	0.108	0.152064	0.202272	0.258048	0.318816	0.384	0.453024	0.525312	0.600288	0.677376	0.756	0.835584	0.915552	0.995328	1.07434	1.152	1.22774	1.30099	1.37117	1.4377	1.5	1.5575	1.60963	1.65581	1.69546	1.728	1.75286	1.76947	1.77725	1.77562	1.764	1.74182	1.70851	1.66349	1.60618	1.536	1.45238	1.35475	1.24253	1.11514	0.972	0.812544	0.636192	0.442368	0.230496
0	0.004704	0.018432	0.040608	0.070656	0.108	0.152064	0.202272	0.258048	0.318816	0.384	0.453024	0.525312	0.600288	0.677376	0.756	0.835584	0.915552	0.995328	1.07434	1.152	1.22774	1.30099	1.37117	1.4377	1.5	1.5575	1.60963	1.65581	1.69546	1.728	1.75286	1.76947	1.77725	1.77562	1.764	1.74182	1.70851	1.66349	1.60618	1.536	1.45238	1.35475	1.24253	1.11514	0.972	0.812544	0.636192	0.442368	0.230496
0	0.004704	0.018432	0.040608	0.070656	0.108	0.152064	0.202272	0.258048	0.318816	0.384	0.453024	0.525312	0.600288	0.677376	0.756	0.835584	0.915552	0.995328	1.07434	1.152	1.22774	1.30099	1.37117	1.4377	1.5	1.5575	1.60963	1.65581	1.69546	1.728	1.75286	1.76947	1.77725	1.77562	1.764	1.74182	1.70851	1.66349	1.60618	1.536	1.45238	1.35475	1.24253	1.11514	0.972	0.812544	0.636192	0.442368	0.230496
0	0.004704	0.018432	0.040608	0.070656	0.108	0.152064	0.202272	0.258048	0.318816	0.384	0.453024	0.525312	0.600288	0.677376	0.756	0.835584	0.915552	0.995328	1.07434	1.152	1.22774	1.30099	1.37117	1.4377	1.5	1.5575	1.60963	1.65581	1.69546	1.728	1.75286	1.76947	1.77725	1.77562	1.764	1.74182	1.70851	1.66349	1.60618	1.536	1.45238	1.35475	1.24253	1.11514	0.972	0.812544	0.636192	0.442368	0.230496
0	0.004704	0.018432	0.040608	0.070656	0.108	0.152064	0.202272	0.258048	0.318816	0.384	0.453024	0.525312	0.600288	0.677376	0.756	0.835584	0.915552	0.995328	1.07434	1.152	1.22774	1.30099	1.37117	1.4377	1.5	1.5575	1.60963	1.65581	1.69546	1.728	1.75286	1.76947	1.77725	1.77562	1.764	1.74182	1.70851	1.66349	1.60618	1.536	1.45238	1.35475	1.24253	1.11514	0.972	0.812544	0.636192	0.442368	0.230496
0	0.004704	0.018432	0.040608	0.070656	0.108	0.152064	0.202272	0.258048	0.318816	0.384	0.453024	0.525312	0.600288	0.677376	0.756	0.835584	0.915552	0.995328	1.07434	1.152	1.22774	1.30099	1.37117	1.4377	1.5	1.5575	1.60963	1.65581	1.69546	1.728	1.75286	1.76947	1.77725	1.77562	1.764	1.74182	1.70851	1.66349	1.60618	1.536	1.45238	1.35475	1.24253	1.11514	0.972	0.812544	0.636192	0.442368	0.230496
0	0.004704	0.018432	0.040608	0.070656	0.108	0.152064	0.202272	0.258048	0.318816	0.384	0.453024	0.525312	0.600288	0.677376	0.756	0.835584	0.915552	0.995328	1.07434	1.152	1.22774	1.30099	1.37117	1.4377	1.5	1.5575	1.60963	1.65581	1.69546	1.728	1.75286	1.76947	1.77725	1.77562	1.764	1.74182	1.70851	1.66349	1.60618	1.536	1.45238	1.35475	1.24253	1.11514	0.972	0.812544	0.636192	0.442368	0.230496
0	0.004704	0.018432	0.040608	0.070656	0.108	0.152064	0.202272	0.258048	0.318816	0.384	0.453024	0.525312	0.600288	0.677376	0.756	0.835584	0.915552	0.995328	1.07434	1.152	1.22774	1.30099	1.37117	1.4377	1.5	1.5575	1.60963	1.65581	1.69546	1.728	1.75286	1.76947	1.77725	1.77562	1.764	1.74182	1.70851	1.66349	1.60618	1.536	1.45238	1.35475	1.24253	1.11514	0.972	0.812544	0.636192	0.442368	0.230496
0	0.004704	0.018432	0.040608	0.070656	0.108	0.152064	0.202272	0.258048	0.318816	0.384	0.453024	0.525312	0.600288	0.677376	0.756	0.835584	0.915552	0.995328	1.07434	1.152	1.22774	1.30099	1.37117	1.4377	1.5	1.5575	1.60963	1.65581	1.69546	1.728	1.75286	1.76947	1.77725	1.77562	1.764	1.74182	1.70851	1.66349	1.60618	1.536	1.45238	1.35475	1.24253	1.11514	0.972	0.812544	0.636192	0.442368	0.230496
0	0.004704	0.018432	0.040608	0.070656	0.108	0.152064	0.202272	0.258048	0.318816	0.384	0.453024	0.525312	0.600288	0.677376	0.756	0.835584	0.915552	0.995328	1.07434	1.152	1.22774	1.30099	1.37117	1.4377	1.5	1.5575	1.60963	1.65581	1.69546	1.728	1.75286	1.76947	1.77725	1.77562	1.764	1.74182	1.70851	1.66349	1.60618	1.536	1.45238	1.35475	1.24253	1.11514	0.972	0.812544	0.636192	0.442368	0.230496
0	0.004704	0.018432	0.040608	0.070656	0.108	0.152064	0.202272	0.258048	0.318816	0.384	0.453024	0.525312	0.600288	0.677376	0.756	0.835584	0.915552	0.995328	1.07434	1.152	1.22774	1.30099	1.37117	1.4377	1.5	1.5575	1.60963	1.65581	1.69546	1.728	1.75286	1.76947	1.77725	1.77562	1.764	1.74182	1.70851	1.66349	1.60618	1.536	1.45238	1.35475	1.24253	1.11514	0.972	0.812544	0.636192	0.442368	0.230496
0	0.004704	0.018432	0.040608	0.070656	0.108	0.152064	0.202272	0.258048	0.318816	0.384	0.453024	0.525312	0.600288	0.677376	0.756	0.835584	0.915552	0.995328	1.07434	1.152	1.22774	1.30099	1.37117	1.4377	1.5	1.5575	1.60963	1.65581	1.69546	1.728	1.75286	1.76947	1.77725	1.77562	1.764	1.74182	1.70851	1.66349	1.60618	1.536	1.45238	1.35475	1.24253	1.11514	0.972	0.812544	0.636192	0.442368	0.230496
0	0.004704	0.018432	0.040608	0.070656	0.108	0.152064	0.202272	0.258048	0.318816	0.384	0.453024	0.525312	0.600288	0.677376	0.756	0.835584	0.915552	0.995328	1.07434	1.152	1.22774	1.30099	1.37117	1.4377	1.5	1.5575	1.60963	1.65581	1.69546	1.728	1.75286	1.76947	1.77725	1.77562	1.764	1.74182	1.70851	1.66349	1.60618	1.536	1.45238	1.35475	1.24253	1.11514	0.972	0.812544	0.636192	0.442368	0.230496
0	0.004704	0.018432	0.040608	0.070656	0.108	0.152064	0.202272	0.258048	0.318816	0.384	0.453024	0.525312	0.600288	0.677376	0.756	0.835584	0.915552	0.995328	1.07434	1.152	1.22774	1.30099	1.37117	1.4377	1.5	1.5575	1.60963	1.65581	1.69546	1.728	1.75286	1.76947	1.77725	1.77562	1.764	1.74182	1.70851	1.66349	1.60618	1.536	1.45238	1.35475	1.24253	1.11514	0.972	0.812544	0.636192	0.442368	0.230496
0	0.004704	0.018432	0.040608	0.070656	0.108	0.152064	0.202272	0.258048	0.318816	0.384	0.453024	0.525312	0.600288	0.677376	0.756	0.835584	0.915552	0.995328	1.07434	1.152	1.22774	1.30099	1.37117	1.4377	1.5	1.5575	1.60963	1.65581	1.69546	1.728	1.75286	1.76947	1.77725	1.77562	1.764	1.74182	1.70851	1.66349	1.60618	1.536	1.45238	1.35475	1.24253	1.11514	0.972	0.812544	0.636192	0.442368	0.230496
0	0.004704	0.018432	0.040608	0.070656	0.108	0.152064	0.202272	0.258048	0.318816	0.384	0.453024	0.525312	0.600288	0.677376	0.756	0.835584	0.915552	0.995328	1.07434	1.152	1.22774	1.30099	1.37117	1.4377	1.5	1.5575	1.60963	1.65581	1.69546	1.728	1.75286	1.76947	1.77725	1.77562	1.764	1.74182	1.70851	1.66349	1.60618	1.536	1.45238	1.35475	1.24253	1.11514	0.972	0.812544	0.636192	0.442368	0.230496
0	0.004704	0.018432	0.040608	0.070656	0.108	0.152064	0.202272	0.258048	0.318816	0.384	0.453024	0.525312	0.600288	0.677376	0.756	0.835584	0.915552	0.995328	1.07434	1.152	1.22774	1.30099	1.37117	1.4377	1.5	1.5575	1.60963	1.65581	1.69546	1.728	1.75286	1.76947	1.77725	1.77562	1.764	1.74182	1.70851	1.66349	1.60618	1.536	1.45238	1.35475	1.24253	1.11514	0.972	0.812544	0.636192	0.442368	0.230496
0	0.004704	0.018432	0.040608	0.070656	0.108	0.152064	0.202272	0.258048	0.318816	0.384	0.453024	0.525312	0.600288	0.677376	0.756	0.835584	0.915552	0.995328	1.07434	1.152	1.22774	1.30099	1.37117	1.4377	1.5	1.5575	1.60963	1.65581	1.69546	1.728	1.75286	1.76947	1.77725	1.77562	1.764	1.74182	1.70851	1.66349	1.60618	1.536	1.45238	1.35475	1.24253	1.11514	0.972	0.812544	0.636192	0.442368	0.230496
0	0.004704	0.018432	0.040608	0.070656	0.108	0.152064	0.202272	0.258048	0.318816	0.384	0.453024	0.525312	0.600288	0.677376	0.756	0.835584	0.915552	0.995328	1.07434	1.152	1.22774	1.30099	1.37117	1.4377	1.5	1.5575	1.60963	1.65581	1.69546	1.728	1.75286	1.76947	1.77725	1.77562	1.764	1.74182	1.70851	1.66349	1.60618	1.536	1.45238	1.35475	1.24253	1.11514	0.972	0.812544	0.636192	0.442368	0.230496
0	0.004704	0.018432	0.040608	0.070656	0.108	0.152064	0.202272	0.258048	0.318816	0.384	0.453024	0.525312	0.600288	0.677376	0.756	0.835584	0.915552	0.995328	1.07434	1.152	1.22774	1.30099	1.37117	1.4377	1.5	1.5575	1.60963	1.65581	1.69546	1.728	1.75286	1.76947	1.77725	1.77562	1.764	1.74182	1.70851	1.66349	1.60618	1.536	1.45238	1.35475	1.24253	1.11514	0.972	0.812544	0.636192	0.442368	0.230496
0	0.004704	0.018432	0.040608	0.070656	0.108	0.152064	0.202272	0.258048	0.318816	0.384	0.453024	0.525312	0.600288	0.677376	0.756	0.835584	0.915552	0.995328	1.07434	1.152	1.22774	1.30099	1.37117	1.4377	1.5	1.5575	1.60963	1.65581	1.69546	1.728	1.75286	1.76947	1.77725	1.77562	1.764	1.74182	1.70851	1.66349	1.60618	1.536	1.45238	1.35475	1.24253	1.11514	0.972	0.812544	0.636192	0.442368	0.230496
0	0.004704	0.018432	0.040608	0.070656	0.108	0.152064	0.202272	0.258048	0.318816	0.384	0.453024	0.525312	0.600288	0.677376	0.756	0.835584	0.915552	0.995328	1.07434	1.152	1.22774	1.30099	1.37117	1.4377	1.5	1.5575	1.60963	1.65581	1.69546	1.728	1.75286	1.76947	1.77725	1.77562	1.764	1.74182	1.70851	1.66349	1.60618	1.536	1.45238	1.35475	1.24253	1.11514	0.972	0.812544	0.636192	0.442368	0.230496
0	0.004704	0.018432	0.040608	0.070656	0.108	0.152064	0.202272	0.258048	0.318816	0.384	0.453024	0.525312	0.600288	0.677376	0.756	0.835584	0.915552	0.995328	1.07434	1.152	1.22774	1.30099	1.37117	1.4377	1.5	1.5575	1.60963	1.65581	1.69546	1.728	1.75286	1.76947	1.77725	1.77562	1.764	1.74182	1.70851	1.66349	1.60618	1.536	1.45238	1.35475	1.24253	1.11514	0.972	0.812544	0.636192	0.442368	0.230496
0	0.004704	0.018432	0.040608	0.070656	0.108	0.152064	0.202272	0.258048	0.318816	0.384	0.453024	0.525312	0.600288	0.677376	0.756	0.835584	0.915552	0.995328	1.07434	1.152	1.22774	1.30099	1.37117	1.4377	1.5	1.5575	1.60963	1.65581	1.69546	1.728	1.75286	1.76947	1.77725	1.77562	1.764	1.74182	1.70851	1.66349	1.60618	1.536	1.45238	1.35475	1.24253	1.11514	0.972	0.812544	0.636192	0.442368	0.230496
0	0.004704	0.018432	0.040608	0.070656	0.108	0.152064	0.202272	0.258048	0.318816	0.384	0.453024	0.525312	0.600288	0.677376	0.756	0.835584	0.915552	0.995328	1.07434	1.152	1.22774	1.30099	1.37117	1.4377	1.5	1.5575	1.60963	1.65581	1.69546	1.728	1.75286	1.76947	1.77725	1.77562	1.764	1.74182	1.70851	1.66349	1.60618	1.536	1.45238	1.35475	1.24253	1.11514	0.972	0.812544	0.636192	0.442368	0.230496
0	0.004704	0.018432	0.040608	0.070656	0.108	0.152064	0.202272	0.258048	0.318816	0.384	0.453024	0.525312	0.600288	0.677376	0.756	0.835584	0.915552	0.995328	1.07434	1.152	1.22774	1.30099	1.37117	1.4377	1.5	1.5575	1.60963	1.65581	1.69546	1.728	1.75286	1.76947	1.77725	1.77562	1.764	1.74182	1.70851	1.66349	1.60618	1.536	1.45238	1.35475	1.24253	1.11514	0.972	0.812544	0.636192	0.442368	0.230496
0	0.004704	0.018432	0.040608	0.070656	0.108	0.152064	0.202272	0.258048	0.318816	0.384	0.453024	0.525312	0.600288	0.677376	0.756	0.835584	0.915552	0.995328	1.07434	1.152	1.22774	1.30099	1.37117	1.4377	1.5	1.5575	1.60963	1.65581	1.69546	1.728	1.75286	1.76947	1.77725	1.77562	1.764	1.74182	1.70851	1.66349	1.60618	1.536	1.45238	1.35475	1.24253	1.11514	0.972	0.812544	0.636192	0.442368	0.230496
0	0.004704	0.018432	0.040608	0.070656	0.108	0.152064	0.202272	0.258048	0.318816	0.384	0.453024	0.525312	0.600288	0.677376	0.756	0.835584	0.915552	0.995328	1.07434	1.152	1.22774	1.30099	1.37117	1.4377	1.5	1.5575	1.60963	1.65581	1.69546	1.728	1.75286	1.76947	1.77725	1.77562	1.764	1.74182	1.70851	1.66349	1.60618	1.536	1.45238	1.35475	1.24253	1.11514	0.972	0.812544	0.636192	0.442368	0.230496
0	0.004704	0.018432	0.040608	0.070656	0.108	0.152064	0.202272	0.258048	0.318816	0.384	0.453024	0.525312	0.600288	0.677376	0.756	0.835584	0.915552	0.995328	1.07434	1.152	1.22774	1.30099	1.37117	1.4377	1.5	1.5575	1.60963	1.65581	1.69546	1.728	1.75286	1.76947	1.77725	1.77562	1.764	1.74182	1.70851	1.66349	1.60618	1.536	1.45238	1.35475	1.24253	1.11514	0.972	0.812544	0.636192	0.442368	0.230496
0	0.004704	0.018432	0.040608	0.070656	0.108	0.152064	0.202272	0.258048	0.318816	0.384	0.453024	0.525312	0.600288	0.677376	0.756	0.835584	0.915552	0.995328	1.07434	1.152	1.22774	1.30099	1.37117	1.4377	1.5	1.5575	1.60963	1.65581	1.69546	1.728	1.75286	1.76947	1.77725	1.77562	1.764	1.74182	1.70851	1.66349	1.60618	1.536	1.45238	1.35475	1.24253	1.11514	0.972	0.812544	0.636192	0.442368	0.230496
0	0.004704	0.018432	0.040608	0.070656	0.108	0.152064	0.202272	0.258048	0.318816	0.384	0.453024	0.525312	0.600288	0.677376	0.756	0.835584	0.915552	0.995328	1.07434	1.152	1.22774	1.30099	1.37117	1.4377	1.5	1.5575	1.60963	1.65581	1.69546	1.728	1.75286	1.76947	1.77725	1.77562	1.764	1.74182	1.70851	1.66349	1.60618	1.536	1.45238	1.35475	1.24253	1.11514	0.972	0.812544	0.636192	0.442368	0.230496
0	0.004704	0.018432	0.040608	0.070656	0.108	0.152064	0.202272	0.258048	0.318816	0.384	0.453024	0.525312	0.600288	0.677376	0.756	0.835584	0.915552	0.995328	1.07434	1.152	1.22774	1.30099	1.37117	1.4377	1.5	1.5575	1.60963	1.65581	1.69546	1.728	1.75286	1.76947	1.77725	1.77562	1.764	1.74182	1.70851	1.66349	1.60618	1.536	1.45238	1.35475	1.24253	1.11514	0.972	0.812544	0.636192	0.442368	0.230496
0	0.004704	0.018432	0.040608	0.070656	0.108	0.152064	0.202272	0.258048	0.318816	0.384	0.453024	0.525312	0.600288	0.677376	0.756	0.835584	0.915552	0.995328	1.07434	1.152	1.22774	1.30099	1.37117	1.4377	1.5	1.5575	1.60963	1.65581	1.69546	1.728	1.75286	1.76947	1.77725	1.77562	1.764	1.74182	1.70851	1.66349	1.60618	1.536	1.45238	1.35475	1.24253	1.11514	0.972	0.812544	0.636192	0.442368	0.230496
0	0.004704	0.018432	0.040608	0.070656	0.108	0.152064	0.202272	0.258048	0.318816	0.384	0.453024	0.525312	0.600288	0.677376	0.756	0.835584	0.915552	0.995328	1.07434	1.152	1.22774	1.30099	1.37117	1.4377	1.5	1.5575	1.60963	1.65581	1.69546	1.728	1.75286	1.76947	1.77725	1.77562	1.764	1.74182	1.70851	1.66349	1.60618	1.536	1.45238	1.35475	1.24253	1.11514	0.972	0.812544	0.636192	0.442368	0.230496
0	0.004704	0.018432	0.040608	0.070656	0.108	0.152064	0.202272	0.258048	0.318816	0.384	0.453024	0.525312	0.600288	0.677376	0.756	0.835584	0.915552	0.995328	1.07434	1.152	1.22774	1.30099	1.37117	1.4377	1.5	1.5575	1.60963	1.65581	1.69546	1.728	1.75286	1.76947	1.77725	1.77562	1.764	1.74182	1.70851	1.66349	1.60618	1.536	1.45238	1.35475	1.24253	1.11514	0.972	0.812544	0.636192	0.442368	0.230496
0	0.004704	0.018432	0.040608	0.070656	0.108	0.152064	0.202272	0.258048	0.318816	0.384	0.453024	0.525312	0.600288	0.677376	0.756	0.835584	0.915552	0.995328	1.07434	1.152	1.22774	1.30099	1.37117	1.4377	1.5	1.5575	1.60963	1.65581	1.69546	1.728	1.75286	1.76947	1.77725	1.77562	1.764	1.74182	1.70851	1.66349	1.60618	1.536	1.45238	1.35475	1.24253	1.11514	0.972	0.812544	0.636192	0.442368	0.230496
0	0.004704	0.018432	0.040608	0.070656	0.108	0.152064	0.202272	0.258048	0.318816	0.384	0.453024	0.525312	0.600288	0.677376	0.756	0.835584	0.915552	0.995328	1.07434	1.152	1.22774	1.30099	1.37117	1.4377	1.5	1.5575	1.60963	1.65581	1.69546	1.728	1.75286	1.76947	1.77725	1.77562	1.764	1.74182	1.70851	1.66349	1.60618	1.536	1.45238	1.35475	1.24253	1.11514	0.972	0.812544	0.636192	0.442368	0.230496
0	0.004704	0.018432	0.040608	0.070656	0.108	0.152064	0.202272	0.258048	0.318816	0.384	0.453024	0.525312	0.600288	0.677376	0.756	0.835584	0.915552	0.995328	1.07434	1.152	1.22774	1.30099	1.37117	1.4377	1.5	1.5575	1.60963	1.65581	1.69546	1.728	1.75286	1.76947	1.77725	1.77562	1.764	1.74182	1.70851	1.66349	1.60618	1.536	1.45238	1.35475	1.24253	1.11514	0.972	0.812544	0.636192	0.442368	0.230496
0	0.004704	0.018432	0.040608	0.070656	0.108	0.152064	0.202272	0.258048	0.318816	0.384	0.453024	0.525312	0.600288	0.677376	0.756	0.835584	0.915552	0.995328	1.07434	1.152	1.22774	1.30099	1.37117	1.4377	1.5	1.5575	1.60963	1.65581	1.69546	1.728	1.75286	1.76947	1.77725	1.77562	1.764	1.74182	1.70851	1.66349	1.60618	1.536	1.45238	1.35475	1.24253	1.11514	0.972	0.812544	0.636192	0.442368	0.230496
0	0.004704	0.018432	0.040608	0.070656	0.108	0.152064	0.202272	0.258048	0.318816	0.384	0.453024	0.525312	0.600288	0.677376	0.756	0.835584	0.915552	0.995328	1.07434	1.152	1.22774	1.30099	1.37117	1.4377	1.5	1.5575	1.60963	1.65581	1.69546	1.728	1.75286	1.76947	1.77725	1.77562	1.764	1.74182	1.70851	1.66349	1.60618	1.536	1.45238	1.35475	1.24253	1.11514	0.972	0.812544	0.636192	0.442368	0.230496
0	0.004704	0.018432	0.040608	0.070656	0.108	0.152064	0.202272	0.258048	0.318816	0.384	0.453024	0.525312	0.600288	0.677376	0.756	0.835584	0.915552	0.995328	1.07434	1.152	1.22774	1.30099	1.37117	1.4377	1.5	1.5575	1.60963	1.65581	1.69546	1.728	1.75286	1.76947	1.77725	1.77562	1.764	1.74182	1.70851	1.66349	1.60618	1.536	1.45238	1.35475	1.24253	1.11514	0.972	0.812544	0.636192	0.442368	0.230496
0	0.004704	0.018432	0.040608	0.070656	0.108	0.152064	0.202272	0.258048	0.318816	0.384	0.453024	0.525312	0.600288	0.677376	0.756	0.835584	0.915552	0.995328	1.07434	1.152	1.22774	1.30099	1.37117	1.4377	1.5	1.5575	1.60963	1.65581	1.69546	1.728	1.75286	1.76947	1.77725	1.77562	1.764	1.74182	1.70851	1.66349	1.60618	1.536	1.45238	1.35475	1.24253	1.11514	0.972	0.812544	0.636192	0.442368	0.230496
0	0.004704	0.018432	0.040608	0.070656	0.108	0.152064	0.202272	0.258048	0.318816	0.384	0.453024	0.525312	0.600288	0.677376	0.756	0.835584	0.915552	0.995328	1.07434	1.152	1.22774	1.30099	1.37117	1.4377	1.5	1.5575	1.60963	1.65581	1.69546	1.728	1.75286	1.76947	1.77725	1.77562	1.764	1.74182	1.70851	1.66349	1.60618	1.536	1.45238	1.35475	1.24253	1.11514	0.972	0.812544	0.636192	0.442368	0.230496
0	0.004704	0.018432	0.040608	0.070656	0.108	0.152064	0.202272	0.258048	0.318816	0.384	0.453024	0.525312	0.600288	0.677376	0.756	0.835584	0.915552	0.995328	1.07434	1.152	1.22774	1.30099	1.37117	1.4377	1.5	1.5575	1.60963	1.65581	1.69546	1.728	1.75286	1.76947	1.77725	1.77562	1.764	1.74182	1.70851	1.66349	1.60618	1.536	1.45238	1.35475	1.24253	1.11514	0.972	0.812544	0.636192	0.442368	0.230496
0	0.004704	0.018432	0.040608	0.070656	0.108	0.152064	0.202272	0.258048	0.318816	0.384	0.453024	0.525312	0.600288	0.677376	0.756	0.835584	0.915552	0.995328	1.07434	1.152	1.22774	1.30099	1.37117	1.4377	1.5	1.5575	1.60963	1.65581	1.69546	1.728	1.75286	1.76947	1.77725	1.77562	1.764	1.74182	1.70851	1.66349	1.60618	1.536	1.45238	1.35475	1.24253	1.11514	0.972	0.812544	0.636192	0.442368	0.230496
0	0.004704	0.018432	0.040608	0.070656	0.108	0.152064	0.202272	0.258048	0.318816	0.384	0.453024	0.525312	0.600288	0.677376	0.756	0.835584	0.915552	0.995328	1.07434	1.152	1.22774	1.30099	1.37117	1.4377	1.5	1.5575	1.60963	1.65581	1.69546	1.728	1.75286	1.76947	1.77725	1.77562	1.764	1.74182	1.70851	1.66349	1.60618	1.536	1.45238	1.35475	1.24253	1.11514	0.972	0.812544	0.636192	0.442368	0.230496
0	0.004704	0.018432	0.040608	0.070656	0.108	0.152064	0.202272	0.258048	0.318816	0.384	0.453024	0.525312	0.600288	0.677376	0.756	0.835584	0.915552	0.995328	1.07434	1.152	1.22774	1.30099	1.37117	1.4377	1.5	1.5575	1.60963	1.65581	1.69546	1.728	1.75286	1.76947	1.77725	1.77562	1.764	1.74182	1.70851	1.66349	1.60618	1.536	1.45238	1.35475	1.24253	1.11514	0.972	0.812544	0.636192	0.442368	0.230496
0	0.004704	0.018432	0.040608	0.070656	0.108	0.152064	0.202272	0.258048	0.318816	0.384	0.453024	0.525312	0.600288	0.677376	0.756	0.835584	0.915552	0.995328	1.07434	1.152	1.22774	1.30099	1.37117	1.4377	1.5	1.5575	1.60963	1.65581	1.69546	1.728	1.75286	1.76947	1.77725	1.77562	1.764	1.74182	1.70851	1.66349	1.60618	1.536	1.45238	1.35475	1.24253	1.11514	0.972	0.812544	0.636192	0.442368	0.230496
0	0.004704	0.018432	0.040608	0.070656	0.108	0.152064	0.202272	0.258048	0.318816	0.384	0.453024	0.525312	0.600288	0.677376	0.756	0.835584	0.915552	0.995328	1.07434	1.152	1.22774	1.30099	1.37117	1.4377	1.5	1.5575	1.60963	1.65581	1.69546	1.728	1.75286	1.76947	1.77725	1.77562	1.764	1.74182	1.70851	1.66349	1.60618	1.536	1.45238	1.35475	1.24253	1.11514	0.972	0.812544	0.636192	0.442368	0.230496
0	0.004704	0.018432	0.040608	0.070656	0.108	0.152064	0.202272	0.258048	0.318816	0.384	0.453024	0.525312	0.600288	0.677376	0.756	0.835584	0.915552	0.995328	1.07434	1.152	1.22774	1.30099	1.37117	1.4377	1.5	1.5575	1.60963	1.65581	1.69546	1.728	1.75286	1.76947	1.77725	1.77562	1.764	1.74182	1.70851	1.66349	1.60618	1.536	1.45238	1.35475	1.24253	1.11514	0.972	0.812544	0.636192	0.442368	0.230496
0	0.004704	0.018432	0.040608	0.070656	0.108	0.152064	0.202272	0.258048	0.318816	0.384	0.453024	0.525312	0.600288	0.677376	0.756	0.835584	0.915552	0.995328	1.07434	1.152	1.22774	1.30099	1.37117	1.4377	1.5	1.5575	1.60963	1.65581	1.69546	1.728	1.75286	1.76947	1.77725	1.77562	1.764	1.74182	1.70851	1.66349	1.60618	1.536	1.45238	1.35475	1.24253	1.11514	0.972	0.812544	0.636192	0.442368	0.230496
0	0.004704	0.018432	0.040608	0.070656	0.108	0.152064	0.202272	0.258048	0.318816	0.384	0.453024	0.525312	0.600288	0.677376	0.756	0.835584	0.915552	0.995328	1.07434	1.152	1.22774	1.30099	1.37117	1.4377	1.5	1.5575	1.60963	1.65581	1.69546	1.728	1.75286	1.76947	1.77725	1.77562	1.764	1.74182	1.70851	1.66349	1.60618	1.536	1.45238	1.35475	1.24253	1.11514	0.972	0.812544	0.636192	0.442368	0.230496
0	0.004704	0.018432	0.040608	0.070656	0.108	0.152064	0.202272	0.258048	0.318816	0.384	0.453024	0.525312	0.600288	0.677376	0.756	0.835584	0.915552	0.995328	1.07434	1.152	1.22774	1.30099	1.37117	1.4377	1.5	1.5575	1.60963	1.65581	1.69546	1.728	1.75286	1.76947	1.77725	1.77562	1.764	1.74182	1.70851	1.66349	1.60618	1.536	1.45238	1.35475	1.24253	1.11514	0.972	0.812544	0.636192	0.442368	0.230496
0	0.004704	0.018432	0.040608	0.070656	0.108	0.152064	0.202272	0.258048	0.318816	0.384	0.453024	0.525312	0.600288	0.677376	0.756	0.835584	0.915552	0.995328	1.07434	1.152	1.22774	1.30099	1.37117	1.4377	1.5	1.5575	1.60963	1.65581	1.69546	1.728	1.75286	1.76947	1.77725	1.77562	1.764	1.74182	1.70851	1.66349	1.60618	1.536	1.45238	1.35475	1.24253	1.11514	0.972	0.812544	0.636192	0.442368	0.230496
0	0.004704	0.018432	0.040608	0.070656	0.108	0.152064	0.202272	0.258048	0.318816	0.384	0.453024	0.525312	0.600288	0.677376	0.756	0.835584	0.915552	0.995328	1.07434	1.152	1.22774	1.30099	1.37117	1.4377	1.5	1.5575	1.60963	1.65581	1.69546	1.728	1.75286	1.76947	1.77725	1.77562	1.764	1.74182	1.70851	1.66349	1.60618	1.536	1.45238	1.35475	1.24253	1.11514	0.972	0.812544	0.636192	0.442368	0.230496
0	0.004704	0.018432	0.040608	0.070656	0.108	0.152064	0.202272	0.258048	0.318816	0.384	0.453024	0.525312	0.600288	0.677376	0.756	0.835584	0.915552	0.995328	1.07434	1.152	1.22774	1.30099	1.37117	1.4377	1.5	1.5575	1.60963	1.65581	1.69546	1.728	1.75286	1.76947	1.77725	1.77562	1.764	1.74182	1.70851	1.66349	1.60618	1.536	1.45238	1.35475	1.24253	1.11514	0.972	0.812544	0.636192	0.442368	0.230496
0	0.004704	0.018432	0.040608	0.070656	0.108	0.152064	0.202272	0.258048	0.318816	0.384	0.453024	0.525312	0.600288	0.677376	0.756	0.835584	0.915552	0.995328	1.07434	1.152	1.22774	1.30099	1.37117	1.4377	1.5	1.5575	1.60963	1.65581	1.69546	1.728	1.75286	1.76947	1.77725	1.77562	1.764	1.74182	1.70851	1.66349	1.60618	1.536	1.45238	1.35475	1.24253	1.11514	0.972	0.812544	0.636192	0.442368	0.230496
0	0.004704	0.018432	0.040608	0.070656	0.108	0.152064	0.202272	0.258048	0.318816	0.384	0.453024	0.525312	0.600288	0.677376	0.756	0.835584	0.915552	0.995328	1.07434	1.152	1.22774	1.30099	1.37117	1.4377	1.5	1.5575	1.60963	1.65581	1.69546	1.728	1.75286	1.76947	1.77725	1.77562	1.764	1.74182	1.70851	1.66349	1.60618	1.536	1.45238	1.35475	1.24253	1.11514	0.972	0.812544	0.636192	0.442368	0.230496
0	0.004704	0.018432	0.040608	0.070656	0.108	0.152064	0.202272	0.258048	0.318816	0.384	0.453024	0.525312	0.600288	0.677376	0.756	0.835584	0.915552	0.995328	1.07434	1.152	1.22774	1.30099	1.37117	1.4377	1.5	1.5575	1.60963	1.65581	1.69546	1.728	1.75286	1.76947	1.77725	1.77562	1.764	1.74182	1.70851	1.66349	1.60618	1.536	1.45238	1.35475	1.24253	1.11514	0.972	0.812544	0.636192	0.442368	0.230496
0	0.004704	0.018432	0.040608	0.070656	0.108	0.152064	0.202272	0.258048	0.318816	0.384	0.453024	0.525312	0.600288	0.677376	0.756	0.835584	0.915552	0.995328	1.07434	1.152	1.22774	1.30099	1.37117	1.4377	1.5	1.5575	1.60963	1.65581	1.69546	1.728	1.75286	1.76947	1.77725	1.77562	1.764	1.74182	1.70851	1.66349	1.60618	1.536	1.45238	1.35475	1.24253	1.11514	0.972	0.812544	0.636192	0.442368	0.230496
0	0.004704	0.018432	0.040608	0.070656	0.108	0.152064	0.202272	0.258048	0.318816	0.384	0.453024	0.525312	0.600288	0.677376	0.756	0.835584	0.915552	0.995328	1.07434	1.152	1.22774	1.30099	1.37117	1.4377	1.5	1.5575	1.60963	1.65581	1.69546	1.728	1.75286	1.76947	1.77725	1.77562	1.764	1.74182	1.70851	1.66349	1.60618	1.536	1.45238	1.35475	1.24253	1.11514	0.972	0.812544	0.636192	0.442368	0.230496
0	0.004704	0.018432	0.040608	0.070656	0.108	0.152064	0.202272	0.258048	0.318816	0.384	0.453024	0.525312	0.600288	0.677376	0.756	0.835584	0.915552	0.995328	1.07434	1.152	1.22774	1.30099	1.37117	1.4377	1.5	1.5575	1.60963	1.65581	1.69546	1.728	1.75286	1.76947	1.77725	1.77562	1.764	1.74182	1.70851	1.66349	1.60618	1.536	1.45238	1.35475	1.24253	1.11514	0.972	0.812544	0.636192	0.442368	0.230496
0	0.004704	0.018432	0.040608	0.070656	0.108	0.152064	0.202272	0.258048	0.318816	0.384	0.453024	0.525312	0.600288	0.677376	0.756	0.835584	0.915552	0.995328	1.07434	1.152	1.22774	1.30099	1.37117	1.4377	1.5	1.5575	1.60963	1.65581	1.69546	1.728	1.75286	1.76947	1.77725	1.77562	1.764	1.74182	1.70851	1.66349	1.60618	1.536	1.45238	1.35475	1.24253	1.11514	0.972	0.812544	0.636192	0.442368	0.230496
0	0.004704	0.018432	0.040608	0.070656	0.108	0.152064	0.202272	0.258048	0.318816	0.384	0.453024	0.525312	0.600288	0.677376	0.756	0.835584	0.915552	0.995328	1.07434	1.152	1.22774	1.30099	1.37117	1.4377	1.5	1.5575	1.60963	1.65581	1.69546	1.728	1.75286	1.76947	1.77725	1.77562	1.764	1.74182	1.70851	1.66349	1.60618	1.536	1.45238	1.35475	1.24253	1.11514	0.972	0.812544	0.636192	0.442368	0.230496
0	0.004704	0.018432	0.040608	0.070656	0.108	0.152064	0.202272	0.258048	0.318816	0.384	0.453024	0.525312	0.600288	0.677376	0.756	0.835584	0.915552	0.995328	1.07434	1.152	1.22774	1.30099	1.37117	1.4377	1.5	1.5575	1.60963	1.65581	1.69546	1.728	1.75286	1.76947	1.77725	1.77562	1.764	1.74182	1.70851	1.66349	1.60618	1.536	1.45238	1.35475	1.24253	1.11514	0.972	0.812544	0.636192	0.442368	0.230496
0	0.004704	0.018432	0.040608	0.070656	0.108	0.152064	0.202272	0.258048	0.318816	0.384	0.453024	0.525312	0.600288	0.677376	0.756	0.835584	0.915552	0.995328	1.07434	1.152	1.22774	1.30099	1.37117	1.4377	1.5	1.5575	1.60963	1.65581	1.69546	1.728	1.75286	1.76947	1.77725	1.77562	1.764	1.74182	1.70851	1.66349	1.60618	1.536	1.45238	1.35475	1.24253	1.11514	0.972	0.812544	0.636192	0.442368	0.230496
0	0.004704	0.018432	0.040608	0.070656	0.108	0.152064	0.202272	0.258048	0.318816	0.384	0.453024	0.525312	0.600288	0.677376	0.756	0.835584	0.915552	0.995328	1.07434	1.152	1.22774	1.30099	1.37117	1.4377	1.5	1.5575	1.60963	1.65581	1.69546	1.728	1.75286	1.76947	1.77725	1.77562	1.764	1.74182	1.70851	1.66349	1.60618	1.536	1.45238	1.35475	1.24253	1.11514	0.972	0.812544	0.636192	0.442368	0.230496
0	0.004704	0.018432	0.040608	0.070656	0.108	0.152064	0.202272	0.258048	0.318816	0.384	0.453024	0.525312	0.600288	0.677376	0.756	0.835584	0.915552	0.995328	1.07434	1.152	1.22774	1.30099	1.37117	1.4377	1.5	1.5575	1.60963	1.65581	1.69546	1.728	1.75286	1.76947	1.77725	1.77562	1.764	1.74182	1.70851	1.66349	1.60618	1.536	1.45238	1.35475	1.24253	1.11514	0.972	0.812544	0.636192	0.442368	0.230496
0	0.004704	0.018432	0.040608	0.070656	0.108	0.152064	0.202272	0.258048	0.318816	0.384	0.453024	0.525312	0.600288	0.677376	0.756	0.835584	0.915552	0.995328	1.07434	1.152	1.22774	1.30099	1.37117	1.4377	1.5	1.5575	1.60963	1.65581	1.69546	1.728	1.75286	1.76947	1.77725	1.77562	1.764	1.74182	1.70851	1.66349	1.60618	1.536	1.45238	1.35475	1.24253	1.11514	0.972	0.812544	0.636192	0.442368	0.230496
0	0.004704	0.018432	0.040608	0.070656	0.108	0.152064	0.202272	0.258048	0.318816	0.384	0.453024	0.525312	0.600288	0.677376	0.756	0.835584	0.915552	0.995328	1.07434	1.152	1.22774	1.30099	1.37117	1.4377	1.5	1.5575	1.60963	1.65581	1.69546	1.728	1.75286	1.76947	1.77725	1.77562	1.764	1.74182	1.70851	1.66349	1.60618	1.536	1.45238	1.35475	1.24253	1.11514	0.972	0.812544	0.636192	0.442368	0.230496
0	0.004704	0.018432	0.040608	0.070656	0.108	0.152064	0.202272	0.258048	0.318816	0.384	0.453024	0.525312	0.600288	0.677376	0.756	0.835584	0.915552	0.995328	1.07434	1.152	1.22774	1.30099	1.37117	1.4377	1.5	1.5575	1.60963	1.65581	1.69546	1.728	1.75286	1.76947	1.77725	1.77562	1.764	1.74182	1.70851	1.66349	1.60618	1.536	1.45238	1.35475	1.24253	1.11514	0.972	0.812544	0.636192	0.442368	0.230496
0	0.004704	0.018432	0.040608	0.070656	0.108	0.152064	0.202272	0.258048	0.318816	0.384	0.453024	0.525312	0.600288	0.677376	0.756	0.835584	0.915552	0.995328	1.07434	1.152	1.22774	1.30099	1.37117	1.4377	1.5	1.5575	1.60963	1.65581	1.69546	1.728	1.75286	1.76947	1.77725	1.77562	1.764	1.74182	1.70851	1.66349	1.60618	1.536	1.45238	1.35475	1.24253	1.11514	0.972	0.812544	0.636192	0.442368	0.230496
0	0.004704	0.018432	0.040608	0.070656	0.108	0.152064	0.202272	0.258048	0.318816	0.384	0.453024	0.525312	0.600288	0.677376	0.756	0.835584	0.915552	0.995328	1.07434	1.152	1.22774	1.30099	1.37117	1.4377	1.5	1.5575	1.60963	1.65581	1.69546	1.728	1.75286	1.76947	1.77725	1.77562	1.764	1.74182	1.70851	1.66349	1.60618	1.536	1.45238	1.35475	1.24253	1.11514	0.972	0.812544	0.636192	0.442368	0.230496
0	0.004704	0.018432	0.040608	0.070656	0.108	0.152064	0.202272	0.258048	0.318816	0.384	0.453024	0.525312	0.600288	0.677376	0.756	0.835584	0.915552	0.995328	1.07434	1.152	1.22774	1.30099	1.37117	1.4377	1.5	1.5575	1.60963	1.65581	1.69546	1.728	1.75286	1.76947	1.77725	1.77562	1.764	1.74182	1.70851	1.66349	1.60618	1.536	1.45238	1.35475	1.24253	1.11514	0.972	0.812544	0.636192	0.442368	0.230496
0	0.004704	0.018432	0.040608	0.070656	0.108	0.152064	0.202272	0.258048	0.318816	0.384	0.453024	0.525312	0.600288	0.677376	0.756	0.835584	0.915552	0.995328	1.07434	1.152	1.22774	1.30099	1.37117	1.4377	1.5	1.5575	1.60963	1.65581	1.69546	1.728	1.75286	1.76947	1.77725	1.77562	1.764	1.74182	1.70851	1.66349	1.60618	1.536	1.45238	1.35475	1.24253	1.11514	0.972	0.812544	0.636192	0.442368	0.230496
0	0.004704	0.018432	0.040608	0.070656	0.108	0.152064	0.202272	0.258048	0.318816	0.384	0.453024	0.525312	0.600288	0.677376	0.756	0.835584	0.915552	0.995328	1.07434	1.152	1.22774	1.30099	1.37117	1.4377	1.5	1.5575	1.60963	1.65581	1.69546	1.728	1.75286	1.76947	1.77725	1.77562	1.764	1.74182	1.70851	1.66349	1.60618	1.536	1.45238	1.35475	1.24253	1.11514	0.972	0.812544	0.636192	0.442368	0.230496
0	0.004704	0.018432	0.040608	0.070656	0.108	0.152064	0.202272	0.258048	0.318816	0.384	0.453024	0.525312	0.600288	0.677376	0.756	0.835584	0.915552	0.995328	1.07434	1.152	1.22774	1.30099	1.37117	1.4377	1.5	1.5575	1.60963	1.65581	1.69546	1.728	1.75286	1.76947	1.77725	1.77562	1.764	1.74182	1.70851	1.66349	1.60618	1.536	1.45238	1.35475	1.24253	1.11514	0.972	0.812544	0.636192	0.442368	0.230496
0	0.004704	0.018432	0.040608	0.070656	0.108	0.152064	0.202272	0.258048	0.318816	0.384	0.453024	0.525312	0.600288	0.677376	0.756	0.835584	0.915552	0.995328	1.07434	1.152	1.22774	1.30099	1.37117	1.4377	1.5	1.5575	1.60963	1.65581	1.69546	1.728	1.75286	1.76947	1.77725	1.77562	1.764	1.74182	1.70851	1.66349	1.60618	1.536	1.45238	1.35475	1.24253	1.11514	0.972	0.812544	0.636192	0.442368	0.230496
0	0.004704	0.018432	0.040608	0.070656	0.108	0.152064	0.202272	0.258048	0.318816	0.384	0.453024	0.525312	0.600288	0.677376	0.756	0.835584	0.915552	0.995328	1.07434	1.152	1.22774	1.30099	1.37117	1.4377	1.5	1.5575	1.60963	1.65581	1.69546	1.728	1.75286	1.76947	1.77725	1.77562	1.764	1.74182	1.70851	1.66349	1.60618	1.536	1.45238	1.35475	1.24253	1.11514	0.972	0.812544	0.636192	0.442368	0.230496
0	0.004704	0.018432	0.040608	0.070656	0.108	0.152064	0.202272	0.258048	0.318816	0.384	0.453024	0.525312	0.600288	0.677376	0.756	0.835584	0.915552	0.995328	1.07434	1.152	1.22774	1.30099	1.37117	1.4377	1.5	1.5575	1.60963	1.65581	1.69546	1.728	1.75286	1.76947	1.77725	1.77562	1.764	1.74182	1.70851	1.66349	1.60618	1.536	1.45238	1.35475	1.24253	1.11514	0.972	0.812544	0.636192	0.442368	0.230496
0	0.004704	0.018432	0.040608	0.070656	0.108	0.152064	0.202272	0.258048	0.318816	0.384	0.453024	0.525312	0.600288	0.677376	0.756	0.835584	0.915552	0.995328	1.07434	1.152	1.22774	1.30099	1.37117	1.4377	1.5	1.5575	1.60963	1.65581	1.69546	1.728	1.75286	1.76947	1.77725	1.77562	1.764	1.74182	1.70851	1.66349	1.60618	1.536	1.45238	1.35475	1.24253	1.11514	0.972	0.812544	0.636192	0.442368	0.230496
0	0.004704	0.018432	0.040608	0.070656	0.108	0.152064	0.202272	0.258048	0.318816	0.384	0.453024	0.525312	0.600288	0.677376	0.756	0.835584	0.915552	0.995328	1.07434	1.152	1.22774	1.30099	1.37117	1.4377	1.5	1.5575	1.60963	1.65581	1.69546	1.728	1.75286	1.76947	1.77725	1.77562	1.764	1.74182	1.70851	1.66349	1.60618	1.536	1.45238	1.35475	1.24253	1.11514	0.972	0.812544	0.636192	0.442368	0.230496
0	0.004704	0.018432	0.040608	0.070656	0.108	0.152064	0.202272	0.258048	0.318816	0.384	0.453024	0.525312	0.600288	0.677376	0.756	0.835584	0.915552	0.995328	1.07434	1.152	1.22774	1.30099	1.37117	1.4377	1.5	1.5575	1.60963	1.65581	1.69546	1.728	1.75286	1.76947	1.77725	1.77562	1.764	1.74182	1.70851	1.66349	1.60618	1.536	1.45238	1.35475	1.24253	1.11514	0.972	0.812544	0.636192	0.442368	0.230496
0	0.004704	0.018432	0.040608	0.070656	0.108	0.152064	0.202272	0.258048	0.318816	0.384	0.453024	0.525312	0.600288	0.677376	0.756	0.835584	0.915552	0.995328	1.07434	1.152	1.22774	1.30099	1.37117	1.4377	1.5	1.5575	1.60963	1.65581	1.69546	1.728	1.75286	1.76947	1.77725	1.77562	1.764	1.74182	1.70851	1.66349	1.60618	1.536	1.45238	1.35475	1.24253	1.11514	0.972	0.812544	0.636192	0.442368	0.230496
0	0.004704	0.018432	0.040608	0.070656	0.108	0.152064	0.202272	0.258048	0.318816	0.384	0.453024	0.525312	0.600288	0.677376	0.756	0.835584	0.915552	0.995328	1.07434	1.152	1.22774	1.30099	1.37117	1.4377	1.5	1.5575	1.60963	1.65581	1.69546	1.728	1.75286	1.76947	1.77725	1.77562	1.764	1.74182	1.70851	1.66349	1.60618	1.536	1.45238	1.35475	1.24253	1.11514	0.972	0.812544	0.636192	0.442368	0.230496
0	0.004704	0.018432	0.040608	0.070656	0.108	0.152064	0.202272	0.258048	0.318816	0.384	0.453024	0.525312	0.600288	0.677376	0.756	0.835584	0.915552	0.995328	1.07434	1.152	1.22774	1.30099	1.37117	1.4377	1.5	1.5575	1.60963	1.65581	1.69546	1.728	1.75286	1.76947	1.77725	1.77562	1.764	1.74182	1.70851	1.66349	1.60618	1.536	1.45238	1.35475	1.24253	1.11514	0.972	0.812544	0.636192	0.442368	0.230496
[truncated: 2 more columns]
