# Supplementary material for: Event-triggered iterative learning control for output constrained multi-agent systems
Source: PLoS One. 2025 Mar 21;20(3):e0315209. doi: 10.1371/journal.pone.0315209 (PMC11927920; doi:10.1371/journal.pone.0315209)
Supplement: S1 Data — (ZIP) [file pone.0315209.s001.zip › S1 data/data - matlab/Figure 11 data/agent 1 501 iterations.xlsx]

## Sheet: Sheet1
agent 1 501 iterations
0	0	0	0	0	0	0	0	0	0	0	0	0	0	0	0	0	0	0	0	0	0	0	0	0	0	0	0	0	0	0	0	0	0	0	0	0	0	0	0	0	0	0	0	0	0	0	0	0	0
0	0.000742737	0.00216758	0.00424421	0.006912	0.0101406	0.0138695	0.0180682	0.0226762	0.0276632	0.0329684	0.0385617	0.0443823	0.0504	0.0565541	0.0628143	0.06912	0.0754408	0.0817162	0.0879158	0.0939789	0.0998754	0.105544	0.110956	0.116049	0.120793	0.125128	0.129024	0.132419	0.135284	0.137558	0.13921	0.14018	0.140438	0.139923	0.138604	0.136421	0.133344	0.129312	0.124295	0.118232	0.111092	0.102816	0.0933726	0.0827015	0.0707722	0.0575242	0.0429272	0.0269204	0.00947368
0	0.000742737	0.00216758	0.00424421	0.006912	0.0101406	0.0138695	0.0180682	0.0226762	0.0276632	0.0329684	0.0385617	0.0443823	0.0504	0.0565541	0.0628143	0.06912	0.0754408	0.0817162	0.0879158	0.0939789	0.0998754	0.105544	0.110956	0.116049	0.120793	0.125128	0.129024	0.132419	0.135284	0.137558	0.13921	0.14018	0.140438	0.139923	0.138604	0.136421	0.133344	0.129312	0.124295	0.118232	0.111092	0.102816	0.0933726	0.0827015	0.0707722	0.0575242	0.0429272	0.0269204	0.00947368
0	0.0013682	0.00411018	0.00804326	0.0131778	0.0193263	0.026504	0.0345186	0.04339	0.0529213	0.118557	0.0838469	0.150955	0.117454	0.185518	0.152708	0.221208	0.188572	0.256993	0.224013	0.291836	0.257995	0.324704	0.289488	0.354567	0.317458	0.380393	0.340878	0.401153	0.358717	0.415819	0.369947	0.423361	0.373539	0.42275	0.368462	0.412954	0.353684	0.392939	0.328169	0.361667	0.290875	0.318096	0.240761	0.261182	0.176779	0.189877	0.0978868	0.103142	0.00304619
0	0.00199366	0.00605279	0.0118423	0.0194436	0.0285119	0.0391383	0.0509683	0.0641025	0.0781769	0.0933014	0.167388	0.126533	0.218105	0.162546	0.270922	0.200027	0.324519	0.237662	0.377576	0.274137	0.428774	0.308139	0.476796	0.338354	0.520329	0.177523	0.543748	0.198283	0.561587	0.212948	0.572817	0.220491	0.576409	0.219879	0.571333	0.210084	0.556555	0.190069	0.531039	0.344276	0.491576	0.281118	0.435844	0.200957	0.362519	0.00413728	0.368601	-0.114007	0.220195
0	0.00252037	0.00778742	0.0152495	0.0251119	0.0368447	0.0684612	0.072023	0.107565	0.114695	0.0987007	0.207095	0.0868258	0.318169	0.0624812	0.370987	0.0999622	0.424584	0.137597	0.477641	0.174072	0.655089	0.081824	0.844461	-0.0293107	1.04285	-0.159054	1.2488	-0.308574	1.45834	-0.476516	1.66671	-0.660763	1.86864	-0.858643	1.8701	-0.878774	1.85923	-0.680767	1.60357	-0.5403	1.37615	-0.43413	1.27857	-0.497579	1.15736	-0.565009	0.980045	-0.63768	0.781405
0	0.00294832	0.00931409	0.0182648	0.0301828	0.0555597	0.0629471	0.0981032	0.105247	0.149244	0.155079	0.150717	0.27539	0.129605	0.429355	0.141532	0.545804	0.14964	0.667423	0.152124	0.792344	0.127436	0.958072	0.0516987	1.16733	-0.0811821	1.4503	-0.303189	1.77845	-0.590904	2	-0.948811	2	-1.38036	2	-1.85759	2	-2	2	-2	2	-2	2	-2	2	-2	2	-2	2	-2
0	0.0032931	0.01065	0.0209328	0.0347059	0.0593167	0.0591901	0.118309	0.0850411	0.196227	0.14424	0.200394	0.265197	0.258651	0.300309	0.367507	0.365692	0.450497	0.418516	0.546299	0.455215	0.638043	0.502015	0.715874	0.546357	0.789446	0.596908	0.852354	0.603014	0.946938	0.570456	1.06413	0.522795	1.17781	0.445014	1.3194	0.27346	1.46133	0.0235452	1.64418	-0.333715	1.88149	-0.765182	2	-1.23113	2	-1.72089	2	-2	2
0	0.00357031	0.0118125	0.0232982	0.0444074	0.0496153	0.0976274	0.0798713	0.174923	0.106345	0.271974	0.160287	0.346397	0.231396	0.426264	0.302911	0.504609	0.385046	0.575257	0.473011	0.638862	0.547851	0.719072	0.603014	0.801387	0.648027	0.892642	0.678641	0.947758	0.724461	0.982865	0.766287	1.026	0.77645	1.06661	0.77453	1.06164	0.716053	1.03874	0.622408	0.996642	0.476903	0.989901	0.23404	1.04611	-0.118723	1.15978	-0.612159	1.28695	-1.17535
0	0.00379309	0.0128184	0.0253989	0.0464512	0.0552583	0.10058	0.0901768	0.177745	0.156429	0.221889	0.210371	0.296312	0.339716	0.317944	0.411231	0.448665	0.44099	0.585843	0.462425	0.7308	0.563566	0.703357	0.740726	0.663675	0.921757	0.725939	0.845343	0.896365	0.775854	1.05411	0.858831	1.05641	0.915767	0.927297	1.08438	0.865278	1.08449	0.774215	1.05719	0.652231	0.990511	0.53794	0.861894	0.430089	0.687758	0.29295	0.472994	0.0534307	0.304772
0	0.00397209	0.0136846	0.0272658	0.0445843	0.0746717	0.0811667	0.146617	0.121305	0.23851	0.183091	0.333719	0.237405	0.439772	0.314187	0.540991	0.380117	0.668274	0.423405	0.816507	0.443514	0.955986	0.498316	1.04596	0.583408	1.09451	0.686852	1.03417	0.831029	1.1498	0.790894	1.27074	0.762124	1.35652	0.744428	1.38472	0.710723	1.34747	0.511239	1.41541	0.441763	1.28129	0.384956	1.08144	0.327907	0.83973	0.231408	0.5632	0.0317573	0.313343
0	0.00411592	0.0144271	0.0289247	0.0467472	0.0777713	0.0861966	0.150375	0.130228	0.24227	0.179331	0.356327	0.214797	0.46238	0.348839	0.540324	0.380784	0.706713	0.384966	0.895763	0.476445	0.966179	0.615316	0.980728	0.784556	0.958262	0.962907	0.974177	0.89102	1.17911	0.915555	1.22619	0.973106	1.21693	1.05469	1.13988	1.12775	0.993067	1.20554	0.754145	1.28674	0.466017	1.36454	0.12998	1.4147	-0.223922	1.39644	-0.589016	1.25642	-0.925943
0	0.00423148	0.0150612	0.0322421	0.0513215	0.0731969	0.112366	0.124206	0.198176	0.18641	0.299212	0.251723	0.41391	0.310402	0.552609	0.370644	0.694417	0.426111	0.85265	0.456356	1.02278	0.461348	1.22882	0.429361	1.43994	0.389536	1.62726	0.412263	1.71149	0.443094	1.7852	0.444056	1.88684	0.39828	1.99266	0.309565	2	0.18437	2	0.0166679	2	-0.141968	1.97087	-0.282029	1.77533	-0.37523	1.44607	-0.423557	0.947514	-0.413032
0	0.00432434	0.0156007	0.0317026	0.0549138	0.0743777	0.117454	0.127313	0.204525	0.180061	0.318948	0.263787	0.41945	0.350629	0.532066	0.452064	0.612997	0.584882	0.693879	0.712885	0.78679	0.818754	0.882908	0.924756	0.944185	0.885291	1.13151	0.908017	1.20663	1.1521	1.06674	1.37931	0.932117	1.58635	0.804582	1.49764	0.872497	1.63624	0.582489	1.79933	0.205486	1.99454	-0.269785	2	-0.843963	2	-1.51846	2	-2	2
0	0.00439895	0.0160583	0.0325659	0.0540505	0.0860452	0.105786	0.163145	0.168693	0.258713	0.250567	0.362062	0.337905	0.471593	0.434026	0.59813	0.52449	0.725684	0.623419	0.840608	0.717086	0.953431	0.814783	1.06407	0.883835	1.22141	0.85266	1.49273	0.695383	1.7524	0.575751	1.93248	0.517908	2	0.482754	2	0.356336	2	0.234962	2	0.116042	1.98906	0.01226	1.80886	-0.0907865	1.54503	-0.177043	1.14474	-0.278681	0.61387
0	0.00445889	0.0164454	0.0335849	0.0555171	0.0880452	0.109252	0.165858	0.174432	0.262466	0.267882	0.359119	0.37046	0.459364	0.48464	0.572473	0.550147	0.730067	0.619035	0.882037	0.675657	0.99486	0.773354	1.1055	0.842406	1.26284	0.811231	1.53416	0.653954	1.79383	0.534321	1.94392	0.712551	1.80046	0.927714	1.63003	1.07249	1.39799	1.23981	1.03956	1.42766	0.583486	1.64565	0.0759167	1.84981	-0.496416	2	-1.15927	2	-1.88548
0	0.00450706	0.016772	0.0345281	0.0571959	0.0863665	0.124998	0.150112	0.217496	0.228302	0.32038	0.321458	0.432591	0.397233	0.577174	0.508949	0.707986	0.601575	0.865868	0.665686	1.03672	0.714394	1.21513	0.755082	1.37659	0.811668	1.49564	0.880999	1.62755	0.794747	1.92003	0.526317	2	0.205167	2	-0.0809873	2	-0.370216	2	-0.700658	2	-1.02274	2	-1.27483	2	-1.46011	2	-1.59625	2	-1.67034
0	0.00454576	0.017047	0.035362	0.0587523	0.0879609	0.127678	0.153183	0.22083	0.224968	0.333759	0.308079	0.460623	0.391457	0.598759	0.487364	0.749756	0.609467	0.878473	0.717824	1.00292	0.829689	1.09984	0.968524	1.17295	1.12587	1.19144	1.30326	1.20529	1.36476	1.31792	1.33362	1.45813	1.31896	1.51093	1.39027	1.38028	1.1444	1.56432	0.813954	1.59305	0.998421	1.07045	1.29441	0.350169	1.68681	-0.56339	2	-1.70958	2
0	0.00457686	0.017278	0.036091	0.0601486	0.0899805	0.125658	0.171191	0.202822	0.272093	0.286634	0.398889	0.380035	0.537091	0.465528	0.702099	0.548599	0.859038	0.647402	1.00539	0.739069	1.15676	0.818458	1.31412	0.869812	1.48921	0.887212	1.65725	0.929552	1.69495	1.05633	1.66575	1.17798	1.67788	1.19603	1.77063	1.06067	1.92501	0.743704	2	0.223236	2	-0.331046	2	-0.909268	2	-1.45336	2	-1.97297	2
0	0.00460184	0.0174717	0.0367256	0.0613935	0.0918997	0.127589	0.174168	0.205723	0.276571	0.290089	0.403988	0.397894	0.529217	0.506823	0.669328	0.626762	0.78982	0.771689	0.892036	0.918076	0.977757	1.07419	1.0675	1.11644	1.24433	1.1321	1.41236	1.29296	1.33163	1.41965	1.30243	1.54131	1.31456	1.55935	1.40731	1.42399	1.56169	1.10703	1.74091	0.656427	1.91839	0.199224	2	0.104714	1.62354	0.138595	0.964337	0.287587	0.0602091
0	0.00462192	0.0176338	0.0372767	0.0625015	0.093637	0.130022	0.171735	0.225142	0.257152	0.339709	0.362116	0.459901	0.467209	0.595738	0.59412	0.735005	0.701477	0.895442	0.797193	1.05014	0.896682	1.19137	0.998805	1.32772	1.07423	1.47912	1.08964	1.675	1.00704	1.90823	0.904302	2	0.876141	2	0.897838	2	0.872038	2	0.779904	1.98932	0.502847	2	-0.0145441	2	-0.703443	2	-1.53884	2	-2
0	0.00463805	0.0177693	0.0377542	0.0634865	0.0951942	0.132329	0.173866	0.228209	0.260758	0.343097	0.358728	0.473626	0.464711	0.611117	0.578741	0.766299	0.670183	0.942556	0.750079	1.11346	0.833358	1.25469	0.935481	1.39104	1.0109	1.55513	1.09806	1.66344	1.01859	1.89667	1.0585	1.88354	1.22368	1.7452	1.43446	1.56469	1.40866	1.45098	1.51968	1.17252	1.48808	1.00571	1.30449	0.843838	1.06609	0.60554	0.825165	0.454165	-0.0760382
0	0.00465101	0.0178824	0.0381671	0.0643611	0.0965875	0.134417	0.176601	0.225474	0.282401	0.321454	0.409636	0.422719	0.558058	0.51777	0.725717	0.630286	0.878904	0.742193	1.0458	0.823879	1.23812	0.874753	1.4444	0.907283	1.642	0.924426	1.81181	0.948443	1.94899	0.907776	2	0.758799	2	0.530374	2	0.278458	2	-0.000264221	2	-0.232213	2	-0.332491	2	-0.436155	2	-0.621243	2	-1.0171	1.84699
0	0.00466142	0.0179766	0.0385235	0.0651368	0.0978339	0.136286	0.179217	0.227571	0.286056	0.324258	0.413688	0.426836	0.560614	0.550851	0.697426	0.691059	0.823934	0.837251	0.955267	0.966622	1.09373	1.08698	1.23217	1.20466	1.3217	1.3472	1.35612	1.51989	1.33729	1.65711	1.37309	1.71918	1.44482	1.73673	1.4593	1.52622	1.64788	1.2475	1.73853	1.31589	1.24107	1.60343	0.561188	1.90404	-0.193627	1.90173	-0.747515	1.74871	-0.918826
0	0.00466979	0.018055	0.0388305	0.0658237	0.0989489	0.137958	0.181599	0.230333	0.283293	0.336896	0.401049	0.47125	0.522467	0.608961	0.639316	0.772037	0.757462	0.928762	0.882652	1.06875	1.01291	1.20189	1.12774	1.34654	1.20862	1.49439	1.25023	1.64809	1.26603	1.74031	1.35408	1.74667	1.47465	1.71345	1.53607	1.73228	1.40098	1.8446	1.04792	2	0.550107	2	0.0350168	2	-0.372677	2	-0.737908	1.76502	-1.01802
0	0.00467651	0.0181202	0.0390945	0.0664312	0.0999466	0.139452	0.183746	0.232999	0.285801	0.35126	0.392901	0.487942	0.505776	0.636448	0.621094	0.800316	0.729184	0.967586	0.843828	1.12083	0.960831	1.26976	1.05988	1.41441	1.14075	1.56226	1.18236	1.71723	1.26515	1.73912	1.42266	1.68194	1.59155	1.60701	1.64251	1.62584	1.50743	1.70729	1.18523	1.82713	0.767423	1.92095	0.580106	1.59025	0.568592	0.987273	0.660724	0.129837	0.841001
0	0.00468191	0.0181743	0.039321	0.0669677	0.100839	0.140786	0.185676	0.235447	0.288964	0.348097	0.404277	0.476566	0.529446	0.612777	0.684558	0.742433	0.841602	0.859562	1.01885	0.950774	1.20748	1.02809	1.39009	1.10259	1.55762	1.15486	1.71791	1.1716	1.87915	1.12324	2	1.02501	2	0.946427	2	0.925265	2	0.909279	2	0.804807	2	0.51728	2	-0.01533	2	-0.721577	2	-1.51865	2
0	0.00468625	0.0182192	0.0395151	0.0674407	0.101638	0.141979	0.187409	0.23767	0.291955	0.350276	0.419301	0.467448	0.564689	0.583992	0.724644	0.717088	0.878656	0.844016	1.0432	0.958458	1.20302	1.07602	1.33913	1.20742	1.4528	1.32499	1.5301	1.43892	1.58256	1.5217	1.65406	1.59068	1.6764	1.55052	1.7189	1.5708	1.65244	1.68339	1.31316	1.77528	1.00411	1.73199	0.751977	1.5343	0.512759	1.2854	0.358196	0.839369	-0.295155
0	0.00468974	0.0182564	0.0396811	0.067857	0.102352	0.143046	0.188963	0.239686	0.294654	0.353246	0.416332	0.478122	0.55964	0.599235	0.709402	0.73233	0.863414	0.883228	1.00399	1.02849	1.13692	1.17796	1.24231	1.34126	1.31726	1.49827	1.3698	1.63487	1.40461	1.73445	1.45804	1.8169	1.46759	1.93671	1.34063	2	1.06457	2	0.78086	2	0.593233	2	0.428752	1.85752	0.271792	1.44185	0.00716142	1.11924	-0.480908
0	0.00469254	0.0182872	0.0398229	0.0682229	0.102991	0.144	0.190356	0.241511	0.297072	0.356153	0.418753	0.484846	0.552916	0.633023	0.687944	0.788879	0.812708	0.951693	0.940467	1.11168	1.06818	1.26631	1.17455	1.42452	1.23399	1.59115	1.31607	1.69205	1.34743	1.79163	1.40086	1.87408	1.41041	1.99389	1.28345	2	1.00739	2	0.870575	2	0.916545	1.64025	1.07675	1.004	1.25073	0.350443	1.21134	-0.206257	0.971997
0	0.00469479	0.0183127	0.0399437	0.068544	0.103562	0.144853	0.191605	0.243163	0.299236	0.358845	0.421859	0.489198	0.554987	0.637952	0.683016	0.801199	0.808645	0.962669	0.940657	1.11791	1.06195	1.27807	1.16279	1.43628	1.29469	1.52499	1.43013	1.57202	1.56928	1.55796	1.74403	1.50523	1.89598	1.44425	1.99184	1.37771	2	1.17541	2	0.735014	2	0.1337	2	-0.512526	2	-1.03352	2	-1.37083	2
0	0.0046966	0.0183337	0.0400467	0.0688253	0.104071	0.145617	0.192723	0.244657	0.301176	0.361302	0.424818	0.492634	0.559035	0.633904	0.697829	0.786386	0.856672	0.919816	1.02598	1.03258	1.19903	1.14464	1.36092	1.2405	1.52362	1.30135	1.68307	1.33286	1.82855	1.32737	1.97612	1.31777	2	1.33327	2	1.36893	1.999	1.3019	1.95445	1.07079	1.93955	0.781416	1.82981	0.270591	1.75008	0.263573	0.950592	0.495729	-0.179661
0	0.00469806	0.0183511	0.0401342	0.0690712	0.104526	0.146301	0.193723	0.246007	0.302919	0.363532	0.427512	0.495647	0.563179	0.63598	0.716499	0.773157	0.879224	0.909226	1.04425	1.03876	1.19742	1.17117	1.33603	1.2971	1.4632	1.40335	1.58107	1.43486	1.72655	1.42937	1.83631	1.53383	1.80843	1.66246	1.69212	1.80321	1.51327	1.84955	1.34475	1.76128	1.16211	1.65947	0.846765	1.69092	0.190347	1.92145	-0.763655	2	-1.81094
0	0.00469922	0.0183655	0.0402084	0.069286	0.104932	0.146913	0.194619	0.247226	0.304485	0.36555	0.429952	0.498372	0.566972	0.639047	0.713432	0.78401	0.868372	0.920079	1.03339	1.06765	1.17336	1.21592	1.2969	1.35884	1.4074	1.48418	1.49291	1.61245	1.52278	1.7511	1.50044	1.90949	1.42739	2	1.30459	2	1.17082	2	1.08079	2	0.949991	1.81802	0.759004	1.67651	0.34486	1.5685	-0.159746	1.5965	-0.841451
0	0.00470016	0.0183773	0.0402714	0.0694733	0.105293	0.147462	0.19542	0.248327	0.305895	0.367371	0.432161	0.500851	0.570357	0.642194	0.716533	0.790789	0.867346	0.946667	1.01158	1.10289	1.14677	1.25607	1.26862	1.39981	1.3814	1.52209	1.47405	1.63845	1.52431	1.74567	1.54864	1.83763	1.55966	1.89243	1.47478	1.96599	1.48033	1.79294	1.54158	1.44475	1.62018	1.06644	1.59707	0.738862	1.3949	0.383197	1.16825	-0.217625	1.16454
0	0.00470092	0.0183871	0.0403248	0.0696362	0.105614	0.147954	0.196137	0.249319	0.307166	0.369014	0.434165	0.503105	0.573366	0.645233	0.720228	0.795256	0.87035	0.951372	1.01338	1.10892	1.14074	1.26925	1.25543	1.41299	1.36821	1.54103	1.47724	1.63526	1.55479	1.7122	1.61671	1.75805	1.67681	1.75553	1.74325	1.65924	1.8275	1.42358	1.92245	1.07973	1.95523	0.78208	1.818	0.584743	1.47322	0.381753	1.07433	-0.0053844	0.785333
0	0.00470152	0.0183951	0.0403699	0.0697779	0.1059	0.148395	0.196778	0.250214	0.308313	0.370493	0.435982	0.505154	0.576047	0.648104	0.7236	0.798973	0.874267	0.947455	1.02726	1.09504	1.1675	1.24249	1.31708	1.35744	1.4642	1.44771	1.59216	1.52657	1.68591	1.58375	1.76823	1.60845	1.84375	1.59199	1.91044	1.50615	1.9595	1.33271	1.95695	1.04522	1.89994	0.938012	1.55913	0.937724	1.0304	0.901683	0.475861	0.673356	0.00735934
0	0.00470201	0.0184017	0.040408	0.0699008	0.106154	0.14879	0.197351	0.251019	0.309348	0.371824	0.437631	0.507015	0.57844	0.650783	0.726579	0.802376	0.878022	0.950664	1.03372	1.09543	1.19054	1.22451	1.3437	1.3477	1.47973	1.45002	1.59271	1.54729	1.66672	1.6273	1.72208	1.68181	1.75891	1.67683	1.8256	1.591	1.83019	1.51872	1.70842	1.45819	1.40706	1.50412	0.936389	1.59194	0.365711	1.55041	-0.144129	1.25193	-0.531315
0	0.0047024	0.0184071	0.0404401	0.0700073	0.106379	0.149144	0.197865	0.251743	0.310283	0.373022	0.439126	0.508706	0.580579	0.653263	0.729225	0.805525	0.881411	0.95486	1.037	1.10122	1.18475	1.23963	1.32858	1.36282	1.46788	1.47931	1.56341	1.59443	1.62415	1.68686	1.66773	1.75098	1.69291	1.79057	1.67529	1.80732	1.5923	1.78142	1.4275	1.75263	1.12071	1.7642	0.73108	1.71262	0.353701	1.56242	-0.0162547	0.978917	-0.12201
0	0.00470272	0.0184116	0.0404673	0.0700994	0.106578	0.149462	0.198324	0.252394	0.311127	0.3741	0.44048	0.510243	0.582493	0.655544	0.731597	0.808408	0.884471	0.958876	1.03943	1.1078	1.18409	1.26226	1.31715	1.40076	1.43512	1.52477	1.52072	1.64723	1.57136	1.7466	1.62242	1.79941	1.65904	1.82444	1.65702	1.8256	1.59462	1.75888	1.48189	1.69824	1.1751	1.63783	0.948936	1.38877	0.788374	0.861501	0.801633	0.0648347	0.855133
0	0.00470297	0.0184153	0.0404901	0.070179	0.106755	0.149747	0.198735	0.252978	0.31189	0.375071	0.441706	0.511642	0.584209	0.657634	0.733743	0.811019	0.887266	0.962492	1.04174	1.11358	1.18516	1.26119	1.31822	1.40564	1.43025	1.53496	1.51807	1.65129	1.57868	1.73615	1.65498	1.76179	1.71707	1.75562	1.74464	1.71247	1.72793	1.60921	1.65371	1.46059	1.52151	1.24165	1.39764	0.891504	1.31855	0.322561	1.31092	-0.376763	1.18502
0	0.00470317	0.0184183	0.0405093	0.0702477	0.106911	0.150002	0.199104	0.253503	0.31258	0.375944	0.442815	0.512914	0.585748	0.65954	0.735697	0.813366	0.889841	0.965692	1.04409	1.11827	1.1874	1.26512	1.32293	1.40093	1.44544	1.52344	1.55905	1.6103	1.65807	1.65537	1.75234	1.66573	1.82353	1.65254	1.85112	1.611	1.82596	1.52049	1.74243	1.38498	1.58478	1.19828	1.41327	0.915574	1.23236	0.496462	1.13702	-0.0560054	0.693505
0	0.00470333	0.0184208	0.0405254	0.0703069	0.107048	0.15023	0.199434	0.253974	0.313203	0.376731	0.443816	0.514073	0.587129	0.661274	0.737484	0.815467	0.89222	0.968516	1.04644	1.12204	1.19041	1.26845	1.32805	1.40096	1.46549	1.50892	1.58183	1.59576	1.67858	1.63487	1.77293	1.66267	1.82659	1.67029	1.83338	1.62874	1.7874	1.58357	1.64659	1.50706	1.43905	1.37152	1.20948	1.15479	0.946482	0.838925	0.583825	0.586537	-0.0318775
0	0.00470346	0.0184228	0.040539	0.0703578	0.107169	0.150435	0.199729	0.254396	0.313766	0.37744	0.44472	0.515129	0.588371	0.662846	0.739123	0.817343	0.894415	0.971016	1.04874	1.12511	1.19376	1.27082	1.33339	1.40153	1.46492	1.50949	1.58579	1.59179	1.68524	1.6562	1.74844	1.70521	1.76753	1.74715	1.729	1.77479	1.62737	1.75731	1.46565	1.69303	1.25546	1.55216	1.03475	1.32247	0.783368	1.00204	0.430097	0.714417	-0.112829
0	0.00470357	0.0184245	0.0405504	0.0704015	0.107276	0.150618	0.199995	0.254774	0.314274	0.37808	0.445536	0.51609	0.589489	0.664269	0.74063	0.819021	0.896432	0.973247	1.05094	1.12768	1.19713	1.27264	1.33847	1.40237	1.46965	1.51264	1.58264	1.61535	1.66168	1.69188	1.71345	1.75106	1.72336	1.79613	1.68617	1.81199	1.60456	1.76403	1.48398	1.6747	1.30897	1.49865	1.12543	1.23179	0.907862	0.872823	0.596256	0.548258	0.114737
0	0.00470365	0.0184258	0.0405599	0.0704391	0.107369	0.150781	0.200233	0.255113	0.314733	0.378657	0.446271	0.516964	0.590498	0.665553	0.742015	0.820522	0.898278	0.975253	1.05299	1.12991	1.20031	1.27426	1.34288	1.40377	1.47392	1.51617	1.583	1.62165	1.66239	1.69726	1.70807	1.75955	1.71487	1.80463	1.67768	1.80849	1.62648	1.72487	1.54492	1.56236	1.44692	1.30067	1.34436	0.955339	1.19581	0.540159	0.936078	0.140678	0.54302
0	0.00470372	0.018427	0.0405679	0.0704713	0.107451	0.150928	0.200446	0.255417	0.315146	0.379178	0.446933	0.517759	0.591409	0.666711	0.743289	0.82187	0.899958	0.977071	1.05489	1.13188	1.20321	1.27589	1.34648	1.40585	1.47674	1.52064	1.58294	1.62171	1.66234	1.70251	1.70904	1.76025	1.73425	1.77688	1.73429	1.74049	1.70902	1.6318	1.64891	1.45379	1.55647	1.20064	1.42618	0.901897	1.20914	0.575598	0.900639	0.230205	0.453493
0	0.00470378	0.0184279	0.0405745	0.0704989	0.107523	0.151058	0.200638	0.255689	0.315519	0.379649	0.447529	0.518482	0.592232	0.667752	0.744459	0.823083	0.901481	0.978729	1.05662	1.13367	1.20578	1.27757	1.34932	1.40847	1.47833	1.52575	1.58217	1.6281	1.66122	1.70363	1.72192	1.74738	1.75455	1.75636	1.76003	1.71498	1.73444	1.61181	1.6689	1.44809	1.56217	1.22205	1.37191	0.994024	1.0745	0.752647	0.622435	0.546446	0.0414766
0	0.00470382	0.0184286	0.0405801	0.0705224	0.107587	0.151175	0.200809	0.255932	0.315855	0.380074	0.448066	0.519139	0.592979	0.668689	0.745533	0.824179	0.902854	0.980248	1.05819	1.13531	1.20805	1.2793	1.35153	1.41138	1.47918	1.53089	1.58139	1.63449	1.66011	1.70904	1.72139	1.7532	1.75265	1.75826	1.75883	1.72077	1.72865	1.62646	1.63545	1.49682	1.47524	1.33232	1.23849	1.14895	0.901204	0.936669	0.440879	0.728002	-0.106276
0	0.00470386	0.0184292	0.0405848	0.0705426	0.107642	0.151278	0.200964	0.256151	0.316158	0.380459	0.44855	0.519735	0.593656	0.66953	0.746517	0.825173	0.904088	0.981644	1.0596	1.13681	1.21004	1.28105	1.35328	1.41433	1.47973	1.5355	1.58126	1.63918	1.66089	1.71238	1.71806	1.75653	1.74931	1.76485	1.75224	1.72736	1.7144	1.64072	1.61597	1.5231	1.44487	1.36663	1.2049	1.18254	0.880306	0.957566	0.454991	0.695231	-0.0132751
0	0.00470388	0.0184297	0.0405887	0.0705598	0.10769	0.151371	0.201102	0.256346	0.31643	0.380807	0.448985	0.520275	0.594271	0.670286	0.747417	0.826079	0.905193	0.982928	1.06089	1.13819	1.2118	1.28275	1.35472	1.41712	1.4803	1.53925	1.58212	1.64183	1.66388	1.71259	1.72831	1.74903	1.76589	1.75121	1.76678	1.71641	1.7243	1.63716	1.61778	1.52129	1.44802	1.36348	1.21478	1.16665	0.91263	0.87706	0.567977	0.485702	0.239851
0	0.00470391	0.0184302	0.0405919	0.0705744	0.107732	0.151453	0.201227	0.256521	0.316674	0.381121	0.449378	0.520764	0.59483	0.670965	0.748238	0.826905	0.906182	0.984107	1.06204	1.13945	1.21336	1.28437	1.35596	1.41965	1.48105	1.54208	1.58393	1.64275	1.6735	1.70561	1.73917	1.74381	1.77307	1.74585	1.77422	1.71145	1.72647	1.63891	1.61397	1.52735	1.44197	1.36744	1.21082	1.1495	0.940421	0.83772	0.619544	0.426365	0.299188
0	0.00470393	0.0184305	0.0405947	0.0705869	0.107768	0.151526	0.201339	0.256678	0.316894	0.381406	0.449732	0.521206	0.595338	0.671576	0.748985	0.827662	0.907066	0.985188	1.0631	1.14059	1.21475	1.28589	1.35707	1.42184	1.48204	1.54405	1.58644	1.64254	1.67721	1.70449	1.74245	1.74054	1.77707	1.75101	1.76677	1.72843	1.70631	1.66358	1.58791	1.55597	1.41413	1.39375	1.18948	1.16474	0.92518	0.848453	0.60881	0.439968	0.283912
0	0.00470394	0.0184308	0.0405969	0.0705975	0.1078	0.151591	0.201439	0.256819	0.317092	0.381663	0.450051	0.521606	0.595801	0.672125	0.749664	0.828357	0.907855	0.986177	1.06406	1.14163	1.216	1.28728	1.3581	1.42371	1.48323	1.54537	1.58932	1.64181	1.67795	1.70754	1.7394	1.75281	1.7648	1.76744	1.74985	1.74763	1.68749	1.68661	1.56813	1.57725	1.39471	1.41094	1.17796	1.16745	0.928134	0.839072	0.621176	0.427602	0.283993
0	0.00470395	0.018431	0.0405988	0.0706066	0.107827	0.151648	0.201529	0.256946	0.317269	0.381895	0.450339	0.521967	0.596222	0.672619	0.75028	0.828995	0.90856	0.987078	1.06494	1.14256	1.21713	1.28856	1.35908	1.42528	1.48456	1.54622	1.59226	1.64106	1.68161	1.70785	1.74074	1.75429	1.76335	1.77027	1.74702	1.75047	1.68838	1.6857	1.56904	1.5657	1.42339	1.36551	1.24444	1.09169	1.01229	0.75017	0.714986	0.334223	0.367819
0	0.00470396	0.0184312	0.0406004	0.0706142	0.107851	0.151699	0.20161	0.257059	0.317428	0.382105	0.450598	0.522293	0.596605	0.673064	0.750836	0.829582	0.909192	0.987896	1.06576	1.1434	1.21816	1.28971	1.36002	1.4266	1.48595	1.5468	1.59499	1.64062	1.68483	1.70808	1.74263	1.75239	1.76721	1.76641	1.75337	1.74165	1.6972	1.66942	1.5921	1.53747	1.45162	1.33539	1.27421	1.06608	1.04576	0.727861	0.739987	0.311869	0.380605
0	0.00470397	0.0184313	0.0406017	0.0706207	0.107872	0.151744	0.201682	0.257161	0.31757	0.382295	0.450833	0.522587	0.596953	0.673467	0.751339	0.830122	0.909759	0.988636	1.06651	1.14415	1.2191	1.29076	1.3609	1.42771	1.48734	1.54725	1.59738	1.64066	1.687	1.70931	1.74331	1.75428	1.76772	1.76836	1.75441	1.74064	1.70178	1.66383	1.60683	1.52249	1.47178	1.31864	1.29096	1.04932	1.05529	0.733488	0.701632	0.393009	0.248059
0	0.00470397	0.0184315	0.0406027	0.0706262	0.10789	0.151783	0.201747	0.257252	0.317698	0.382466	0.451045	0.522852	0.59727	0.67383	0.751792	0.830619	0.91027	0.989303	1.0672	1.14483	1.21995	1.2917	1.36174	1.42866	1.48865	1.54767	1.59935	1.64119	1.68817	1.71151	1.74273	1.76032	1.76506	1.77224	1.75239	1.74284	1.70158	1.66397	1.60669	1.52263	1.47177	1.31864	1.27663	1.08406	0.992408	0.810527	0.612862	0.490627	0.1473
0	0.00470398	0.0184316	0.0406036	0.0706309	0.107906	0.151818	0.201805	0.257334	0.317813	0.382621	0.451237	0.523091	0.597558	0.674159	0.752201	0.831075	0.910731	0.989902	1.06785	1.14543	1.22072	1.29257	1.36251	1.42949	1.48987	1.54812	1.6009	1.64213	1.68857	1.71426	1.74149	1.7631	1.76228	1.77503	1.7513	1.74378	1.70184	1.66371	1.60683	1.52484	1.46264	1.33413	1.25504	1.11116	0.961642	0.841654	0.585917	0.517572	0.135234
0	0.00470398	0.0184316	0.0406044	0.0706349	0.107919	0.151849	0.201857	0.257408	0.317916	0.38276	0.45141	0.523306	0.597819	0.674457	0.752568	0.831493	0.911149	0.990438	1.06844	1.14598	1.22141	1.29335	1.36324	1.43022	1.49097	1.54861	1.60208	1.64336	1.68852	1.7171	1.74025	1.76434	1.76314	1.77474	1.75363	1.74114	1.7057	1.65977	1.61068	1.52331	1.46234	1.34078	1.24615	1.12005	0.954608	0.848688	0.578883	0.515954	0.153889
0	0.00470399	0.0184317	0.040605	0.0706382	0.107931	0.151877	0.201904	0.257474	0.318008	0.382886	0.451567	0.523501	0.598056	0.674728	0.752899	0.831876	0.91153	0.990917	1.06899	1.14647	1.22204	1.29407	1.3639	1.43088	1.49195	1.54916	1.60296	1.64473	1.68824	1.7197	1.73945	1.76622	1.76629	1.77169	1.76073	1.73414	1.71389	1.65155	1.61879	1.51714	1.46851	1.33824	1.24805	1.11886	0.955803	0.842281	0.594301	0.473861	0.209683
0	0.00470399	0.0184318	0.0406055	0.070641	0.107941	0.151901	0.201945	0.257533	0.318091	0.382999	0.451709	0.523676	0.598271	0.674973	0.753196	0.832226	0.911877	0.991345	1.0695	1.14693	1.22259	1.29473	1.3645	1.43147	1.49281	1.54974	1.60361	1.64612	1.68795	1.72183	1.73931	1.76722	1.76718	1.77094	1.76148	1.7346	1.71392	1.65211	1.61744	1.5207	1.46317	1.34603	1.24025	1.12578	0.951997	0.839617	0.607238	0.455278	0.228266
0	0.00470399	0.0184318	0.040606	0.0706434	0.107949	0.151922	0.201982	0.257587	0.318165	0.383101	0.451837	0.523834	0.598466	0.675196	0.753463	0.832546	0.912194	0.991726	1.06997	1.14734	1.22309	1.29534	1.36506	1.43201	1.49357	1.55034	1.6041	1.64746	1.68777	1.72341	1.73985	1.76724	1.7689	1.76988	1.76312	1.73297	1.7146	1.65347	1.61182	1.5296	1.44946	1.36265	1.22265	1.14272	0.937961	0.848329	0.606034	0.454167	0.233099
0	0.00470399	0.0184318	0.0406063	0.0706454	0.107956	0.15194	0.202015	0.257635	0.318231	0.383192	0.451953	0.523976	0.598642	0.675399	0.753704	0.832836	0.912486	0.992066	1.0704	1.14772	1.22353	1.2959	1.36557	1.43251	1.49424	1.55093	1.60449	1.64866	1.68776	1.72446	1.74094	1.76653	1.77105	1.76852	1.76492	1.73231	1.71323	1.6568	1.60748	1.53659	1.44247	1.37117	1.21453	1.14895	0.93532	0.846124	0.61343	0.446772	0.240893
0	0.00470399	0.0184319	0.0406066	0.0706471	0.107963	0.151956	0.202045	0.257678	0.318291	0.383275	0.452059	0.524104	0.598802	0.675584	0.753921	0.8331	0.912753	0.992369	1.07079	1.14807	1.22392	1.29641	1.36603	1.43296	1.49483	1.55151	1.60482	1.64971	1.68794	1.72505	1.7424	1.76545	1.7732	1.76734	1.76626	1.73237	1.71233	1.65941	1.60487	1.54032	1.43927	1.37299	1.21627	1.13631	0.954063	0.814964	0.649996	0.408091	0.279109
0	0.004704	0.0184319	0.0406068	0.0706485	0.107968	0.15197	0.202071	0.257717	0.318344	0.383349	0.452154	0.52422	0.598946	0.675752	0.754116	0.83334	0.912999	0.99264	1.07114	1.1484	1.22426	1.29688	1.36646	1.43336	1.49535	1.55205	1.60512	1.65059	1.68829	1.72531	1.74403	1.76431	1.77504	1.7667	1.76673	1.7334	1.71062	1.66227	1.60178	1.5433	1.43805	1.37132	1.22295	1.12587	0.971078	0.797515	0.671524	0.385773	0.299567
0	0.004704	0.0184319	0.040607	0.0706497	0.107973	0.151983	0.202095	0.257752	0.318392	0.383415	0.45224	0.524325	0.599076	0.675905	0.754292	0.833557	0.913226	0.992882	1.07146	1.1487	1.22456	1.29731	1.36685	1.43373	1.49582	1.55255	1.6054	1.65131	1.68876	1.72533	1.74566	1.76336	1.77599	1.76715	1.76588	1.73574	1.70791	1.66568	1.5986	1.54573	1.43796	1.36819	1.23077	1.11614	0.984017	0.784576	0.681989	0.381453	0.282841
0	0.004704	0.0184319	0.0406072	0.0706508	0.107977	0.151993	0.202116	0.257783	0.318435	0.383475	0.452318	0.52442	0.599193	0.676044	0.754451	0.833753	0.913434	0.9931	1.07175	1.14899	1.22483	1.29769	1.36722	1.43406	1.49624	1.55302	1.60567	1.6519	1.68932	1.72523	1.74716	1.76274	1.777	1.76908	1.76347	1.73948	1.70417	1.66963	1.59543	1.54763	1.43863	1.36462	1.23785	1.10906	0.991262	0.780021	0.680211	0.393378	0.261554
0	0.004704	0.0184319	0.0406074	0.0706516	0.10798	0.152003	0.202134	0.257812	0.318474	0.383529	0.452388	0.524506	0.599299	0.67617	0.754595	0.83393	0.913625	0.993296	1.07201	1.14925	1.22508	1.29804	1.36756	1.43436	1.49662	1.55344	1.60594	1.65237	1.68992	1.72508	1.74844	1.76249	1.77746	1.76972	1.7625	1.74141	1.70235	1.67108	1.59534	1.54603	1.4428	1.35808	1.24649	1.10025	0.997927	0.778364	0.665769	0.41874	0.230637
0	0.004704	0.018432	0.0406075	0.0706523	0.107983	0.152011	0.202151	0.257837	0.318509	0.383577	0.452451	0.524583	0.599394	0.676285	0.754725	0.834089	0.913801	0.993473	1.07225	1.1495	1.22529	1.29835	1.36789	1.43462	1.49697	1.55383	1.6062	1.65275	1.69051	1.72495	1.74947	1.76259	1.77736	1.77082	1.7615	1.74278	1.70174	1.67063	1.5977	1.54165	1.44964	1.3495	1.25591	1.09191	1.00281	0.779301	0.659531	0.433762	0.21559
0	0.004704	0.018432	0.0406076	0.0706529	0.107986	0.152018	0.202165	0.25786	0.31854	0.38362	0.452509	0.524653	0.599481	0.676389	0.754843	0.834233	0.913963	0.993633	1.07245	1.14973	1.22549	1.29862	1.36819	1.43486	1.49727	1.55418	1.60645	1.65306	1.69108	1.72488	1.75024	1.763	1.77694	1.77205	1.7605	1.74385	1.70177	1.6693	1.60097	1.53664	1.45636	1.3422	1.2625	1.08796	1.00211	0.786117	0.648531	0.448997	0.200355
0	0.004704	0.018432	0.0406076	0.0706534	0.107988	0.152024	0.202178	0.25788	0.318568	0.383659	0.45256	0.524717	0.599558	0.676483	0.754951	0.834362	0.914111	0.993779	1.07264	1.14994	1.22567	1.29887	1.36847	1.43507	1.49755	1.5545	1.60669	1.65333	1.69161	1.72487	1.75079	1.76362	1.77637	1.77322	1.75977	1.74443	1.70239	1.66745	1.60432	1.53231	1.46119	1.3383	1.26401	1.09057	0.988578	0.805605	0.629043	0.470029	0.181677
0	0.004704	0.018432	0.0406077	0.0706538	0.10799	0.15203	0.20219	0.257898	0.318593	0.383693	0.452607	0.524774	0.599628	0.676569	0.755048	0.834479	0.914246	0.993913	1.07281	1.15014	1.22583	1.29908	1.36873	1.43527	1.4978	1.55479	1.60691	1.65356	1.69208	1.72492	1.75115	1.76435	1.77563	1.77436	1.75924	1.74463	1.70338	1.66547	1.60723	1.52928	1.4635	1.33819	1.26054	1.09887	0.977311	0.821603	0.610834	0.487049	0.170047
0	0.004704	0.018432	0.0406078	0.0706542	0.107991	0.152035	0.2022	0.257915	0.318616	0.383725	0.452649	0.524826	0.599692	0.676647	0.755136	0.834584	0.914369	0.994035	1.07295	1.15032	1.22598	1.29927	1.36897	1.43544	1.49801	1.55507	1.60712	1.65375	1.69249	1.72504	1.75136	1.76513	1.775	1.775	1.75935	1.74412	1.70498	1.66319	1.60984	1.52731	1.46389	1.34069	1.25097	1.11279	0.963386	0.83677	0.596948	0.495976	0.169851
0	0.004704	0.018432	0.0406078	0.0706545	0.107993	0.152039	0.202209	0.257929	0.318637	0.383753	0.452687	0.524873	0.599749	0.676717	0.755217	0.834678	0.914481	0.994147	1.07308	1.15048	1.22612	1.29944	1.3692	1.43561	1.4982	1.55532	1.60732	1.65393	1.69285	1.7252	1.75147	1.76588	1.7745	1.77571	1.75948	1.74318	1.70682	1.66101	1.61184	1.52649	1.46274	1.34476	1.2469	1.11975	0.955475	0.843059	0.595204	0.480098	0.19654
0	0.004704	0.018432	0.0406078	0.0706547	0.107994	0.152042	0.202217	0.257943	0.318655	0.383778	0.452721	0.524916	0.5998	0.67678	0.75529	0.834763	0.914584	0.994249	1.0732	1.15063	1.22625	1.29958	1.3694	1.43577	1.49837	1.55555	1.6075	1.65409	1.69317	1.72538	1.75152	1.76656	1.77417	1.77614	1.75986	1.7428	1.70784	1.66004	1.61215	1.52769	1.45948	1.35049	1.23966	1.12741	0.949363	0.844834	0.600463	0.468074	0.219409
0	0.004704	0.018432	0.0406079	0.070655	0.107995	0.152045	0.202224	0.257954	0.318672	0.3838	0.452752	0.524954	0.599847	0.676838	0.755356	0.83484	0.914676	0.994344	1.0733	1.15077	1.22637	1.29971	1.36959	1.43591	1.49851	1.55576	1.60766	1.65423	1.69344	1.72558	1.75154	1.76715	1.77402	1.77628	1.76052	1.74192	1.70901	1.65926	1.61192	1.52957	1.45575	1.35598	1.23339	1.13286	0.946874	0.84186	0.610784	0.453145	0.240411
0	0.004704	0.018432	0.0406079	0.0706551	0.107996	0.152048	0.20223	0.257965	0.318686	0.38382	0.452779	0.524989	0.599889	0.67689	0.755417	0.83491	0.91476	0.994431	1.0734	1.1509	1.22648	1.29982	1.36976	1.43605	1.49864	1.55595	1.60782	1.65436	1.69368	1.72579	1.75155	1.76764	1.77402	1.77619	1.76133	1.74096	1.71009	1.65877	1.61135	1.53158	1.45247	1.36001	1.22987	1.1342	0.94959	0.828116	0.630933	0.431064	0.264475
0	0.004704	0.018432	0.0406079	0.0706553	0.107996	0.15205	0.202235	0.257974	0.3187	0.383839	0.452804	0.525021	0.599927	0.676937	0.755471	0.834973	0.914836	0.994511	1.07348	1.15101	1.22659	1.29992	1.36992	1.43619	1.49874	1.55613	1.60796	1.65447	1.69389	1.72599	1.75156	1.76802	1.77415	1.77596	1.76218	1.7401	1.71086	1.65872	1.61037	1.53368	1.44977	1.3625	1.22902	1.1319	0.956391	0.818527	0.645076	0.416921	0.276845
0	0.004704	0.018432	0.0406079	0.0706554	0.107997	0.152052	0.20224	0.257983	0.318712	0.383855	0.452827	0.52505	0.599961	0.676979	0.755521	0.835029	0.914905	0.994584	1.07356	1.15111	1.22669	1.3	1.37005	1.43631	1.49884	1.55629	1.6081	1.65457	1.69407	1.72618	1.75158	1.76831	1.77436	1.77565	1.76296	1.73946	1.71126	1.65914	1.60903	1.53578	1.44765	1.36369	1.23009	1.12745	0.964864	0.810054	0.654492	0.409532	0.278157
0	0.004704	0.018432	0.0406079	0.0706555	0.107997	0.152054	0.202244	0.25799	0.318723	0.38387	0.452847	0.525075	0.599993	0.677017	0.755567	0.835081	0.914966	0.994652	1.07362	1.1512	1.22678	1.30008	1.37018	1.43643	1.49892	1.55643	1.60823	1.65466	1.69423	1.72636	1.7516	1.76853	1.77464	1.77532	1.76361	1.73908	1.71122	1.65999	1.60743	1.53779	1.44606	1.36392	1.23228	1.12229	0.972823	0.801024	0.661929	0.406657	0.272743
0	0.004704	0.018432	0.0406079	0.0706556	0.107998	0.152055	0.202248	0.257997	0.318733	0.383883	0.452865	0.525099	0.600021	0.677052	0.755608	0.835128	0.915022	0.994714	1.07369	1.15128	1.22687	1.30015	1.37028	1.43655	1.49899	1.55655	1.60836	1.65474	1.69438	1.72652	1.75164	1.76869	1.77494	1.77502	1.76409	1.73896	1.71085	1.66111	1.6058	1.53946	1.44524	1.36317	1.23526	1.11712	0.979264	0.795028	0.664645	0.409828	0.253493
0	0.004704	0.018432	0.040608	0.0706556	0.107998	0.152056	0.202251	0.258003	0.318741	0.383894	0.452881	0.52512	0.600046	0.677083	0.755645	0.83517	0.915073	0.99477	1.07374	1.15135	1.22695	1.30021	1.37038	1.43666	1.49906	1.55666	1.60848	1.65481	1.6945	1.72667	1.75169	1.7688	1.77524	1.77476	1.76442	1.73907	1.71026	1.6623	1.60439	1.54059	1.44524	1.36155	1.2387	1.11241	0.983836	0.792519	0.662541	0.418334	0.240874
0	0.004704	0.018432	0.040608	0.0706557	0.107998	0.152058	0.202253	0.258008	0.318749	0.383905	0.452895	0.525139	0.600069	0.677111	0.755679	0.835208	0.915118	0.994822	1.07379	1.15141	1.22703	1.30027	1.37046	1.43676	1.49912	1.55675	1.60859	1.65487	1.69461	1.72681	1.75175	1.76888	1.77552	1.77457	1.7646	1.73935	1.70957	1.6634	1.60336	1.54101	1.44609	1.35922	1.24233	1.10842	0.986517	0.792974	0.656986	0.429723	0.229485
0	0.004704	0.018432	0.040608	0.0706558	0.107999	0.152059	0.202256	0.258013	0.318756	0.383915	0.452908	0.525156	0.60009	0.677136	0.755709	0.835243	0.915159	0.994869	1.07384	1.15147	1.2271	1.30033	1.37053	1.43685	1.49918	1.55683	1.6087	1.65493	1.69471	1.72694	1.7518	1.76893	1.77578	1.77445	1.76465	1.73973	1.70888	1.66429	1.60275	1.54082	1.44755	1.35656	1.24568	1.10556	0.987258	0.795818	0.649419	0.441599	0.215753
0	0.004704	0.018432	0.040608	0.0706558	0.107999	0.152059	0.202258	0.258017	0.318763	0.383923	0.45292	0.525172	0.600109	0.677159	0.755737	0.835274	0.915196	0.994912	1.07388	1.15152	1.22716	1.30038	1.37059	1.43694	1.49923	1.5569	1.6088	1.65498	1.69479	1.72706	1.75186	1.76898	1.77601	1.7744	1.76461	1.74016	1.70826	1.66492	1.60262	1.54009	1.44942	1.35391	1.24837	1.10407	0.986147	0.800432	0.641078	0.452207	0.205326
0	0.004704	0.018432	0.040608	0.0706558	0.107999	0.15206	0.20226	0.258021	0.318768	0.383931	0.452931	0.525186	0.600126	0.67718	0.755763	0.835303	0.91523	0.994951	1.07392	1.15157	1.22722	1.30043	1.37065	1.43702	1.49928	1.55696	1.6089	1.65503	1.69486	1.72717	1.75192	1.76901	1.77621	1.77439	1.76451	1.74059	1.70776	1.6653	1.60286	1.53901	1.45135	1.35165	1.25013	1.10401	0.983472	0.806102	0.633037	0.460385	0.199784
0	0.004704	0.018432	0.040608	0.0706559	0.107999	0.152061	0.202262	0.258024	0.318774	0.383938	0.45294	0.525199	0.600142	0.677199	0.755785	0.835329	0.91526	0.994987	1.07396	1.15161	1.22727	1.30047	1.3707	1.4371	1.49933	1.55701	1.60898	1.65508	1.69492	1.72727	1.75197	1.76903	1.77639	1.77442	1.76437	1.74099	1.7074	1.66541	1.60338	1.53778	1.45311	1.35004	1.25069	1.10541	0.979539	0.812203	0.62606	0.465599	0.199072
0	0.004704	0.018432	0.040608	0.0706559	0.107999	0.152061	0.202263	0.258027	0.318778	0.383944	0.452949	0.52521	0.600156	0.677215	0.755806	0.835353	0.915287	0.995019	1.07399	1.15164	1.22732	1.30051	1.37074	1.43717	1.49938	1.55705	1.60907	1.65512	1.69497	1.72736	1.75203	1.76904	1.77654	1.77448	1.76423	1.74133	1.70718	1.66532	1.60406	1.53658	1.4545	1.3492	1.25018	1.1079	0.97499	0.817905	0.620923	0.467505	0.202658
0	0.004704	0.018432	0.040608	0.0706559	0.107999	0.152062	0.202264	0.258029	0.318782	0.38395	0.452956	0.52522	0.600169	0.677231	0.755825	0.835374	0.915311	0.995049	1.07402	1.15167	1.22736	1.30055	1.37077	1.43723	1.49943	1.55708	1.60914	1.65517	1.69501	1.72744	1.75209	1.76906	1.77666	1.77456	1.76409	1.7416	1.70711	1.66506	1.60481	1.53551	1.45544	1.34909	1.24882	1.11098	0.970557	0.822399	0.618246	0.466018	0.209765
0	0.004704	0.018432	0.040608	0.0706559	0.108	0.152062	0.202265	0.258032	0.318786	0.383955	0.452963	0.52523	0.60018	0.677244	0.755842	0.835394	0.915334	0.995075	1.07405	1.1517	1.2274	1.30059	1.3708	1.43728	1.49947	1.5571	1.60921	1.65521	1.69504	1.72752	1.75214	1.76907	1.77676	1.77465	1.76396	1.74181	1.70714	1.66472	1.60553	1.53469	1.45588	1.34963	1.24692	1.11417	0.966835	0.825275	0.618107	0.46165	0.219111
0	0.004704	0.018432	0.040608	0.0706559	0.108	0.152062	0.202266	0.258034	0.318789	0.38396	0.452969	0.525238	0.600191	0.677257	0.755857	0.835412	0.915354	0.995099	1.07408	1.15173	1.22743	1.30063	1.37083	1.43733	1.49952	1.55712	1.60927	1.65526	1.69506	1.72759	1.7522	1.76909	1.77684	1.77475	1.76385	1.74196	1.70724	1.66435	1.60615	1.53416	1.45586	1.35064	1.24478	1.11704	0.964215	0.82613	0.620468	0.455049	0.229421
0	0.004704	0.018432	0.040608	0.0706559	0.108	0.152062	0.202267	0.258035	0.318792	0.383964	0.452975	0.525246	0.6002	0.677268	0.755871	0.835428	0.915372	0.995121	1.0741	1.15175	1.22746	1.30066	1.37085	1.43737	1.49956	1.55714	1.60931	1.65531	1.69508	1.72765	1.75225	1.7691	1.7769	1.77485	1.76375	1.74205	1.70739	1.66399	1.60662	1.53389	1.45551	1.3519	1.24274	1.11926	0.962925	0.825141	0.624699	0.447361	0.239144
0	0.004704	0.018432	0.040608	0.070656	0.108	0.152063	0.202268	0.258037	0.318795	0.383967	0.45298	0.525252	0.600209	0.677278	0.755883	0.835443	0.915388	0.99514	1.07412	1.15177	1.22749	1.30069	1.37088	1.4374	1.4996	1.55716	1.60935	1.65536	1.69509	1.7277	1.7523	1.7691	1.77696	1.77494	1.76369	1.74209	1.70757	1.66366	1.60696	1.53388	1.4549	1.35322	1.24101	1.12065	0.962931	0.822704	0.629955	0.439832	0.246866
0	0.004704	0.018432	0.040608	0.070656	0.108	0.152063	0.202268	0.258038	0.318797	0.383971	0.452984	0.525258	0.600217	0.677288	0.755894	0.835456	0.915403	0.995158	1.07414	1.15179	1.22752	1.30072	1.3709	1.43743	1.49964	1.55718	1.60938	1.65541	1.6951	1.72774	1.75236	1.76911	1.77701	1.77501	1.76365	1.7421	1.70777	1.66337	1.60717	1.53403	1.45419	1.35444	1.23976	1.12117	0.96404	0.819339	0.635379	0.433512	0.251639
0	0.004704	0.018432	0.040608	0.070656	0.108	0.152063	0.202269	0.25804	0.318799	0.383974	0.452988	0.525264	0.600224	0.677296	0.755904	0.835468	0.915417	0.995174	1.07416	1.15181	1.22754	1.30074	1.37092	1.43746	1.49968	1.5572	1.60941	1.65545	1.69512	1.72778	1.75242	1.76911	1.77706	1.77509	1.76363	1.74208	1.70795	1.66316	1.60726	1.53431	1.45346	1.35543	1.239	1.12095	0.965886	0.815674	0.640162	0.429184	0.25304
0	0.004704	0.018432	0.040608	0.070656	0.108	0.152063	0.202269	0.258041	0.318801	0.383977	0.452992	0.525269	0.60023	0.677304	0.755913	0.835479	0.91543	0.995189	1.07417	1.15183	1.22756	1.30077	1.37094	1.43748	1.49971	1.55722	1.60943	1.65549	1.69513	1.7278	1.75247	1.76911	1.77709	1.77515	1.76362	1.74205	1.70811	1.66302	1.60723	1.53469	1.45276	1.35619	1.23874	1.12014	0.968123	0.81222	0.643762	0.427172	0.25127
0	0.004704	0.018432	0.040608	0.070656	0.108	0.152063	0.20227	0.258042	0.318803	0.383979	0.452995	0.525273	0.600236	0.67731	0.755922	0.83549	0.915441	0.995202	1.07419	1.15184	1.22758	1.30079	1.37095	1.4375	1.49974	1.55723	1.60945	1.65553	1.69515	1.72782	1.75252	1.76912	1.77711	1.77522	1.76361	1.74201	1.70825	1.66294	1.60711	1.53509	1.45216	1.35668	1.23888	1.11897	0.970389	0.809394	0.645876	0.427421	0.24699
0	0.004704	0.018432	0.040608	0.070656	0.108	0.152063	0.20227	0.258042	0.318805	0.383981	0.452998	0.525277	0.600241	0.677317	0.755929	0.835499	0.915451	0.995213	1.0742	1.15186	1.22759	1.30081	1.37097	1.43752	1.49977	1.55725	1.60946	1.65557	1.69516	1.72784	1.75257	1.76913	1.77713	1.77528	1.76361	1.74198	1.70835	1.66291	1.60695	1.53548	1.4517	1.35689	1.23935	1.1176	0.972446	0.807395	0.646519	0.429503	0.241192
0	0.004704	0.018432	0.040608	0.070656	0.108	0.152064	0.20227	0.258043	0.318806	0.383983	0.453	0.52528	0.600246	0.677322	0.755936	0.835507	0.91546	0.995224	1.07422	1.15187	1.22761	1.30083	1.37099	1.43753	1.4998	1.55727	1.60948	1.6556	1.69518	1.72785	1.75261	1.76914	1.77714	1.77533	1.76362	1.74194	1.70843	1.66292	1.60678	1.53581	1.45141	1.35684	1.24005	1.11623	0.974112	0.806226	0.645951	0.43275	0.234995
0	0.004704	0.018432	0.040608	0.070656	0.108	0.152064	0.20227	0.258044	0.318807	0.383985	0.453003	0.525284	0.60025	0.677327	0.755942	0.835514	0.915469	0.995234	1.07423	1.15188	1.22762	1.30084	1.371	1.43755	1.49982	1.55729	1.60948	1.65563	1.6952	1.72786	1.75265	1.76916	1.77714	1.77538	1.76363	1.7419	1.70849	1.66295	1.60661	1.53607	1.45126	1.35662	1.24084	1.115	0.975264	0.805996	0.644331	0.436677	0.229155
0	0.004704	0.018432	0.040608	0.070656	0.108	0.152064	0.202271	0.258044	0.318808	0.383987	0.453005	0.525286	0.600254	0.677332	0.755947	0.835521	0.915477	0.995242	1.07424	1.15189	1.22763	1.30086	1.37101	1.43756	1.49984	1.5573	1.60949	1.65565	1.69522	1.72786	1.75268	1.76917	1.77714	1.77543	1.76365	1.74187	1.70853	1.66299	1.60646	1.53625	1.45125	1.35626	1.24165	1.114	0.975931	0.806461	0.642117	0.440616	0.224412
0	0.004704	0.018432	0.040608	0.070656	0.108	0.152064	0.202271	0.258045	0.318809	0.383988	0.453007	0.525289	0.600257	0.677336	0.755952	0.835527	0.915484	0.99525	1.07425	1.1519	1.22764	1.30087	1.37103	1.43757	1.49986	1.55732	1.6095	1.65567	1.69524	1.72787	1.75271	1.76919	1.77714	1.77547	1.76366	1.74184	1.70857	1.66304	1.60633	1.53637	1.45134	1.35584	1.24236	1.11331	0.976035	0.807529	0.63959	0.444162	0.221105
0	0.004704	0.018432	0.040608	0.070656	0.108	0.152064	0.202271	0.258045	0.31881	0.383989	0.453009	0.525291	0.60026	0.67734	0.755957	0.835532	0.91549	0.995257	1.07426	1.15191	1.22765	1.30088	1.37104	1.43758	1.49987	1.55733	1.60951	1.65569	1.69525	1.72787	1.75274	1.76921	1.77713	1.7755	1.76369	1.74181	1.7086	1.66309	1.60624	1.53643	1.45148	1.35543	1.24293	1.11292	0.975717	0.808936	0.637121	0.446946	0.21941
0	0.004704	0.018432	0.040608	0.070656	0.108	0.152064	0.202271	0.258046	0.318811	0.38399	0.45301	0.525293	0.600263	0.677344	0.755961	0.835537	0.915496	0.995264	1.07426	1.15192	1.22766	1.30089	1.37105	1.43759	1.49989	1.55735	1.60951	1.65571	1.69527	1.72787	1.75276	1.76924	1.77713	1.77553	1.76371	1.74178	1.70861	1.66315	1.60616	1.53644	1.45165	1.35507	1.24332	1.11286	0.975058	0.810493	0.634955	0.44879	0.219245
0	0.004704	0.018432	0.040608	0.070656	0.108	0.152064	0.202271	0.258046	0.318811	0.383991	0.453011	0.525295	0.600266	0.677347	0.755965	0.835542	0.915501	0.99527	1.07427	1.15192	1.22766	1.3009	1.37106	1.4376	1.4999	1.55736	1.60952	1.65572	1.69529	1.72787	1.75278	1.76926	1.77712	1.77555	1.76374	1.74176	1.70862	1.6632	1.6061	1.53644	1.45182	1.35479	1.24354	1.11302	0.974223	0.811974	0.633307	0.449617	0.220401
0	0.004704	0.018432	0.040608	0.070656	0.108	0.152064	0.202271	0.258046	0.318812	0.383992	0.453013	0.525297	0.600268	0.67735	0.755968	0.835546	0.915506	0.995275	1.07428	1.15193	1.22767	1.30091	1.37107	1.4376	1.49991	1.55738	1.60952	1.65573	1.69531	1.72787	1.75279	1.76928	1.77712	1.77557	1.76376	1.74174	1.70863	1.66325	1.60605	1.53641	1.45197	1.35457	1.24363	1.11334	0.973357	0.813206	0.632297	0.449476	0.222554
0	0.004704	0.018432	0.040608	0.070656	0.108	0.152064	0.202271	0.258046	0.318812	0.383993	0.453014	0.525298	0.60027	0.677352	0.755971	0.83555	0.91551	0.99528	1.07428	1.15194	1.22768	1.30092	1.37108	1.43761	1.49992	1.55739	1.60953	1.65574	1.69533	1.72788	1.7528	1.76931	1.77712	1.77558	1.76379	1.74172	1.70863	1.66329	1.60602	1.53638	1.45211	1.35443	1.24359	1.11376	0.972545	0.814121	0.631899	0.448574	0.225261
0	0.004704	0.018432	0.040608	0.070656	0.108	0.152064	0.202272	0.258047	0.318813	0.383994	0.453015	0.5253	0.600272	0.677355	0.755974	0.835553	0.915514	0.995284	1.07429	1.15194	1.22768	1.30093	1.37109	1.43762	1.49993	1.5574	1.60953	1.65575	1.69534	1.72788	1.75281	1.76933	1.77711	1.77559	1.76382	1.74171	1.70863	1.66333	1.606	1.53633	1.45223	1.35434	1.24348	1.11418	0.971873	0.814674	0.632044	0.447154	0.228101
0	0.004704	0.018432	0.040608	0.070656	0.108	0.152064	0.202272	0.258047	0.318813	0.383995	0.453016	0.525301	0.600273	0.677357	0.755976	0.835556	0.915518	0.995288	1.07429	1.15195	1.22769	1.30093	1.3711	1.43762	1.49993	1.55741	1.60954	1.65575	1.69536	1.72789	1.75282	1.76935	1.77711	1.7756	1.76385	1.74169	1.70862	1.66337	1.60598	1.53629	1.45232	1.35431	1.24333	1.11458	0.971379	0.814886	0.632602	0.445485	0.230707
0	0.004704	0.018432	0.040608	0.070656	0.108	0.152064	0.202272	0.258047	0.318814	0.383995	0.453017	0.525302	0.600275	0.677359	0.755978	0.835558	0.915521	0.995292	1.0743	1.15195	1.22769	1.30094	1.3711	1.43763	1.49994	1.55742	1.60954	1.65576	1.69537	1.72789	1.75282	1.76937	1.77712	1.7756	1.76387	1.74169	1.70861	1.66341	1.60598	1.53624	1.45239	1.3543	1.24317	1.11491	0.971066	0.814818	0.633414	0.443815	0.232806
0	0.004704	0.018432	0.040608	0.070656	0.108	0.152064	0.202272	0.258047	0.318814	0.383996	0.453017	0.525303	0.600276	0.67736	0.75598	0.835561	0.915524	0.995295	1.0743	1.15196	1.2277	1.30094	1.37111	1.43763	1.49995	1.55743	1.60955	1.65576	1.69538	1.7279	1.75282	1.76939	1.77712	1.7756	1.7639	1.74168	1.70859	1.66344	1.60598	1.5362	1.45244	1.35431	1.24301	1.11517	0.970908	0.814556	0.634318	0.442351	0.234231
0	0.004704	0.018432	0.040608	0.070656	0.108	0.152064	0.202272	0.258047	0.318814	0.383996	0.453018	0.525304	0.600277	0.677362	0.755982	0.835563	0.915527	0.995298	1.0743	1.15196	1.2277	1.30095	1.37112	1.43764	1.49995	1.55744	1.60956	1.65576	1.6954	1.7279	1.75282	1.7694	1.77712	1.7756	1.76392	1.74168	1.70858	1.66347	1.60598	1.53615	1.45249	1.35434	1.24287	1.11535	0.970877	0.81418	0.635192	0.441218	0.235
0	0.004704	0.018432	0.040608	0.070656	0.108	0.152064	0.202272	0.258047	0.318814	0.383997	0.453019	0.525305	0.600278	0.677363	0.755984	0.835565	0.915529	0.995301	1.07431	1.15197	1.22771	1.30095	1.37112	1.43764	1.49995	1.55745	1.60956	1.65576	1.6954	1.72791	1.75282	1.76942	1.77713	1.77559	1.76394	1.74168	1.70856	1.66349	1.60599	1.53611	1.45252	1.35438	1.24274	1.11547	0.970953	0.813744	0.635965	0.440448	0.235102
0	0.004704	0.018432	0.040608	0.070656	0.108	0.152064	0.202272	0.258047	0.318815	0.383997	0.453019	0.525305	0.600279	0.677365	0.755985	0.835567	0.915532	0.995304	1.07431	1.15197	1.22771	1.30096	1.37113	1.43765	1.49996	1.55745	1.60957	1.65576	1.69541	1.72792	1.75282	1.76943	1.77714	1.77559	1.76396	1.74169	1.70855	1.66351	1.606	1.53608	1.45254	1.35443	1.24264	1.11553	0.97109	0.813314	0.636574	0.440021	0.234723
0	0.004704	0.018432	0.040608	0.070656	0.108	0.152064	0.202272	0.258048	0.318815	0.383997	0.45302	0.525306	0.60028	0.677366	0.755987	0.835568	0.915533	0.995306	1.07431	1.15197	1.22771	1.30096	1.37113	1.43765	1.49996	1.55746	1.60957	1.65577	1.69542	1.72793	1.75282	1.76944	1.77715	1.77558	1.76397	1.7417	1.70853	1.66352	1.60601	1.53605	1.45255	1.35447	1.24256	1.11556	0.971249	0.81294	0.636988	0.439951	0.23397
0	0.004704	0.018432	0.040608	0.070656	0.108	0.152064	0.202272	0.258048	0.318815	0.383998	0.45302	0.525307	0.600281	0.677367	0.755988	0.83557	0.915535	0.995308	1.07431	1.15197	1.22771	1.30096	1.37113	1.43766	1.49996	1.55747	1.60958	1.65577	1.69542	1.72793	1.75282	1.76945	1.77716	1.77558	1.76398	1.74171	1.70852	1.66354	1.60603	1.53602	1.45255	1.35452	1.2425	1.11556	0.971409	0.812642	0.637226	0.440134	0.233031
0	0.004704	0.018432	0.040608	0.070656	0.108	0.152064	0.202272	0.258048	0.318815	0.383998	0.453021	0.525307	0.600282	0.677368	0.755989	0.835571	0.915537	0.99531	1.07432	1.15198	1.22772	1.30096	1.37114	1.43766	1.49997	1.55747	1.60958	1.65577	1.69543	1.72794	1.75282	1.76945	1.77717	1.77557	1.76399	1.74172	1.7085	1.66354	1.60605	1.53599	1.45255	1.35457	1.24245	1.11555	0.97156	0.81242	0.637322	0.440471	0.232072
0	0.004704	0.018432	0.040608	0.070656	0.108	0.152064	0.202272	0.258048	0.318815	0.383998	0.453021	0.525308	0.600282	0.677369	0.75599	0.835572	0.915538	0.995312	1.07432	1.15198	1.22772	1.30097	1.37114	1.43766	1.49997	1.55747	1.60959	1.65577	1.69543	1.72795	1.75282	1.76946	1.77718	1.77557	1.764	1.74173	1.70849	1.66355	1.60606	1.53597	1.45254	1.35461	1.24241	1.11552	0.971696	0.812269	0.637288	0.440905	0.231184
0	0.004704	0.018432	0.040608	0.070656	0.108	0.152064	0.202272	0.258048	0.318815	0.383998	0.453021	0.525308	0.600283	0.677369	0.755991	0.835573	0.91554	0.995313	1.07432	1.15198	1.22772	1.30097	1.37114	1.43767	1.49997	1.55748	1.60959	1.65577	1.69544	1.72795	1.75282	1.76946	1.77719	1.77557	1.764	1.74174	1.70848	1.66355	1.60608	1.53596	1.45253	1.35465	1.24238	1.11548	0.971815	0.81217	0.637185	0.441349	0.230459
0	0.004704	0.018432	0.040608	0.070656	0.108	0.152064	0.202272	0.258048	0.318815	0.383999	0.453022	0.525309	0.600283	0.67737	0.755992	0.835574	0.915541	0.995315	1.07432	1.15198	1.22772	1.30097	1.37115	1.43767	1.49997	1.55748	1.6096	1.65577	1.69544	1.72796	1.75282	1.76946	1.7772	1.77556	1.76401	1.74176	1.70847	1.66355	1.6061	1.53594	1.45252	1.35468	1.24237	1.11543	0.971908	0.81212	0.637038	0.441758	0.229927
0	0.004704	0.018432	0.040608	0.070656	0.108	0.152064	0.202272	0.258048	0.318815	0.383999	0.453022	0.525309	0.600284	0.677371	0.755993	0.835575	0.915542	0.995316	1.07432	1.15198	1.22773	1.30097	1.37115	1.43767	1.49997	1.55748	1.6096	1.65578	1.69544	1.72797	1.75282	1.76946	1.77721	1.77556	1.76401	1.74177	1.70846	1.66355	1.60612	1.53593	1.45251	1.35471	1.24236	1.11539	0.971984	0.812103	0.636877	0.442101	0.22959
0	0.004704	0.018432	0.040608	0.070656	0.108	0.152064	0.202272	0.258048	0.318816	0.383999	0.453022	0.525309	0.600284	0.677371	0.755994	0.835576	0.915543	0.995317	1.07432	1.15199	1.22773	1.30097	1.37115	1.43767	1.49998	1.55748	1.6096	1.65578	1.69544	1.72797	1.75282	1.76946	1.77721	1.77556	1.76401	1.74178	1.70846	1.66354	1.60613	1.53592	1.4525	1.35474	1.24236	1.11534	0.972046	0.812108	0.63672	0.442368	0.229414
0	0.004704	0.018432	0.040608	0.070656	0.108	0.152064	0.202272	0.258048	0.318816	0.383999	0.453022	0.525309	0.600285	0.677372	0.755994	0.835577	0.915544	0.995318	1.07432	1.15199	1.22773	1.30098	1.37115	1.43768	1.49998	1.55749	1.60961	1.65578	1.69544	1.72798	1.75283	1.76946	1.77722	1.77556	1.764	1.74179	1.70845	1.66354	1.60615	1.53592	1.45248	1.35476	1.24237	1.11529	0.972093	0.812131	0.636575	0.442561	0.229363
0	0.004704	0.018432	0.040608	0.070656	0.108	0.152064	0.202272	0.258048	0.318816	0.383999	0.453022	0.52531	0.600285	0.677372	0.755995	0.835578	0.915544	0.995319	1.07433	1.15199	1.22773	1.30098	1.37115	1.43768	1.49998	1.55749	1.60961	1.65578	1.69544	1.72798	1.75283	1.76946	1.77723	1.77557	1.764	1.7418	1.70845	1.66353	1.60616	1.53592	1.45247	1.35478	1.24237	1.11525	0.972126	0.812166	0.636444	0.442691	0.229427
0	0.004704	0.018432	0.040608	0.070656	0.108	0.152064	0.202272	0.258048	0.318816	0.383999	0.453023	0.52531	0.600285	0.677372	0.755995	0.835578	0.915545	0.99532	1.07433	1.15199	1.22773	1.30098	1.37115	1.43768	1.49998	1.55749	1.60961	1.65578	1.69544	1.72798	1.75283	1.76946	1.77723	1.77557	1.764	1.74181	1.70845	1.66352	1.60618	1.53592	1.45245	1.35479	1.24239	1.11522	0.972147	0.81221	0.63634	0.442765	0.229556
0	0.004704	0.018432	0.040608	0.070656	0.108	0.152064	0.202272	0.258048	0.318816	0.383999	0.453023	0.52531	0.600286	0.677373	0.755996	0.835579	0.915546	0.995321	1.07433	1.15199	1.22773	1.30098	1.37116	1.43768	1.49998	1.55749	1.60962	1.65579	1.69544	1.72799	1.75283	1.76946	1.77724	1.77557	1.76399	1.74182	1.70846	1.66351	1.60619	1.53592	1.45244	1.3548	1.2424	1.11519	0.972159	0.812258	0.636252	0.442802	0.22971
0	0.004704	0.018432	0.040608	0.070656	0.108	0.152064	0.202272	0.258048	0.318816	0.383999	0.453023	0.52531	0.600286	0.677373	0.755996	0.835579	0.915546	0.995321	1.07433	1.15199	1.22773	1.30098	1.37116	1.43768	1.49998	1.55749	1.60962	1.65579	1.69544	1.72799	1.75284	1.76946	1.77724	1.77558	1.76399	1.74182	1.70846	1.6635	1.6062	1.53592	1.45242	1.35481	1.24241	1.11516	0.972162	0.812308	0.63618	0.442812	0.229868
0	0.004704	0.018432	0.040608	0.070656	0.108	0.152064	0.202272	0.258048	0.318816	0.384	0.453023	0.525311	0.600286	0.677373	0.755997	0.83558	0.915547	0.995322	1.07433	1.15199	1.22773	1.30098	1.37116	1.43768	1.49999	1.55749	1.60962	1.65579	1.69544	1.72799	1.75284	1.76946	1.77724	1.77558	1.76399	1.74183	1.70846	1.6635	1.6062	1.53593	1.45241	1.35482	1.24243	1.11514	0.972159	0.812356	0.636122	0.442801	0.23002
0	0.004704	0.018432	0.040608	0.070656	0.108	0.152064	0.202272	0.258048	0.318816	0.384	0.453023	0.525311	0.600286	0.677374	0.755997	0.83558	0.915547	0.995323	1.07433	1.15199	1.22774	1.30098	1.37116	1.43769	1.49999	1.55749	1.60962	1.65579	1.69544	1.72799	1.75284	1.76946	1.77724	1.77559	1.76398	1.74183	1.70847	1.66349	1.60621	1.53594	1.45239	1.35482	1.24244	1.11512	0.972152	0.8124	0.636079	0.442774	0.230159
0	0.004704	0.018432	0.040608	0.070656	0.108	0.152064	0.202272	0.258048	0.318816	0.384	0.453023	0.525311	0.600286	0.677374	0.755997	0.83558	0.915548	0.995323	1.07433	1.15199	1.22774	1.30098	1.37116	1.43769	1.49999	1.55749	1.60962	1.65579	1.69544	1.72799	1.75284	1.76946	1.77725	1.77559	1.76398	1.74183	1.70847	1.66348	1.60621	1.53595	1.45238	1.35482	1.24245	1.1151	0.972141	0.812441	0.63605	0.442735	0.230284
0	0.004704	0.018432	0.040608	0.070656	0.108	0.152064	0.202272	0.258048	0.318816	0.384	0.453023	0.525311	0.600287	0.677374	0.755997	0.835581	0.915548	0.995324	1.07433	1.15199	1.22774	1.30098	1.37116	1.43769	1.49999	1.55749	1.60962	1.65579	1.69544	1.72799	1.75285	1.76946	1.77725	1.77559	1.76398	1.74183	1.70848	1.66347	1.60621	1.53595	1.45237	1.35482	1.24247	1.11509	0.972129	0.812476	0.636033	0.442688	0.230384
0	0.004704	0.018432	0.040608	0.070656	0.108	0.152064	0.202272	0.258048	0.318816	0.384	0.453023	0.525311	0.600287	0.677374	0.755998	0.835581	0.915549	0.995324	1.07433	1.15199	1.22774	1.30099	1.37116	1.43769	1.49999	1.55749	1.60962	1.6558	1.69544	1.72799	1.75285	1.76946	1.77725	1.7756	1.76398	1.74183	1.70849	1.66347	1.60621	1.53596	1.45236	1.35482	1.24248	1.11508	0.972115	0.812506	0.636025	0.442637	0.230468
0	0.004704	0.018432	0.040608	0.070656	0.108	0.152064	0.202272	0.258048	0.318816	0.384	0.453023	0.525311	0.600287	0.677374	0.755998	0.835581	0.915549	0.995324	1.07433	1.15199	1.22774	1.30099	1.37116	1.43769	1.49999	1.5575	1.60962	1.6558	1.69544	1.72799	1.75285	1.76946	1.77725	1.7756	1.76398	1.74183	1.70849	1.66347	1.60621	1.53597	1.45235	1.35482	1.2425	1.11508	0.972101	0.81253	0.636026	0.442586	0.230536
0	0.004704	0.018432	0.040608	0.070656	0.108	0.152064	0.202272	0.258048	0.318816	0.384	0.453024	0.525311	0.600287	0.677375	0.755998	0.835582	0.915549	0.995325	1.07433	1.152	1.22774	1.30099	1.37116	1.43769	1.49999	1.5575	1.60962	1.6558	1.69545	1.728	1.75285	1.76946	1.77725	1.7756	1.76398	1.74183	1.7085	1.66346	1.60621	1.53598	1.45235	1.35481	1.24251	1.11507	0.972088	0.81255	0.636032	0.442538	0.23059
0	0.004704	0.018432	0.040608	0.070656	0.108	0.152064	0.202272	0.258048	0.318816	0.384	0.453024	0.525311	0.600287	0.677375	0.755998	0.835582	0.915549	0.995325	1.07433	1.152	1.22774	1.30099	1.37116	1.43769	1.49999	1.5575	1.60963	1.6558	1.69545	1.728	1.75286	1.76946	1.77725	1.77561	1.76398	1.74183	1.7085	1.66346	1.6062	1.53599	1.45235	1.3548	1.24252	1.11507	0.972074	0.812566	0.636042	0.442493	0.230628
0	0.004704	0.018432	0.040608	0.070656	0.108	0.152064	0.202272	0.258048	0.318816	0.384	0.453024	0.525311	0.600287	0.677375	0.755999	0.835582	0.91555	0.995325	1.07433	1.152	1.22774	1.30099	1.37116	1.43769	1.49999	1.5575	1.60963	1.6558	1.69545	1.728	1.75286	1.76946	1.77724	1.77561	1.76398	1.74183	1.70851	1.66346	1.6062	1.536	1.45234	1.3548	1.24253	1.11507	0.972061	0.812578	0.636055	0.442453	0.230653
0	0.004704	0.018432	0.040608	0.070656	0.108	0.152064	0.202272	0.258048	0.318816	0.384	0.453024	0.525311	0.600287	0.677375	0.755999	0.835582	0.91555	0.995326	1.07433	1.152	1.22774	1.30099	1.37116	1.43769	1.49999	1.5575	1.60963	1.6558	1.69545	1.728	1.75286	1.76946	1.77724	1.77561	1.76398	1.74182	1.70851	1.66346	1.60619	1.536	1.45234	1.35479	1.24254	1.11507	0.972048	0.812588	0.63607	0.442419	0.230666
0	0.004704	0.018432	0.040608	0.070656	0.108	0.152064	0.202272	0.258048	0.318816	0.384	0.453024	0.525312	0.600287	0.677375	0.755999	0.835582	0.91555	0.995326	1.07433	1.152	1.22774	1.30099	1.37116	1.43769	1.49999	1.5575	1.60963	1.6558	1.69545	1.728	1.75286	1.76946	1.77724	1.77561	1.76398	1.74182	1.70851	1.66346	1.60619	1.53601	1.45234	1.35478	1.24255	1.11507	0.972036	0.812594	0.636085	0.442391	0.23067
0	0.004704	0.018432	0.040608	0.070656	0.108	0.152064	0.202272	0.258048	0.318816	0.384	0.453024	0.525312	0.600287	0.677375	0.755999	0.835583	0.91555	0.995326	1.07433	1.152	1.22774	1.30099	1.37116	1.43769	1.5	1.5575	1.60963	1.6558	1.69545	1.728	1.75286	1.76946	1.77724	1.77561	1.76398	1.74182	1.70852	1.66347	1.60618	1.53601	1.45235	1.35477	1.24255	1.11508	0.972024	0.812599	0.636099	0.442368	0.230666
0	0.004704	0.018432	0.040608	0.070656	0.108	0.152064	0.202272	0.258048	0.318816	0.384	0.453024	0.525312	0.600287	0.677375	0.755999	0.835583	0.91555	0.995326	1.07433	1.152	1.22774	1.30099	1.37116	1.43769	1.5	1.5575	1.60963	1.6558	1.69545	1.728	1.75286	1.76946	1.77724	1.77562	1.76399	1.74182	1.70852	1.66347	1.60618	1.53602	1.45235	1.35476	1.24256	1.11508	0.972014	0.812602	0.636114	0.44235	0.230656
0	0.004704	0.018432	0.040608	0.070656	0.108	0.152064	0.202272	0.258048	0.318816	0.384	0.453024	0.525312	0.600287	0.677375	0.755999	0.835583	0.915551	0.995326	1.07433	1.152	1.22774	1.30099	1.37116	1.43769	1.5	1.5575	1.60963	1.6558	1.69545	1.728	1.75286	1.76946	1.77724	1.77562	1.76399	1.74182	1.70852	1.66347	1.60618	1.53602	1.45235	1.35476	1.24256	1.11509	0.972004	0.812603	0.636127	0.442337	0.230643
0	0.004704	0.018432	0.040608	0.070656	0.108	0.152064	0.202272	0.258048	0.318816	0.384	0.453024	0.525312	0.600288	0.677375	0.755999	0.835583	0.915551	0.995326	1.07433	1.152	1.22774	1.30099	1.37117	1.43769	1.5	1.5575	1.60963	1.6558	1.69545	1.728	1.75286	1.76947	1.77724	1.77562	1.76399	1.74182	1.70852	1.66347	1.60617	1.53602	1.45236	1.35475	1.24256	1.1151	0.971995	0.812602	0.63614	0.442327	0.230627
0	0.004704	0.018432	0.040608	0.070656	0.108	0.152064	0.202272	0.258048	0.318816	0.384	0.453024	0.525312	0.600288	0.677375	0.755999	0.835583	0.915551	0.995327	1.07433	1.152	1.22774	1.30099	1.37117	1.43769	1.5	1.5575	1.60963	1.6558	1.69545	1.728	1.75286	1.76947	1.77724	1.77562	1.76399	1.74182	1.70852	1.66348	1.60617	1.53602	1.45236	1.35475	1.24256	1.1151	0.971987	0.812601	0.636152	0.44232	0.230611
0	0.004704	0.018432	0.040608	0.070656	0.108	0.152064	0.202272	0.258048	0.318816	0.384	0.453024	0.525312	0.600288	0.677376	0.755999	0.835583	0.915551	0.995327	1.07433	1.152	1.22774	1.30099	1.37117	1.43769	1.5	1.5575	1.60963	1.65581	1.69545	1.728	1.75286	1.76947	1.77724	1.77562	1.76399	1.74182	1.70852	1.66348	1.60617	1.53602	1.45237	1.35474	1.24256	1.11511	0.971981	0.812598	0.636163	0.442315	0.230595
0	0.004704	0.018432	0.040608	0.070656	0.108	0.152064	0.202272	0.258048	0.318816	0.384	0.453024	0.525312	0.600288	0.677376	0.755999	0.835583	0.915551	0.995327	1.07433	1.152	1.22774	1.30099	1.37117	1.43769	1.5	1.5575	1.60963	1.65581	1.69545	1.728	1.75286	1.76947	1.77724	1.77562	1.764	1.74182	1.70852	1.66348	1.60617	1.53602	1.45237	1.35474	1.24256	1.11512	0.971976	0.812594	0.636173	0.442313	0.230579
0	0.004704	0.018432	0.040608	0.070656	0.108	0.152064	0.202272	0.258048	0.318816	0.384	0.453024	0.525312	0.600288	0.677376	0.755999	0.835583	0.915551	0.995327	1.07433	1.152	1.22774	1.30099	1.37117	1.43769	1.5	1.5575	1.60963	1.65581	1.69545	1.728	1.75286	1.76947	1.77724	1.77562	1.764	1.74182	1.70852	1.66348	1.60616	1.53601	1.45238	1.35473	1.24256	1.11512	0.971972	0.81259	0.636182	0.442312	0.230564
0	0.004704	0.018432	0.040608	0.070656	0.108	0.152064	0.202272	0.258048	0.318816	0.384	0.453024	0.525312	0.600288	0.677376	0.756	0.835583	0.915551	0.995327	1.07433	1.152	1.22774	1.30099	1.37117	1.43769	1.5	1.5575	1.60963	1.65581	1.69545	1.728	1.75286	1.76947	1.77724	1.77562	1.764	1.74182	1.70851	1.66349	1.60616	1.53601	1.45238	1.35473	1.24255	1.11513	0.971969	0.812585	0.63619	0.442312	0.230551
0	0.004704	0.018432	0.040608	0.070656	0.108	0.152064	0.202272	0.258048	0.318816	0.384	0.453024	0.525312	0.600288	0.677376	0.756	0.835583	0.915551	0.995327	1.07434	1.152	1.22774	1.30099	1.37117	1.43769	1.5	1.5575	1.60963	1.65581	1.69545	1.728	1.75286	1.76947	1.77724	1.77562	1.764	1.74182	1.70851	1.66349	1.60616	1.53601	1.45238	1.35473	1.24255	1.11514	0.971968	0.812579	0.636198	0.442314	0.230539
0	0.004704	0.018432	0.040608	0.070656	0.108	0.152064	0.202272	0.258048	0.318816	0.384	0.453024	0.525312	0.600288	0.677376	0.756	0.835584	0.915551	0.995327	1.07434	1.152	1.22774	1.30099	1.37117	1.43769	1.5	1.5575	1.60963	1.65581	1.69545	1.728	1.75286	1.76947	1.77724	1.77561	1.764	1.74182	1.70851	1.66349	1.60617	1.53601	1.45239	1.35473	1.24255	1.11514	0.971967	0.812572	0.636204	0.442316	0.230528
0	0.004704	0.018432	0.040608	0.070656	0.108	0.152064	0.202272	0.258048	0.318816	0.384	0.453024	0.525312	0.600288	0.677376	0.756	0.835584	0.915551	0.995327	1.07434	1.152	1.22774	1.30099	1.37117	1.43769	1.5	1.5575	1.60963	1.65581	1.69545	1.728	1.75286	1.76947	1.77724	1.77561	1.764	1.74182	1.70851	1.66349	1.60617	1.536	1.45239	1.35473	1.24254	1.11515	0.971968	0.812566	0.63621	0.442319	0.230518
0	0.004704	0.018432	0.040608	0.070656	0.108	0.152064	0.202272	0.258048	0.318816	0.384	0.453024	0.525312	0.600288	0.677376	0.756	0.835584	0.915551	0.995327	1.07434	1.152	1.22774	1.30099	1.37117	1.43769	1.5	1.5575	1.60963	1.65581	1.69545	1.728	1.75286	1.76947	1.77724	1.77561	1.764	1.74182	1.70851	1.66349	1.60617	1.536	1.45239	1.35473	1.24254	1.11515	0.97197	0.81256	0.636214	0.442323	0.230509
0	0.004704	0.018432	0.040608	0.070656	0.108	0.152064	0.202272	0.258048	0.318816	0.384	0.453024	0.525312	0.600288	0.677376	0.756	0.835584	0.915552	0.995327	1.07434	1.152	1.22774	1.30099	1.37117	1.43769	1.5	1.5575	1.60963	1.65581	1.69545	1.728	1.75286	1.76947	1.77724	1.77561	1.764	1.74182	1.70851	1.66349	1.60617	1.536	1.45239	1.35474	1.24253	1.11515	0.971973	0.812554	0.636217	0.442327	0.230501
0	0.004704	0.018432	0.040608	0.070656	0.108	0.152064	0.202272	0.258048	0.318816	0.384	0.453024	0.525312	0.600288	0.677376	0.756	0.835584	0.915552	0.995327	1.07434	1.152	1.22774	1.30099	1.37117	1.43769	1.5	1.5575	1.60963	1.65581	1.69545	1.728	1.75286	1.76947	1.77725	1.77561	1.764	1.74182	1.70851	1.66349	1.60617	1.536	1.45239	1.35474	1.24253	1.11515	0.971976	0.812548	0.63622	0.442332	0.230494
0	0.004704	0.018432	0.040608	0.070656	0.108	0.152064	0.202272	0.258048	0.318816	0.384	0.453024	0.525312	0.600288	0.677376	0.756	0.835584	0.915552	0.995328	1.07434	1.152	1.22774	1.30099	1.37117	1.43769	1.5	1.5575	1.60963	1.65581	1.69545	1.728	1.75286	1.76947	1.77725	1.77561	1.764	1.74182	1.70851	1.66349	1.60617	1.536	1.45239	1.35474	1.24253	1.11515	0.97198	0.812543	0.636221	0.442337	0.230488
0	0.004704	0.018432	0.040608	0.070656	0.108	0.152064	0.202272	0.258048	0.318816	0.384	0.453024	0.525312	0.600288	0.677376	0.756	0.835584	0.915552	0.995328	1.07434	1.152	1.22774	1.30099	1.37117	1.4377	1.5	1.5575	1.60963	1.65581	1.69545	1.728	1.75286	1.76947	1.77725	1.77561	1.764	1.74182	1.70851	1.66349	1.60617	1.536	1.45239	1.35474	1.24252	1.11515	0.971984	0.812538	0.636221	0.442343	0.230483
0	0.004704	0.018432	0.040608	0.070656	0.108	0.152064	0.202272	0.258048	0.318816	0.384	0.453024	0.525312	0.600288	0.677376	0.756	0.835584	0.915552	0.995328	1.07434	1.152	1.22774	1.30099	1.37117	1.4377	1.5	1.5575	1.60963	1.65581	1.69545	1.728	1.75286	1.76947	1.77725	1.77561	1.764	1.74182	1.70851	1.66349	1.60617	1.536	1.45239	1.35475	1.24252	1.11515	0.971988	0.812534	0.63622	0.442349	0.230479
0	0.004704	0.018432	0.040608	0.070656	0.108	0.152064	0.202272	0.258048	0.318816	0.384	0.453024	0.525312	0.600288	0.677376	0.756	0.835584	0.915552	0.995328	1.07434	1.152	1.22774	1.30099	1.37117	1.4377	1.5	1.5575	1.60963	1.65581	1.69546	1.728	1.75286	1.76947	1.77725	1.77561	1.764	1.74182	1.70851	1.66349	1.60617	1.536	1.45239	1.35475	1.24252	1.11515	0.971992	0.812531	0.636219	0.442354	0.230475
0	0.004704	0.018432	0.040608	0.070656	0.108	0.152064	0.202272	0.258048	0.318816	0.384	0.453024	0.525312	0.600288	0.677376	0.756	0.835584	0.915552	0.995328	1.07434	1.152	1.22774	1.30099	1.37117	1.4377	1.5	1.5575	1.60963	1.65581	1.69546	1.728	1.75286	1.76947	1.77725	1.77561	1.764	1.74182	1.70851	1.66349	1.60618	1.536	1.45239	1.35475	1.24252	1.11515	0.971995	0.812529	0.636216	0.442359	0.230472
0	0.004704	0.018432	0.040608	0.070656	0.108	0.152064	0.202272	0.258048	0.318816	0.384	0.453024	0.525312	0.600288	0.677376	0.756	0.835584	0.915552	0.995328	1.07434	1.152	1.22774	1.30099	1.37117	1.4377	1.5	1.5575	1.60963	1.65581	1.69546	1.728	1.75286	1.76947	1.77725	1.77561	1.764	1.74182	1.70851	1.66349	1.60618	1.536	1.45239	1.35475	1.24252	1.11515	0.971999	0.812528	0.636213	0.442365	0.230471
0	0.004704	0.018432	0.040608	0.070656	0.108	0.152064	0.202272	0.258048	0.318816	0.384	0.453024	0.525312	0.600288	0.677376	0.756	0.835584	0.915552	0.995328	1.07434	1.152	1.22774	1.30099	1.37117	1.4377	1.5	1.5575	1.60963	1.65581	1.69546	1.728	1.75286	1.76947	1.77725	1.77561	1.764	1.74182	1.70851	1.66349	1.60618	1.536	1.45239	1.35475	1.24252	1.11515	0.972001	0.812527	0.63621	0.442369	0.23047
0	0.004704	0.018432	0.040608	0.070656	0.108	0.152064	0.202272	0.258048	0.318816	0.384	0.453024	0.525312	0.600288	0.677376	0.756	0.835584	0.915552	0.995328	1.07434	1.152	1.22774	1.30099	1.37117	1.4377	1.5	1.5575	1.60963	1.65581	1.69546	1.728	1.75286	1.76947	1.77725	1.77561	1.764	1.74182	1.70851	1.66349	1.60618	1.536	1.45239	1.35475	1.24252	1.11514	0.972004	0.812527	0.636207	0.442373	0.23047
0	0.004704	0.018432	0.040608	0.070656	0.108	0.152064	0.202272	0.258048	0.318816	0.384	0.453024	0.525312	0.600288	0.677376	0.756	0.835584	0.915552	0.995328	1.07434	1.152	1.22774	1.30099	1.37117	1.4377	1.5	1.5575	1.60963	1.65581	1.69546	1.728	1.75286	1.76947	1.77725	1.77561	1.764	1.74182	1.70851	1.66349	1.60618	1.536	1.45239	1.35476	1.24252	1.11514	0.972006	0.812528	0.636203	0.442377	0.230471
0	0.004704	0.018432	0.040608	0.070656	0.108	0.152064	0.202272	0.258048	0.318816	0.384	0.453024	0.525312	0.600288	0.677376	0.756	0.835584	0.915552	0.995328	1.07434	1.152	1.22774	1.30099	1.37117	1.4377	1.5	1.5575	1.60963	1.65581	1.69546	1.728	1.75286	1.76947	1.77725	1.77561	1.764	1.74182	1.70851	1.66349	1.60618	1.536	1.45238	1.35476	1.24252	1.11514	0.972007	0.812529	0.6362	0.442379	0.230472
0	0.004704	0.018432	0.040608	0.070656	0.108	0.152064	0.202272	0.258048	0.318816	0.384	0.453024	0.525312	0.600288	0.677376	0.756	0.835584	0.915552	0.995328	1.07434	1.152	1.22774	1.30099	1.37117	1.4377	1.5	1.5575	1.60963	1.65581	1.69546	1.728	1.75286	1.76947	1.77725	1.77561	1.764	1.74182	1.70851	1.66349	1.60618	1.536	1.45238	1.35476	1.24252	1.11514	0.972008	0.812531	0.636196	0.442381	0.230474
0	0.004704	0.018432	0.040608	0.070656	0.108	0.152064	0.202272	0.258048	0.318816	0.384	0.453024	0.525312	0.600288	0.677376	0.756	0.835584	0.915552	0.995328	1.07434	1.152	1.22774	1.30099	1.37117	1.4377	1.5	1.5575	1.60963	1.65581	1.69546	1.728	1.75286	1.76947	1.77725	1.77561	1.764	1.74182	1.70851	1.66349	1.60618	1.536	1.45238	1.35476	1.24252	1.11514	0.972009	0.812533	0.636193	0.442383	0.230477
0	0.004704	0.018432	0.040608	0.070656	0.108	0.152064	0.202272	0.258048	0.318816	0.384	0.453024	0.525312	0.600288	0.677376	0.756	0.835584	0.915552	0.995328	1.07434	1.152	1.22774	1.30099	1.37117	1.4377	1.5	1.5575	1.60963	1.65581	1.69546	1.728	1.75286	1.76947	1.77725	1.77562	1.764	1.74182	1.70851	1.66349	1.60618	1.536	1.45238	1.35476	1.24252	1.11513	0.972009	0.812535	0.636191	0.442383	0.230479
0	0.004704	0.018432	0.040608	0.070656	0.108	0.152064	0.202272	0.258048	0.318816	0.384	0.453024	0.525312	0.600288	0.677376	0.756	0.835584	0.915552	0.995328	1.07434	1.152	1.22774	1.30099	1.37117	1.4377	1.5	1.5575	1.60963	1.65581	1.69546	1.728	1.75286	1.76947	1.77725	1.77562	1.764	1.74182	1.70851	1.66349	1.60618	1.536	1.45238	1.35476	1.24252	1.11513	0.972008	0.812537	0.636188	0.442383	0.230483
0	0.004704	0.018432	0.040608	0.070656	0.108	0.152064	0.202272	0.258048	0.318816	0.384	0.453024	0.525312	0.600288	0.677376	0.756	0.835584	0.915552	0.995328	1.07434	1.152	1.22774	1.30099	1.37117	1.4377	1.5	1.5575	1.60963	1.65581	1.69546	1.728	1.75286	1.76947	1.77725	1.77562	1.764	1.74182	1.70851	1.66349	1.60618	1.536	1.45238	1.35476	1.24253	1.11513	0.972008	0.812539	0.636187	0.442383	0.230486
0	0.004704	0.018432	0.040608	0.070656	0.108	0.152064	0.202272	0.258048	0.318816	0.384	0.453024	0.525312	0.600288	0.677376	0.756	0.835584	0.915552	0.995328	1.07434	1.152	1.22774	1.30099	1.37117	1.4377	1.5	1.5575	1.60963	1.65581	1.69546	1.728	1.75286	1.76947	1.77725	1.77562	1.764	1.74182	1.70851	1.66349	1.60618	1.536	1.45238	1.35476	1.24253	1.11513	0.972007	0.812541	0.636185	0.442381	0.230489
0	0.004704	0.018432	0.040608	0.070656	0.108	0.152064	0.202272	0.258048	0.318816	0.384	0.453024	0.525312	0.600288	0.677376	0.756	0.835584	0.915552	0.995328	1.07434	1.152	1.22774	1.30099	1.37117	1.4377	1.5	1.5575	1.60963	1.65581	1.69546	1.728	1.75286	1.76947	1.77725	1.77562	1.764	1.74182	1.70851	1.66349	1.60618	1.536	1.45238	1.35475	1.24253	1.11513	0.972006	0.812542	0.636184	0.44238	0.230492
0	0.004704	0.018432	0.040608	0.070656	0.108	0.152064	0.202272	0.258048	0.318816	0.384	0.453024	0.525312	0.600288	0.677376	0.756	0.835584	0.915552	0.995328	1.07434	1.152	1.22774	1.30099	1.37117	1.4377	1.5	1.5575	1.60963	1.65581	1.69546	1.728	1.75286	1.76947	1.77725	1.77562	1.764	1.74182	1.70851	1.66349	1.60618	1.536	1.45238	1.35475	1.24253	1.11513	0.972005	0.812544	0.636184	0.442378	0.230495
0	0.004704	0.018432	0.040608	0.070656	0.108	0.152064	0.202272	0.258048	0.318816	0.384	0.453024	0.525312	0.600288	0.677376	0.756	0.835584	0.915552	0.995328	1.07434	1.152	1.22774	1.30099	1.37117	1.4377	1.5	1.5575	1.60963	1.65581	1.69546	1.728	1.75286	1.76947	1.77725	1.77562	1.764	1.74182	1.70851	1.66349	1.60618	1.536	1.45238	1.35475	1.24253	1.11513	0.972004	0.812545	0.636184	0.442377	0.230497
0	0.004704	0.018432	0.040608	0.070656	0.108	0.152064	0.202272	0.258048	0.318816	0.384	0.453024	0.525312	0.600288	0.677376	0.756	0.835584	0.915552	0.995328	1.07434	1.152	1.22774	1.30099	1.37117	1.4377	1.5	1.5575	1.60963	1.65581	1.69546	1.728	1.75286	1.76947	1.77725	1.77562	1.764	1.74182	1.70851	1.66349	1.60618	1.536	1.45238	1.35475	1.24253	1.11513	0.972003	0.812546	0.636184	0.442375	0.230499
0	0.004704	0.018432	0.040608	0.070656	0.108	0.152064	0.202272	0.258048	0.318816	0.384	0.453024	0.525312	0.600288	0.677376	0.756	0.835584	0.915552	0.995328	1.07434	1.152	1.22774	1.30099	1.37117	1.4377	1.5	1.5575	1.60963	1.65581	1.69546	1.728	1.75286	1.76947	1.77725	1.77562	1.764	1.74182	1.70851	1.66349	1.60618	1.536	1.45238	1.35475	1.24253	1.11513	0.972002	0.812547	0.636184	0.442373	0.230501
0	0.004704	0.018432	0.040608	0.070656	0.108	0.152064	0.202272	0.258048	0.318816	0.384	0.453024	0.525312	0.600288	0.677376	0.756	0.835584	0.915552	0.995328	1.07434	1.152	1.22774	1.30099	1.37117	1.4377	1.5	1.5575	1.60963	1.65581	1.69546	1.728	1.75286	1.76947	1.77725	1.77562	1.764	1.74182	1.70851	1.66349	1.60618	1.536	1.45238	1.35475	1.24253	1.11513	0.972001	0.812548	0.636185	0.442371	0.230502
0	0.004704	0.018432	0.040608	0.070656	0.108	0.152064	0.202272	0.258048	0.318816	0.384	0.453024	0.525312	0.600288	0.677376	0.756	0.835584	0.915552	0.995328	1.07434	1.152	1.22774	1.30099	1.37117	1.4377	1.5	1.5575	1.60963	1.65581	1.69546	1.728	1.75286	1.76947	1.77725	1.77562	1.764	1.74182	1.70851	1.66349	1.60618	1.536	1.45238	1.35475	1.24253	1.11513	0.972	0.812548	0.636186	0.442369	0.230503
0	0.004704	0.018432	0.040608	0.070656	0.108	0.152064	0.202272	0.258048	0.318816	0.384	0.453024	0.525312	0.600288	0.677376	0.756	0.835584	0.915552	0.995328	1.07434	1.152	1.22774	1.30099	1.37117	1.4377	1.5	1.5575	1.60963	1.65581	1.69546	1.728	1.75286	1.76947	1.77725	1.77562	1.764	1.74182	1.70851	1.66349	1.60618	1.536	1.45238	1.35475	1.24253	1.11513	0.972	0.812548	0.636187	0.442368	0.230504
0	0.004704	0.018432	0.040608	0.070656	0.108	0.152064	0.202272	0.258048	0.318816	0.384	0.453024	0.525312	0.600288	0.677376	0.756	0.835584	0.915552	0.995328	1.07434	1.152	1.22774	1.30099	1.37117	1.4377	1.5	1.5575	1.60963	1.65581	1.69546	1.728	1.75286	1.76947	1.77725	1.77562	1.764	1.74182	1.70851	1.66349	1.60618	1.536	1.45238	1.35475	1.24253	1.11513	0.971999	0.812548	0.636188	0.442367	0.230504
0	0.004704	0.018432	0.040608	0.070656	0.108	0.152064	0.202272	0.258048	0.318816	0.384	0.453024	0.525312	0.600288	0.677376	0.756	0.835584	0.915552	0.995328	1.07434	1.152	1.22774	1.30099	1.37117	1.4377	1.5	1.5575	1.60963	1.65581	1.69546	1.728	1.75286	1.76947	1.77725	1.77562	1.764	1.74182	1.70851	1.66349	1.60618	1.536	1.45238	1.35475	1.24253	1.11513	0.971999	0.812548	0.636189	0.442366	0.230503
0	0.004704	0.018432	0.040608	0.070656	0.108	0.152064	0.202272	0.258048	0.318816	0.384	0.453024	0.525312	0.600288	0.677376	0.756	0.835584	0.915552	0.995328	1.07434	1.152	1.22774	1.30099	1.37117	1.4377	1.5	1.5575	1.60963	1.65581	1.69546	1.728	1.75286	1.76947	1.77725	1.77562	1.764	1.74182	1.70851	1.66349	1.60618	1.536	1.45238	1.35475	1.24253	1.11514	0.971998	0.812547	0.63619	0.442365	0.230503
0	0.004704	0.018432	0.040608	0.070656	0.108	0.152064	0.202272	0.258048	0.318816	0.384	0.453024	0.525312	0.600288	0.677376	0.756	0.835584	0.915552	0.995328	1.07434	1.152	1.22774	1.30099	1.37117	1.4377	1.5	1.5575	1.60963	1.65581	1.69546	1.728	1.75286	1.76947	1.77725	1.77562	1.764	1.74182	1.70851	1.66349	1.60618	1.536	1.45238	1.35475	1.24253	1.11514	0.971998	0.812547	0.636191	0.442364	0.230502
0	0.004704	0.018432	0.040608	0.070656	0.108	0.152064	0.202272	0.258048	0.318816	0.384	0.453024	0.525312	0.600288	0.677376	0.756	0.835584	0.915552	0.995328	1.07434	1.152	1.22774	1.30099	1.37117	1.4377	1.5	1.5575	1.60963	1.65581	1.69546	1.728	1.75286	1.76947	1.77725	1.77562	1.764	1.74182	1.70851	1.66349	1.60618	1.536	1.45238	1.35475	1.24253	1.11514	0.971998	0.812547	0.636192	0.442364	0.230502
0	0.004704	0.018432	0.040608	0.070656	0.108	0.152064	0.202272	0.258048	0.318816	0.384	0.453024	0.525312	0.600288	0.677376	0.756	0.835584	0.915552	0.995328	1.07434	1.152	1.22774	1.30099	1.37117	1.4377	1.5	1.5575	1.60963	1.65581	1.69546	1.728	1.75286	1.76947	1.77725	1.77562	1.764	1.74182	1.70851	1.66349	1.60618	1.536	1.45238	1.35475	1.24253	1.11514	0.971998	0.812546	0.636192	0.442364	0.230501
0	0.004704	0.018432	0.040608	0.070656	0.108	0.152064	0.202272	0.258048	0.318816	0.384	0.453024	0.525312	0.600288	0.677376	0.756	0.835584	0.915552	0.995328	1.07434	1.152	1.22774	1.30099	1.37117	1.4377	1.5	1.5575	1.60963	1.65581	1.69546	1.728	1.75286	1.76947	1.77725	1.77562	1.764	1.74182	1.70851	1.66349	1.60618	1.536	1.45238	1.35475	1.24253	1.11514	0.971998	0.812546	0.636193	0.442364	0.2305
0	0.004704	0.018432	0.040608	0.070656	0.108	0.152064	0.202272	0.258048	0.318816	0.384	0.453024	0.525312	0.600288	0.677376	0.756	0.835584	0.915552	0.995328	1.07434	1.152	1.22774	1.30099	1.37117	1.4377	1.5	1.5575	1.60963	1.65581	1.69546	1.728	1.75286	1.76947	1.77725	1.77562	1.764	1.74182	1.70851	1.66349	1.60618	1.536	1.45238	1.35475	1.24253	1.11514	0.971998	0.812545	0.636193	0.442364	0.230499
0	0.004704	0.018432	0.040608	0.070656	0.108	0.152064	0.202272	0.258048	0.318816	0.384	0.453024	0.525312	0.600288	0.677376	0.756	0.835584	0.915552	0.995328	1.07434	1.152	1.22774	1.30099	1.37117	1.4377	1.5	1.5575	1.60963	1.65581	1.69546	1.728	1.75286	1.76947	1.77725	1.77562	1.764	1.74182	1.70851	1.66349	1.60618	1.536	1.45238	1.35475	1.24253	1.11514	0.971999	0.812545	0.636194	0.442365	0.230498
0	0.004704	0.018432	0.040608	0.070656	0.108	0.152064	0.202272	0.258048	0.318816	0.384	0.453024	0.525312	0.600288	0.677376	0.756	0.835584	0.915552	0.995328	1.07434	1.152	1.22774	1.30099	1.37117	1.4377	1.5	1.5575	1.60963	1.65581	1.69546	1.728	1.75286	1.76947	1.77725	1.77562	1.764	1.74182	1.70851	1.66349	1.60618	1.536	1.45238	1.35475	1.24253	1.11514	0.971999	0.812544	0.636194	0.442365	0.230497
0	0.004704	0.018432	0.040608	0.070656	0.108	0.152064	0.202272	0.258048	0.318816	0.384	0.453024	0.525312	0.600288	0.677376	0.756	0.835584	0.915552	0.995328	1.07434	1.152	1.22774	1.30099	1.37117	1.4377	1.5	1.5575	1.60963	1.65581	1.69546	1.728	1.75286	1.76947	1.77725	1.77562	1.764	1.74182	1.70851	1.66349	1.60618	1.536	1.45238	1.35475	1.24253	1.11514	0.971999	0.812544	0.636194	0.442365	0.230496
0	0.004704	0.018432	0.040608	0.070656	0.108	0.152064	0.202272	0.258048	0.318816	0.384	0.453024	0.525312	0.600288	0.677376	0.756	0.835584	0.915552	0.995328	1.07434	1.152	1.22774	1.30099	1.37117	1.4377	1.5	1.5575	1.60963	1.65581	1.69546	1.728	1.75286	1.76947	1.77725	1.77562	1.764	1.74182	1.70851	1.66349	1.60618	1.536	1.45238	1.35475	1.24253	1.11514	0.971999	0.812544	0.636194	0.442366	0.230496
0	0.004704	0.018432	0.040608	0.070656	0.108	0.152064	0.202272	0.258048	0.318816	0.384	0.453024	0.525312	0.600288	0.677376	0.756	0.835584	0.915552	0.995328	1.07434	1.152	1.22774	1.30099	1.37117	1.4377	1.5	1.5575	1.60963	1.65581	1.69546	1.728	1.75286	1.76947	1.77725	1.77562	1.764	1.74182	1.70851	1.66349	1.60618	1.536	1.45238	1.35475	1.24253	1.11514	0.971999	0.812543	0.636194	0.442366	0.230495
0	0.004704	0.018432	0.040608	0.070656	0.108	0.152064	0.202272	0.258048	0.318816	0.384	0.453024	0.525312	0.600288	0.677376	0.756	0.835584	0.915552	0.995328	1.07434	1.152	1.22774	1.30099	1.37117	1.4377	1.5	1.5575	1.60963	1.65581	1.69546	1.728	1.75286	1.76947	1.77725	1.77562	1.764	1.74182	1.70851	1.66349	1.60618	1.536	1.45238	1.35475	1.24253	1.11514	0.972	0.812543	0.636194	0.442367	0.230495
0	0.004704	0.018432	0.040608	0.070656	0.108	0.152064	0.202272	0.258048	0.318816	0.384	0.453024	0.525312	0.600288	0.677376	0.756	0.835584	0.915552	0.995328	1.07434	1.152	1.22774	1.30099	1.37117	1.4377	1.5	1.5575	1.60963	1.65581	1.69546	1.728	1.75286	1.76947	1.77725	1.77562	1.764	1.74182	1.70851	1.66349	1.60618	1.536	1.45238	1.35475	1.24253	1.11514	0.972	0.812543	0.636193	0.442367	0.230494
0	0.004704	0.018432	0.040608	0.070656	0.108	0.152064	0.202272	0.258048	0.318816	0.384	0.453024	0.525312	0.600288	0.677376	0.756	0.835584	0.915552	0.995328	1.07434	1.152	1.22774	1.30099	1.37117	1.4377	1.5	1.5575	1.60963	1.65581	1.69546	1.728	1.75286	1.76947	1.77725	1.77562	1.764	1.74182	1.70851	1.66349	1.60618	1.536	1.45238	1.35475	1.24253	1.11514	0.972	0.812543	0.636193	0.442368	0.230494
0	0.004704	0.018432	0.040608	0.070656	0.108	0.152064	0.202272	0.258048	0.318816	0.384	0.453024	0.525312	0.600288	0.677376	0.756	0.835584	0.915552	0.995328	1.07434	1.152	1.22774	1.30099	1.37117	1.4377	1.5	1.5575	1.60963	1.65581	1.69546	1.728	1.75286	1.76947	1.77725	1.77562	1.764	1.74182	1.70851	1.66349	1.60618	1.536	1.45238	1.35475	1.24253	1.11514	0.972	0.812543	0.636193	0.442368	0.230494
0	0.004704	0.018432	0.040608	0.070656	0.108	0.152064	0.202272	0.258048	0.318816	0.384	0.453024	0.525312	0.600288	0.677376	0.756	0.835584	0.915552	0.995328	1.07434	1.152	1.22774	1.30099	1.37117	1.4377	1.5	1.5575	1.60963	1.65581	1.69546	1.728	1.75286	1.76947	1.77725	1.77562	1.764	1.74182	1.70851	1.66349	1.60618	1.536	1.45238	1.35475	1.24253	1.11514	0.972	0.812543	0.636193	0.442368	0.230494
0	0.004704	0.018432	0.040608	0.070656	0.108	0.152064	0.202272	0.258048	0.318816	0.384	0.453024	0.525312	0.600288	0.677376	0.756	0.835584	0.915552	0.995328	1.07434	1.152	1.22774	1.30099	1.37117	1.4377	1.5	1.5575	1.60963	1.65581	1.69546	1.728	1.75286	1.76947	1.77725	1.77562	1.764	1.74182	1.70851	1.66349	1.60618	1.536	1.45238	1.35475	1.24253	1.11514	0.972	0.812543	0.636193	0.442369	0.230494
0	0.004704	0.018432	0.040608	0.070656	0.108	0.152064	0.202272	0.258048	0.318816	0.384	0.453024	0.525312	0.600288	0.677376	0.756	0.835584	0.915552	0.995328	1.07434	1.152	1.22774	1.30099	1.37117	1.4377	1.5	1.5575	1.60963	1.65581	1.69546	1.728	1.75286	1.76947	1.77725	1.77562	1.764	1.74182	1.70851	1.66349	1.60618	1.536	1.45238	1.35475	1.24253	1.11514	0.972	0.812543	0.636192	0.442369	0.230494
0	0.004704	0.018432	0.040608	0.070656	0.108	0.152064	0.202272	0.258048	0.318816	0.384	0.453024	0.525312	0.600288	0.677376	0.756	0.835584	0.915552	0.995328	1.07434	1.152	1.22774	1.30099	1.37117	1.4377	1.5	1.5575	1.60963	1.65581	1.69546	1.728	1.75286	1.76947	1.77725	1.77562	1.764	1.74182	1.70851	1.66349	1.60618	1.536	1.45238	1.35475	1.24253	1.11514	0.972	0.812543	0.636192	0.442369	0.230495
0	0.004704	0.018432	0.040608	0.070656	0.108	0.152064	0.202272	0.258048	0.318816	0.384	0.453024	0.525312	0.600288	0.677376	0.756	0.835584	0.915552	0.995328	1.07434	1.152	1.22774	1.30099	1.37117	1.4377	1.5	1.5575	1.60963	1.65581	1.69546	1.728	1.75286	1.76947	1.77725	1.77562	1.764	1.74182	1.70851	1.66349	1.60618	1.536	1.45238	1.35475	1.24253	1.11514	0.972	0.812543	0.636192	0.442369	0.230495
0	0.004704	0.018432	0.040608	0.070656	0.108	0.152064	0.202272	0.258048	0.318816	0.384	0.453024	0.525312	0.600288	0.677376	0.756	0.835584	0.915552	0.995328	1.07434	1.152	1.22774	1.30099	1.37117	1.4377	1.5	1.5575	1.60963	1.65581	1.69546	1.728	1.75286	1.76947	1.77725	1.77562	1.764	1.74182	1.70851	1.66349	1.60618	1.536	1.45238	1.35475	1.24253	1.11514	0.972	0.812544	0.636192	0.442369	0.230495
0	0.004704	0.018432	0.040608	0.070656	0.108	0.152064	0.202272	0.258048	0.318816	0.384	0.453024	0.525312	0.600288	0.677376	0.756	0.835584	0.915552	0.995328	1.07434	1.152	1.22774	1.30099	1.37117	1.4377	1.5	1.5575	1.60963	1.65581	1.69546	1.728	1.75286	1.76947	1.77725	1.77562	1.764	1.74182	1.70851	1.66349	1.60618	1.536	1.45238	1.35475	1.24253	1.11514	0.972	0.812544	0.636192	0.442369	0.230495
0	0.004704	0.018432	0.040608	0.070656	0.108	0.152064	0.202272	0.258048	0.318816	0.384	0.453024	0.525312	0.600288	0.677376	0.756	0.835584	0.915552	0.995328	1.07434	1.152	1.22774	1.30099	1.37117	1.4377	1.5	1.5575	1.60963	1.65581	1.69546	1.728	1.75286	1.76947	1.77725	1.77562	1.764	1.74182	1.70851	1.66349	1.60618	1.536	1.45238	1.35475	1.24253	1.11514	0.972	0.812544	0.636192	0.442369	0.230495
0	0.004704	0.018432	0.040608	0.070656	0.108	0.152064	0.202272	0.258048	0.318816	0.384	0.453024	0.525312	0.600288	0.677376	0.756	0.835584	0.915552	0.995328	1.07434	1.152	1.22774	1.30099	1.37117	1.4377	1.5	1.5575	1.60963	1.65581	1.69546	1.728	1.75286	1.76947	1.77725	1.77562	1.764	1.74182	1.70851	1.66349	1.60618	1.536	1.45238	1.35475	1.24253	1.11514	0.972	0.812544	0.636192	0.442369	0.230496
0	0.004704	0.018432	0.040608	0.070656	0.108	0.152064	0.202272	0.258048	0.318816	0.384	0.453024	0.525312	0.600288	0.677376	0.756	0.835584	0.915552	0.995328	1.07434	1.152	1.22774	1.30099	1.37117	1.4377	1.5	1.5575	1.60963	1.65581	1.69546	1.728	1.75286	1.76947	1.77725	1.77562	1.764	1.74182	1.70851	1.66349	1.60618	1.536	1.45238	1.35475	1.24253	1.11514	0.972	0.812544	0.636192	0.442369	0.230496
0	0.004704	0.018432	0.040608	0.070656	0.108	0.152064	0.202272	0.258048	0.318816	0.384	0.453024	0.525312	0.600288	0.677376	0.756	0.835584	0.915552	0.995328	1.07434	1.152	1.22774	1.30099	1.37117	1.4377	1.5	1.5575	1.60963	1.65581	1.69546	1.728	1.75286	1.76947	1.77725	1.77562	1.764	1.74182	1.70851	1.66349	1.60618	1.536	1.45238	1.35475	1.24253	1.11514	0.972	0.812544	0.636192	0.442368	0.230496
0	0.004704	0.018432	0.040608	0.070656	0.108	0.152064	0.202272	0.258048	0.318816	0.384	0.453024	0.525312	0.600288	0.677376	0.756	0.835584	0.915552	0.995328	1.07434	1.152	1.22774	1.30099	1.37117	1.4377	1.5	1.5575	1.60963	1.65581	1.69546	1.728	1.75286	1.76947	1.77725	1.77562	1.764	1.74182	1.70851	1.66349	1.60618	1.536	1.45238	1.35475	1.24253	1.11514	0.972	0.812544	0.636192	0.442368	0.230496
0	0.004704	0.018432	0.040608	0.070656	0.108	0.152064	0.202272	0.258048	0.318816	0.384	0.453024	0.525312	0.600288	0.677376	0.756	0.835584	0.915552	0.995328	1.07434	1.152	1.22774	1.30099	1.37117	1.4377	1.5	1.5575	1.60963	1.65581	1.69546	1.728	1.75286	1.76947	1.77725	1.77562	1.764	1.74182	1.70851	1.66349	1.60618	1.536	1.45238	1.35475	1.24253	1.11514	0.972	0.812544	0.636192	0.442368	0.230496
0	0.004704	0.018432	0.040608	0.070656	0.108	0.152064	0.202272	0.258048	0.318816	0.384	0.453024	0.525312	0.600288	0.677376	0.756	0.835584	0.915552	0.995328	1.07434	1.152	1.22774	1.30099	1.37117	1.4377	1.5	1.5575	1.60963	1.65581	1.69546	1.728	1.75286	1.76947	1.77725	1.77562	1.764	1.74182	1.70851	1.66349	1.60618	1.536	1.45238	1.35475	1.24253	1.11514	0.972	0.812544	0.636192	0.442368	0.230496
0	0.004704	0.018432	0.040608	0.070656	0.108	0.152064	0.202272	0.258048	0.318816	0.384	0.453024	0.525312	0.600288	0.677376	0.756	0.835584	0.915552	0.995328	1.07434	1.152	1.22774	1.30099	1.37117	1.4377	1.5	1.5575	1.60963	1.65581	1.69546	1.728	1.75286	1.76947	1.77725	1.77562	1.764	1.74182	1.70851	1.66349	1.60618	1.536	1.45238	1.35475	1.24253	1.11514	0.972	0.812544	0.636192	0.442368	0.230496
0	0.004704	0.018432	0.040608	0.070656	0.108	0.152064	0.202272	0.258048	0.318816	0.384	0.453024	0.525312	0.600288	0.677376	0.756	0.835584	0.915552	0.995328	1.07434	1.152	1.22774	1.30099	1.37117	1.4377	1.5	1.5575	1.60963	1.65581	1.69546	1.728	1.75286	1.76947	1.77725	1.77562	1.764	1.74182	1.70851	1.66349	1.60618	1.536	1.45238	1.35475	1.24253	1.11514	0.972	0.812544	0.636192	0.442368	0.230496
0	0.004704	0.018432	0.040608	0.070656	0.108	0.152064	0.202272	0.258048	0.318816	0.384	0.453024	0.525312	0.600288	0.677376	0.756	0.835584	0.915552	0.995328	1.07434	1.152	1.22774	1.30099	1.37117	1.4377	1.5	1.5575	1.60963	1.65581	1.69546	1.728	1.75286	1.76947	1.77725	1.77562	1.764	1.74182	1.70851	1.66349	1.60618	1.536	1.45238	1.35475	1.24253	1.11514	0.972	0.812544	0.636192	0.442368	0.230496
0	0.004704	0.018432	0.040608	0.070656	0.108	0.152064	0.202272	0.258048	0.318816	0.384	0.453024	0.525312	0.600288	0.677376	0.756	0.835584	0.915552	0.995328	1.07434	1.152	1.22774	1.30099	1.37117	1.4377	1.5	1.5575	1.60963	1.65581	1.69546	1.728	1.75286	1.76947	1.77725	1.77562	1.764	1.74182	1.70851	1.66349	1.60618	1.536	1.45238	1.35475	1.24253	1.11514	0.972	0.812544	0.636192	0.442368	0.230496
0	0.004704	0.018432	0.040608	0.070656	0.108	0.152064	0.202272	0.258048	0.318816	0.384	0.453024	0.525312	0.600288	0.677376	0.756	0.835584	0.915552	0.995328	1.07434	1.152	1.22774	1.30099	1.37117	1.4377	1.5	1.5575	1.60963	1.65581	1.69546	1.728	1.75286	1.76947	1.77725	1.77562	1.764	1.74182	1.70851	1.66349	1.60618	1.536	1.45238	1.35475	1.24253	1.11514	0.972	0.812544	0.636192	0.442368	0.230496
0	0.004704	0.018432	0.040608	0.070656	0.108	0.152064	0.202272	0.258048	0.318816	0.384	0.453024	0.525312	0.600288	0.677376	0.756	0.835584	0.915552	0.995328	1.07434	1.152	1.22774	1.30099	1.37117	1.4377	1.5	1.5575	1.60963	1.65581	1.69546	1.728	1.75286	1.76947	1.77725	1.77562	1.764	1.74182	1.70851	1.66349	1.60618	1.536	1.45238	1.35475	1.24253	1.11514	0.972	0.812544	0.636192	0.442368	0.230496
0	0.004704	0.018432	0.040608	0.070656	0.108	0.152064	0.202272	0.258048	0.318816	0.384	0.453024	0.525312	0.600288	0.677376	0.756	0.835584	0.915552	0.995328	1.07434	1.152	1.22774	1.30099	1.37117	1.4377	1.5	1.5575	1.60963	1.65581	1.69546	1.728	1.75286	1.76947	1.77725	1.77562	1.764	1.74182	1.70851	1.66349	1.60618	1.536	1.45238	1.35475	1.24253	1.11514	0.972	0.812544	0.636192	0.442368	0.230496
0	0.004704	0.018432	0.040608	0.070656	0.108	0.152064	0.202272	0.258048	0.318816	0.384	0.453024	0.525312	0.600288	0.677376	0.756	0.835584	0.915552	0.995328	1.07434	1.152	1.22774	1.30099	1.37117	1.4377	1.5	1.5575	1.60963	1.65581	1.69546	1.728	1.75286	1.76947	1.77725	1.77562	1.764	1.74182	1.70851	1.66349	1.60618	1.536	1.45238	1.35475	1.24253	1.11514	0.972	0.812544	0.636192	0.442368	0.230496
0	0.004704	0.018432	0.040608	0.070656	0.108	0.152064	0.202272	0.258048	0.318816	0.384	0.453024	0.525312	0.600288	0.677376	0.756	0.835584	0.915552	0.995328	1.07434	1.152	1.22774	1.30099	1.37117	1.4377	1.5	1.5575	1.60963	1.65581	1.69546	1.728	1.75286	1.76947	1.77725	1.77562	1.764	1.74182	1.70851	1.66349	1.60618	1.536	1.45238	1.35475	1.24253	1.11514	0.972	0.812544	0.636192	0.442368	0.230496
0	0.004704	0.018432	0.040608	0.070656	0.108	0.152064	0.202272	0.258048	0.318816	0.384	0.453024	0.525312	0.600288	0.677376	0.756	0.835584	0.915552	0.995328	1.07434	1.152	1.22774	1.30099	1.37117	1.4377	1.5	1.5575	1.60963	1.65581	1.69546	1.728	1.75286	1.76947	1.77725	1.77562	1.764	1.74182	1.70851	1.66349	1.60618	1.536	1.45238	1.35475	1.24253	1.11514	0.972	0.812544	0.636192	0.442368	0.230496
0	0.004704	0.018432	0.040608	0.070656	0.108	0.152064	0.202272	0.258048	0.318816	0.384	0.453024	0.525312	0.600288	0.677376	0.756	0.835584	0.915552	0.995328	1.07434	1.152	1.22774	1.30099	1.37117	1.4377	1.5	1.5575	1.60963	1.65581	1.69546	1.728	1.75286	1.76947	1.77725	1.77562	1.764	1.74182	1.70851	1.66349	1.60618	1.536	1.45238	1.35475	1.24253	1.11514	0.972	0.812544	0.636192	0.442368	0.230496
0	0.004704	0.018432	0.040608	0.070656	0.108	0.152064	0.202272	0.258048	0.318816	0.384	0.453024	0.525312	0.600288	0.677376	0.756	0.835584	0.915552	0.995328	1.07434	1.152	1.22774	1.30099	1.37117	1.4377	1.5	1.5575	1.60963	1.65581	1.69546	1.728	1.75286	1.76947	1.77725	1.77562	1.764	1.74182	1.70851	1.66349	1.60618	1.536	1.45238	1.35475	1.24253	1.11514	0.972	0.812544	0.636192	0.442368	0.230496
0	0.004704	0.018432	0.040608	0.070656	0.108	0.152064	0.202272	0.258048	0.318816	0.384	0.453024	0.525312	0.600288	0.677376	0.756	0.835584	0.915552	0.995328	1.07434	1.152	1.22774	1.30099	1.37117	1.4377	1.5	1.5575	1.60963	1.65581	1.69546	1.728	1.75286	1.76947	1.77725	1.77562	1.764	1.74182	1.70851	1.66349	1.60618	1.536	1.45238	1.35475	1.24253	1.11514	0.972	0.812544	0.636192	0.442368	0.230496
0	0.004704	0.018432	0.040608	0.070656	0.108	0.152064	0.202272	0.258048	0.318816	0.384	0.453024	0.525312	0.600288	0.677376	0.756	0.835584	0.915552	0.995328	1.07434	1.152	1.22774	1.30099	1.37117	1.4377	1.5	1.5575	1.60963	1.65581	1.69546	1.728	1.75286	1.76947	1.77725	1.77562	1.764	1.74182	1.70851	1.66349	1.60618	1.536	1.45238	1.35475	1.24253	1.11514	0.972	0.812544	0.636192	0.442368	0.230496
0	0.004704	0.018432	0.040608	0.070656	0.108	0.152064	0.202272	0.258048	0.318816	0.384	0.453024	0.525312	0.600288	0.677376	0.756	0.835584	0.915552	0.995328	1.07434	1.152	1.22774	1.30099	1.37117	1.4377	1.5	1.5575	1.60963	1.65581	1.69546	1.728	1.75286	1.76947	1.77725	1.77562	1.764	1.74182	1.70851	1.66349	1.60618	1.536	1.45238	1.35475	1.24253	1.11514	0.972	0.812544	0.636192	0.442368	0.230496
0	0.004704	0.018432	0.040608	0.070656	0.108	0.152064	0.202272	0.258048	0.318816	0.384	0.453024	0.525312	0.600288	0.677376	0.756	0.835584	0.915552	0.995328	1.07434	1.152	1.22774	1.30099	1.37117	1.4377	1.5	1.5575	1.60963	1.65581	1.69546	1.728	1.75286	1.76947	1.77725	1.77562	1.764	1.74182	1.70851	1.66349	1.60618	1.536	1.45238	1.35475	1.24253	1.11514	0.972	0.812544	0.636192	0.442368	0.230496
0	0.004704	0.018432	0.040608	0.070656	0.108	0.152064	0.202272	0.258048	0.318816	0.384	0.453024	0.525312	0.600288	0.677376	0.756	0.835584	0.915552	0.995328	1.07434	1.152	1.22774	1.30099	1.37117	1.4377	1.5	1.5575	1.60963	1.65581	1.69546	1.728	1.75286	1.76947	1.77725	1.77562	1.764	1.74182	1.70851	1.66349	1.60618	1.536	1.45238	1.35475	1.24253	1.11514	0.972	0.812544	0.636192	0.442368	0.230496
0	0.004704	0.018432	0.040608	0.070656	0.108	0.152064	0.202272	0.258048	0.318816	0.384	0.453024	0.525312	0.600288	0.677376	0.756	0.835584	0.915552	0.995328	1.07434	1.152	1.22774	1.30099	1.37117	1.4377	1.5	1.5575	1.60963	1.65581	1.69546	1.728	1.75286	1.76947	1.77725	1.77562	1.764	1.74182	1.70851	1.66349	1.60618	1.536	1.45238	1.35475	1.24253	1.11514	0.972	0.812544	0.636192	0.442368	0.230496
0	0.004704	0.018432	0.040608	0.070656	0.108	0.152064	0.202272	0.258048	0.318816	0.384	0.453024	0.525312	0.600288	0.677376	0.756	0.835584	0.915552	0.995328	1.07434	1.152	1.22774	1.30099	1.37117	1.4377	1.5	1.5575	1.60963	1.65581	1.69546	1.728	1.75286	1.76947	1.77725	1.77562	1.764	1.74182	1.70851	1.66349	1.60618	1.536	1.45238	1.35475	1.24253	1.11514	0.972	0.812544	0.636192	0.442368	0.230496
0	0.004704	0.018432	0.040608	0.070656	0.108	0.152064	0.202272	0.258048	0.318816	0.384	0.453024	0.525312	0.600288	0.677376	0.756	0.835584	0.915552	0.995328	1.07434	1.152	1.22774	1.30099	1.37117	1.4377	1.5	1.5575	1.60963	1.65581	1.69546	1.728	1.75286	1.76947	1.77725	1.77562	1.764	1.74182	1.70851	1.66349	1.60618	1.536	1.45238	1.35475	1.24253	1.11514	0.972	0.812544	0.636192	0.442368	0.230496
0	0.004704	0.018432	0.040608	0.070656	0.108	0.152064	0.202272	0.258048	0.318816	0.384	0.453024	0.525312	0.600288	0.677376	0.756	0.835584	0.915552	0.995328	1.07434	1.152	1.22774	1.30099	1.37117	1.4377	1.5	1.5575	1.60963	1.65581	1.69546	1.728	1.75286	1.76947	1.77725	1.77562	1.764	1.74182	1.70851	1.66349	1.60618	1.536	1.45238	1.35475	1.24253	1.11514	0.972	0.812544	0.636192	0.442368	0.230496
0	0.004704	0.018432	0.040608	0.070656	0.108	0.152064	0.202272	0.258048	0.318816	0.384	0.453024	0.525312	0.600288	0.677376	0.756	0.835584	0.915552	0.995328	1.07434	1.152	1.22774	1.30099	1.37117	1.4377	1.5	1.5575	1.60963	1.65581	1.69546	1.728	1.75286	1.76947	1.77725	1.77562	1.764	1.74182	1.70851	1.66349	1.60618	1.536	1.45238	1.35475	1.24253	1.11514	0.972	0.812544	0.636192	0.442368	0.230496
0	0.004704	0.018432	0.040608	0.070656	0.108	0.152064	0.202272	0.258048	0.318816	0.384	0.453024	0.525312	0.600288	0.677376	0.756	0.835584	0.915552	0.995328	1.07434	1.152	1.22774	1.30099	1.37117	1.4377	1.5	1.5575	1.60963	1.65581	1.69546	1.728	1.75286	1.76947	1.77725	1.77562	1.764	1.74182	1.70851	1.66349	1.60618	1.536	1.45238	1.35475	1.24253	1.11514	0.972	0.812544	0.636192	0.442368	0.230496
0	0.004704	0.018432	0.040608	0.070656	0.108	0.152064	0.202272	0.258048	0.318816	0.384	0.453024	0.525312	0.600288	0.677376	0.756	0.835584	0.915552	0.995328	1.07434	1.152	1.22774	1.30099	1.37117	1.4377	1.5	1.5575	1.60963	1.65581	1.69546	1.728	1.75286	1.76947	1.77725	1.77562	1.764	1.74182	1.70851	1.66349	1.60618	1.536	1.45238	1.35475	1.24253	1.11514	0.972	0.812544	0.636192	0.442368	0.230496
0	0.004704	0.018432	0.040608	0.070656	0.108	0.152064	0.202272	0.258048	0.318816	0.384	0.453024	0.525312	0.600288	0.677376	0.756	0.835584	0.915552	0.995328	1.07434	1.152	1.22774	1.30099	1.37117	1.4377	1.5	1.5575	1.60963	1.65581	1.69546	1.728	1.75286	1.76947	1.77725	1.77562	1.764	1.74182	1.70851	1.66349	1.60618	1.536	1.45238	1.35475	1.24253	1.11514	0.972	0.812544	0.636192	0.442368	0.230496
0	0.004704	0.018432	0.040608	0.070656	0.108	0.152064	0.202272	0.258048	0.318816	0.384	0.453024	0.525312	0.600288	0.677376	0.756	0.835584	0.915552	0.995328	1.07434	1.152	1.22774	1.30099	1.37117	1.4377	1.5	1.5575	1.60963	1.65581	1.69546	1.728	1.75286	1.76947	1.77725	1.77562	1.764	1.74182	1.70851	1.66349	1.60618	1.536	1.45238	1.35475	1.24253	1.11514	0.972	0.812544	0.636192	0.442368	0.230496
0	0.004704	0.018432	0.040608	0.070656	0.108	0.152064	0.202272	0.258048	0.318816	0.384	0.453024	0.525312	0.600288	0.677376	0.756	0.835584	0.915552	0.995328	1.07434	1.152	1.22774	1.30099	1.37117	1.4377	1.5	1.5575	1.60963	1.65581	1.69546	1.728	1.75286	1.76947	1.77725	1.77562	1.764	1.74182	1.70851	1.66349	1.60618	1.536	1.45238	1.35475	1.24253	1.11514	0.972	0.812544	0.636192	0.442368	0.230496
0	0.004704	0.018432	0.040608	0.070656	0.108	0.152064	0.202272	0.258048	0.318816	0.384	0.453024	0.525312	0.600288	0.677376	0.756	0.835584	0.915552	0.995328	1.07434	1.152	1.22774	1.30099	1.37117	1.4377	1.5	1.5575	1.60963	1.65581	1.69546	1.728	1.75286	1.76947	1.77725	1.77562	1.764	1.74182	1.70851	1.66349	1.60618	1.536	1.45238	1.35475	1.24253	1.11514	0.972	0.812544	0.636192	0.442368	0.230496
0	0.004704	0.018432	0.040608	0.070656	0.108	0.152064	0.202272	0.258048	0.318816	0.384	0.453024	0.525312	0.600288	0.677376	0.756	0.835584	0.915552	0.995328	1.07434	1.152	1.22774	1.30099	1.37117	1.4377	1.5	1.5575	1.60963	1.65581	1.69546	1.728	1.75286	1.76947	1.77725	1.77562	1.764	1.74182	1.70851	1.66349	1.60618	1.536	1.45238	1.35475	1.24253	1.11514	0.972	0.812544	0.636192	0.442368	0.230496
0	0.004704	0.018432	0.040608	0.070656	0.108	0.152064	0.202272	0.258048	0.318816	0.384	0.453024	0.525312	0.600288	0.677376	0.756	0.835584	0.915552	0.995328	1.07434	1.152	1.22774	1.30099	1.37117	1.4377	1.5	1.5575	1.60963	1.65581	1.69546	1.728	1.75286	1.76947	1.77725	1.77562	1.764	1.74182	1.70851	1.66349	1.60618	1.536	1.45238	1.35475	1.24253	1.11514	0.972	0.812544	0.636192	0.442368	0.230496
0	0.004704	0.018432	0.040608	0.070656	0.108	0.152064	0.202272	0.258048	0.318816	0.384	0.453024	0.525312	0.600288	0.677376	0.756	0.835584	0.915552	0.995328	1.07434	1.152	1.22774	1.30099	1.37117	1.4377	1.5	1.5575	1.60963	1.65581	1.69546	1.728	1.75286	1.76947	1.77725	1.77562	1.764	1.74182	1.70851	1.66349	1.60618	1.536	1.45238	1.35475	1.24253	1.11514	0.972	0.812544	0.636192	0.442368	0.230496
0	0.004704	0.018432	0.040608	0.070656	0.108	0.152064	0.202272	0.258048	0.318816	0.384	0.453024	0.525312	0.600288	0.677376	0.756	0.835584	0.915552	0.995328	1.07434	1.152	1.22774	1.30099	1.37117	1.4377	1.5	1.5575	1.60963	1.65581	1.69546	1.728	1.75286	1.76947	1.77725	1.77562	1.764	1.74182	1.70851	1.66349	1.60618	1.536	1.45238	1.35475	1.24253	1.11514	0.972	0.812544	0.636192	0.442368	0.230496
0	0.004704	0.018432	0.040608	0.070656	0.108	0.152064	0.202272	0.258048	0.318816	0.384	0.453024	0.525312	0.600288	0.677376	0.756	0.835584	0.915552	0.995328	1.07434	1.152	1.22774	1.30099	1.37117	1.4377	1.5	1.5575	1.60963	1.65581	1.69546	1.728	1.75286	1.76947	1.77725	1.77562	1.764	1.74182	1.70851	1.66349	1.60618	1.536	1.45238	1.35475	1.24253	1.11514	0.972	0.812544	0.636192	0.442368	0.230496
0	0.004704	0.018432	0.040608	0.070656	0.108	0.152064	0.202272	0.258048	0.318816	0.384	0.453024	0.525312	0.600288	0.677376	0.756	0.835584	0.915552	0.995328	1.07434	1.152	1.22774	1.30099	1.37117	1.4377	1.5	1.5575	1.60963	1.65581	1.69546	1.728	1.75286	1.76947	1.77725	1.77562	1.764	1.74182	1.70851	1.66349	1.60618	1.536	1.45238	1.35475	1.24253	1.11514	0.972	0.812544	0.636192	0.442368	0.230496
0	0.004704	0.018432	0.040608	0.070656	0.108	0.152064	0.202272	0.258048	0.318816	0.384	0.453024	0.525312	0.600288	0.677376	0.756	0.835584	0.915552	0.995328	1.07434	1.152	1.22774	1.30099	1.37117	1.4377	1.5	1.5575	1.60963	1.65581	1.69546	1.728	1.75286	1.76947	1.77725	1.77562	1.764	1.74182	1.70851	1.66349	1.60618	1.536	1.45238	1.35475	1.24253	1.11514	0.972	0.812544	0.636192	0.442368	0.230496
0	0.004704	0.018432	0.040608	0.070656	0.108	0.152064	0.202272	0.258048	0.318816	0.384	0.453024	0.525312	0.600288	0.677376	0.756	0.835584	0.915552	0.995328	1.07434	1.152	1.22774	1.30099	1.37117	1.4377	1.5	1.5575	1.60963	1.65581	1.69546	1.728	1.75286	1.76947	1.77725	1.77562	1.764	1.74182	1.70851	1.66349	1.60618	1.536	1.45238	1.35475	1.24253	1.11514	0.972	0.812544	0.636192	0.442368	0.230496
0	0.004704	0.018432	0.040608	0.070656	0.108	0.152064	0.202272	0.258048	0.318816	0.384	0.453024	0.525312	0.600288	0.677376	0.756	0.835584	0.915552	0.995328	1.07434	1.152	1.22774	1.30099	1.37117	1.4377	1.5	1.5575	1.60963	1.65581	1.69546	1.728	1.75286	1.76947	1.77725	1.77562	1.764	1.74182	1.70851	1.66349	1.60618	1.536	1.45238	1.35475	1.24253	1.11514	0.972	0.812544	0.636192	0.442368	0.230496
0	0.004704	0.018432	0.040608	0.070656	0.108	0.152064	0.202272	0.258048	0.318816	0.384	0.453024	0.525312	0.600288	0.677376	0.756	0.835584	0.915552	0.995328	1.07434	1.152	1.22774	1.30099	1.37117	1.4377	1.5	1.5575	1.60963	1.65581	1.69546	1.728	1.75286	1.76947	1.77725	1.77562	1.764	1.74182	1.70851	1.66349	1.60618	1.536	1.45238	1.35475	1.24253	1.11514	0.972	0.812544	0.636192	0.442368	0.230496
0	0.004704	0.018432	0.040608	0.070656	0.108	0.152064	0.202272	0.258048	0.318816	0.384	0.453024	0.525312	0.600288	0.677376	0.756	0.835584	0.915552	0.995328	1.07434	1.152	1.22774	1.30099	1.37117	1.4377	1.5	1.5575	1.60963	1.65581	1.69546	1.728	1.75286	1.76947	1.77725	1.77562	1.764	1.74182	1.70851	1.66349	1.60618	1.536	1.45238	1.35475	1.24253	1.11514	0.972	0.812544	0.636192	0.442368	0.230496
0	0.004704	0.018432	0.040608	0.070656	0.108	0.152064	0.202272	0.258048	0.318816	0.384	0.453024	0.525312	0.600288	0.677376	0.756	0.835584	0.915552	0.995328	1.07434	1.152	1.22774	1.30099	1.37117	1.4377	1.5	1.5575	1.60963	1.65581	1.69546	1.728	1.75286	1.76947	1.77725	1.77562	1.764	1.74182	1.70851	1.66349	1.60618	1.536	1.45238	1.35475	1.24253	1.11514	0.972	0.812544	0.636192	0.442368	0.230496
0	0.004704	0.018432	0.040608	0.070656	0.108	0.152064	0.202272	0.258048	0.318816	0.384	0.453024	0.525312	0.600288	0.677376	0.756	0.835584	0.915552	0.995328	1.07434	1.152	1.22774	1.30099	1.37117	1.4377	1.5	1.5575	1.60963	1.65581	1.69546	1.728	1.75286	1.76947	1.77725	1.77562	1.764	1.74182	1.70851	1.66349	1.60618	1.536	1.45238	1.35475	1.24253	1.11514	0.972	0.812544	0.636192	0.442368	0.230496
0	0.004704	0.018432	0.040608	0.070656	0.108	0.152064	0.202272	0.258048	0.318816	0.384	0.453024	0.525312	0.600288	0.677376	0.756	0.835584	0.915552	0.995328	1.07434	1.152	1.22774	1.30099	1.37117	1.4377	1.5	1.5575	1.60963	1.65581	1.69546	1.728	1.75286	1.76947	1.77725	1.77562	1.764	1.74182	1.70851	1.66349	1.60618	1.536	1.45238	1.35475	1.24253	1.11514	0.972	0.812544	0.636192	0.442368	0.230496
0	0.004704	0.018432	0.040608	0.070656	0.108	0.152064	0.202272	0.258048	0.318816	0.384	0.453024	0.525312	0.600288	0.677376	0.756	0.835584	0.915552	0.995328	1.07434	1.152	1.22774	1.30099	1.37117	1.4377	1.5	1.5575	1.60963	1.65581	1.69546	1.728	1.75286	1.76947	1.77725	1.77562	1.764	1.74182	1.70851	1.66349	1.60618	1.536	1.45238	1.35475	1.24253	1.11514	0.972	0.812544	0.636192	0.442368	0.230496
0	0.004704	0.018432	0.040608	0.070656	0.108	0.152064	0.202272	0.258048	0.318816	0.384	0.453024	0.525312	0.600288	0.677376	0.756	0.835584	0.915552	0.995328	1.07434	1.152	1.22774	1.30099	1.37117	1.4377	1.5	1.5575	1.60963	1.65581	1.69546	1.728	1.75286	1.76947	1.77725	1.77562	1.764	1.74182	1.70851	1.66349	1.60618	1.536	1.45238	1.35475	1.24253	1.11514	0.972	0.812544	0.636192	0.442368	0.230496
0	0.004704	0.018432	0.040608	0.070656	0.108	0.152064	0.202272	0.258048	0.318816	0.384	0.453024	0.525312	0.600288	0.677376	0.756	0.835584	0.915552	0.995328	1.07434	1.152	1.22774	1.30099	1.37117	1.4377	1.5	1.5575	1.60963	1.65581	1.69546	1.728	1.75286	1.76947	1.77725	1.77562	1.764	1.74182	1.70851	1.66349	1.60618	1.536	1.45238	1.35475	1.24253	1.11514	0.972	0.812544	0.636192	0.442368	0.230496
0	0.004704	0.018432	0.040608	0.070656	0.108	0.152064	0.202272	0.258048	0.318816	0.384	0.453024	0.525312	0.600288	0.677376	0.756	0.835584	0.915552	0.995328	1.07434	1.152	1.22774	1.30099	1.37117	1.4377	1.5	1.5575	1.60963	1.65581	1.69546	1.728	1.75286	1.76947	1.77725	1.77562	1.764	1.74182	1.70851	1.66349	1.60618	1.536	1.45238	1.35475	1.24253	1.11514	0.972	0.812544	0.636192	0.442368	0.230496
0	0.004704	0.018432	0.040608	0.070656	0.108	0.152064	0.202272	0.258048	0.318816	0.384	0.453024	0.525312	0.600288	0.677376	0.756	0.835584	0.915552	0.995328	1.07434	1.152	1.22774	1.30099	1.37117	1.4377	1.5	1.5575	1.60963	1.65581	1.69546	1.728	1.75286	1.76947	1.77725	1.77562	1.764	1.74182	1.70851	1.66349	1.60618	1.536	1.45238	1.35475	1.24253	1.11514	0.972	0.812544	0.636192	0.442368	0.230496
0	0.004704	0.018432	0.040608	0.070656	0.108	0.152064	0.202272	0.258048	0.318816	0.384	0.453024	0.525312	0.600288	0.677376	0.756	0.835584	0.915552	0.995328	1.07434	1.152	1.22774	1.30099	1.37117	1.4377	1.5	1.5575	1.60963	1.65581	1.69546	1.728	1.75286	1.76947	1.77725	1.77562	1.764	1.74182	1.70851	1.66349	1.60618	1.536	1.45238	1.35475	1.24253	1.11514	0.972	0.812544	0.636192	0.442368	0.230496
0	0.004704	0.018432	0.040608	0.070656	0.108	0.152064	0.202272	0.258048	0.318816	0.384	0.453024	0.525312	0.600288	0.677376	0.756	0.835584	0.915552	0.995328	1.07434	1.152	1.22774	1.30099	1.37117	1.4377	1.5	1.5575	1.60963	1.65581	1.69546	1.728	1.75286	1.76947	1.77725	1.77562	1.764	1.74182	1.70851	1.66349	1.60618	1.536	1.45238	1.35475	1.24253	1.11514	0.972	0.812544	0.636192	0.442368	0.230496
0	0.004704	0.018432	0.040608	0.070656	0.108	0.152064	0.202272	0.258048	0.318816	0.384	0.453024	0.525312	0.600288	0.677376	0.756	0.835584	0.915552	0.995328	1.07434	1.152	1.22774	1.30099	1.37117	1.4377	1.5	1.5575	1.60963	1.65581	1.69546	1.728	1.75286	1.76947	1.77725	1.77562	1.764	1.74182	1.70851	1.66349	1.60618	1.536	1.45238	1.35475	1.24253	1.11514	0.972	0.812544	0.636192	0.442368	0.230496
0	0.004704	0.018432	0.040608	0.070656	0.108	0.152064	0.202272	0.258048	0.318816	0.384	0.453024	0.525312	0.600288	0.677376	0.756	0.835584	0.915552	0.995328	1.07434	1.152	1.22774	1.30099	1.37117	1.4377	1.5	1.5575	1.60963	1.65581	1.69546	1.728	1.75286	1.76947	1.77725	1.77562	1.764	1.74182	1.70851	1.66349	1.60618	1.536	1.45238	1.35475	1.24253	1.11514	0.972	0.812544	0.636192	0.442368	0.230496
0	0.004704	0.018432	0.040608	0.070656	0.108	0.152064	0.202272	0.258048	0.318816	0.384	0.453024	0.525312	0.600288	0.677376	0.756	0.835584	0.915552	0.995328	1.07434	1.152	1.22774	1.30099	1.37117	1.4377	1.5	1.5575	1.60963	1.65581	1.69546	1.728	1.75286	1.76947	1.77725	1.77562	1.764	1.74182	1.70851	1.66349	1.60618	1.536	1.45238	1.35475	1.24253	1.11514	0.972	0.812544	0.636192	0.442368	0.230496
0	0.004704	0.018432	0.040608	0.070656	0.108	0.152064	0.202272	0.258048	0.318816	0.384	0.453024	0.525312	0.600288	0.677376	0.756	0.835584	0.915552	0.995328	1.07434	1.152	1.22774	1.30099	1.37117	1.4377	1.5	1.5575	1.60963	1.65581	1.69546	1.728	1.75286	1.76947	1.77725	1.77562	1.764	1.74182	1.70851	1.66349	1.60618	1.536	1.45238	1.35475	1.24253	1.11514	0.972	0.812544	0.636192	0.442368	0.230496
0	0.004704	0.018432	0.040608	0.070656	0.108	0.152064	0.202272	0.258048	0.318816	0.384	0.453024	0.525312	0.600288	0.677376	0.756	0.835584	0.915552	0.995328	1.07434	1.152	1.22774	1.30099	1.37117	1.4377	1.5	1.5575	1.60963	1.65581	1.69546	1.728	1.75286	1.76947	1.77725	1.77562	1.764	1.74182	1.70851	1.66349	1.60618	1.536	1.45238	1.35475	1.24253	1.11514	0.972	0.812544	0.636192	0.442368	0.230496
0	0.004704	0.018432	0.040608	0.070656	0.108	0.152064	0.202272	0.258048	0.318816	0.384	0.453024	0.525312	0.600288	0.677376	0.756	0.835584	0.915552	0.995328	1.07434	1.152	1.22774	1.30099	1.37117	1.4377	1.5	1.5575	1.60963	1.65581	1.69546	1.728	1.75286	1.76947	1.77725	1.77562	1.764	1.74182	1.70851	1.66349	1.60618	1.536	1.45238	1.35475	1.24253	1.11514	0.972	0.812544	0.636192	0.442368	0.230496
0	0.004704	0.018432	0.040608	0.070656	0.108	0.152064	0.202272	0.258048	0.318816	0.384	0.453024	0.525312	0.600288	0.677376	0.756	0.835584	0.915552	0.995328	1.07434	1.152	1.22774	1.30099	1.37117	1.4377	1.5	1.5575	1.60963	1.65581	1.69546	1.728	1.75286	1.76947	1.77725	1.77562	1.764	1.74182	1.70851	1.66349	1.60618	1.536	1.45238	1.35475	1.24253	1.11514	0.972	0.812544	0.636192	0.442368	0.230496
0	0.004704	0.018432	0.040608	0.070656	0.108	0.152064	0.202272	0.258048	0.318816	0.384	0.453024	0.525312	0.600288	0.677376	0.756	0.835584	0.915552	0.995328	1.07434	1.152	1.22774	1.30099	1.37117	1.4377	1.5	1.5575	1.60963	1.65581	1.69546	1.728	1.75286	1.76947	1.77725	1.77562	1.764	1.74182	1.70851	1.66349	1.60618	1.536	1.45238	1.35475	1.24253	1.11514	0.972	0.812544	0.636192	0.442368	0.230496
0	0.004704	0.018432	0.040608	0.070656	0.108	0.152064	0.202272	0.258048	0.318816	0.384	0.453024	0.525312	0.600288	0.677376	0.756	0.835584	0.915552	0.995328	1.07434	1.152	1.22774	1.30099	1.37117	1.4377	1.5	1.5575	1.60963	1.65581	1.69546	1.728	1.75286	1.76947	1.77725	1.77562	1.764	1.74182	1.70851	1.66349	1.60618	1.536	1.45238	1.35475	1.24253	1.11514	0.972	0.812544	0.636192	0.442368	0.230496
0	0.004704	0.018432	0.040608	0.070656	0.108	0.152064	0.202272	0.258048	0.318816	0.384	0.453024	0.525312	0.600288	0.677376	0.756	0.835584	0.915552	0.995328	1.07434	1.152	1.22774	1.30099	1.37117	1.4377	1.5	1.5575	1.60963	1.65581	1.69546	1.728	1.75286	1.76947	1.77725	1.77562	1.764	1.74182	1.70851	1.66349	1.60618	1.536	1.45238	1.35475	1.24253	1.11514	0.972	0.812544	0.636192	0.442368	0.230496
0	0.004704	0.018432	0.040608	0.070656	0.108	0.152064	0.202272	0.258048	0.318816	0.384	0.453024	0.525312	0.600288	0.677376	0.756	0.835584	0.915552	0.995328	1.07434	1.152	1.22774	1.30099	1.37117	1.4377	1.5	1.5575	1.60963	1.65581	1.69546	1.728	1.75286	1.76947	1.77725	1.77562	1.764	1.74182	1.70851	1.66349	1.60618	1.536	1.45238	1.35475	1.24253	1.11514	0.972	0.812544	0.636192	0.442368	0.230496
0	0.004704	0.018432	0.040608	0.070656	0.108	0.152064	0.202272	0.258048	0.318816	0.384	0.453024	0.525312	0.600288	0.677376	0.756	0.835584	0.915552	0.995328	1.07434	1.152	1.22774	1.30099	1.37117	1.4377	1.5	1.5575	1.60963	1.65581	1.69546	1.728	1.75286	1.76947	1.77725	1.77562	1.764	1.74182	1.70851	1.66349	1.60618	1.536	1.45238	1.35475	1.24253	1.11514	0.972	0.812544	0.636192	0.442368	0.230496
0	0.004704	0.018432	0.040608	0.070656	0.108	0.152064	0.202272	0.258048	0.318816	0.384	0.453024	0.525312	0.600288	0.677376	0.756	0.835584	0.915552	0.995328	1.07434	1.152	1.22774	1.30099	1.37117	1.4377	1.5	1.5575	1.60963	1.65581	1.69546	1.728	1.75286	1.76947	1.77725	1.77562	1.764	1.74182	1.70851	1.66349	1.60618	1.536	1.45238	1.35475	1.24253	1.11514	0.972	0.812544	0.636192	0.442368	0.230496
0	0.004704	0.018432	0.040608	0.070656	0.108	0.152064	0.202272	0.258048	0.318816	0.384	0.453024	0.525312	0.600288	0.677376	0.756	0.835584	0.915552	0.995328	1.07434	1.152	1.22774	1.30099	1.37117	1.4377	1.5	1.5575	1.60963	1.65581	1.69546	1.728	1.75286	1.76947	1.77725	1.77562	1.764	1.74182	1.70851	1.66349	1.60618	1.536	1.45238	1.35475	1.24253	1.11514	0.972	0.812544	0.636192	0.442368	0.230496
0	0.004704	0.018432	0.040608	0.070656	0.108	0.152064	0.202272	0.258048	0.318816	0.384	0.453024	0.525312	0.600288	0.677376	0.756	0.835584	0.915552	0.995328	1.07434	1.152	1.22774	1.30099	1.37117	1.4377	1.5	1.5575	1.60963	1.65581	1.69546	1.728	1.75286	1.76947	1.77725	1.77562	1.764	1.74182	1.70851	1.66349	1.60618	1.536	1.45238	1.35475	1.24253	1.11514	0.972	0.812544	0.636192	0.442368	0.230496
0	0.004704	0.018432	0.040608	0.070656	0.108	0.152064	0.202272	0.258048	0.318816	0.384	0.453024	0.525312	0.600288	0.677376	0.756	0.835584	0.915552	0.995328	1.07434	1.152	1.22774	1.30099	1.37117	1.4377	1.5	1.5575	1.60963	1.65581	1.69546	1.728	1.75286	1.76947	1.77725	1.77562	1.764	1.74182	1.70851	1.66349	1.60618	1.536	1.45238	1.35475	1.24253	1.11514	0.972	0.812544	0.636192	0.442368	0.230496
0	0.004704	0.018432	0.040608	0.070656	0.108	0.152064	0.202272	0.258048	0.318816	0.384	0.453024	0.525312	0.600288	0.677376	0.756	0.835584	0.915552	0.995328	1.07434	1.152	1.22774	1.30099	1.37117	1.4377	1.5	1.5575	1.60963	1.65581	1.69546	1.728	1.75286	1.76947	1.77725	1.77562	1.764	1.74182	1.70851	1.66349	1.60618	1.536	1.45238	1.35475	1.24253	1.11514	0.972	0.812544	0.636192	0.442368	0.230496
0	0.004704	0.018432	0.040608	0.070656	0.108	0.152064	0.202272	0.258048	0.318816	0.384	0.453024	0.525312	0.600288	0.677376	0.756	0.835584	0.915552	0.995328	1.07434	1.152	1.22774	1.30099	1.37117	1.4377	1.5	1.5575	1.60963	1.65581	1.69546	1.728	1.75286	1.76947	1.77725	1.77562	1.764	1.74182	1.70851	1.66349	1.60618	1.536	1.45238	1.35475	1.24253	1.11514	0.972	0.812544	0.636192	0.442368	0.230496
0	0.004704	0.018432	0.040608	0.070656	0.108	0.152064	0.202272	0.258048	0.318816	0.384	0.453024	0.525312	0.600288	0.677376	0.756	0.835584	0.915552	0.995328	1.07434	1.152	1.22774	1.30099	1.37117	1.4377	1.5	1.5575	1.60963	1.65581	1.69546	1.728	1.75286	1.76947	1.77725	1.77562	1.764	1.74182	1.70851	1.66349	1.60618	1.536	1.45238	1.35475	1.24253	1.11514	0.972	0.812544	0.636192	0.442368	0.230496
0	0.004704	0.018432	0.040608	0.070656	0.108	0.152064	0.202272	0.258048	0.318816	0.384	0.453024	0.525312	0.600288	0.677376	0.756	0.835584	0.915552	0.995328	1.07434	1.152	1.22774	1.30099	1.37117	1.4377	1.5	1.5575	1.60963	1.65581	1.69546	1.728	1.75286	1.76947	1.77725	1.77562	1.764	1.74182	1.70851	1.66349	1.60618	1.536	1.45238	1.35475	1.24253	1.11514	0.972	0.812544	0.636192	0.442368	0.230496
0	0.004704	0.018432	0.040608	0.070656	0.108	0.152064	0.202272	0.258048	0.318816	0.384	0.453024	0.525312	0.600288	0.677376	0.756	0.835584	0.915552	0.995328	1.07434	1.152	1.22774	1.30099	1.37117	1.4377	1.5	1.5575	1.60963	1.65581	1.69546	1.728	1.75286	1.76947	1.77725	1.77562	1.764	1.74182	1.70851	1.66349	1.60618	1.536	1.45238	1.35475	1.24253	1.11514	0.972	0.812544	0.636192	0.442368	0.230496
0	0.004704	0.018432	0.040608	0.070656	0.108	0.152064	0.202272	0.258048	0.318816	0.384	0.453024	0.525312	0.600288	0.677376	0.756	0.835584	0.915552	0.995328	1.07434	1.152	1.22774	1.30099	1.37117	1.4377	1.5	1.5575	1.60963	1.65581	1.69546	1.728	1.75286	1.76947	1.77725	1.77562	1.764	1.74182	1.70851	1.66349	1.60618	1.536	1.45238	1.35475	1.24253	1.11514	0.972	0.812544	0.636192	0.442368	0.230496
0	0.004704	0.018432	0.040608	0.070656	0.108	0.152064	0.202272	0.258048	0.318816	0.384	0.453024	0.525312	0.600288	0.677376	0.756	0.835584	0.915552	0.995328	1.07434	1.152	1.22774	1.30099	1.37117	1.4377	1.5	1.5575	1.60963	1.65581	1.69546	1.728	1.75286	1.76947	1.77725	1.77562	1.764	1.74182	1.70851	1.66349	1.60618	1.536	1.45238	1.35475	1.24253	1.11514	0.972	0.812544	0.636192	0.442368	0.230496
0	0.004704	0.018432	0.040608	0.070656	0.108	0.152064	0.202272	0.258048	0.318816	0.384	0.453024	0.525312	0.600288	0.677376	0.756	0.835584	0.915552	0.995328	1.07434	1.152	1.22774	1.30099	1.37117	1.4377	1.5	1.5575	1.60963	1.65581	1.69546	1.728	1.75286	1.76947	1.77725	1.77562	1.764	1.74182	1.70851	1.66349	1.60618	1.536	1.45238	1.35475	1.24253	1.11514	0.972	0.812544	0.636192	0.442368	0.230496
0	0.004704	0.018432	0.040608	0.070656	0.108	0.152064	0.202272	0.258048	0.318816	0.384	0.453024	0.525312	0.600288	0.677376	0.756	0.835584	0.915552	0.995328	1.07434	1.152	1.22774	1.30099	1.37117	1.4377	1.5	1.5575	1.60963	1.65581	1.69546	1.728	1.75286	1.76947	1.77725	1.77562	1.764	1.74182	1.70851	1.66349	1.60618	1.536	1.45238	1.35475	1.24253	1.11514	0.972	0.812544	0.636192	0.442368	0.230496
0	0.004704	0.018432	0.040608	0.070656	0.108	0.152064	0.202272	0.258048	0.318816	0.384	0.453024	0.525312	0.600288	0.677376	0.756	0.835584	0.915552	0.995328	1.07434	1.152	1.22774	1.30099	1.37117	1.4377	1.5	1.5575	1.60963	1.65581	1.69546	1.728	1.75286	1.76947	1.77725	1.77562	1.764	1.74182	1.70851	1.66349	1.60618	1.536	1.45238	1.35475	1.24253	1.11514	0.972	0.812544	0.636192	0.442368	0.230496
0	0.004704	0.018432	0.040608	0.070656	0.108	0.152064	0.202272	0.258048	0.318816	0.384	0.453024	0.525312	0.600288	0.677376	0.756	0.835584	0.915552	0.995328	1.07434	1.152	1.22774	1.30099	1.37117	1.4377	1.5	1.5575	1.60963	1.65581	1.69546	1.728	1.75286	1.76947	1.77725	1.77562	1.764	1.74182	1.70851	1.66349	1.60618	1.536	1.45238	1.35475	1.24253	1.11514	0.972	0.812544	0.636192	0.442368	0.230496
0	0.004704	0.018432	0.040608	0.070656	0.108	0.152064	0.202272	0.258048	0.318816	0.384	0.453024	0.525312	0.600288	0.677376	0.756	0.835584	0.915552	0.995328	1.07434	1.152	1.22774	1.30099	1.37117	1.4377	1.5	1.5575	1.60963	1.65581	1.69546	1.728	1.75286	1.76947	1.77725	1.77562	1.764	1.74182	1.70851	1.66349	1.60618	1.536	1.45238	1.35475	1.24253	1.11514	0.972	0.812544	0.636192	0.442368	0.230496
0	0.004704	0.018432	0.040608	0.070656	0.108	0.152064	0.202272	0.258048	0.318816	0.384	0.453024	0.525312	0.600288	0.677376	0.756	0.835584	0.915552	0.995328	1.07434	1.152	1.22774	1.30099	1.37117	1.4377	1.5	1.5575	1.60963	1.65581	1.69546	1.728	1.75286	1.76947	1.77725	1.77562	1.764	1.74182	1.70851	1.66349	1.60618	1.536	1.45238	1.35475	1.24253	1.11514	0.972	0.812544	0.636192	0.442368	0.230496
0	0.004704	0.018432	0.040608	0.070656	0.108	0.152064	0.202272	0.258048	0.318816	0.384	0.453024	0.525312	0.600288	0.677376	0.756	0.835584	0.915552	0.995328	1.07434	1.152	1.22774	1.30099	1.37117	1.4377	1.5	1.5575	1.60963	1.65581	1.69546	1.728	1.75286	1.76947	1.77725	1.77562	1.764	1.74182	1.70851	1.66349	1.60618	1.536	1.45238	1.35475	1.24253	1.11514	0.972	0.812544	0.636192	0.442368	0.230496
0	0.004704	0.018432	0.040608	0.070656	0.108	0.152064	0.202272	0.258048	0.318816	0.384	0.453024	0.525312	0.600288	0.677376	0.756	0.835584	0.915552	0.995328	1.07434	1.152	1.22774	1.30099	1.37117	1.4377	1.5	1.5575	1.60963	1.65581	1.69546	1.728	1.75286	1.76947	1.77725	1.77562	1.764	1.74182	1.70851	1.66349	1.60618	1.536	1.45238	1.35475	1.24253	1.11514	0.972	0.812544	0.636192	0.442368	0.230496
0	0.004704	0.018432	0.040608	0.070656	0.108	0.152064	0.202272	0.258048	0.318816	0.384	0.453024	0.525312	0.600288	0.677376	0.756	0.835584	0.915552	0.995328	1.07434	1.152	1.22774	1.30099	1.37117	1.4377	1.5	1.5575	1.60963	1.65581	1.69546	1.728	1.75286	1.76947	1.77725	1.77562	1.764	1.74182	1.70851	1.66349	1.60618	1.536	1.45238	1.35475	1.24253	1.11514	0.972	0.812544	0.636192	0.442368	0.230496
0	0.004704	0.018432	0.040608	0.070656	0.108	0.152064	0.202272	0.258048	0.318816	0.384	0.453024	0.525312	0.600288	0.677376	0.756	0.835584	0.915552	0.995328	1.07434	1.152	1.22774	1.30099	1.37117	1.4377	1.5	1.5575	1.60963	1.65581	1.69546	1.728	1.75286	1.76947	1.77725	1.77562	1.764	1.74182	1.70851	1.66349	1.60618	1.536	1.45238	1.35475	1.24253	1.11514	0.972	0.812544	0.636192	0.442368	0.230496
0	0.004704	0.018432	0.040608	0.070656	0.108	0.152064	0.202272	0.258048	0.318816	0.384	0.453024	0.525312	0.600288	0.677376	0.756	0.835584	0.915552	0.995328	1.07434	1.152	1.22774	1.30099	1.37117	1.4377	1.5	1.5575	1.60963	1.65581	1.69546	1.728	1.75286	1.76947	1.77725	1.77562	1.764	1.74182	1.70851	1.66349	1.60618	1.536	1.45238	1.35475	1.24253	1.11514	0.972	0.812544	0.636192	0.442368	0.230496
0	0.004704	0.018432	0.040608	0.070656	0.108	0.152064	0.202272	0.258048	0.318816	0.384	0.453024	0.525312	0.600288	0.677376	0.756	0.835584	0.915552	0.995328	1.07434	1.152	1.22774	1.30099	1.37117	1.4377	1.5	1.5575	1.60963	1.65581	1.69546	1.728	1.75286	1.76947	1.77725	1.77562	1.764	1.74182	1.70851	1.66349	1.60618	1.536	1.45238	1.35475	1.24253	1.11514	0.972	0.812544	0.636192	0.442368	0.230496
0	0.004704	0.018432	0.040608	0.070656	0.108	0.152064	0.202272	0.258048	0.318816	0.384	0.453024	0.525312	0.600288	0.677376	0.756	0.835584	0.915552	0.995328	1.07434	1.152	1.22774	1.30099	1.37117	1.4377	1.5	1.5575	1.60963	1.65581	1.69546	1.728	1.75286	1.76947	1.77725	1.77562	1.764	1.74182	1.70851	1.66349	1.60618	1.536	1.45238	1.35475	1.24253	1.11514	0.972	0.812544	0.636192	0.442368	0.230496
0	0.004704	0.018432	0.040608	0.070656	0.108	0.152064	0.202272	0.258048	0.318816	0.384	0.453024	0.525312	0.600288	0.677376	0.756	0.835584	0.915552	0.995328	1.07434	1.152	1.22774	1.30099	1.37117	1.4377	1.5	1.5575	1.60963	1.65581	1.69546	1.728	1.75286	1.76947	1.77725	1.77562	1.764	1.74182	1.70851	1.66349	1.60618	1.536	1.45238	1.35475	1.24253	1.11514	0.972	0.812544	0.636192	0.442368	0.230496
0	0.004704	0.018432	0.040608	0.070656	0.108	0.152064	0.202272	0.258048	0.318816	0.384	0.453024	0.525312	0.600288	0.677376	0.756	0.835584	0.915552	0.995328	1.07434	1.152	1.22774	1.30099	1.37117	1.4377	1.5	1.5575	1.60963	1.65581	1.69546	1.728	1.75286	1.76947	1.77725	1.77562	1.764	1.74182	1.70851	1.66349	1.60618	1.536	1.45238	1.35475	1.24253	1.11514	0.972	0.812544	0.636192	0.442368	0.230496
0	0.004704	0.018432	0.040608	0.070656	0.108	0.152064	0.202272	0.258048	0.318816	0.384	0.453024	0.525312	0.600288	0.677376	0.756	0.835584	0.915552	0.995328	1.07434	1.152	1.22774	1.30099	1.37117	1.4377	1.5	1.5575	1.60963	1.65581	1.69546	1.728	1.75286	1.76947	1.77725	1.77562	1.764	1.74182	1.70851	1.66349	1.60618	1.536	1.45238	1.35475	1.24253	1.11514	0.972	0.812544	0.636192	0.442368	0.230496
0	0.004704	0.018432	0.040608	0.070656	0.108	0.152064	0.202272	0.258048	0.318816	0.384	0.453024	0.525312	0.600288	0.677376	0.756	0.835584	0.915552	0.995328	1.07434	1.152	1.22774	1.30099	1.37117	1.4377	1.5	1.5575	1.60963	1.65581	1.69546	1.728	1.75286	1.76947	1.77725	1.77562	1.764	1.74182	1.70851	1.66349	1.60618	1.536	1.45238	1.35475	1.24253	1.11514	0.972	0.812544	0.636192	0.442368	0.230496
0	0.004704	0.018432	0.040608	0.070656	0.108	0.152064	0.202272	0.258048	0.318816	0.384	0.453024	0.525312	0.600288	0.677376	0.756	0.835584	0.915552	0.995328	1.07434	1.152	1.22774	1.30099	1.37117	1.4377	1.5	1.5575	1.60963	1.65581	1.69546	1.728	1.75286	1.76947	1.77725	1.77562	1.764	1.74182	1.70851	1.66349	1.60618	1.536	1.45238	1.35475	1.24253	1.11514	0.972	0.812544	0.636192	0.442368	0.230496
0	0.004704	0.018432	0.040608	0.070656	0.108	0.152064	0.202272	0.258048	0.318816	0.384	0.453024	0.525312	0.600288	0.677376	0.756	0.835584	0.915552	0.995328	1.07434	1.152	1.22774	1.30099	1.37117	1.4377	1.5	1.5575	1.60963	1.65581	1.69546	1.728	1.75286	1.76947	1.77725	1.77562	1.764	1.74182	1.70851	1.66349	1.60618	1.536	1.45238	1.35475	1.24253	1.11514	0.972	0.812544	0.636192	0.442368	0.230496
0	0.004704	0.018432	0.040608	0.070656	0.108	0.152064	0.202272	0.258048	0.318816	0.384	0.453024	0.525312	0.600288	0.677376	0.756	0.835584	0.915552	0.995328	1.07434	1.152	1.22774	1.30099	1.37117	1.4377	1.5	1.5575	1.60963	1.65581	1.69546	1.728	1.75286	1.76947	1.77725	1.77562	1.764	1.74182	1.70851	1.66349	1.60618	1.536	1.45238	1.35475	1.24253	1.11514	0.972	0.812544	0.636192	0.442368	0.230496
0	0.004704	0.018432	0.040608	0.070656	0.108	0.152064	0.202272	0.258048	0.318816	0.384	0.453024	0.525312	0.600288	0.677376	0.756	0.835584	0.915552	0.995328	1.07434	1.152	1.22774	1.30099	1.37117	1.4377	1.5	1.5575	1.60963	1.65581	1.69546	1.728	1.75286	1.76947	1.77725	1.77562	1.764	1.74182	1.70851	1.66349	1.60618	1.536	1.45238	1.35475	1.24253	1.11514	0.972	0.812544	0.636192	0.442368	0.230496
0	0.004704	0.018432	0.040608	0.070656	0.108	0.152064	0.202272	0.258048	0.318816	0.384	0.453024	0.525312	0.600288	0.677376	0.756	0.835584	0.915552	0.995328	1.07434	1.152	1.22774	1.30099	1.37117	1.4377	1.5	1.5575	1.60963	1.65581	1.69546	1.728	1.75286	1.76947	1.77725	1.77562	1.764	1.74182	1.70851	1.66349	1.60618	1.536	1.45238	1.35475	1.24253	1.11514	0.972	0.812544	0.636192	0.442368	0.230496
0	0.004704	0.018432	0.040608	0.070656	0.108	0.152064	0.202272	0.258048	0.318816	0.384	0.453024	0.525312	0.600288	0.677376	0.756	0.835584	0.915552	0.995328	1.07434	1.152	1.22774	1.30099	1.37117	1.4377	1.5	1.5575	1.60963	1.65581	1.69546	1.728	1.75286	1.76947	1.77725	1.77562	1.764	1.74182	1.70851	1.66349	1.60618	1.536	1.45238	1.35475	1.24253	1.11514	0.972	0.812544	0.636192	0.442368	0.230496
0	0.004704	0.018432	0.040608	0.070656	0.108	0.152064	0.202272	0.258048	0.318816	0.384	0.453024	0.525312	0.600288	0.677376	0.756	0.835584	0.915552	0.995328	1.07434	1.152	1.22774	1.30099	1.37117	1.4377	1.5	1.5575	1.60963	1.65581	1.69546	1.728	1.75286	1.76947	1.77725	1.77562	1.764	1.74182	1.70851	1.66349	1.60618	1.536	1.45238	1.35475	1.24253	1.11514	0.972	0.812544	0.636192	0.442368	0.230496
0	0.004704	0.018432	0.040608	0.070656	0.108	0.152064	0.202272	0.258048	0.318816	0.384	0.453024	0.525312	0.600288	0.677376	0.756	0.835584	0.915552	0.995328	1.07434	1.152	1.22774	1.30099	1.37117	1.4377	1.5	1.5575	1.60963	1.65581	1.69546	1.728	1.75286	1.76947	1.77725	1.77562	1.764	1.74182	1.70851	1.66349	1.60618	1.536	1.45238	1.35475	1.24253	1.11514	0.972	0.812544	0.636192	0.442368	0.230496
0	0.004704	0.018432	0.040608	0.070656	0.108	0.152064	0.202272	0.258048	0.318816	0.384	0.453024	0.525312	0.600288	0.677376	0.756	0.835584	0.915552	0.995328	1.07434	1.152	1.22774	1.30099	1.37117	1.4377	1.5	1.5575	1.60963	1.65581	1.69546	1.728	1.75286	1.76947	1.77725	1.77562	1.764	1.74182	1.70851	1.66349	1.60618	1.536	1.45238	1.35475	1.24253	1.11514	0.972	0.812544	0.636192	0.442368	0.230496
0	0.004704	0.018432	0.040608	0.070656	0.108	0.152064	0.202272	0.258048	0.318816	0.384	0.453024	0.525312	0.600288	0.677376	0.756	0.835584	0.915552	0.995328	1.07434	1.152	1.22774	1.30099	1.37117	1.4377	1.5	1.5575	1.60963	1.65581	1.69546	1.728	1.75286	1.76947	1.77725	1.77562	1.764	1.74182	1.70851	1.66349	1.60618	1.536	1.45238	1.35475	1.24253	1.11514	0.972	0.812544	0.636192	0.442368	0.230496
0	0.004704	0.018432	0.040608	0.070656	0.108	0.152064	0.202272	0.258048	0.318816	0.384	0.453024	0.525312	0.600288	0.677376	0.756	0.835584	0.915552	0.995328	1.07434	1.152	1.22774	1.30099	1.37117	1.4377	1.5	1.5575	1.60963	1.65581	1.69546	1.728	1.75286	1.76947	1.77725	1.77562	1.764	1.74182	1.70851	1.66349	1.60618	1.536	1.45238	1.35475	1.24253	1.11514	0.972	0.812544	0.636192	0.442368	0.230496
0	0.004704	0.018432	0.040608	0.070656	0.108	0.152064	0.202272	0.258048	0.318816	0.384	0.453024	0.525312	0.600288	0.677376	0.756	0.835584	0.915552	0.995328	1.07434	1.152	1.22774	1.30099	1.37117	1.4377	1.5	1.5575	1.60963	1.65581	1.69546	1.728	1.75286	1.76947	1.77725	1.77562	1.764	1.74182	1.70851	1.66349	1.60618	1.536	1.45238	1.35475	1.24253	1.11514	0.972	0.812544	0.636192	0.442368	0.230496
0	0.004704	0.018432	0.040608	0.070656	0.108	0.152064	0.202272	0.258048	0.318816	0.384	0.453024	0.525312	0.600288	0.677376	0.756	0.835584	0.915552	0.995328	1.07434	1.152	1.22774	1.30099	1.37117	1.4377	1.5	1.5575	1.60963	1.65581	1.69546	1.728	1.75286	1.76947	1.77725	1.77562	1.764	1.74182	1.70851	1.66349	1.60618	1.536	1.45238	1.35475	1.24253	1.11514	0.972	0.812544	0.636192	0.442368	0.230496
0	0.004704	0.018432	0.040608	0.070656	0.108	0.152064	0.202272	0.258048	0.318816	0.384	0.453024	0.525312	0.600288	0.677376	0.756	0.835584	0.915552	0.995328	1.07434	1.152	1.22774	1.30099	1.37117	1.4377	1.5	1.5575	1.60963	1.65581	1.69546	1.728	1.75286	1.76947	1.77725	1.77562	1.764	1.74182	1.70851	1.66349	1.60618	1.536	1.45238	1.35475	1.24253	1.11514	0.972	0.812544	0.636192	0.442368	0.230496
0	0.004704	0.018432	0.040608	0.070656	0.108	0.152064	0.202272	0.258048	0.318816	0.384	0.453024	0.525312	0.600288	0.677376	0.756	0.835584	0.915552	0.995328	1.07434	1.152	1.22774	1.30099	1.37117	1.4377	1.5	1.5575	1.60963	1.65581	1.69546	1.728	1.75286	1.76947	1.77725	1.77562	1.764	1.74182	1.70851	1.66349	1.60618	1.536	1.45238	1.35475	1.24253	1.11514	0.972	0.812544	0.636192	0.442368	0.230496
0	0.004704	0.018432	0.040608	0.070656	0.108	0.152064	0.202272	0.258048	0.318816	0.384	0.453024	0.525312	0.600288	0.677376	0.756	0.835584	0.915552	0.995328	1.07434	1.152	1.22774	1.30099	1.37117	1.4377	1.5	1.5575	1.60963	1.65581	1.69546	1.728	1.75286	1.76947	1.77725	1.77562	1.764	1.74182	1.70851	1.66349	1.60618	1.536	1.45238	1.35475	1.24253	1.11514	0.972	0.812544	0.636192	0.442368	0.230496
0	0.004704	0.018432	0.040608	0.070656	0.108	0.152064	0.202272	0.258048	0.318816	0.384	0.453024	0.525312	0.600288	0.677376	0.756	0.835584	0.915552	0.995328	1.07434	1.152	1.22774	1.30099	1.37117	1.4377	1.5	1.5575	1.60963	1.65581	1.69546	1.728	1.75286	1.76947	1.77725	1.77562	1.764	1.74182	1.70851	1.66349	1.60618	1.536	1.45238	1.35475	1.24253	1.11514	0.972	0.812544	0.636192	0.442368	0.230496
0	0.004704	0.018432	0.040608	0.070656	0.108	0.152064	0.202272	0.258048	0.318816	0.384	0.453024	0.525312	0.600288	0.677376	0.756	0.835584	0.915552	0.995328	1.07434	1.152	1.22774	1.30099	1.37117	1.4377	1.5	1.5575	1.60963	1.65581	1.69546	1.728	1.75286	1.76947	1.77725	1.77562	1.764	1.74182	1.70851	1.66349	1.60618	1.536	1.45238	1.35475	1.24253	1.11514	0.972	0.812544	0.636192	0.442368	0.230496
0	0.004704	0.018432	0.040608	0.070656	0.108	0.152064	0.202272	0.258048	0.318816	0.384	0.453024	0.525312	0.600288	0.677376	0.756	0.835584	0.915552	0.995328	1.07434	1.152	1.22774	1.30099	1.37117	1.4377	1.5	1.5575	1.60963	1.65581	1.69546	1.728	1.75286	1.76947	1.77725	1.77562	1.764	1.74182	1.70851	1.66349	1.60618	1.536	1.45238	1.35475	1.24253	1.11514	0.972	0.812544	0.636192	0.442368	0.230496
0	0.004704	0.018432	0.040608	0.070656	0.108	0.152064	0.202272	0.258048	0.318816	0.384	0.453024	0.525312	0.600288	0.677376	0.756	0.835584	0.915552	0.995328	1.07434	1.152	1.22774	1.30099	1.37117	1.4377	1.5	1.5575	1.60963	1.65581	1.69546	1.728	1.75286	1.76947	1.77725	1.77562	1.764	1.74182	1.70851	1.66349	1.60618	1.536	1.45238	1.35475	1.24253	1.11514	0.972	0.812544	0.636192	0.442368	0.230496
0	0.004704	0.018432	0.040608	0.070656	0.108	0.152064	0.202272	0.258048	0.318816	0.384	0.453024	0.525312	0.600288	0.677376	0.756	0.835584	0.915552	0.995328	1.07434	1.152	1.22774	1.30099	1.37117	1.4377	1.5	1.5575	1.60963	1.65581	1.69546	1.728	1.75286	1.76947	1.77725	1.77562	1.764	1.74182	1.70851	1.66349	1.60618	1.536	1.45238	1.35475	1.24253	1.11514	0.972	0.812544	0.636192	0.442368	0.230496
0	0.004704	0.018432	0.040608	0.070656	0.108	0.152064	0.202272	0.258048	0.318816	0.384	0.453024	0.525312	0.600288	0.677376	0.756	0.835584	0.915552	0.995328	1.07434	1.152	1.22774	1.30099	1.37117	1.4377	1.5	1.5575	1.60963	1.65581	1.69546	1.728	1.75286	1.76947	1.77725	1.77562	1.764	1.74182	1.70851	1.66349	1.60618	1.536	1.45238	1.35475	1.24253	1.11514	0.972	0.812544	0.636192	0.442368	0.230496
0	0.004704	0.018432	0.040608	0.070656	0.108	0.152064	0.202272	0.258048	0.318816	0.384	0.453024	0.525312	0.600288	0.677376	0.756	0.835584	0.915552	0.995328	1.07434	1.152	1.22774	1.30099	1.37117	1.4377	1.5	1.5575	1.60963	1.65581	1.69546	1.728	1.75286	1.76947	1.77725	1.77562	1.764	1.74182	1.70851	1.66349	1.60618	1.536	1.45238	1.35475	1.24253	1.11514	0.972	0.812544	0.636192	0.442368	0.230496
0	0.004704	0.018432	0.040608	0.070656	0.108	0.152064	0.202272	0.258048	0.318816	0.384	0.453024	0.525312	0.600288	0.677376	0.756	0.835584	0.915552	0.995328	1.07434	1.152	1.22774	1.30099	1.37117	1.4377	1.5	1.5575	1.60963	1.65581	1.69546	1.728	1.75286	1.76947	1.77725	1.77562	1.764	1.74182	1.70851	1.66349	1.60618	1.536	1.45238	1.35475	1.24253	1.11514	0.972	0.812544	0.636192	0.442368	0.230496
0	0.004704	0.018432	0.040608	0.070656	0.108	0.152064	0.202272	0.258048	0.318816	0.384	0.453024	0.525312	0.600288	0.677376	0.756	0.835584	0.915552	0.995328	1.07434	1.152	1.22774	1.30099	1.37117	1.4377	1.5	1.5575	1.60963	1.65581	1.69546	1.728	1.75286	1.76947	1.77725	1.77562	1.764	1.74182	1.70851	1.66349	1.60618	1.536	1.45238	1.35475	1.24253	1.11514	0.972	0.812544	0.636192	0.442368	0.230496
0	0.004704	0.018432	0.040608	0.070656	0.108	0.152064	0.202272	0.258048	0.318816	0.384	0.453024	0.525312	0.600288	0.677376	0.756	0.835584	0.915552	0.995328	1.07434	1.152	1.22774	1.30099	1.37117	1.4377	1.5	1.5575	1.60963	1.65581	1.69546	1.728	1.75286	1.76947	1.77725	1.77562	1.764	1.74182	1.70851	1.66349	1.60618	1.536	1.45238	1.35475	1.24253	1.11514	0.972	0.812544	0.636192	0.442368	0.230496
0	0.004704	0.018432	0.040608	0.070656	0.108	0.152064	0.202272	0.258048	0.318816	0.384	0.453024	0.525312	0.600288	0.677376	0.756	0.835584	0.915552	0.995328	1.07434	1.152	1.22774	1.30099	1.37117	1.4377	1.5	1.5575	1.60963	1.65581	1.69546	1.728	1.75286	1.76947	1.77725	1.77562	1.764	1.74182	1.70851	1.66349	1.60618	1.536	1.45238	1.35475	1.24253	1.11514	0.972	0.812544	0.636192	0.442368	0.230496
0	0.004704	0.018432	0.040608	0.070656	0.108	0.152064	0.202272	0.258048	0.318816	0.384	0.453024	0.525312	0.600288	0.677376	0.756	0.835584	0.915552	0.995328	1.07434	1.152	1.22774	1.30099	1.37117	1.4377	1.5	1.5575	1.60963	1.65581	1.69546	1.728	1.75286	1.76947	1.77725	1.77562	1.764	1.74182	1.70851	1.66349	1.60618	1.536	1.45238	1.35475	1.24253	1.11514	0.972	0.812544	0.636192	0.442368	0.230496
0	0.004704	0.018432	0.040608	0.070656	0.108	0.152064	0.202272	0.258048	0.318816	0.384	0.453024	0.525312	0.600288	0.677376	0.756	0.835584	0.915552	0.995328	1.07434	1.152	1.22774	1.30099	1.37117	1.4377	1.5	1.5575	1.60963	1.65581	1.69546	1.728	1.75286	1.76947	1.77725	1.77562	1.764	1.74182	1.70851	1.66349	1.60618	1.536	1.45238	1.35475	1.24253	1.11514	0.972	0.812544	0.636192	0.442368	0.230496
0	0.004704	0.018432	0.040608	0.070656	0.108	0.152064	0.202272	0.258048	0.318816	0.384	0.453024	0.525312	0.600288	0.677376	0.756	0.835584	0.915552	0.995328	1.07434	1.152	1.22774	1.30099	1.37117	1.4377	1.5	1.5575	1.60963	1.65581	1.69546	1.728	1.75286	1.76947	1.77725	1.77562	1.764	1.74182	1.70851	1.66349	1.60618	1.536	1.45238	1.35475	1.24253	1.11514	0.972	0.812544	0.636192	0.442368	0.230496
0	0.004704	0.018432	0.040608	0.070656	0.108	0.152064	0.202272	0.258048	0.318816	0.384	0.453024	0.525312	0.600288	0.677376	0.756	0.835584	0.915552	0.995328	1.07434	1.152	1.22774	1.30099	1.37117	1.4377	1.5	1.5575	1.60963	1.65581	1.69546	1.728	1.75286	1.76947	1.77725	1.77562	1.764	1.74182	1.70851	1.66349	1.60618	1.536	1.45238	1.35475	1.24253	1.11514	0.972	0.812544	0.636192	0.442368	0.230496
0	0.004704	0.018432	0.040608	0.070656	0.108	0.152064	0.202272	0.258048	0.318816	0.384	0.453024	0.525312	0.600288	0.677376	0.756	0.835584	0.915552	0.995328	1.07434	1.152	1.22774	1.30099	1.37117	1.4377	1.5	1.5575	1.60963	1.65581	1.69546	1.728	1.75286	1.76947	1.77725	1.77562	1.764	1.74182	1.70851	1.66349	1.60618	1.536	1.45238	1.35475	1.24253	1.11514	0.972	0.812544	0.636192	0.442368	0.230496
0	0.004704	0.018432	0.040608	0.070656	0.108	0.152064	0.202272	0.258048	0.318816	0.384	0.453024	0.525312	0.600288	0.677376	0.756	0.835584	0.915552	0.995328	1.07434	1.152	1.22774	1.30099	1.37117	1.4377	1.5	1.5575	1.60963	1.65581	1.69546	1.728	1.75286	1.76947	1.77725	1.77562	1.764	1.74182	1.70851	1.66349	1.60618	1.536	1.45238	1.35475	1.24253	1.11514	0.972	0.812544	0.636192	0.442368	0.230496
0	0.004704	0.018432	0.040608	0.070656	0.108	0.152064	0.202272	0.258048	0.318816	0.384	0.453024	0.525312	0.600288	0.677376	0.756	0.835584	0.915552	0.995328	1.07434	1.152	1.22774	1.30099	1.37117	1.4377	1.5	1.5575	1.60963	1.65581	1.69546	1.728	1.75286	1.76947	1.77725	1.77562	1.764	1.74182	1.70851	1.66349	1.60618	1.536	1.45238	1.35475	1.24253	1.11514	0.972	0.812544	0.636192	0.442368	0.230496
0	0.004704	0.018432	0.040608	0.070656	0.108	0.152064	0.202272	0.258048	0.318816	0.384	0.453024	0.525312	0.600288	0.677376	0.756	0.835584	0.915552	0.995328	1.07434	1.152	1.22774	1.30099	1.37117	1.4377	1.5	1.5575	1.60963	1.65581	1.69546	1.728	1.75286	1.76947	1.77725	1.77562	1.764	1.74182	1.70851	1.66349	1.60618	1.536	1.45238	1.35475	1.24253	1.11514	0.972	0.812544	0.636192	0.442368	0.230496
0	0.004704	0.018432	0.040608	0.070656	0.108	0.152064	0.202272	0.258048	0.318816	0.384	0.453024	0.525312	0.600288	0.677376	0.756	0.835584	0.915552	0.995328	1.07434	1.152	1.22774	1.30099	1.37117	1.4377	1.5	1.5575	1.60963	1.65581	1.69546	1.728	1.75286	1.76947	1.77725	1.77562	1.764	1.74182	1.70851	1.66349	1.60618	1.536	1.45238	1.35475	1.24253	1.11514	0.972	0.812544	0.636192	0.442368	0.230496
0	0.004704	0.018432	0.040608	0.070656	0.108	0.152064	0.202272	0.258048	0.318816	0.384	0.453024	0.525312	0.600288	0.677376	0.756	0.835584	0.915552	0.995328	1.07434	1.152	1.22774	1.30099	1.37117	1.4377	1.5	1.5575	1.60963	1.65581	1.69546	1.728	1.75286	1.76947	1.77725	1.77562	1.764	1.74182	1.70851	1.66349	1.60618	1.536	1.45238	1.35475	1.24253	1.11514	0.972	0.812544	0.636192	0.442368	0.230496
0	0.004704	0.018432	0.040608	0.070656	0.108	0.152064	0.202272	0.258048	0.318816	0.384	0.453024	0.525312	0.600288	0.677376	0.756	0.835584	0.915552	0.995328	1.07434	1.152	1.22774	1.30099	1.37117	1.4377	1.5	1.5575	1.60963	1.65581	1.69546	1.728	1.75286	1.76947	1.77725	1.77562	1.764	1.74182	1.70851	1.66349	1.60618	1.536	1.45238	1.35475	1.24253	1.11514	0.972	0.812544	0.636192	0.442368	0.230496
0	0.004704	0.018432	0.040608	0.070656	0.108	0.152064	0.202272	0.258048	0.318816	0.384	0.453024	0.525312	0.600288	0.677376	0.756	0.835584	0.915552	0.995328	1.07434	1.152	1.22774	1.30099	1.37117	1.4377	1.5	1.5575	1.60963	1.65581	1.69546	1.728	1.75286	1.76947	1.77725	1.77562	1.764	1.74182	1.70851	1.66349	1.60618	1.536	1.45238	1.35475	1.24253	1.11514	0.972	0.812544	0.636192	0.442368	0.230496
0	0.004704	0.018432	0.040608	0.070656	0.108	0.152064	0.202272	0.258048	0.318816	0.384	0.453024	0.525312	0.600288	0.677376	0.756	0.835584	0.915552	0.995328	1.07434	1.152	1.22774	1.30099	1.37117	1.4377	1.5	1.5575	1.60963	1.65581	1.69546	1.728	1.75286	1.76947	1.77725	1.77562	1.764	1.74182	1.70851	1.66349	1.60618	1.536	1.45238	1.35475	1.24253	1.11514	0.972	0.812544	0.636192	0.442368	0.230496
0	0.004704	0.018432	0.040608	0.070656	0.108	0.152064	0.202272	0.258048	0.318816	0.384	0.453024	0.525312	0.600288	0.677376	0.756	0.835584	0.915552	0.995328	1.07434	1.152	1.22774	1.30099	1.37117	1.4377	1.5	1.5575	1.60963	1.65581	1.69546	1.728	1.75286	1.76947	1.77725	1.77562	1.764	1.74182	1.70851	1.66349	1.60618	1.536	1.45238	1.35475	1.24253	1.11514	0.972	0.812544	0.636192	0.442368	0.230496
0	0.004704	0.018432	0.040608	0.070656	0.108	0.152064	0.202272	0.258048	0.318816	0.384	0.453024	0.525312	0.600288	0.677376	0.756	0.835584	0.915552	0.995328	1.07434	1.152	1.22774	1.30099	1.37117	1.4377	1.5	1.5575	1.60963	1.65581	1.69546	1.728	1.75286	1.76947	1.77725	1.77562	1.764	1.74182	1.70851	1.66349	1.60618	1.536	1.45238	1.35475	1.24253	1.11514	0.972	0.812544	0.636192	0.442368	0.230496
0	0.004704	0.018432	0.040608	0.070656	0.108	0.152064	0.202272	0.258048	0.318816	0.384	0.453024	0.525312	0.600288	0.677376	0.756	0.835584	0.915552	0.995328	1.07434	1.152	1.22774	1.30099	1.37117	1.4377	1.5	1.5575	1.60963	1.65581	1.69546	1.728	1.75286	1.76947	1.77725	1.77562	1.764	1.74182	1.70851	1.66349	1.60618	1.536	1.45238	1.35475	1.24253	1.11514	0.972	0.812544	0.636192	0.442368	0.230496
0	0.004704	0.018432	0.040608	0.070656	0.108	0.152064	0.202272	0.258048	0.318816	0.384	0.453024	0.525312	0.600288	0.677376	0.756	0.835584	0.915552	0.995328	1.07434	1.152	1.22774	1.30099	1.37117	1.4377	1.5	1.5575	1.60963	1.65581	1.69546	1.728	1.75286	1.76947	1.77725	1.77562	1.764	1.74182	1.70851	1.66349	1.60618	1.536	1.45238	1.35475	1.24253	1.11514	0.972	0.812544	0.636192	0.442368	0.230496
0	0.004704	0.018432	0.040608	0.070656	0.108	0.152064	0.202272	0.258048	0.318816	0.384	0.453024	0.525312	0.600288	0.677376	0.756	0.835584	0.915552	0.995328	1.07434	1.152	1.22774	1.30099	1.37117	1.4377	1.5	1.5575	1.60963	1.65581	1.69546	1.728	1.75286	1.76947	1.77725	1.77562	1.764	1.74182	1.70851	1.66349	1.60618	1.536	1.45238	1.35475	1.24253	1.11514	0.972	0.812544	0.636192	0.442368	0.230496
0	0.004704	0.018432	0.040608	0.070656	0.108	0.152064	0.202272	0.258048	0.318816	0.384	0.453024	0.525312	0.600288	0.677376	0.756	0.835584	0.915552	0.995328	1.07434	1.152	1.22774	1.30099	1.37117	1.4377	1.5	1.5575	1.60963	1.65581	1.69546	1.728	1.75286	1.76947	1.77725	1.77562	1.764	1.74182	1.70851	1.66349	1.60618	1.536	1.45238	1.35475	1.24253	1.11514	0.972	0.812544	0.636192	0.442368	0.230496
0	0.004704	0.018432	0.040608	0.070656	0.108	0.152064	0.202272	0.258048	0.318816	0.384	0.453024	0.525312	0.600288	0.677376	0.756	0.835584	0.915552	0.995328	1.07434	1.152	1.22774	1.30099	1.37117	1.4377	1.5	1.5575	1.60963	1.65581	1.69546	1.728	1.75286	1.76947	1.77725	1.77562	1.764	1.74182	1.70851	1.66349	1.60618	1.536	1.45238	1.35475	1.24253	1.11514	0.972	0.812544	0.636192	0.442368	0.230496
0	0.004704	0.018432	0.040608	0.070656	0.108	0.152064	0.202272	0.258048	0.318816	0.384	0.453024	0.525312	0.600288	0.677376	0.756	0.835584	0.915552	0.995328	1.07434	1.152	1.22774	1.30099	1.37117	1.4377	1.5	1.5575	1.60963	1.65581	1.69546	1.728	1.75286	1.76947	1.77725	1.77562	1.764	1.74182	1.70851	1.66349	1.60618	1.536	1.45238	1.35475	1.24253	1.11514	0.972	0.812544	0.636192	0.442368	0.230496
0	0.004704	0.018432	0.040608	0.070656	0.108	0.152064	0.202272	0.258048	0.318816	0.384	0.453024	0.525312	0.600288	0.677376	0.756	0.835584	0.915552	0.995328	1.07434	1.152	1.22774	1.30099	1.37117	1.4377	1.5	1.5575	1.60963	1.65581	1.69546	1.728	1.75286	1.76947	1.77725	1.77562	1.764	1.74182	1.70851	1.66349	1.60618	1.536	1.45238	1.35475	1.24253	1.11514	0.972	0.812544	0.636192	0.442368	0.230496
0	0.004704	0.018432	0.040608	0.070656	0.108	0.152064	0.202272	0.258048	0.318816	0.384	0.453024	0.525312	0.600288	0.677376	0.756	0.835584	0.915552	0.995328	1.07434	1.152	1.22774	1.30099	1.37117	1.4377	1.5	1.5575	1.60963	1.65581	1.69546	1.728	1.75286	1.76947	1.77725	1.77562	1.764	1.74182	1.70851	1.66349	1.60618	1.536	1.45238	1.35475	1.24253	1.11514	0.972	0.812544	0.636192	0.442368	0.230496
0	0.004704	0.018432	0.040608	0.070656	0.108	0.152064	0.202272	0.258048	0.318816	0.384	0.453024	0.525312	0.600288	0.677376	0.756	0.835584	0.915552	0.995328	1.07434	1.152	1.22774	1.30099	1.37117	1.4377	1.5	1.5575	1.60963	1.65581	1.69546	1.728	1.75286	1.76947	1.77725	1.77562	1.764	1.74182	1.70851	1.66349	1.60618	1.536	1.45238	1.35475	1.24253	1.11514	0.972	0.812544	0.636192	0.442368	0.230496
0	0.004704	0.018432	0.040608	0.070656	0.108	0.152064	0.202272	0.258048	0.318816	0.384	0.453024	0.525312	0.600288	0.677376	0.756	0.835584	0.915552	0.995328	1.07434	1.152	1.22774	1.30099	1.37117	1.4377	1.5	1.5575	1.60963	1.65581	1.69546	1.728	1.75286	1.76947	1.77725	1.77562	1.764	1.74182	1.70851	1.66349	1.60618	1.536	1.45238	1.35475	1.24253	1.11514	0.972	0.812544	0.636192	0.442368	0.230496
0	0.004704	0.018432	0.040608	0.070656	0.108	0.152064	0.202272	0.258048	0.318816	0.384	0.453024	0.525312	0.600288	0.677376	0.756	0.835584	0.915552	0.995328	1.07434	1.152	1.22774	1.30099	1.37117	1.4377	1.5	1.5575	1.60963	1.65581	1.69546	1.728	1.75286	1.76947	1.77725	1.77562	1.764	1.74182	1.70851	1.66349	1.60618	1.536	1.45238	1.35475	1.24253	1.11514	0.972	0.812544	0.636192	0.442368	0.230496
0	0.004704	0.018432	0.040608	0.070656	0.108	0.152064	0.202272	0.258048	0.318816	0.384	0.453024	0.525312	0.600288	0.677376	0.756	0.835584	0.915552	0.995328	1.07434	1.152	1.22774	1.30099	1.37117	1.4377	1.5	1.5575	1.60963	1.65581	1.69546	1.728	1.75286	1.76947	1.77725	1.77562	1.764	1.74182	1.70851	1.66349	1.60618	1.536	1.45238	1.35475	1.24253	1.11514	0.972	0.812544	0.636192	0.442368	0.230496
0	0.004704	0.018432	0.040608	0.070656	0.108	0.152064	0.202272	0.258048	0.318816	0.384	0.453024	0.525312	0.600288	0.677376	0.756	0.835584	0.915552	0.995328	1.07434	1.152	1.22774	1.30099	1.37117	1.4377	1.5	1.5575	1.60963	1.65581	1.69546	1.728	1.75286	1.76947	1.77725	1.77562	1.764	1.74182	1.70851	1.66349	1.60618	1.536	1.45238	1.35475	1.24253	1.11514	0.972	0.812544	0.636192	0.442368	0.230496
0	0.004704	0.018432	0.040608	0.070656	0.108	0.152064	0.202272	0.258048	0.318816	0.384	0.453024	0.525312	0.600288	0.677376	0.756	0.835584	0.915552	0.995328	1.07434	1.152	1.22774	1.30099	1.37117	1.4377	1.5	1.5575	1.60963	1.65581	1.69546	1.728	1.75286	1.76947	1.77725	1.77562	1.764	1.74182	1.70851	1.66349	1.60618	1.536	1.45238	1.35475	1.24253	1.11514	0.972	0.812544	0.636192	0.442368	0.230496
0	0.004704	0.018432	0.040608	0.070656	0.108	0.152064	0.202272	0.258048	0.318816	0.384	0.453024	0.525312	0.600288	0.677376	0.756	0.835584	0.915552	0.995328	1.07434	1.152	1.22774	1.30099	1.37117	1.4377	1.5	1.5575	1.60963	1.65581	1.69546	1.728	1.75286	1.76947	1.77725	1.77562	1.764	1.74182	1.70851	1.66349	1.60618	1.536	1.45238	1.35475	1.24253	1.11514	0.972	0.812544	0.636192	0.442368	0.230496
0	0.004704	0.018432	0.040608	0.070656	0.108	0.152064	0.202272	0.258048	0.318816	0.384	0.453024	0.525312	0.600288	0.677376	0.756	0.835584	0.915552	0.995328	1.07434	1.152	1.22774	1.30099	1.37117	1.4377	1.5	1.5575	1.60963	1.65581	1.69546	1.728	1.75286	1.76947	1.77725	1.77562	1.764	1.74182	1.70851	1.66349	1.60618	1.536	1.45238	1.35475	1.24253	1.11514	0.972	0.812544	0.636192	0.442368	0.230496
0	0.004704	0.018432	0.040608	0.070656	0.108	0.152064	0.202272	0.258048	0.318816	0.384	0.453024	0.525312	0.600288	0.677376	0.756	0.835584	0.915552	0.995328	1.07434	1.152	1.22774	1.30099	1.37117	1.4377	1.5	1.5575	1.60963	1.65581	1.69546	1.728	1.75286	1.76947	1.77725	1.77562	1.764	1.74182	1.70851	1.66349	1.60618	1.536	1.45238	1.35475	1.24253	1.11514	0.972	0.812544	0.636192	0.442368	0.230496
0	0.004704	0.018432	0.040608	0.070656	0.108	0.152064	0.202272	0.258048	0.318816	0.384	0.453024	0.525312	0.600288	0.677376	0.756	0.835584	0.915552	0.995328	1.07434	1.152	1.22774	1.30099	1.37117	1.4377	1.5	1.5575	1.60963	1.65581	1.69546	1.728	1.75286	1.76947	1.77725	1.77562	1.764	1.74182	1.70851	1.66349	1.60618	1.536	1.45238	1.35475	1.24253	1.11514	0.972	0.812544	0.636192	0.442368	0.230496
0	0.004704	0.018432	0.040608	0.070656	0.108	0.152064	0.202272	0.258048	0.318816	0.384	0.453024	0.525312	0.600288	0.677376	0.756	0.835584	0.915552	0.995328	1.07434	1.152	1.22774	1.30099	1.37117	1.4377	1.5	1.5575	1.60963	1.65581	1.69546	1.728	1.75286	1.76947	1.77725	1.77562	1.764	1.74182	1.70851	1.66349	1.60618	1.536	1.45238	1.35475	1.24253	1.11514	0.972	0.812544	0.636192	0.442368	0.230496
0	0.004704	0.018432	0.040608	0.070656	0.108	0.152064	0.202272	0.258048	0.318816	0.384	0.453024	0.525312	0.600288	0.677376	0.756	0.835584	0.915552	0.995328	1.07434	1.152	1.22774	1.30099	1.37117	1.4377	1.5	1.5575	1.60963	1.65581	1.69546	1.728	1.75286	1.76947	1.77725	1.77562	1.764	1.74182	1.70851	1.66349	1.60618	1.536	1.45238	1.35475	1.24253	1.11514	0.972	0.812544	0.636192	0.442368	0.230496
0	0.004704	0.018432	0.040608	0.070656	0.108	0.152064	0.202272	0.258048	0.318816	0.384	0.453024	0.525312	0.600288	0.677376	0.756	0.835584	0.915552	0.995328	1.07434	1.152	1.22774	1.30099	1.37117	1.4377	1.5	1.5575	1.60963	1.65581	1.69546	1.728	1.75286	1.76947	1.77725	1.77562	1.764	1.74182	1.70851	1.66349	1.60618	1.536	1.45238	1.35475	1.24253	1.11514	0.972	0.812544	0.636192	0.442368	0.230496
0	0.004704	0.018432	0.040608	0.070656	0.108	0.152064	0.202272	0.258048	0.318816	0.384	0.453024	0.525312	0.600288	0.677376	0.756	0.835584	0.915552	0.995328	1.07434	1.152	1.22774	1.30099	1.37117	1.4377	1.5	1.5575	1.60963	1.65581	1.69546	1.728	1.75286	1.76947	1.77725	1.77562	1.764	1.74182	1.70851	1.66349	1.60618	1.536	1.45238	1.35475	1.24253	1.11514	0.972	0.812544	0.636192	0.442368	0.230496
0	0.004704	0.018432	0.040608	0.070656	0.108	0.152064	0.202272	0.258048	0.318816	0.384	0.453024	0.525312	0.600288	0.677376	0.756	0.835584	0.915552	0.995328	1.07434	1.152	1.22774	1.30099	1.37117	1.4377	1.5	1.5575	1.60963	1.65581	1.69546	1.728	1.75286	1.76947	1.77725	1.77562	1.764	1.74182	1.70851	1.66349	1.60618	1.536	1.45238	1.35475	1.24253	1.11514	0.972	0.812544	0.636192	0.442368	0.230496
0	0.004704	0.018432	0.040608	0.070656	0.108	0.152064	0.202272	0.258048	0.318816	0.384	0.453024	0.525312	0.600288	0.677376	0.756	0.835584	0.915552	0.995328	1.07434	1.152	1.22774	1.30099	1.37117	1.4377	1.5	1.5575	1.60963	1.65581	1.69546	1.728	1.75286	1.76947	1.77725	1.77562	1.764	1.74182	1.70851	1.66349	1.60618	1.536	1.45238	1.35475	1.24253	1.11514	0.972	0.812544	0.636192	0.442368	0.230496
0	0.004704	0.018432	0.040608	0.070656	0.108	0.152064	0.202272	0.258048	0.318816	0.384	0.453024	0.525312	0.600288	0.677376	0.756	0.835584	0.915552	0.995328	1.07434	1.152	1.22774	1.30099	1.37117	1.4377	1.5	1.5575	1.60963	1.65581	1.69546	1.728	1.75286	1.76947	1.77725	1.77562	1.764	1.74182	1.70851	1.66349	1.60618	1.536	1.45238	1.35475	1.24253	1.11514	0.972	0.812544	0.636192	0.442368	0.230496
0	0.004704	0.018432	0.040608	0.070656	0.108	0.152064	0.202272	0.258048	0.318816	0.384	0.453024	0.525312	0.600288	0.677376	0.756	0.835584	0.915552	0.995328	1.07434	1.152	1.22774	1.30099	1.37117	1.4377	1.5	1.5575	1.60963	1.65581	1.69546	1.728	1.75286	1.76947	1.77725	1.77562	1.764	1.74182	1.70851	1.66349	1.60618	1.536	1.45238	1.35475	1.24253	1.11514	0.972	0.812544	0.636192	0.442368	0.230496
0	0.004704	0.018432	0.040608	0.070656	0.108	0.152064	0.202272	0.258048	0.318816	0.384	0.453024	0.525312	0.600288	0.677376	0.756	0.835584	0.915552	0.995328	1.07434	1.152	1.22774	1.30099	1.37117	1.4377	1.5	1.5575	1.60963	1.65581	1.69546	1.728	1.75286	1.76947	1.77725	1.77562	1.764	1.74182	1.70851	1.66349	1.60618	1.536	1.45238	1.35475	1.24253	1.11514	0.972	0.812544	0.636192	0.442368	0.230496
0	0.004704	0.018432	0.040608	0.070656	0.108	0.152064	0.202272	0.258048	0.318816	0.384	0.453024	0.525312	0.600288	0.677376	0.756	0.835584	0.915552	0.995328	1.07434	1.152	1.22774	1.30099	1.37117	1.4377	1.5	1.5575	1.60963	1.65581	1.69546	1.728	1.75286	1.76947	1.77725	1.77562	1.764	1.74182	1.70851	1.66349	1.60618	1.536	1.45238	1.35475	1.24253	1.11514	0.972	0.812544	0.636192	0.442368	0.230496
0	0.004704	0.018432	0.040608	0.070656	0.108	0.152064	0.202272	0.258048	0.318816	0.384	0.453024	0.525312	0.600288	0.677376	0.756	0.835584	0.915552	0.995328	1.07434	1.152	1.22774	1.30099	1.37117	1.4377	1.5	1.5575	1.60963	1.65581	1.69546	1.728	1.75286	1.76947	1.77725	1.77562	1.764	1.74182	1.70851	1.66349	1.60618	1.536	1.45238	1.35475	1.24253	1.11514	0.972	0.812544	0.636192	0.442368	0.230496
0	0.004704	0.018432	0.040608	0.070656	0.108	0.152064	0.202272	0.258048	0.318816	0.384	0.453024	0.525312	0.600288	0.677376	0.756	0.835584	0.915552	0.995328	1.07434	1.152	1.22774	1.30099	1.37117	1.4377	1.5	1.5575	1.60963	1.65581	1.69546	1.728	1.75286	1.76947	1.77725	1.77562	1.764	1.74182	1.70851	1.66349	1.60618	1.536	1.45238	1.35475	1.24253	1.11514	0.972	0.812544	0.636192	0.442368	0.230496
0	0.004704	0.018432	0.040608	0.070656	0.108	0.152064	0.202272	0.258048	0.318816	0.384	0.453024	0.525312	0.600288	0.677376	0.756	0.835584	0.915552	0.995328	1.07434	1.152	1.22774	1.30099	1.37117	1.4377	1.5	1.5575	1.60963	1.65581	1.69546	1.728	1.75286	1.76947	1.77725	1.77562	1.764	1.74182	1.70851	1.66349	1.60618	1.536	1.45238	1.35475	1.24253	1.11514	0.972	0.812544	0.636192	0.442368	0.230496
0	0.004704	0.018432	0.040608	0.070656	0.108	0.152064	0.202272	0.258048	0.318816	0.384	0.453024	0.525312	0.600288	0.677376	0.756	0.835584	0.915552	0.995328	1.07434	1.152	1.22774	1.30099	1.37117	1.4377	1.5	1.5575	1.60963	1.65581	1.69546	1.728	1.75286	1.76947	1.77725	1.77562	1.764	1.74182	1.70851	1.66349	1.60618	1.536	1.45238	1.35475	1.24253	1.11514	0.972	0.812544	0.636192	0.442368	0.230496
0	0.004704	0.018432	0.040608	0.070656	0.108	0.152064	0.202272	0.258048	0.318816	0.384	0.453024	0.525312	0.600288	0.677376	0.756	0.835584	0.915552	0.995328	1.07434	1.152	1.22774	1.30099	1.37117	1.4377	1.5	1.5575	1.60963	1.65581	1.69546	1.728	1.75286	1.76947	1.77725	1.77562	1.764	1.74182	1.70851	1.66349	1.60618	1.536	1.45238	1.35475	1.24253	1.11514	0.972	0.812544	0.636192	0.442368	0.230496
0	0.004704	0.018432	0.040608	0.070656	0.108	0.152064	0.202272	0.258048	0.318816	0.384	0.453024	0.525312	0.600288	0.677376	0.756	0.835584	0.915552	0.995328	1.07434	1.152	1.22774	1.30099	1.37117	1.4377	1.5	1.5575	1.60963	1.65581	1.69546	1.728	1.75286	1.76947	1.77725	1.77562	1.764	1.74182	1.70851	1.66349	1.60618	1.536	1.45238	1.35475	1.24253	1.11514	0.972	0.812544	0.636192	0.442368	0.230496
0	0.004704	0.018432	0.040608	0.070656	0.108	0.152064	0.202272	0.258048	0.318816	0.384	0.453024	0.525312	0.600288	0.677376	0.756	0.835584	0.915552	0.995328	1.07434	1.152	1.22774	1.30099	1.37117	1.4377	1.5	1.5575	1.60963	1.65581	1.69546	1.728	1.75286	1.76947	1.77725	1.77562	1.764	1.74182	1.70851	1.66349	1.60618	1.536	1.45238	1.35475	1.24253	1.11514	0.972	0.812544	0.636192	0.442368	0.230496
0	0.004704	0.018432	0.040608	0.070656	0.108	0.152064	0.202272	0.258048	0.318816	0.384	0.453024	0.525312	0.600288	0.677376	0.756	0.835584	0.915552	0.995328	1.07434	1.152	1.22774	1.30099	1.37117	1.4377	1.5	1.5575	1.60963	1.65581	1.69546	1.728	1.75286	1.76947	1.77725	1.77562	1.764	1.74182	1.70851	1.66349	1.60618	1.536	1.45238	1.35475	1.24253	1.11514	0.972	0.812544	0.636192	0.442368	0.230496
0	0.004704	0.018432	0.040608	0.070656	0.108	0.152064	0.202272	0.258048	0.318816	0.384	0.453024	0.525312	0.600288	0.677376	0.756	0.835584	0.915552	0.995328	1.07434	1.152	1.22774	1.30099	1.37117	1.4377	1.5	1.5575	1.60963	1.65581	1.69546	1.728	1.75286	1.76947	1.77725	1.77562	1.764	1.74182	1.70851	1.66349	1.60618	1.536	1.45238	1.35475	1.24253	1.11514	0.972	0.812544	0.636192	0.442368	0.230496
0	0.004704	0.018432	0.040608	0.070656	0.108	0.152064	0.202272	0.258048	0.318816	0.384	0.453024	0.525312	0.600288	0.677376	0.756	0.835584	0.915552	0.995328	1.07434	1.152	1.22774	1.30099	1.37117	1.4377	1.5	1.5575	1.60963	1.65581	1.69546	1.728	1.75286	1.76947	1.77725	1.77562	1.764	1.74182	1.70851	1.66349	1.60618	1.536	1.45238	1.35475	1.24253	1.11514	0.972	0.812544	0.636192	0.442368	0.230496
0	0.004704	0.018432	0.040608	0.070656	0.108	0.152064	0.202272	0.258048	0.318816	0.384	0.453024	0.525312	0.600288	0.677376	0.756	0.835584	0.915552	0.995328	1.07434	1.152	1.22774	1.30099	1.37117	1.4377	1.5	1.5575	1.60963	1.65581	1.69546	1.728	1.75286	1.76947	1.77725	1.77562	1.764	1.74182	1.70851	1.66349	1.60618	1.536	1.45238	1.35475	1.24253	1.11514	0.972	0.812544	0.636192	0.442368	0.230496
0	0.004704	0.018432	0.040608	0.070656	0.108	0.152064	0.202272	0.258048	0.318816	0.384	0.453024	0.525312	0.600288	0.677376	0.756	0.835584	0.915552	0.995328	1.07434	1.152	1.22774	1.30099	1.37117	1.4377	1.5	1.5575	1.60963	1.65581	1.69546	1.728	1.75286	1.76947	1.77725	1.77562	1.764	1.74182	1.70851	1.66349	1.60618	1.536	1.45238	1.35475	1.24253	1.11514	0.972	0.812544	0.636192	0.442368	0.230496
0	0.004704	0.018432	0.040608	0.070656	0.108	0.152064	0.202272	0.258048	0.318816	0.384	0.453024	0.525312	0.600288	0.677376	0.756	0.835584	0.915552	0.995328	1.07434	1.152	1.22774	1.30099	1.37117	1.4377	1.5	1.5575	1.60963	1.65581	1.69546	1.728	1.75286	1.76947	1.77725	1.77562	1.764	1.74182	1.70851	1.66349	1.60618	1.536	1.45238	1.35475	1.24253	1.11514	0.972	0.812544	0.636192	0.442368	0.230496
0	0.004704	0.018432	0.040608	0.070656	0.108	0.152064	0.202272	0.258048	0.318816	0.384	0.453024	0.525312	0.600288	0.677376	0.756	0.835584	0.915552	0.995328	1.07434	1.152	1.22774	1.30099	1.37117	1.4377	1.5	1.5575	1.60963	1.65581	1.69546	1.728	1.75286	1.76947	1.77725	1.77562	1.764	1.74182	1.70851	1.66349	1.60618	1.536	1.45238	1.35475	1.24253	1.11514	0.972	0.812544	0.636192	0.442368	0.230496
0	0.004704	0.018432	0.040608	0.070656	0.108	0.152064	0.202272	0.258048	0.318816	0.384	0.453024	0.525312	0.600288	0.677376	0.756	0.835584	0.915552	0.995328	1.07434	1.152	1.22774	1.30099	1.37117	1.4377	1.5	1.5575	1.60963	1.65581	1.69546	1.728	1.75286	1.76947	1.77725	1.77562	1.764	1.74182	1.70851	1.66349	1.60618	1.536	1.45238	1.35475	1.24253	1.11514	0.972	0.812544	0.636192	0.442368	0.230496
0	0.004704	0.018432	0.040608	0.070656	0.108	0.152064	0.202272	0.258048	0.318816	0.384	0.453024	0.525312	0.600288	0.677376	0.756	0.835584	0.915552	0.995328	1.07434	1.152	1.22774	1.30099	1.37117	1.4377	1.5	1.5575	1.60963	1.65581	1.69546	1.728	1.75286	1.76947	1.77725	1.77562	1.764	1.74182	1.70851	1.66349	1.60618	1.536	1.45238	1.35475	1.24253	1.11514	0.972	0.812544	0.636192	0.442368	0.230496
0	0.004704	0.018432	0.040608	0.070656	0.108	0.152064	0.202272	0.258048	0.318816	0.384	0.453024	0.525312	0.600288	0.677376	0.756	0.835584	0.915552	0.995328	1.07434	1.152	1.22774	1.30099	1.37117	1.4377	1.5	1.5575	1.60963	1.65581	1.69546	1.728	1.75286	1.76947	1.77725	1.77562	1.764	1.74182	1.70851	1.66349	1.60618	1.536	1.45238	1.35475	1.24253	1.11514	0.972	0.812544	0.636192	0.442368	0.230496
0	0.004704	0.018432	0.040608	0.070656	0.108	0.152064	0.202272	0.258048	0.318816	0.384	0.453024	0.525312	0.600288	0.677376	0.756	0.835584	0.915552	0.995328	1.07434	1.152	1.22774	1.30099	1.37117	1.4377	1.5	1.5575	1.60963	1.65581	1.69546	1.728	1.75286	1.76947	1.77725	1.77562	1.764	1.74182	1.70851	1.66349	1.60618	1.536	1.45238	1.35475	1.24253	1.11514	0.972	0.812544	0.636192	0.442368	0.230496
0	0.004704	0.018432	0.040608	0.070656	0.108	0.152064	0.202272	0.258048	0.318816	0.384	0.453024	0.525312	0.600288	0.677376	0.756	0.835584	0.915552	0.995328	1.07434	1.152	1.22774	1.30099	1.37117	1.4377	1.5	1.5575	1.60963	1.65581	1.69546	1.728	1.75286	1.76947	1.77725	1.77562	1.764	1.74182	1.70851	1.66349	1.60618	1.536	1.45238	1.35475	1.24253	1.11514	0.972	0.812544	0.636192	0.442368	0.230496
0	0.004704	0.018432	0.040608	0.070656	0.108	0.152064	0.202272	0.258048	0.318816	0.384	0.453024	0.525312	0.600288	0.677376	0.756	0.835584	0.915552	0.995328	1.07434	1.152	1.22774	1.30099	1.37117	1.4377	1.5	1.5575	1.60963	1.65581	1.69546	1.728	1.75286	1.76947	1.77725	1.77562	1.764	1.74182	1.70851	1.66349	1.60618	1.536	1.45238	1.35475	1.24253	1.11514	0.972	0.812544	0.636192	0.442368	0.230496
0	0.004704	0.018432	0.040608	0.070656	0.108	0.152064	0.202272	0.258048	0.318816	0.384	0.453024	0.525312	0.600288	0.677376	0.756	0.835584	0.915552	0.995328	1.07434	1.152	1.22774	1.30099	1.37117	1.4377	1.5	1.5575	1.60963	1.65581	1.69546	1.728	1.75286	1.76947	1.77725	1.77562	1.764	1.74182	1.70851	1.66349	1.60618	1.536	1.45238	1.35475	1.24253	1.11514	0.972	0.812544	0.636192	0.442368	0.230496
0	0.004704	0.018432	0.040608	0.070656	0.108	0.152064	0.202272	0.258048	0.318816	0.384	0.453024	0.525312	0.600288	0.677376	0.756	0.835584	0.915552	0.995328	1.07434	1.152	1.22774	1.30099	1.37117	1.4377	1.5	1.5575	1.60963	1.65581	1.69546	1.728	1.75286	1.76947	1.77725	1.77562	1.764	1.74182	1.70851	1.66349	1.60618	1.536	1.45238	1.35475	1.24253	1.11514	0.972	0.812544	0.636192	0.442368	0.230496
0	0.004704	0.018432	0.040608	0.070656	0.108	0.152064	0.202272	0.258048	0.318816	0.384	0.453024	0.525312	0.600288	0.677376	0.756	0.835584	0.915552	0.995328	1.07434	1.152	1.22774	1.30099	1.37117	1.4377	1.5	1.5575	1.60963	1.65581	1.69546	1.728	1.75286	1.76947	1.77725	1.77562	1.764	1.74182	1.70851	1.66349	1.60618	1.536	1.45238	1.35475	1.24253	1.11514	0.972	0.812544	0.636192	0.442368	0.230496
0	0.004704	0.018432	0.040608	0.070656	0.108	0.152064	0.202272	0.258048	0.318816	0.384	0.453024	0.525312	0.600288	0.677376	0.756	0.835584	0.915552	0.995328	1.07434	1.152	1.22774	1.30099	1.37117	1.4377	1.5	1.5575	1.60963	1.65581	1.69546	1.728	1.75286	1.76947	1.77725	1.77562	1.764	1.74182	1.70851	1.66349	1.60618	1.536	1.45238	1.35475	1.24253	1.11514	0.972	0.812544	0.636192	0.442368	0.230496
0	0.004704	0.018432	0.040608	0.070656	0.108	0.152064	0.202272	0.258048	0.318816	0.384	0.453024	0.525312	0.600288	0.677376	0.756	0.835584	0.915552	0.995328	1.07434	1.152	1.22774	1.30099	1.37117	1.4377	1.5	1.5575	1.60963	1.65581	1.69546	1.728	1.75286	1.76947	1.77725	1.77562	1.764	1.74182	1.70851	1.66349	1.60618	1.536	1.45238	1.35475	1.24253	1.11514	0.972	0.812544	0.636192	0.442368	0.230496
0	0.004704	0.018432	0.040608	0.070656	0.108	0.152064	0.202272	0.258048	0.318816	0.384	0.453024	0.525312	0.600288	0.677376	0.756	0.835584	0.915552	0.995328	1.07434	1.152	1.22774	1.30099	1.37117	1.4377	1.5	1.5575	1.60963	1.65581	1.69546	1.728	1.75286	1.76947	1.77725	1.77562	1.764	1.74182	1.70851	1.66349	1.60618	1.536	1.45238	1.35475	1.24253	1.11514	0.972	0.812544	0.636192	0.442368	0.230496
0	0.004704	0.018432	0.040608	0.070656	0.108	0.152064	0.202272	0.258048	0.318816	0.384	0.453024	0.525312	0.600288	0.677376	0.756	0.835584	0.915552	0.995328	1.07434	1.152	1.22774	1.30099	1.37117	1.4377	1.5	1.5575	1.60963	1.65581	1.69546	1.728	1.75286	1.76947	1.77725	1.77562	1.764	1.74182	1.70851	1.66349	1.60618	1.536	1.45238	1.35475	1.24253	1.11514	0.972	0.812544	0.636192	0.442368	0.230496
0	0.004704	0.018432	0.040608	0.070656	0.108	0.152064	0.202272	0.258048	0.318816	0.384	0.453024	0.525312	0.600288	0.677376	0.756	0.835584	0.915552	0.995328	1.07434	1.152	1.22774	1.30099	1.37117	1.4377	1.5	1.5575	1.60963	1.65581	1.69546	1.728	1.75286	1.76947	1.77725	1.77562	1.764	1.74182	1.70851	1.66349	1.60618	1.536	1.45238	1.35475	1.24253	1.11514	0.972	0.812544	0.636192	0.442368	0.230496
0	0.004704	0.018432	0.040608	0.070656	0.108	0.152064	0.202272	0.258048	0.318816	0.384	0.453024	0.525312	0.600288	0.677376	0.756	0.835584	0.915552	0.995328	1.07434	1.152	1.22774	1.30099	1.37117	1.4377	1.5	1.5575	1.60963	1.65581	1.69546	1.728	1.75286	1.76947	1.77725	1.77562	1.764	1.74182	1.70851	1.66349	1.60618	1.536	1.45238	1.35475	1.24253	1.11514	0.972	0.812544	0.636192	0.442368	0.230496
0	0.004704	0.018432	0.040608	0.070656	0.108	0.152064	0.202272	0.258048	0.318816	0.384	0.453024	0.525312	0.600288	0.677376	0.756	0.835584	0.915552	0.995328	1.07434	1.152	1.22774	1.30099	1.37117	1.4377	1.5	1.5575	1.60963	1.65581	1.69546	1.728	1.75286	1.76947	1.77725	1.77562	1.764	1.74182	1.70851	1.66349	1.60618	1.536	1.45238	1.35475	1.24253	1.11514	0.972	0.812544	0.636192	0.442368	0.230496
0	0.004704	0.018432	0.040608	0.070656	0.108	0.152064	0.202272	0.258048	0.318816	0.384	0.453024	0.525312	0.600288	0.677376	0.756	0.835584	0.915552	0.995328	1.07434	1.152	1.22774	1.30099	1.37117	1.4377	1.5	1.5575	1.60963	1.65581	1.69546	1.728	1.75286	1.76947	1.77725	1.77562	1.764	1.74182	1.70851	1.66349	1.60618	1.536	1.45238	1.35475	1.24253	1.11514	0.972	0.812544	0.636192	0.442368	0.230496
0	0.004704	0.018432	0.040608	0.070656	0.108	0.152064	0.202272	0.258048	0.318816	0.384	0.453024	0.525312	0.600288	0.677376	0.756	0.835584	0.915552	0.995328	1.07434	1.152	1.22774	1.30099	1.37117	1.4377	1.5	1.5575	1.60963	1.65581	1.69546	1.728	1.75286	1.76947	1.77725	1.77562	1.764	1.74182	1.70851	1.66349	1.60618	1.536	1.45238	1.35475	1.24253	1.11514	0.972	0.812544	0.636192	0.442368	0.230496
0	0.004704	0.018432	0.040608	0.070656	0.108	0.152064	0.202272	0.258048	0.318816	0.384	0.453024	0.525312	0.600288	0.677376	0.756	0.835584	0.915552	0.995328	1.07434	1.152	1.22774	1.30099	1.37117	1.4377	1.5	1.5575	1.60963	1.65581	1.69546	1.728	1.75286	1.76947	1.77725	1.77562	1.764	1.74182	1.70851	1.66349	1.60618	1.536	1.45238	1.35475	1.24253	1.11514	0.972	0.812544	0.636192	0.442368	0.230496
0	0.004704	0.018432	0.040608	0.070656	0.108	0.152064	0.202272	0.258048	0.318816	0.384	0.453024	0.525312	0.600288	0.677376	0.756	0.835584	0.915552	0.995328	1.07434	1.152	1.22774	1.30099	1.37117	1.4377	1.5	1.5575	1.60963	1.65581	1.69546	1.728	1.75286	1.76947	1.77725	1.77562	1.764	1.74182	1.70851	1.66349	1.60618	1.536	1.45238	1.35475	1.24253	1.11514	0.972	0.812544	0.636192	0.442368	0.230496
0	0.004704	0.018432	0.040608	0.070656	0.108	0.152064	0.202272	0.258048	0.318816	0.384	0.453024	0.525312	0.600288	0.677376	0.756	0.835584	0.915552	0.995328	1.07434	1.152	1.22774	1.30099	1.37117	1.4377	1.5	1.5575	1.60963	1.65581	1.69546	1.728	1.75286	1.76947	1.77725	1.77562	1.764	1.74182	1.70851	1.66349	1.60618	1.536	1.45238	1.35475	1.24253	1.11514	0.972	0.812544	0.636192	0.442368	0.230496
0	0.004704	0.018432	0.040608	0.070656	0.108	0.152064	0.202272	0.258048	0.318816	0.384	0.453024	0.525312	0.600288	0.677376	0.756	0.835584	0.915552	0.995328	1.07434	1.152	1.22774	1.30099	1.37117	1.4377	1.5	1.5575	1.60963	1.65581	1.69546	1.728	1.75286	1.76947	1.77725	1.77562	1.764	1.74182	1.70851	1.66349	1.60618	1.536	1.45238	1.35475	1.24253	1.11514	0.972	0.812544	0.636192	0.442368	0.230496
0	0.004704	0.018432	0.040608	0.070656	0.108	0.152064	0.202272	0.258048	0.318816	0.384	0.453024	0.525312	0.600288	0.677376	0.756	0.835584	0.915552	0.995328	1.07434	1.152	1.22774	1.30099	1.37117	1.4377	1.5	1.5575	1.60963	1.65581	1.69546	1.728	1.75286	1.76947	1.77725	1.77562	1.764	1.74182	1.70851	1.66349	1.60618	1.536	1.45238	1.35475	1.24253	1.11514	0.972	0.812544	0.636192	0.442368	0.230496
0	0.004704	0.018432	0.040608	0.070656	0.108	0.152064	0.202272	0.258048	0.318816	0.384	0.453024	0.525312	0.600288	0.677376	0.756	0.835584	0.915552	0.995328	1.07434	1.152	1.22774	1.30099	1.37117	1.4377	1.5	1.5575	1.60963	1.65581	1.69546	1.728	1.75286	1.76947	1.77725	1.77562	1.764	1.74182	1.70851	1.66349	1.60618	1.536	1.45238	1.35475	1.24253	1.11514	0.972	0.812544	0.636192	0.442368	0.230496
0	0.004704	0.018432	0.040608	0.070656	0.108	0.152064	0.202272	0.258048	0.318816	0.384	0.453024	0.525312	0.600288	0.677376	0.756	0.835584	0.915552	0.995328	1.07434	1.152	1.22774	1.30099	1.37117	1.4377	1.5	1.5575	1.60963	1.65581	1.69546	1.728	1.75286	1.76947	1.77725	1.77562	1.764	1.74182	1.70851	1.66349	1.60618	1.536	1.45238	1.35475	1.24253	1.11514	0.972	0.812544	0.636192	0.442368	0.230496
0	0.004704	0.018432	0.040608	0.070656	0.108	0.152064	0.202272	0.258048	0.318816	0.384	0.453024	0.525312	0.600288	0.677376	0.756	0.835584	0.915552	0.995328	1.07434	1.152	1.22774	1.30099	1.37117	1.4377	1.5	1.5575	1.60963	1.65581	1.69546	1.728	1.75286	1.76947	1.77725	1.77562	1.764	1.74182	1.70851	1.66349	1.60618	1.536	1.45238	1.35475	1.24253	1.11514	0.972	0.812544	0.636192	0.442368	0.230496
0	0.004704	0.018432	0.040608	0.070656	0.108	0.152064	0.202272	0.258048	0.318816	0.384	0.453024	0.525312	0.600288	0.677376	0.756	0.835584	0.915552	0.995328	1.07434	1.152	1.22774	1.30099	1.37117	1.4377	1.5	1.5575	1.60963	1.65581	1.69546	1.728	1.75286	1.76947	1.77725	1.77562	1.764	1.74182	1.70851	1.66349	1.60618	1.536	1.45238	1.35475	1.24253	1.11514	0.972	0.812544	0.636192	0.442368	0.230496
0	0.004704	0.018432	0.040608	0.070656	0.108	0.152064	0.202272	0.258048	0.318816	0.384	0.453024	0.525312	0.600288	0.677376	0.756	0.835584	0.915552	0.995328	1.07434	1.152	1.22774	1.30099	1.37117	1.4377	1.5	1.5575	1.60963	1.65581	1.69546	1.728	1.75286	1.76947	1.77725	1.77562	1.764	1.74182	1.70851	1.66349	1.60618	1.536	1.45238	1.35475	1.24253	1.11514	0.972	0.812544	0.636192	0.442368	0.230496
0	0.004704	0.018432	0.040608	0.070656	0.108	0.152064	0.202272	0.258048	0.318816	0.384	0.453024	0.525312	0.600288	0.677376	0.756	0.835584	0.915552	0.995328	1.07434	1.152	1.22774	1.30099	1.37117	1.4377	1.5	1.5575	1.60963	1.65581	1.69546	1.728	1.75286	1.76947	1.77725	1.77562	1.764	1.74182	1.70851	1.66349	1.60618	1.536	1.45238	1.35475	1.24253	1.11514	0.972	0.812544	0.636192	0.442368	0.230496
0	0.004704	0.018432	0.040608	0.070656	0.108	0.152064	0.202272	0.258048	0.318816	0.384	0.453024	0.525312	0.600288	0.677376	0.756	0.835584	0.915552	0.995328	1.07434	1.152	1.22774	1.30099	1.37117	1.4377	1.5	1.5575	1.60963	1.65581	1.69546	1.728	1.75286	1.76947	1.77725	1.77562	1.764	1.74182	1.70851	1.66349	1.60618	1.536	1.45238	1.35475	1.24253	1.11514	0.972	0.812544	0.636192	0.442368	0.230496
0	0.004704	0.018432	0.040608	0.070656	0.108	0.152064	0.202272	0.258048	0.318816	0.384	0.453024	0.525312	0.600288	0.677376	0.756	0.835584	0.915552	0.995328	1.07434	1.152	1.22774	1.30099	1.37117	1.4377	1.5	1.5575	1.60963	1.65581	1.69546	1.728	1.75286	1.76947	1.77725	1.77562	1.764	1.74182	1.70851	1.66349	1.60618	1.536	1.45238	1.35475	1.24253	1.11514	0.972	0.812544	0.636192	0.442368	0.230496
0	0.004704	0.018432	0.040608	0.070656	0.108	0.152064	0.202272	0.258048	0.318816	0.384	0.453024	0.525312	0.600288	0.677376	0.756	0.835584	0.915552	0.995328	1.07434	1.152	1.22774	1.30099	1.37117	1.4377	1.5	1.5575	1.60963	1.65581	1.69546	1.728	1.75286	1.76947	1.77725	1.77562	1.764	1.74182	1.70851	1.66349	1.60618	1.536	1.45238	1.35475	1.24253	1.11514	0.972	0.812544	0.636192	0.442368	0.230496
0	0.004704	0.018432	0.040608	0.070656	0.108	0.152064	0.202272	0.258048	0.318816	0.384	0.453024	0.525312	0.600288	0.677376	0.756	0.835584	0.915552	0.995328	1.07434	1.152	1.22774	1.30099	1.37117	1.4377	1.5	1.5575	1.60963	1.65581	1.69546	1.728	1.75286	1.76947	1.77725	1.77562	1.764	1.74182	1.70851	1.66349	1.60618	1.536	1.45238	1.35475	1.24253	1.11514	0.972	0.812544	0.636192	0.442368	0.230496
0	0.004704	0.018432	0.040608	0.070656	0.108	0.152064	0.202272	0.258048	0.318816	0.384	0.453024	0.525312	0.600288	0.677376	0.756	0.835584	0.915552	0.995328	1.07434	1.152	1.22774	1.30099	1.37117	1.4377	1.5	1.5575	1.60963	1.65581	1.69546	1.728	1.75286	1.76947	1.77725	1.77562	1.764	1.74182	1.70851	1.66349	1.60618	1.536	1.45238	1.35475	1.24253	1.11514	0.972	0.812544	0.636192	0.442368	0.230496
0	0.004704	0.018432	0.040608	0.070656	0.108	0.152064	0.202272	0.258048	0.318816	0.384	0.453024	0.525312	0.600288	0.677376	0.756	0.835584	0.915552	0.995328	1.07434	1.152	1.22774	1.30099	1.37117	1.4377	1.5	1.5575	1.60963	1.65581	1.69546	1.728	1.75286	1.76947	1.77725	1.77562	1.764	1.74182	1.70851	1.66349	1.60618	1.536	1.45238	1.35475	1.24253	1.11514	0.972	0.812544	0.636192	0.442368	0.230496
0	0.004704	0.018432	0.040608	0.070656	0.108	0.152064	0.202272	0.258048	0.318816	0.384	0.453024	0.525312	0.600288	0.677376	0.756	0.835584	0.915552	0.995328	1.07434	1.152	1.22774	1.30099	1.37117	1.4377	1.5	1.5575	1.60963	1.65581	1.69546	1.728	1.75286	1.76947	1.77725	1.77562	1.764	1.74182	1.70851	1.66349	1.60618	1.536	1.45238	1.35475	1.24253	1.11514	0.972	0.812544	0.636192	0.442368	0.230496
0	0.004704	0.018432	0.040608	0.070656	0.108	0.152064	0.202272	0.258048	0.318816	0.384	0.453024	0.525312	0.600288	0.677376	0.756	0.835584	0.915552	0.995328	1.07434	1.152	1.22774	1.30099	1.37117	1.4377	1.5	1.5575	1.60963	1.65581	1.69546	1.728	1.75286	1.76947	1.77725	1.77562	1.764	1.74182	1.70851	1.66349	1.60618	1.536	1.45238	1.35475	1.24253	1.11514	0.972	0.812544	0.636192	0.442368	0.230496
0	0.004704	0.018432	0.040608	0.070656	0.108	0.152064	0.202272	0.258048	0.318816	0.384	0.453024	0.525312	0.600288	0.677376	0.756	0.835584	0.915552	0.995328	1.07434	1.152	1.22774	1.30099	1.37117	1.4377	1.5	1.5575	1.60963	1.65581	1.69546	1.728	1.75286	1.76947	1.77725	1.77562	1.764	1.74182	1.70851	1.66349	1.60618	1.536	1.45238	1.35475	1.24253	1.11514	0.972	0.812544	0.636192	0.442368	0.230496
0	0.004704	0.018432	0.040608	0.070656	0.108	0.152064	0.202272	0.258048	0.318816	0.384	0.453024	0.525312	0.600288	0.677376	0.756	0.835584	0.915552	0.995328	1.07434	1.152	1.22774	1.30099	1.37117	1.4377	1.5	1.5575	1.60963	1.65581	1.69546	1.728	1.75286	1.76947	1.77725	1.77562	1.764	1.74182	1.70851	1.66349	1.60618	1.536	1.45238	1.35475	1.24253	1.11514	0.972	0.812544	0.636192	0.442368	0.230496
0	0.004704	0.018432	0.040608	0.070656	0.108	0.152064	0.202272	0.258048	0.318816	0.384	0.453024	0.525312	0.600288	0.677376	0.756	0.835584	0.915552	0.995328	1.07434	1.152	1.22774	1.30099	1.37117	1.4377	1.5	1.5575	1.60963	1.65581	1.69546	1.728	1.75286	1.76947	1.77725	1.77562	1.764	1.74182	1.70851	1.66349	1.60618	1.536	1.45238	1.35475	1.24253	1.11514	0.972	0.812544	0.636192	0.442368	0.230496
0	0.004704	0.018432	0.040608	0.070656	0.108	0.152064	0.202272	0.258048	0.318816	0.384	0.453024	0.525312	0.600288	0.677376	0.756	0.835584	0.915552	0.995328	1.07434	1.152	1.22774	1.30099	1.37117	1.4377	1.5	1.5575	1.60963	1.65581	1.69546	1.728	1.75286	1.76947	1.77725	1.77562	1.764	1.74182	1.70851	1.66349	1.60618	1.536	1.45238	1.35475	1.24253	1.11514	0.972	0.812544	0.636192	0.442368	0.230496
0	0.004704	0.018432	0.040608	0.070656	0.108	0.152064	0.202272	0.258048	0.318816	0.384	0.453024	0.525312	0.600288	0.677376	0.756	0.835584	0.915552	0.995328	1.07434	1.152	1.22774	1.30099	1.37117	1.4377	1.5	1.5575	1.60963	1.65581	1.69546	1.728	1.75286	1.76947	1.77725	1.77562	1.764	1.74182	1.70851	1.66349	1.60618	1.536	1.45238	1.35475	1.24253	1.11514	0.972	0.812544	0.636192	0.442368	0.230496
0	0.004704	0.018432	0.040608	0.070656	0.108	0.152064	0.202272	0.258048	0.318816	0.384	0.453024	0.525312	0.600288	0.677376	0.756	0.835584	0.915552	0.995328	1.07434	1.152	1.22774	1.30099	1.37117	1.4377	1.5	1.5575	1.60963	1.65581	1.69546	1.728	1.75286	1.76947	1.77725	1.77562	1.764	1.74182	1.70851	1.66349	1.60618	1.536	1.45238	1.35475	1.24253	1.11514	0.972	0.812544	0.636192	0.442368	0.230496
0	0.004704	0.018432	0.040608	0.070656	0.108	0.152064	0.202272	0.258048	0.318816	0.384	0.453024	0.525312	0.600288	0.677376	0.756	0.835584	0.915552	0.995328	1.07434	1.152	1.22774	1.30099	1.37117	1.4377	1.5	1.5575	1.60963	1.65581	1.69546	1.728	1.75286	1.76947	1.77725	1.77562	1.764	1.74182	1.70851	1.66349	1.60618	1.536	1.45238	1.35475	1.24253	1.11514	0.972	0.812544	0.636192	0.442368	0.230496
0	0.004704	0.018432	0.040608	0.070656	0.108	0.152064	0.202272	0.258048	0.318816	0.384	0.453024	0.525312	0.600288	0.677376	0.756	0.835584	0.915552	0.995328	1.07434	1.152	1.22774	1.30099	1.37117	1.4377	1.5	1.5575	1.60963	1.65581	1.69546	1.728	1.75286	1.76947	1.77725	1.77562	1.764	1.74182	1.70851	1.66349	1.60618	1.536	1.45238	1.35475	1.24253	1.11514	0.972	0.812544	0.636192	0.442368	0.230496
0	0.004704	0.018432	0.040608	0.070656	0.108	0.152064	0.202272	0.258048	0.318816	0.384	0.453024	0.525312	0.600288	0.677376	0.756	0.835584	0.915552	0.995328	1.07434	1.152	1.22774	1.30099	1.37117	1.4377	1.5	1.5575	1.60963	1.65581	1.69546	1.728	1.75286	1.76947	1.77725	1.77562	1.764	1.74182	1.70851	1.66349	1.60618	1.536	1.45238	1.35475	1.24253	1.11514	0.972	0.812544	0.636192	0.442368	0.230496
0	0.004704	0.018432	0.040608	0.070656	0.108	0.152064	0.202272	0.258048	0.318816	0.384	0.453024	0.525312	0.600288	0.677376	0.756	0.835584	0.915552	0.995328	1.07434	1.152	1.22774	1.30099	1.37117	1.4377	1.5	1.5575	1.60963	1.65581	1.69546	1.728	1.75286	1.76947	1.77725	1.77562	1.764	1.74182	1.70851	1.66349	1.60618	1.536	1.45238	1.35475	1.24253	1.11514	0.972	0.812544	0.636192	0.442368	0.230496
0	0.004704	0.018432	0.040608	0.070656	0.108	0.152064	0.202272	0.258048	0.318816	0.384	0.453024	0.525312	0.600288	0.677376	0.756	0.835584	0.915552	0.995328	1.07434	1.152	1.22774	1.30099	1.37117	1.4377	1.5	1.5575	1.60963	1.65581	1.69546	1.728	1.75286	1.76947	1.77725	1.77562	1.764	1.74182	1.70851	1.66349	1.60618	1.536	1.45238	1.35475	1.24253	1.11514	0.972	0.812544	0.636192	0.442368	0.230496
0	0.004704	0.018432	0.040608	0.070656	0.108	0.152064	0.202272	0.258048	0.318816	0.384	0.453024	0.525312	0.600288	0.677376	0.756	0.835584	0.915552	0.995328	1.07434	1.152	1.22774	1.30099	1.37117	1.4377	1.5	1.5575	1.60963	1.65581	1.69546	1.728	1.75286	1.76947	1.77725	1.77562	1.764	1.74182	1.70851	1.66349	1.60618	1.536	1.45238	1.35475	1.24253	1.11514	0.972	0.812544	0.636192	0.442368	0.230496
0	0.004704	0.018432	0.040608	0.070656	0.108	0.152064	0.202272	0.258048	0.318816	0.384	0.453024	0.525312	0.600288	0.677376	0.756	0.835584	0.915552	0.995328	1.07434	1.152	1.22774	1.30099	1.37117	1.4377	1.5	1.5575	1.60963	1.65581	1.69546	1.728	1.75286	1.76947	1.77725	1.77562	1.764	1.74182	1.70851	1.66349	1.60618	1.536	1.45238	1.35475	1.24253	1.11514	0.972	0.812544	0.636192	0.442368	0.230496
0	0.004704	0.018432	0.040608	0.070656	0.108	0.152064	0.202272	0.258048	0.318816	0.384	0.453024	0.525312	0.600288	0.677376	0.756	0.835584	0.915552	0.995328	1.07434	1.152	1.22774	1.30099	1.37117	1.4377	1.5	1.5575	1.60963	1.65581	1.69546	1.728	1.75286	1.76947	1.77725	1.77562	1.764	1.74182	1.70851	1.66349	1.60618	1.536	1.45238	1.35475	1.24253	1.11514	0.972	0.812544	0.636192	0.442368	0.230496
0	0.004704	0.018432	0.040608	0.070656	0.108	0.152064	0.202272	0.258048	0.318816	0.384	0.453024	0.525312	0.600288	0.677376	0.756	0.835584	0.915552	0.995328	1.07434	1.152	1.22774	1.30099	1.37117	1.4377	1.5	1.5575	1.60963	1.65581	1.69546	1.728	1.75286	1.76947	1.77725	1.77562	1.764	1.74182	1.70851	1.66349	1.60618	1.536	1.45238	1.35475	1.24253	1.11514	0.972	0.812544	0.636192	0.442368	0.230496
0	0.004704	0.018432	0.040608	0.070656	0.108	0.152064	0.202272	0.258048	0.318816	0.384	0.453024	0.525312	0.600288	0.677376	0.756	0.835584	0.915552	0.995328	1.07434	1.152	1.22774	1.30099	1.37117	1.4377	1.5	1.5575	1.60963	1.65581	1.69546	1.728	1.75286	1.76947	1.77725	1.77562	1.764	1.74182	1.70851	1.66349	1.60618	1.536	1.45238	1.35475	1.24253	1.11514	0.972	0.812544	0.636192	0.442368	0.230496
0	0.004704	0.018432	0.040608	0.070656	0.108	0.152064	0.202272	0.258048	0.318816	0.384	0.453024	0.525312	0.600288	0.677376	0.756	0.835584	0.915552	0.995328	1.07434	1.152	1.22774	1.30099	1.37117	1.4377	1.5	1.5575	1.60963	1.65581	1.69546	1.728	1.75286	1.76947	1.77725	1.77562	1.764	1.74182	1.70851	1.66349	1.60618	1.536	1.45238	1.35475	1.24253	1.11514	0.972	0.812544	0.636192	0.442368	0.230496
0	0.004704	0.018432	0.040608	0.070656	0.108	0.152064	0.202272	0.258048	0.318816	0.384	0.453024	0.525312	0.600288	0.677376	0.756	0.835584	0.915552	0.995328	1.07434	1.152	1.22774	1.30099	1.37117	1.4377	1.5	1.5575	1.60963	1.65581	1.69546	1.728	1.75286	1.76947	1.77725	1.77562	1.764	1.74182	1.70851	1.66349	1.60618	1.536	1.45238	1.35475	1.24253	1.11514	0.972	0.812544	0.636192	0.442368	0.230496
0	0.004704	0.018432	0.040608	0.070656	0.108	0.152064	0.202272	0.258048	0.318816	0.384	0.453024	0.525312	0.600288	0.677376	0.756	0.835584	0.915552	0.995328	1.07434	1.152	1.22774	1.30099	1.37117	1.4377	1.5	1.5575	1.60963	1.65581	1.69546	1.728	1.75286	1.76947	1.77725	1.77562	1.764	1.74182	1.70851	1.66349	1.60618	1.536	1.45238	1.35475	1.24253	1.11514	0.972	0.812544	0.636192	0.442368	0.230496
0	0.004704	0.018432	0.040608	0.070656	0.108	0.152064	0.202272	0.258048	0.318816	0.384	0.453024	0.525312	0.600288	0.677376	0.756	0.835584	0.915552	0.995328	1.07434	1.152	1.22774	1.30099	1.37117	1.4377	1.5	1.5575	1.60963	1.65581	1.69546	1.728	1.75286	1.76947	1.77725	1.77562	1.764	1.74182	1.70851	1.66349	1.60618	1.536	1.45238	1.35475	1.24253	1.11514	0.972	0.812544	0.636192	0.442368	0.230496
0	0.004704	0.018432	0.040608	0.070656	0.108	0.152064	0.202272	0.258048	0.318816	0.384	0.453024	0.525312	0.600288	0.677376	0.756	0.835584	0.915552	0.995328	1.07434	1.152	1.22774	1.30099	1.37117	1.4377	1.5	1.5575	1.60963	1.65581	1.69546	1.728	1.75286	1.76947	1.77725	1.77562	1.764	1.74182	1.70851	1.66349	1.60618	1.536	1.45238	1.35475	1.24253	1.11514	0.972	0.812544	0.636192	0.442368	0.230496
0	0.004704	0.018432	0.040608	0.070656	0.108	0.152064	0.202272	0.258048	0.318816	0.384	0.453024	0.525312	0.600288	0.677376	0.756	0.835584	0.915552	0.995328	1.07434	1.152	1.22774	1.30099	1.37117	1.4377	1.5	1.5575	1.60963	1.65581	1.69546	1.728	1.75286	1.76947	1.77725	1.77562	1.764	1.74182	1.70851	1.66349	1.60618	1.536	1.45238	1.35475	1.24253	1.11514	0.972	0.812544	0.636192	0.442368	0.230496
0	0.004704	0.018432	0.040608	0.070656	0.108	0.152064	0.202272	0.258048	0.318816	0.384	0.453024	0.525312	0.600288	0.677376	0.756	0.835584	0.915552	0.995328	1.07434	1.152	1.22774	1.30099	1.37117	1.4377	1.5	1.5575	1.60963	1.65581	1.69546	1.728	1.75286	1.76947	1.77725	1.77562	1.764	1.74182	1.70851	1.66349	1.60618	1.536	1.45238	1.35475	1.24253	1.11514	0.972	0.812544	0.636192	0.442368	0.230496
0	0.004704	0.018432	0.040608	0.070656	0.108	0.152064	0.202272	0.258048	0.318816	0.384	0.453024	0.525312	0.600288	0.677376	0.756	0.835584	0.915552	0.995328	1.07434	1.152	1.22774	1.30099	1.37117	1.4377	1.5	1.5575	1.60963	1.65581	1.69546	1.728	1.75286	1.76947	1.77725	1.77562	1.764	1.74182	1.70851	1.66349	1.60618	1.536	1.45238	1.35475	1.24253	1.11514	0.972	0.812544	0.636192	0.442368	0.230496
0	0.004704	0.018432	0.040608	0.070656	0.108	0.152064	0.202272	0.258048	0.318816	0.384	0.453024	0.525312	0.600288	0.677376	0.756	0.835584	0.915552	0.995328	1.07434	1.152	1.22774	1.30099	1.37117	1.4377	1.5	1.5575	1.60963	1.65581	1.69546	1.728	1.75286	1.76947	1.77725	1.77562	1.764	1.74182	1.70851	1.66349	1.60618	1.536	1.45238	1.35475	1.24253	1.11514	0.972	0.812544	0.636192	0.442368	0.230496
0	0.004704	0.018432	0.040608	0.070656	0.108	0.152064	0.202272	0.258048	0.318816	0.384	0.453024	0.525312	0.600288	0.677376	0.756	0.835584	0.915552	0.995328	1.07434	1.152	1.22774	1.30099	1.37117	1.4377	1.5	1.5575	1.60963	1.65581	1.69546	1.728	1.75286	1.76947	1.77725	1.77562	1.764	1.74182	1.70851	1.66349	1.60618	1.536	1.45238	1.35475	1.24253	1.11514	0.972	0.812544	0.636192	0.442368	0.230496
0	0.004704	0.018432	0.040608	0.070656	0.108	0.152064	0.202272	0.258048	0.318816	0.384	0.453024	0.525312	0.600288	0.677376	0.756	0.835584	0.915552	0.995328	1.07434	1.152	1.22774	1.30099	1.37117	1.4377	1.5	1.5575	1.60963	1.65581	1.69546	1.728	1.75286	1.76947	1.77725	1.77562	1.764	1.74182	1.70851	1.66349	1.60618	1.536	1.45238	1.35475	1.24253	1.11514	0.972	0.812544	0.636192	0.442368	0.230496
0	0.004704	0.018432	0.040608	0.070656	0.108	0.152064	0.202272	0.258048	0.318816	0.384	0.453024	0.525312	0.600288	0.677376	0.756	0.835584	0.915552	0.995328	1.07434	1.152	1.22774	1.30099	1.37117	1.4377	1.5	1.5575	1.60963	1.65581	1.69546	1.728	1.75286	1.76947	1.77725	1.77562	1.764	1.74182	1.70851	1.66349	1.60618	1.536	1.45238	1.35475	1.24253	1.11514	0.972	0.812544	0.636192	0.442368	0.230496
0	0.004704	0.018432	0.040608	0.070656	0.108	0.152064	0.202272	0.258048	0.318816	0.384	0.453024	0.525312	0.600288	0.677376	0.756	0.835584	0.915552	0.995328	1.07434	1.152	1.22774	1.30099	1.37117	1.4377	1.5	1.5575	1.60963	1.65581	1.69546	1.728	1.75286	1.76947	1.77725	1.77562	1.764	1.74182	1.70851	1.66349	1.60618	1.536	1.45238	1.35475	1.24253	1.11514	0.972	0.812544	0.636192	0.442368	0.230496
0	0.004704	0.018432	0.040608	0.070656	0.108	0.152064	0.202272	0.258048	0.318816	0.384	0.453024	0.525312	0.600288	0.677376	0.756	0.835584	0.915552	0.995328	1.07434	1.152	1.22774	1.30099	1.37117	1.4377	1.5	1.5575	1.60963	1.65581	1.69546	1.728	1.75286	1.76947	1.77725	1.77562	1.764	1.74182	1.70851	1.66349	1.60618	1.536	1.45238	1.35475	1.24253	1.11514	0.972	0.812544	0.636192	0.442368	0.230496
0	0.004704	0.018432	0.040608	0.070656	0.108	0.152064	0.202272	0.258048	0.318816	0.384	0.453024	0.525312	0.600288	0.677376	0.756	0.835584	0.915552	0.995328	1.07434	1.152	1.22774	1.30099	1.37117	1.4377	1.5	1.5575	1.60963	1.65581	1.69546	1.728	1.75286	1.76947	1.77725	1.77562	1.764	1.74182	1.70851	1.66349	1.60618	1.536	1.45238	1.35475	1.24253	1.11514	0.972	0.812544	0.636192	0.442368	0.230496
0	0.004704	0.018432	0.040608	0.070656	0.108	0.152064	0.202272	0.258048	0.318816	0.384	0.453024	0.525312	0.600288	0.677376	0.756	0.835584	0.915552	0.995328	1.07434	1.152	1.22774	1.30099	1.37117	1.4377	1.5	1.5575	1.60963	1.65581	1.69546	1.728	1.75286	1.76947	1.77725	1.77562	1.764	1.74182	1.70851	1.66349	1.60618	1.536	1.45238	1.35475	1.24253	1.11514	0.972	0.812544	0.636192	0.442368	0.230496
0	0.004704	0.018432	0.040608	0.070656	0.108	0.152064	0.202272	0.258048	0.318816	0.384	0.453024	0.525312	0.600288	0.677376	0.756	0.835584	0.915552	0.995328	1.07434	1.152	1.22774	1.30099	1.37117	1.4377	1.5	1.5575	1.60963	1.65581	1.69546	1.728	1.75286	1.76947	1.77725	1.77562	1.764	1.74182	1.70851	1.66349	1.60618	1.536	1.45238	1.35475	1.24253	1.11514	0.972	0.812544	0.636192	0.442368	0.230496
0	0.004704	0.018432	0.040608	0.070656	0.108	0.152064	0.202272	0.258048	0.318816	0.384	0.453024	0.525312	0.600288	0.677376	0.756	0.835584	0.915552	0.995328	1.07434	1.152	1.22774	1.30099	1.37117	1.4377	1.5	1.5575	1.60963	1.65581	1.69546	1.728	1.75286	1.76947	1.77725	1.77562	1.764	1.74182	1.70851	1.66349	1.60618	1.536	1.45238	1.35475	1.24253	1.11514	0.972	0.812544	0.636192	0.442368	0.230496
0	0.004704	0.018432	0.040608	0.070656	0.108	0.152064	0.202272	0.258048	0.318816	0.384	0.453024	0.525312	0.600288	0.677376	0.756	0.835584	0.915552	0.995328	1.07434	1.152	1.22774	1.30099	1.37117	1.4377	1.5	1.5575	1.60963	1.65581	1.69546	1.728	1.75286	1.76947	1.77725	1.77562	1.764	1.74182	1.70851	1.66349	1.60618	1.536	1.45238	1.35475	1.24253	1.11514	0.972	0.812544	0.636192	0.442368	0.230496
0	0.004704	0.018432	0.040608	0.070656	0.108	0.152064	0.202272	0.258048	0.318816	0.384	0.453024	0.525312	0.600288	0.677376	0.756	0.835584	0.915552	0.995328	1.07434	1.152	1.22774	1.30099	1.37117	1.4377	1.5	1.5575	1.60963	1.65581	1.69546	1.728	1.75286	1.76947	1.77725	1.77562	1.764	1.74182	1.70851	1.66349	1.60618	1.536	1.45238	1.35475	1.24253	1.11514	0.972	0.812544	0.636192	0.442368	0.230496
0	0.004704	0.018432	0.040608	0.070656	0.108	0.152064	0.202272	0.258048	0.318816	0.384	0.453024	0.525312	0.600288	0.677376	0.756	0.835584	0.915552	0.995328	1.07434	1.152	1.22774	1.30099	1.37117	1.4377	1.5	1.5575	1.60963	1.65581	1.69546	1.728	1.75286	1.76947	1.77725	1.77562	1.764	1.74182	1.70851	1.66349	1.60618	1.536	1.45238	1.35475	1.24253	1.11514	0.972	0.812544	0.636192	0.442368	0.230496
0	0.004704	0.018432	0.040608	0.070656	0.108	0.152064	0.202272	0.258048	0.318816	0.384	0.453024	0.525312	0.600288	0.677376	0.756	0.835584	0.915552	0.995328	1.07434	1.152	1.22774	1.30099	1.37117	1.4377	1.5	1.5575	1.60963	1.65581	1.69546	1.728	1.75286	1.76947	1.77725	1.77562	1.764	1.74182	1.70851	1.66349	1.60618	1.536	1.45238	1.35475	1.24253	1.11514	0.972	0.812544	0.636192	0.442368	0.230496
0	0.004704	0.018432	0.040608	0.070656	0.108	0.152064	0.202272	0.258048	0.318816	0.384	0.453024	0.525312	0.600288	0.677376	0.756	0.835584	0.915552	0.995328	1.07434	1.152	1.22774	1.30099	1.37117	1.4377	1.5	1.5575	1.60963	1.65581	1.69546	1.728	1.75286	1.76947	1.77725	1.77562	1.764	1.74182	1.70851	1.66349	1.60618	1.536	1.45238	1.35475	1.24253	1.11514	0.972	0.812544	0.636192	0.442368	0.230496
0	0.004704	0.018432	0.040608	0.070656	0.108	0.152064	0.202272	0.258048	0.318816	0.384	0.453024	0.525312	0.600288	0.677376	0.756	0.835584	0.915552	0.995328	1.07434	1.152	1.22774	1.30099	1.37117	1.4377	1.5	1.5575	1.60963	1.65581	1.69546	1.728	1.75286	1.76947	1.77725	1.77562	1.764	1.74182	1.70851	1.66349	1.60618	1.536	1.45238	1.35475	1.24253	1.11514	0.972	0.812544	0.636192	0.442368	0.230496
0	0.004704	0.018432	0.040608	0.070656	0.108	0.152064	0.202272	0.258048	0.318816	0.384	0.453024	0.525312	0.600288	0.677376	0.756	0.835584	0.915552	0.995328	1.07434	1.152	1.22774	1.30099	1.37117	1.4377	1.5	1.5575	1.60963	1.65581	1.69546	1.728	1.75286	1.76947	1.77725	1.77562	1.764	1.74182	1.70851	1.66349	1.60618	1.536	1.45238	1.35475	1.24253	1.11514	0.972	0.812544	0.636192	0.442368	0.230496
0	0.004704	0.018432	0.040608	0.070656	0.108	0.152064	0.202272	0.258048	0.318816	0.384	0.453024	0.525312	0.600288	0.677376	0.756	0.835584	0.915552	0.995328	1.07434	1.152	1.22774	1.30099	1.37117	1.4377	1.5	1.5575	1.60963	1.65581	1.69546	1.728	1.75286	1.76947	1.77725	1.77562	1.764	1.74182	1.70851	1.66349	1.60618	1.536	1.45238	1.35475	1.24253	1.11514	0.972	0.812544	0.636192	0.442368	0.230496
0	0.004704	0.018432	0.040608	0.070656	0.108	0.152064	0.202272	0.258048	0.318816	0.384	0.453024	0.525312	0.600288	0.677376	0.756	0.835584	0.915552	0.995328	1.07434	1.152	1.22774	1.30099	1.37117	1.4377	1.5	1.5575	1.60963	1.65581	1.69546	1.728	1.75286	1.76947	1.77725	1.77562	1.764	1.74182	1.70851	1.66349	1.60618	1.536	1.45238	1.35475	1.24253	1.11514	0.972	0.812544	0.636192	0.442368	0.230496
0	0.004704	0.018432	0.040608	0.070656	0.108	0.152064	0.202272	0.258048	0.318816	0.384	0.453024	0.525312	0.600288	0.677376	0.756	0.835584	0.915552	0.995328	1.07434	1.152	1.22774	1.30099	1.37117	1.4377	1.5	1.5575	1.60963	1.65581	1.69546	1.728	1.75286	1.76947	1.77725	1.77562	1.764	1.74182	1.70851	1.66349	1.60618	1.536	1.45238	1.35475	1.24253	1.11514	0.972	0.812544	0.636192	0.442368	0.230496
0	0.004704	0.018432	0.040608	0.070656	0.108	0.152064	0.202272	0.258048	0.318816	0.384	0.453024	0.525312	0.600288	0.677376	0.756	0.835584	0.915552	0.995328	1.07434	1.152	1.22774	1.30099	1.37117	1.4377	1.5	1.5575	1.60963	1.65581	1.69546	1.728	1.75286	1.76947	1.77725	1.77562	1.764	1.74182	1.70851	1.66349	1.60618	1.536	1.45238	1.35475	1.24253	1.11514	0.972	0.812544	0.636192	0.442368	0.230496
0	0.004704	0.018432	0.040608	0.070656	0.108	0.152064	0.202272	0.258048	0.318816	0.384	0.453024	0.525312	0.600288	0.677376	0.756	0.835584	0.915552	0.995328	1.07434	1.152	1.22774	1.30099	1.37117	1.4377	1.5	1.5575	1.60963	1.65581	1.69546	1.728	1.75286	1.76947	1.77725	1.77562	1.764	1.74182	1.70851	1.66349	1.60618	1.536	1.45238	1.35475	1.24253	1.11514	0.972	0.812544	0.636192	0.442368	0.230496
0	0.004704	0.018432	0.040608	0.070656	0.108	0.152064	0.202272	0.258048	0.318816	0.384	0.453024	0.525312	0.600288	0.677376	0.756	0.835584	0.915552	0.995328	1.07434	1.152	1.22774	1.30099	1.37117	1.4377	1.5	1.5575	1.60963	1.65581	1.69546	1.728	1.75286	1.76947	1.77725	1.77562	1.764	1.74182	1.70851	1.66349	1.60618	1.536	1.45238	1.35475	1.24253	1.11514	0.972	0.812544	0.636192	0.442368	0.230496
0	0.004704	0.018432	0.040608	0.070656	0.108	0.152064	0.202272	0.258048	0.318816	0.384	0.453024	0.525312	0.600288	0.677376	0.756	0.835584	0.915552	0.995328	1.07434	1.152	1.22774	1.30099	1.37117	1.4377	1.5	1.5575	1.60963	1.65581	1.69546	1.728	1.75286	1.76947	1.77725	1.77562	1.764	1.74182	1.70851	1.66349	1.60618	1.536	1.45238	1.35475	1.24253	1.11514	0.972	0.812544	0.636192	0.442368	0.230496
0	0.004704	0.018432	0.040608	0.070656	0.108	0.152064	0.202272	0.258048	0.318816	0.384	0.453024	0.525312	0.600288	0.677376	0.756	0.835584	0.915552	0.995328	1.07434	1.152	1.22774	1.30099	1.37117	1.4377	1.5	1.5575	1.60963	1.65581	1.69546	1.728	1.75286	1.76947	1.77725	1.77562	1.764	1.74182	1.70851	1.66349	1.60618	1.536	1.45238	1.35475	1.24253	1.11514	0.972	0.812544	0.636192	0.442368	0.230496
0	0.004704	0.018432	0.040608	0.070656	0.108	0.152064	0.202272	0.258048	0.318816	0.384	0.453024	0.525312	0.600288	0.677376	0.756	0.835584	0.915552	0.995328	1.07434	1.152	1.22774	1.30099	1.37117	1.4377	1.5	1.5575	1.60963	1.65581	1.69546	1.728	1.75286	1.76947	1.77725	1.77562	1.764	1.74182	1.70851	1.66349	1.60618	1.536	1.45238	1.35475	1.24253	1.11514	0.972	0.812544	0.636192	0.442368	0.230496
0	0.004704	0.018432	0.040608	0.070656	0.108	0.152064	0.202272	0.258048	0.318816	0.384	0.453024	0.525312	0.600288	0.677376	0.756	0.835584	0.915552	0.995328	1.07434	1.152	1.22774	1.30099	1.37117	1.4377	1.5	1.5575	1.60963	1.65581	1.69546	1.728	1.75286	1.76947	1.77725	1.77562	1.764	1.74182	1.70851	1.66349	1.60618	1.536	1.45238	1.35475	1.24253	1.11514	0.972	0.812544	0.636192	0.442368	0.230496
0	0.004704	0.018432	0.040608	0.070656	0.108	0.152064	0.202272	0.258048	0.318816	0.384	0.453024	0.525312	0.600288	0.677376	0.756	0.835584	0.915552	0.995328	1.07434	1.152	1.22774	1.30099	1.37117	1.4377	1.5	1.5575	1.60963	1.65581	1.69546	1.728	1.75286	1.76947	1.77725	1.77562	1.764	1.74182	1.70851	1.66349	1.60618	1.536	1.45238	1.35475	1.24253	1.11514	0.972	0.812544	0.636192	0.442368	0.230496
0	0.004704	0.018432	0.040608	0.070656	0.108	0.152064	0.202272	0.258048	0.318816	0.384	0.453024	0.525312	0.600288	0.677376	0.756	0.835584	0.915552	0.995328	1.07434	1.152	1.22774	1.30099	1.37117	1.4377	1.5	1.5575	1.60963	1.65581	1.69546	1.728	1.75286	1.76947	1.77725	1.77562	1.764	1.74182	1.70851	1.66349	1.60618	1.536	1.45238	1.35475	1.24253	1.11514	0.972	0.812544	0.636192	0.442368	0.230496
0	0.004704	0.018432	0.040608	0.070656	0.108	0.152064	0.202272	0.258048	0.318816	0.384	0.453024	0.525312	0.600288	0.677376	0.756	0.835584	0.915552	0.995328	1.07434	1.152	1.22774	1.30099	1.37117	1.4377	1.5	1.5575	1.60963	1.65581	1.69546	1.728	1.75286	1.76947	1.77725	1.77562	1.764	1.74182	1.70851	1.66349	1.60618	1.536	1.45238	1.35475	1.24253	1.11514	0.972	0.812544	0.636192	0.442368	0.230496
0	0.004704	0.018432	0.040608	0.070656	0.108	0.152064	0.202272	0.258048	0.318816	0.384	0.453024	0.525312	0.600288	0.677376	0.756	0.835584	0.915552	0.995328	1.07434	1.152	1.22774	1.30099	1.37117	1.4377	1.5	1.5575	1.60963	1.65581	1.69546	1.728	1.75286	1.76947	1.77725	1.77562	1.764	1.74182	1.70851	1.66349	1.60618	1.536	1.45238	1.35475	1.24253	1.11514	0.972	0.812544	0.636192	0.442368	0.230496
0	0.004704	0.018432	0.040608	0.070656	0.108	0.152064	0.202272	0.258048	0.318816	0.384	0.453024	0.525312	0.600288	0.677376	0.756	0.835584	0.915552	0.995328	1.07434	1.152	1.22774	1.30099	1.37117	1.4377	1.5	1.5575	1.60963	1.65581	1.69546	1.728	1.75286	1.76947	1.77725	1.77562	1.764	1.74182	1.70851	1.66349	1.60618	1.536	1.45238	1.35475	1.24253	1.11514	0.972	0.812544	0.636192	0.442368	0.230496
0	0.004704	0.018432	0.040608	0.070656	0.108	0.152064	0.202272	0.258048	0.318816	0.384	0.453024	0.525312	0.600288	0.677376	0.756	0.835584	0.915552	0.995328	1.07434	1.152	1.22774	1.30099	1.37117	1.4377	1.5	1.5575	1.60963	1.65581	1.69546	1.728	1.75286	1.76947	1.77725	1.77562	1.764	1.74182	1.70851	1.66349	1.60618	1.536	1.45238	1.35475	1.24253	1.11514	0.972	0.812544	0.636192	0.442368	0.230496
0	0.004704	0.018432	0.040608	0.070656	0.108	0.152064	0.202272	0.258048	0.318816	0.384	0.453024	0.525312	0.600288	0.677376	0.756	0.835584	0.915552	0.995328	1.07434	1.152	1.22774	1.30099	1.37117	1.4377	1.5	1.5575	1.60963	1.65581	1.69546	1.728	1.75286	1.76947	1.77725	1.77562	1.764	1.74182	1.70851	1.66349	1.60618	1.536	1.45238	1.35475	1.24253	1.11514	0.972	0.812544	0.636192	0.442368	0.230496
0	0.004704	0.018432	0.040608	0.070656	0.108	0.152064	0.202272	0.258048	0.318816	0.384	0.453024	0.525312	0.600288	0.677376	0.756	0.835584	0.915552	0.995328	1.07434	1.152	1.22774	1.30099	1.37117	1.4377	1.5	1.5575	1.60963	1.65581	1.69546	1.728	1.75286	1.76947	1.77725	1.77562	1.764	1.74182	1.70851	1.66349	1.60618	1.536	1.45238	1.35475	1.24253	1.11514	0.972	0.812544	0.636192	0.442368	0.230496
0	0.004704	0.018432	0.040608	0.070656	0.108	0.152064	0.202272	0.258048	0.318816	0.384	0.453024	0.525312	0.600288	0.677376	0.756	0.835584	0.915552	0.995328	1.07434	1.152	1.22774	1.30099	1.37117	1.4377	1.5	1.5575	1.60963	1.65581	1.69546	1.728	1.75286	1.76947	1.77725	1.77562	1.764	1.74182	1.70851	1.66349	1.60618	1.536	1.45238	1.35475	1.24253	1.11514	0.972	0.812544	0.636192	0.442368	0.230496
0	0.004704	0.018432	0.040608	0.070656	0.108	0.152064	0.202272	0.258048	0.318816	0.384	0.453024	0.525312	0.600288	0.677376	0.756	0.835584	0.915552	0.995328	1.07434	1.152	1.22774	1.30099	1.37117	1.4377	1.5	1.5575	1.60963	1.65581	1.69546	1.728	1.75286	1.76947	1.77725	1.77562	1.764	1.74182	1.70851	1.66349	1.60618	1.536	1.45238	1.35475	1.24253	1.11514	0.972	0.812544	0.636192	0.442368	0.230496
0	0.004704	0.018432	0.040608	0.070656	0.108	0.152064	0.202272	0.258048	0.318816	0.384	0.453024	0.525312	0.600288	0.677376	0.756	0.835584	0.915552	0.995328	1.07434	1.152	1.22774	1.30099	1.37117	1.4377	1.5	1.5575	1.60963	1.65581	1.69546	1.728	1.75286	1.76947	1.77725	1.77562	1.764	1.74182	1.70851	1.66349	1.60618	1.536	1.45238	1.35475	1.24253	1.11514	0.972	0.812544	0.636192	0.442368	0.230496
0	0.004704	0.018432	0.040608	0.070656	0.108	0.152064	0.202272	0.258048	0.318816	0.384	0.453024	0.525312	0.600288	0.677376	0.756	0.835584	0.915552	0.995328	1.07434	1.152	1.22774	1.30099	1.37117	1.4377	1.5	1.5575	1.60963	1.65581	1.69546	1.728	1.75286	1.76947	1.77725	1.77562	1.764	1.74182	1.70851	1.66349	1.60618	1.536	1.45238	1.35475	1.24253	1.11514	0.972	0.812544	0.636192	0.442368	0.230496
0	0.004704	0.018432	0.040608	0.070656	0.108	0.152064	0.202272	0.258048	0.318816	0.384	0.453024	0.525312	0.600288	0.677376	0.756	0.835584	0.915552	0.995328	1.07434	1.152	1.22774	1.30099	1.37117	1.4377	1.5	1.5575	1.60963	1.65581	1.69546	1.728	1.75286	1.76947	1.77725	1.77562	1.764	1.74182	1.70851	1.66349	1.60618	1.536	1.45238	1.35475	1.24253	1.11514	0.972	0.812544	0.636192	0.442368	0.230496
0	0.004704	0.018432	0.040608	0.070656	0.108	0.152064	0.202272	0.258048	0.318816	0.384	0.453024	0.525312	0.600288	0.677376	0.756	0.835584	0.915552	0.995328	1.07434	1.152	1.22774	1.30099	1.37117	1.4377	1.5	1.5575	1.60963	1.65581	1.69546	1.728	1.75286	1.76947	1.77725	1.77562	1.764	1.74182	1.70851	1.66349	1.60618	1.536	1.45238	1.35475	1.24253	1.11514	0.972	0.812544	0.636192	0.442368	0.230496
0	0.004704	0.018432	0.040608	0.070656	0.108	0.152064	0.202272	0.258048	0.318816	0.384	0.453024	0.525312	0.600288	0.677376	0.756	0.835584	0.915552	0.995328	1.07434	1.152	1.22774	1.30099	1.37117	1.4377	1.5	1.5575	1.60963	1.65581	1.69546	1.728	1.75286	1.76947	1.77725	1.77562	1.764	1.74182	1.70851	1.66349	1.60618	1.536	1.45238	1.35475	1.24253	1.11514	0.972	0.812544	0.636192	0.442368	0.230496
0	0.004704	0.018432	0.040608	0.070656	0.108	0.152064	0.202272	0.258048	0.318816	0.384	0.453024	0.525312	0.600288	0.677376	0.756	0.835584	0.915552	0.995328	1.07434	1.152	1.22774	1.30099	1.37117	1.4377	1.5	1.5575	1.60963	1.65581	1.69546	1.728	1.75286	1.76947	1.77725	1.77562	1.764	1.74182	1.70851	1.66349	1.60618	1.536	1.45238	1.35475	1.24253	1.11514	0.972	0.812544	0.636192	0.442368	0.230496
0	0.004704	0.018432	0.040608	0.070656	0.108	0.152064	0.202272	0.258048	0.318816	0.384	0.453024	0.525312	0.600288	0.677376	0.756	0.835584	0.915552	0.995328	1.07434	1.152	1.22774	1.30099	1.37117	1.4377	1.5	1.5575	1.60963	1.65581	1.69546	1.728	1.75286	1.76947	1.77725	1.77562	1.764	1.74182	1.70851	1.66349	1.60618	1.536	1.45238	1.35475	1.24253	1.11514	0.972	0.812544	0.636192	0.442368	0.230496
0	0.004704	0.018432	0.040608	0.070656	0.108	0.152064	0.202272	0.258048	0.318816	0.384	0.453024	0.525312	0.600288	0.677376	0.756	0.835584	0.915552	0.995328	1.07434	1.152	1.22774	1.30099	1.37117	1.4377	1.5	1.5575	1.60963	1.65581	1.69546	1.728	1.75286	1.76947	1.77725	1.77562	1.764	1.74182	1.70851	1.66349	1.60618	1.536	1.45238	1.35475	1.24253	1.11514	0.972	0.812544	0.636192	0.442368	0.230496
0	0.004704	0.018432	0.040608	0.070656	0.108	0.152064	0.202272	0.258048	0.318816	0.384	0.453024	0.525312	0.600288	0.677376	0.756	0.835584	0.915552	0.995328	1.07434	1.152	1.22774	1.30099	1.37117	1.4377	1.5	1.5575	1.60963	1.65581	1.69546	1.728	1.75286	1.76947	1.77725	1.77562	1.764	1.74182	1.70851	1.66349	1.60618	1.536	1.45238	1.35475	1.24253	1.11514	0.972	0.812544	0.636192	0.442368	0.230496
0	0.004704	0.018432	0.040608	0.070656	0.108	0.152064	0.202272	0.258048	0.318816	0.384	0.453024	0.525312	0.600288	0.677376	0.756	0.835584	0.915552	0.995328	1.07434	1.152	1.22774	1.30099	1.37117	1.4377	1.5	1.5575	1.60963	1.65581	1.69546	1.728	1.75286	1.76947	1.77725	1.77562	1.764	1.74182	1.70851	1.66349	1.60618	1.536	1.45238	1.35475	1.24253	1.11514	0.972	0.812544	0.636192	0.442368	0.230496
0	0.004704	0.018432	0.040608	0.070656	0.108	0.152064	0.202272	0.258048	0.318816	0.384	0.453024	0.525312	0.600288	0.677376	0.756	0.835584	0.915552	0.995328	1.07434	1.152	1.22774	1.30099	1.37117	1.4377	1.5	1.5575	1.60963	1.65581	1.69546	1.728	1.75286	1.76947	1.77725	1.77562	1.764	1.74182	1.70851	1.66349	1.60618	1.536	1.45238	1.35475	1.24253	1.11514	0.972	0.812544	0.636192	0.442368	0.230496
0	0.004704	0.018432	0.040608	0.070656	0.108	0.152064	0.202272	0.258048	0.318816	0.384	0.453024	0.525312	0.600288	0.677376	0.756	0.835584	0.915552	0.995328	1.07434	1.152	1.22774	1.30099	1.37117	1.4377	1.5	1.5575	1.60963	1.65581	1.69546	1.728	1.75286	1.76947	1.77725	1.77562	1.764	1.74182	1.70851	1.66349	1.60618	1.536	1.45238	1.35475	1.24253	1.11514	0.972	0.812544	0.636192	0.442368	0.230496
0	0.004704	0.018432	0.040608	0.070656	0.108	0.152064	0.202272	0.258048	0.318816	0.384	0.453024	0.525312	0.600288	0.677376	0.756	0.835584	0.915552	0.995328	1.07434	1.152	1.22774	1.30099	1.37117	1.4377	1.5	1.5575	1.60963	1.65581	1.69546	1.728	1.75286	1.76947	1.77725	1.77562	1.764	1.74182	1.70851	1.66349	1.60618	1.536	1.45238	1.35475	1.24253	1.11514	0.972	0.812544	0.636192	0.442368	0.230496
0	0.004704	0.018432	0.040608	0.070656	0.108	0.152064	0.202272	0.258048	0.318816	0.384	0.453024	0.525312	0.600288	0.677376	0.756	0.835584	0.915552	0.995328	1.07434	1.152	1.22774	1.30099	1.37117	1.4377	1.5	1.5575	1.60963	1.65581	1.69546	1.728	1.75286	1.76947	1.77725	1.77562	1.764	1.74182	1.70851	1.66349	1.60618	1.536	1.45238	1.35475	1.24253	1.11514	0.972	0.812544	0.636192	0.442368	0.230496
0	0.004704	0.018432	0.040608	0.070656	0.108	0.152064	0.202272	0.258048	0.318816	0.384	0.453024	0.525312	0.600288	0.677376	0.756	0.835584	0.915552	0.995328	1.07434	1.152	1.22774	1.30099	1.37117	1.4377	1.5	1.5575	1.60963	1.65581	1.69546	1.728	1.75286	1.76947	1.77725	1.77562	1.764	1.74182	1.70851	1.66349	1.60618	1.536	1.45238	1.35475	1.24253	1.11514	0.972	0.812544	0.636192	0.442368	0.230496
0	0.004704	0.018432	0.040608	0.070656	0.108	0.152064	0.202272	0.258048	0.318816	0.384	0.453024	0.525312	0.600288	0.677376	0.756	0.835584	0.915552	0.995328	1.07434	1.152	1.22774	1.30099	1.37117	1.4377	1.5	1.5575	1.60963	1.65581	1.69546	1.728	1.75286	1.76947	1.77725	1.77562	1.764	1.74182	1.70851	1.66349	1.60618	1.536	1.45238	1.35475	1.24253	1.11514	0.972	0.812544	0.636192	0.442368	0.230496
0	0.004704	0.018432	0.040608	0.070656	0.108	0.152064	0.202272	0.258048	0.318816	0.384	0.453024	0.525312	0.600288	0.677376	0.756	0.835584	0.915552	0.995328	1.07434	1.152	1.22774	1.30099	1.37117	1.4377	1.5	1.5575	1.60963	1.65581	1.69546	1.728	1.75286	1.76947	1.77725	1.77562	1.764	1.74182	1.70851	1.66349	1.60618	1.536	1.45238	1.35475	1.24253	1.11514	0.972	0.812544	0.636192	0.442368	0.230496
0	0.004704	0.018432	0.040608	0.070656	0.108	0.152064	0.202272	0.258048	0.318816	0.384	0.453024	0.525312	0.600288	0.677376	0.756	0.835584	0.915552	0.995328	1.07434	1.152	1.22774	1.30099	1.37117	1.4377	1.5	1.5575	1.60963	1.65581	1.69546	1.728	1.75286	1.76947	1.77725	1.77562	1.764	1.74182	1.70851	1.66349	1.60618	1.536	1.45238	1.35475	1.24253	1.11514	0.972	0.812544	0.636192	0.442368	0.230496
0	0.004704	0.018432	0.040608	0.070656	0.108	0.152064	0.202272	0.258048	0.318816	0.384	0.453024	0.525312	0.600288	0.677376	0.756	0.835584	0.915552	0.995328	1.07434	1.152	1.22774	1.30099	1.37117	1.4377	1.5	1.5575	1.60963	1.65581	1.69546	1.728	1.75286	1.76947	1.77725	1.77562	1.764	1.74182	1.70851	1.66349	1.60618	1.536	1.45238	1.35475	1.24253	1.11514	0.972	0.812544	0.636192	0.442368	0.230496
0	0.004704	0.018432	0.040608	0.070656	0.108	0.152064	0.202272	0.258048	0.318816	0.384	0.453024	0.525312	0.600288	0.677376	0.756	0.835584	0.915552	0.995328	1.07434	1.152	1.22774	1.30099	1.37117	1.4377	1.5	1.5575	1.60963	1.65581	1.69546	1.728	1.75286	1.76947	1.77725	1.77562	1.764	1.74182	1.70851	1.66349	1.60618	1.536	1.45238	1.35475	1.24253	1.11514	0.972	0.812544	0.636192	0.442368	0.230496
0	0.004704	0.018432	0.040608	0.070656	0.108	0.152064	0.202272	0.258048	0.318816	0.384	0.453024	0.525312	0.600288	0.677376	0.756	0.835584	0.915552	0.995328	1.07434	1.152	1.22774	1.30099	1.37117	1.4377	1.5	1.5575	1.60963	1.65581	1.69546	1.728	1.75286	1.76947	1.77725	1.77562	1.764	1.74182	1.70851	1.66349	1.60618	1.536	1.45238	1.35475	1.24253	1.11514	0.972	0.812544	0.636192	0.442368	0.230496
[truncated: 2 more columns]
