# Supplementary material for: Event-triggered iterative learning control for output constrained multi-agent systems
Source: PLoS One. 2025 Mar 21;20(3):e0315209. doi: 10.1371/journal.pone.0315209 (PMC11927920; doi:10.1371/journal.pone.0315209)
Supplement: S1 Data — (ZIP) [file pone.0315209.s001.zip › S1 data/data - matlab/Figure 11 data/agent 1-5 errors.xlsx]

## Sheet: Sheet1
agent 1 erros
1.77725	1.63681	1.63681	1.40371	1.55574	2.63426	3.70851	2.53344	1.51221	0.919602	1.15225	1.22521	1.59435	2.44237	1.42853	2.11597	2.51736	2.2497	2.41534	1.15553	2.2305	0.694359	2.01877	1.38371	1.3741	0.984237	2.17134	1.25104	1.09068	0.836205	1.84607	1.29911	2.04144	1.15413	1.41676	0.635764	0.490775	0.844133	0.749879	0.890127	1.07577	0.500824	0.737134	0.604766	0.187651	0.312524	0.264447	0.385573	0.41309	0.252863
agent 2 erros
1.77725	1.63681	1.63681	1.40371	1.55574	2.63426	3.70851	2.53373	1.51361	0.919542	1.14987	1.21785	1.5914	2.44237	1.42889	2.13849	2.52254	2.2497	2.43392	1.16887	2.2305	0.693085	2.028	1.40278	1.36477	0.998849	2.19121	1.22644	1.01997	0.737021	1.82476	1.32083	2.0397	1.15368	1.34645	0.626739	0.490128	0.893674	0.74967	0.879102	1.0831	0.505178	0.705231	0.601723	0.201349	0.315573	0.266234	0.336524	0.439608	0.25121
agent 3 erros
1.77725	1.63681	1.63681	1.40371	1.55574	2.63426	3.70851	2.53373	1.51361	0.919542	1.14987	1.21785	1.5914	2.44237	1.42889	2.13849	2.52254	2.2497	2.43392	1.16887	2.2305	0.693085	2.028	1.40278	1.36477	0.998849	2.19121	1.22644	1.01997	0.737021	1.82476	1.32083	2.0397	1.15368	1.34645	0.626739	0.490128	0.893674	0.74967	0.879102	1.0831	0.505178	0.705231	0.601723	0.201349	0.315573	0.266234	0.336524	0.439608	0.25121
agent 4 erros
1.77725	1.63681	1.63681	1.40371	1.55574	2.63426	3.70851	2.53373	1.51361	0.919542	1.14987	1.21785	1.5914	2.44237	1.42889	2.13849	2.52254	2.2497	2.43392	1.16887	2.2305	0.693085	2.028	1.40278	1.36477	0.998849	2.19121	1.22644	1.01997	0.737021	1.82476	1.32083	2.0397	1.15368	1.34645	0.626739	0.490128	0.893674	0.74967	0.879102	1.0831	0.505178	0.705231	0.601723	0.201349	0.315573	0.266234	0.336524	0.439608	0.25121
agent 5 erros
1.77725	1.63681	1.63681	1.40407	1.55618	2.63205	3.70851	2.44237	1.21574	1.21155	1.05443	0.807382	1.40362	1.65566	1.90695	1.80858	3.35313	1.43994	2.2497	1.41897	1.54739	0.882326	1.48262	2.2305	1.00824	0.772483	1.53045	0.569518	0.810843	0.593078	1.30856	0.664931	1.7503	1.31057	0.951074	1.06785	0.689294	1.26557	0.865796	0.449816	0.775434	0.574414	0.403799	0.263972	0.180881	0.259177	0.290576	0.223536	0.349285	0.208009
[truncated: 451 more columns]
