# Supplementary material for: Event-triggered iterative learning control for output constrained multi-agent systems
Source: PLoS One. 2025 Mar 21;20(3):e0315209. doi: 10.1371/journal.pone.0315209 (PMC11927920; doi:10.1371/journal.pone.0315209)
Supplement: S1 Data — (ZIP) [file pone.0315209.s001.zip › S1 data/data - matlab/Figure 11 data/agent 2 501 iterations.xlsx]

## Sheet: Sheet1
agent 2 501 iterations
0	0.004704	0.018432	0.040608	0.070656	0.108	0.152064	0.202272	0.258048	0.318816	0.384	0.453024	0.525312	0.600288	0.677376	0.756	0.835584	0.915552	0.995328	1.07434	1.152	1.22774	1.30099	1.37117	1.4377	1.5	1.5575	1.60963	1.65581	1.69546	1.728	1.75286	1.76947	1.77725	1.77562	1.764	1.74182	1.70851	1.66349	1.60618	1.536	1.45238	1.35475	1.24253	1.11514	0.972	0.812544	0.636192	0.442368	0.230496
0	0.004704	0.018432	0.040608	0.070656	0.108	0.152064	0.202272	0.258048	0.318816	0.384	0.453024	0.525312	0.600288	0.677376	0.756	0.835584	0.915552	0.995328	1.07434	1.152	1.22774	1.30099	1.37117	1.4377	1.5	1.5575	1.60963	1.65581	1.69546	1.728	1.75286	1.76947	1.77725	1.77562	1.764	1.74182	1.70851	1.66349	1.60618	1.536	1.45238	1.35475	1.24253	1.11514	0.972	0.812544	0.636192	0.442368	0.230496
0	0.004704	0.018432	0.040608	0.070656	0.108	0.152064	0.202272	0.258048	0.318816	0.384	0.453024	0.525312	0.600288	0.677376	0.756	0.835584	0.915552	0.995328	1.07434	1.152	1.22774	1.30099	1.37117	1.4377	1.5	1.5575	1.60963	1.65581	1.69546	1.728	1.75286	1.76947	1.77725	1.77562	1.764	1.74182	1.70851	1.66349	1.60618	1.536	1.45238	1.35475	1.24253	1.11514	0.972	0.812544	0.636192	0.442368	0.230496
0	0.004704	0.018432	0.040608	0.070656	0.108	0.152064	0.202272	0.258048	0.318816	0.384	0.453024	0.525312	0.600288	0.677376	0.756	0.835584	0.915552	0.995328	1.07434	1.152	1.22774	1.30099	1.37117	1.4377	1.5	1.5575	1.60963	1.65581	1.69546	1.728	1.75286	1.76947	1.77725	1.77562	1.764	1.74182	1.70851	1.66349	1.60618	1.536	1.45238	1.35475	1.24253	1.11514	0.972	0.812544	0.636192	0.442368	0.230496
0	0.004704	0.018432	0.040608	0.070656	0.108	0.152064	0.202272	0.258048	0.318816	0.384	0.453024	0.525312	0.600288	0.677376	0.756	0.835584	0.915552	0.995328	1.07434	1.152	1.22774	1.30099	1.37117	1.4377	1.5	1.5575	1.60963	1.65581	1.69546	1.728	1.75286	1.76947	1.77725	1.77562	1.764	1.74182	1.70851	1.66349	1.60618	1.536	1.45238	1.35475	1.24253	1.11514	0.972	0.812544	0.636192	0.442368	0.230496
0	0.004704	0.018432	0.040608	0.070656	0.108	0.152064	0.202272	0.258048	0.318816	0.384	0.453024	0.525312	0.600288	0.677376	0.756	0.835584	0.915552	0.995328	1.07434	1.152	1.22774	1.30099	1.37117	1.4377	1.5	1.5575	1.60963	1.65581	1.69546	1.728	1.75286	1.76947	1.77725	1.77562	1.764	1.74182	1.70851	1.66349	1.60618	1.536	1.45238	1.35475	1.24253	1.11514	0.972	0.812544	0.636192	0.442368	0.230496
0	0.004704	0.018432	0.040608	0.070656	0.108	0.152064	0.202272	0.258048	0.318816	0.384	0.453024	0.525312	0.600288	0.677376	0.756	0.835584	0.915552	0.995328	1.07434	1.152	1.22774	1.30099	1.37117	1.4377	1.5	1.5575	1.60963	1.65581	1.69546	1.728	1.75286	1.76947	1.77725	1.77562	1.764	1.74182	1.70851	1.66349	1.60618	1.536	1.45238	1.35475	1.24253	1.11514	0.972	0.812544	0.636192	0.442368	0.230496
0	0.004704	0.018432	0.040608	0.070656	0.108	0.152064	0.202272	0.258048	0.318816	0.384	0.453024	0.525312	0.600288	0.677376	0.756	0.835584	0.915552	0.995328	1.07434	1.152	1.22774	1.30099	1.37117	1.4377	1.5	1.5575	1.60963	1.65581	1.69546	1.728	1.75286	1.76947	1.77725	1.77562	1.764	1.74182	1.70851	1.66349	1.60618	1.536	1.45238	1.35475	1.24253	1.11514	0.972	0.812544	0.636192	0.442368	0.230496
0	0.004704	0.018432	0.040608	0.070656	0.108	0.152064	0.202272	0.258048	0.318816	0.384	0.453024	0.525312	0.600288	0.677376	0.756	0.835584	0.915552	0.995328	1.07434	1.152	1.22774	1.30099	1.37117	1.4377	1.5	1.5575	1.60963	1.65581	1.69546	1.728	1.75286	1.76947	1.77725	1.77562	1.764	1.74182	1.70851	1.66349	1.60618	1.536	1.45238	1.35475	1.24253	1.11514	0.972	0.812544	0.636192	0.442368	0.230496
0	0.004704	0.018432	0.040608	0.070656	0.108	0.152064	0.202272	0.258048	0.318816	0.384	0.453024	0.525312	0.600288	0.677376	0.756	0.835584	0.915552	0.995328	1.07434	1.152	1.22774	1.30099	1.37117	1.4377	1.5	1.5575	1.60963	1.65581	1.69546	1.728	1.75286	1.76947	1.77725	1.77562	1.764	1.74182	1.70851	1.66349	1.60618	1.536	1.45238	1.35475	1.24253	1.11514	0.972	0.812544	0.636192	0.442368	0.230496
0	0.004704	0.018432	0.040608	0.070656	0.108	0.152064	0.202272	0.258048	0.318816	0.384	0.453024	0.525312	0.600288	0.677376	0.756	0.835584	0.915552	0.995328	1.07434	1.152	1.22774	1.30099	1.37117	1.4377	1.5	1.5575	1.60963	1.65581	1.69546	1.728	1.75286	1.76947	1.77725	1.77562	1.764	1.74182	1.70851	1.66349	1.60618	1.536	1.45238	1.35475	1.24253	1.11514	0.972	0.812544	0.636192	0.442368	0.230496
0	0.004704	0.018432	0.040608	0.070656	0.108	0.152064	0.202272	0.258048	0.318816	0.384	0.453024	0.525312	0.600288	0.677376	0.756	0.835584	0.915552	0.995328	1.07434	1.152	1.22774	1.30099	1.37117	1.4377	1.5	1.5575	1.60963	1.65581	1.69546	1.728	1.75286	1.76947	1.77725	1.77562	1.764	1.74182	1.70851	1.66349	1.60618	1.536	1.45238	1.35475	1.24253	1.11514	0.972	0.812544	0.636192	0.442368	0.230496
0	0.004704	0.018432	0.040608	0.070656	0.108	0.152064	0.202272	0.258048	0.318816	0.384	0.453024	0.525312	0.600288	0.677376	0.756	0.835584	0.915552	0.995328	1.07434	1.152	1.22774	1.30099	1.37117	1.4377	1.5	1.5575	1.60963	1.65581	1.69546	1.728	1.75286	1.76947	1.77725	1.77562	1.764	1.74182	1.70851	1.66349	1.60618	1.536	1.45238	1.35475	1.24253	1.11514	0.972	0.812544	0.636192	0.442368	0.230496
0	0.004704	0.018432	0.040608	0.070656	0.108	0.152064	0.202272	0.258048	0.318816	0.384	0.453024	0.525312	0.600288	0.677376	0.756	0.835584	0.915552	0.995328	1.07434	1.152	1.22774	1.30099	1.37117	1.4377	1.5	1.5575	1.60963	1.65581	1.69546	1.728	1.75286	1.76947	1.77725	1.77562	1.764	1.74182	1.70851	1.66349	1.60618	1.536	1.45238	1.35475	1.24253	1.11514	0.972	0.812544	0.636192	0.442368	0.230496
0	0.004704	0.018432	0.040608	0.070656	0.108	0.152064	0.202272	0.258048	0.318816	0.384	0.453024	0.525312	0.600288	0.677376	0.756	0.835584	0.915552	0.995328	1.07434	1.152	1.22774	1.30099	1.37117	1.4377	1.5	1.5575	1.60963	1.65581	1.69546	1.728	1.75286	1.76947	1.77725	1.77562	1.764	1.74182	1.70851	1.66349	1.60618	1.536	1.45238	1.35475	1.24253	1.11514	0.972	0.812544	0.636192	0.442368	0.230496
0	0.004704	0.018432	0.040608	0.070656	0.108	0.152064	0.202272	0.258048	0.318816	0.384	0.453024	0.525312	0.600288	0.677376	0.756	0.835584	0.915552	0.995328	1.07434	1.152	1.22774	1.30099	1.37117	1.4377	1.5	1.5575	1.60963	1.65581	1.69546	1.728	1.75286	1.76947	1.77725	1.77562	1.764	1.74182	1.70851	1.66349	1.60618	1.536	1.45238	1.35475	1.24253	1.11514	0.972	0.812544	0.636192	0.442368	0.230496
0	0.004704	0.018432	0.040608	0.070656	0.108	0.152064	0.202272	0.258048	0.318816	0.384	0.453024	0.525312	0.600288	0.677376	0.756	0.835584	0.915552	0.995328	1.07434	1.152	1.22774	1.30099	1.37117	1.4377	1.5	1.5575	1.60963	1.65581	1.69546	1.728	1.75286	1.76947	1.77725	1.77562	1.764	1.74182	1.70851	1.66349	1.60618	1.536	1.45238	1.35475	1.24253	1.11514	0.972	0.812544	0.636192	0.442368	0.230496
0	0.004704	0.018432	0.040608	0.070656	0.108	0.152064	0.202272	0.258048	0.318816	0.384	0.453024	0.525312	0.600288	0.677376	0.756	0.835584	0.915552	0.995328	1.07434	1.152	1.22774	1.30099	1.37117	1.4377	1.5	1.5575	1.60963	1.65581	1.69546	1.728	1.75286	1.76947	1.77725	1.77562	1.764	1.74182	1.70851	1.66349	1.60618	1.536	1.45238	1.35475	1.24253	1.11514	0.972	0.812544	0.636192	0.442368	0.230496
0	0.004704	0.018432	0.040608	0.070656	0.108	0.152064	0.202272	0.258048	0.318816	0.384	0.453024	0.525312	0.600288	0.677376	0.756	0.835584	0.915552	0.995328	1.07434	1.152	1.22774	1.30099	1.37117	1.4377	1.5	1.5575	1.60963	1.65581	1.69546	1.728	1.75286	1.76947	1.77725	1.77562	1.764	1.74182	1.70851	1.66349	1.60618	1.536	1.45238	1.35475	1.24253	1.11514	0.972	0.812544	0.636192	0.442368	0.230496
0	0.004704	0.018432	0.040608	0.070656	0.108	0.152064	0.202272	0.258048	0.318816	0.384	0.453024	0.525312	0.600288	0.677376	0.756	0.835584	0.915552	0.995328	1.07434	1.152	1.22774	1.30099	1.37117	1.4377	1.5	1.5575	1.60963	1.65581	1.69546	1.728	1.75286	1.76947	1.77725	1.77562	1.764	1.74182	1.70851	1.66349	1.60618	1.536	1.45238	1.35475	1.24253	1.11514	0.972	0.812544	0.636192	0.442368	0.230496
0	0.004704	0.018432	0.040608	0.070656	0.108	0.152064	0.202272	0.258048	0.318816	0.384	0.453024	0.525312	0.600288	0.677376	0.756	0.835584	0.915552	0.995328	1.07434	1.152	1.22774	1.30099	1.37117	1.4377	1.5	1.5575	1.60963	1.65581	1.69546	1.728	1.75286	1.76947	1.77725	1.77562	1.764	1.74182	1.70851	1.66349	1.60618	1.536	1.45238	1.35475	1.24253	1.11514	0.972	0.812544	0.636192	0.442368	0.230496
0	1.21371	1.07872	0.927719	1.15343	0.941324	0.204552	1.22779	-0.67277	0.402145	0.0861834	-1.42311	1.20519	-1.5	-0.302961	-0.356767	0.0627019	0.153155	-0.0362068	1.5	-1.39372	1.5	-1.5	1.5	-1.2025	1.5	-1.5	1.5	-1.5	1.5	-1.5	1.5	-1.5	1.5	-1.5	1.5	-1.5	1.5	-1.5	1.5	-1.5	1.5	-1.5	1.5	-1.5	1.44984	-1.5	1.5	-1.5	1.5
0	1.21942	1.11471	0.948927	1.13331	0.982284	0.23589	1.04993	-0.295648	-0.131464	0.842943	-1.5	0.666829	-1.5	0.491126	-1.5	0.892125	-1.33957	1.5	-1.13341	1.5	-1.04568	1.5	-0.551609	1.5	-0.262416	1.5	-0.268179	1.45741	-0.587364	1.5	-1.40962	1.5	-1.5	1.5	-1.5	1.5	-1.5	1.5	-1.5	1.5	-1.5	1.5	-1.5	1.41092	-1.5	1.34582	-1.5	1.5	-1.5
0	1.22407	1.14679	0.972892	1.114	1.00225	0.291221	0.868073	0.0396923	-0.584739	1.22801	-1.5	-0.0418493	-0.874947	-0.0306111	-0.601302	0.0139663	0.323118	-0.596011	1.5	-1.5	1.5	-1.5	1.5	-1.16701	1.5	-1.5	1.5	-1.5	1.5	-1.5	1.5	-1.5	1.5	-1.5	1.5	-1.5	1.5	-1.5	1.5	-1.5	1.5	-1.5	1.5	-1.5	1.37386	-1.5	1.44108	-1.5	1.5
0	1.22785	1.17529	0.998523	1.09684	1.04311	0.31007	0.763225	0.214519	-0.776121	1.16941	-1.5	0.0628326	-1.01458	-0.0505382	-0.584403	-0.0975605	0.391781	-0.634808	1.5	-1.5	1.5	-1.39281	1.5	-1.06797	1.5	-1.35106	1.5	-1.5	1.5	-1.5	1.5	-1.5	1.5	-1.5	1.5	-1.5	1.5	-1.5	1.5	-1.5	1.5	-1.5	1.48254	-1.5	1.26069	-1.5	1.33033	-1.5	1.5
0	1.23093	1.20051	1.02495	1.08261	1.06051	0.357179	0.637699	0.393437	-0.949395	1.07056	-1.5	0.156735	-1.12122	-0.109892	-0.513054	-0.254926	0.503499	-0.741117	1.5	-1.36841	1.5	-1.18054	1.5	-0.906179	1.5	-1.03701	1.5	-1.45899	1.5	-1.5	1.5	-1.5	1.5	-1.5	1.5	-1.5	1.5	-1.5	1.5	-1.5	1.5	-1.5	1.33798	-1.5	1.08266	-1.5	1.09069	-1.46394	1.5
0	1.23344	1.22278	1.05149	1.07167	1.07102	0.406043	0.530455	0.516199	-1.01927	0.882906	-1.5	0.205269	-1.13924	-0.224621	-0.37714	-0.472164	0.651358	-0.898103	1.5	-0.99801	1.5	-0.787761	1.5	-0.601865	1.5	-0.591347	1.5	-0.672115	1.49341	-0.52243	1.05975	-0.0666654	0.444034	0.914868	-0.850381	1.5	-1.5	1.5	-1.5	1.5	-1.5	1.5	-1.5	1.35722	-1.5	1.2594	-1.5	1.5	-1.5
0	1.23549	1.24238	1.07762	1.06409	1.07569	0.455012	0.441037	0.591064	-1.0094	0.657411	-1.5	0.0264729	-0.7922	-0.600164	0.043006	-1.08265	1.06454	-1.5	1.5	-0.957701	1.5	-0.429484	1.5	-0.108519	1.5	0.183571	0.914081	0.821957	-0.50421	1.5	-1.5	1.5	-1.5	1.5	-1.5	1.5	-1.5	1.5	-1.5	1.5	-1.5	1.5	-1.5	1.30445	-1.5	1.20699	-1.5	1.5	-1.5
0	1.23715	1.2596	1.10295	1.05974	1.07564	0.50261	0.368726	0.626291	-0.941868	0.41716	-0.973595	-0.407598	-0.174865	-1.37252	0.488423	-1.5	1.05165	-1.29199	1.5	-0.249606	1.5	0.694244	0.826447	1.5	-0.333583	1.5	-1.5	1.5	-1.5	1.5	-1.5	1.5	-1.5	1.5	-1.5	1.5	-1.5	1.5	-1.5	1.5	-1.5	1.5	-1.5	1.20586	-1.5	1.12285	-1.5	1.37428	-1.5
0	1.23851	1.2747	1.12721	1.05834	1.07202	0.547622	0.312481	0.62984	-0.835883	0.173643	-0.518605	-0.922736	0.264267	-1.5	0.315421	-1.31715	0.725462	-0.523463	0.72837	1.34018	-0.659872	1.5	-1.19474	1.5	-1.177	1.5	-1.5	1.5	-1.5	1.5	-1.5	1.5	-1.5	1.5	-1.5	1.5	-1.5	1.5	-1.5	1.5	-1.5	1.45461	-1.5	1.07581	-1.5	0.926416	-1.5	1.07865	-1.18424
0	1.23961	1.2879	1.15021	1.05957	1.06587	0.589129	0.270955	0.609097	-0.707514	-0.0644704	-0.163148	-1.36719	0.356894	-1.5	0.130914	-0.902038	0.277455	0.322318	-0.535548	1.5	-1.5	1.5	-1.01354	1.5	-0.989467	1.5	-1.31825	1.5	-1.5	1.5	-1.5	1.5	-1.5	1.5	-1.5	1.5	-1.20721	1.5	-1.00715	1.25142	-0.871683	0.690355	-0.527943	0.0453801	0.158393	-1.00441	1.38825	-1.5	1.5
0	1.24051	1.29944	1.17183	1.06305	1.05811	0.626507	0.242573	0.570669	-0.569838	-0.28828	0.0876361	-1.5	0.231754	-1.5	0.0385481	-0.700001	-0.0210671	0.733081	-1.10744	1.5	-1.5	1.5	-0.715094	1.5	-0.632627	1.5	-0.829922	1.5	-1.1784	1.5	-1.34151	1.5	-1.21708	1.47491	-0.595819	0.917131	0.481617	-0.43404	1.5	-1.5	1.5	-1.5	0.94664	-1.5	1.5	-1.5	0.482216	-1.19314	1.5
0	1.24124	1.3095	1.19201	1.03764	1.08929	0.612872	0.254205	0.489312	-0.38615	-0.54467	0.303116	-1.5	0.0466706	-1.3183	-0.17493	-0.356616	-0.479619	1.22658	-1.5	1.5	-1.5	1.5	-0.649583	1.5	-0.339864	1.5	-0.228599	1.2177	0.06669	0.386483	1.13176	-1.4185	1.5	-1.5	1.5	-1.5	1.5	-1.5	1.5	-1.5	1.5	-1.5	1.07712	-1.5	1.18574	-1.5	0.996418	-1.5	1.5
0	1.24184	1.31826	1.21073	1.04526	1.07329	0.656997	0.222551	0.470859	-0.32491	-0.624404	0.25341	-1.5	-0.0819573	-1.04702	-0.424198	-0.0557706	-0.888066	1.43215	-1.5	1.5	-1.40577	1.5	-0.495699	1.5	0.0299137	1.32824	0.550233	0.144571	1.5	-1.5	1.5	-1.5	1.5	-1.5	1.5	-1.5	1.5	-1.5	1.5	-1.5	1.5	-1.5	1.29715	-1.5	0.837579	-1.5	0.956302	-1.5	1.36562
0	1.24233	1.32588	1.22801	1.05864	1.05271	0.699933	0.192571	0.452572	-0.272649	-0.681974	0.180789	-1.48912	-0.239749	-0.787014	-0.69452	0.167971	-1.16371	1.38042	-1.5	1.5	-1.05502	1.5	-0.189335	1.5	0.588217	0.557474	1.5	-1.11444	1.5	-1.5	1.5	-1.5	1.5	-1.5	1.5	-1.5	1.5	-1.5	1.5	-1.5	1.5	-1.5	1.21159	-1.5	0.754928	-1.34004	0.614961	-0.809543	0.631089
0	1.24272	1.3325	1.24388	1.10433	0.99513	0.779914	0.159812	0.427298	-0.217131	-0.755529	0.133633	-1.31343	-0.408433	-0.572783	-0.93134	0.263004	-1.2073	1.16021	-0.96154	1.5	-0.372079	1.5	0.59923	0.639101	1.5	-0.860988	1.5	-1.5	1.5	-1.5	1.5	-1.5	1.5	-1.5	1.5	-1.5	1.5	-1.5	1.5	-1.5	1.5	-1.5	1.07052	-1.5	0.555226	-0.820889	0.0707622	0.19994	-0.786558
0	1.24305	1.33825	1.25839	1.1121	0.994746	0.779791	0.202498	0.311935	-0.0333706	-0.95464	0.184267	-1.32108	-0.489859	-0.51708	-0.984615	0.1708	-0.936888	0.765062	-0.104499	1.07286	1.3274	-0.260836	1.5	-1.32834	1.5	-1.32715	1.5	-1.5	1.5	-1.5	1.5	-1.5	1.5	-1.5	1.5	-1.5	1.5	-1.5	1.5	-1.39847	1.08342	-0.977026	0.453542	-0.362038	-0.578429	0.963927	-1.5	1.34879	-1.5
0	1.24331	1.34323	1.27162	1.09672	1.02343	0.745568	0.282329	0.163763	0.16681	-1.18231	0.207909	-1.28584	-0.579936	-0.466576	-1.00891	0.0653484	-0.688562	0.386838	0.585455	-0.0574457	1.5	-1.44325	1.5	-1.12719	1.5	-1.1763	1.5	-1.42572	1.5	-1.42819	1.5	-1.10127	1.336	-0.735119	1.32182	-0.571227	1.14801	-0.0813568	0.166496	1.34924	-1.5	1.5	-1.5	-0.405024	-0.653699	0.833359	-1.5	1.32039	-1.5
0	1.24352	1.34754	1.28363	1.13263	0.984682	0.796019	0.242051	0.203285	0.111214	-1.01534	-0.0429339	-0.816921	-0.962564	-0.101781	-1.47836	0.177142	-0.827187	0.423433	0.451632	0.197092	1.5	-1.00308	1.5	-0.869396	1.5	-0.895651	1.5	-0.91691	1.5	-0.462345	0.662192	0.703946	-0.987043	1.5	-1.5	1.5	-1.5	1.5	-1.5	1.5	-1.5	1.5	-1.5	1.13216	-1.5	0.615935	-1.5	1.1206	-1.5
0	1.2437	1.35127	1.29452	1.1411	0.986018	0.792172	0.277909	0.131982	0.119787	-0.939523	-0.207101	-0.574162	-1.20771	-0.136665	-1.31468	-0.00519387	-0.472785	-0.0503624	1.23168	-1.04124	1.5	-1.12972	1.5	-0.718285	1.5	-0.571414	1.5	-0.249571	0.654703	0.966044	-1.28181	1.5	-1.5	1.5	-1.5	1.5	-1.5	1.5	-1.5	1.5	-1.5	1.27473	-1.5	1.40519	-1.5	0.15496	-0.728089	0.34951	-0.255315
0	1.24384	1.3545	1.30435	1.14968	0.987308	0.787159	0.310355	0.0767426	0.153209	-0.924509	-0.30197	-0.477478	-1.2812	-0.220206	-1.1185	-0.206974	-0.163332	-0.481848	1.5	-1.38321	1.5	-0.949114	1.5	-0.528909	1.5	-0.182288	1.2152	0.594462	-0.439213	1.5	-1.5	1.5	-1.5	1.5	-1.5	1.5	-1.5	1.5	-1.5	1.5	-1.5	1.31598	-1.5	1.17486	-1.5	0.613742	-1.40888	0.69538	-0.846532
0	1.24395	1.35729	1.3132	1.15822	0.988701	0.783665	0.335852	0.0400402	0.152802	-0.860045	-0.427088	-0.364381	-1.37107	-0.293165	-0.97009	-0.379828	0.0336919	-0.733884	1.5	-1.24735	1.5	-0.802058	1.5	-0.283607	1.5	0.313813	0.530055	1.5	-1.5	1.5	-1.5	1.5	-1.5	1.5	-1.5	1.5	-1.5	1.5	-1.5	1.5	-1.5	1.21802	-1.5	0.99315	-1.5	0.695751	-1.37284	0.490643	-0.378362
0	1.24405	1.3597	1.32117	1.16661	0.977506	0.797608	0.335341	0.0450265	0.0920346	-0.713576	-0.617403	-0.208912	-1.5	-0.354446	-0.863095	-0.511729	0.129448	-0.807215	1.47673	-0.801121	1.5	-0.465217	1.5	0.132459	1.18073	1.07567	-0.382415	1.5	-1.5	1.5	-1.5	1.5	-1.5	1.5	-1.5	1.5	-1.5	1.5	-1.5	1.5	-1.5	1.03042	-1.3761	0.651565	-1.2942	0.415241	-0.702477	-0.147231	0.692521
0	1.24412	1.36178	1.32831	1.17477	0.979576	0.791851	0.360432	0.0143743	0.0895902	-0.675375	-0.68065	-0.233048	-1.39782	-0.474481	-0.701737	-0.687053	0.239428	-0.897346	1.33772	-0.422828	1.5	0.114311	1.4392	0.970682	0.156077	1.5	-1.5	1.5	-1.5	1.5	-1.5	1.5	-1.5	1.5	-0.992904	1.29786	-0.403367	0.87713	0.0210832	-0.0352436	1.12906	-1.5	1.5	-1.5	-0.494452	-0.527698	0.755645	-1.5	1.5
0	1.24419	1.3617	1.33673	1.18069	0.985882	0.781713	0.387316	-0.0134487	0.0818855	-0.634434	-0.73886	-0.263535	-1.28663	-0.58917	-0.582761	-0.810938	0.258448	-0.827943	1.07691	0.125144	1.30212	1.20549	0.118586	1.5	-1.24594	1.5	-1.5	1.5	-1.5	1.5	-1.5	1.5	-1.26353	1.1544	-0.0866552	0.150942	1.5	-1.5	1.5	-1.5	1.10891	-1.5	1.5	-1.5	0.225868	-1.49113	1.27887	-1.5	0.732358
0	1.24424	1.3635	1.34186	1.18909	0.989485	0.776206	0.404137	-0.0391992	0.0756059	-0.601287	-0.78128	-0.308741	-1.17184	-0.701542	-0.496153	-0.889163	0.221711	-0.676008	0.766929	0.693459	0.387256	1.5	-0.908576	1.5	-1.16126	1.5	-1.43848	1.5	-1.5	1.5	-1.36863	1.30045	-0.426947	0.229595	1.49751	-1.5	1.5	-1.5	1.5	-1.5	1.5	-1.5	0.88385	-1.5	1.23348	-1.5	0.15692	-0.963643	1.0222
0	1.24428	1.36533	1.34621	1.19714	0.992721	0.772085	0.416601	-0.0416702	0.0333379	-0.519286	-0.873523	-0.30682	-1.13641	-0.761139	-0.483154	-0.871932	0.107085	-0.420503	0.361152	1.33243	-0.524901	1.5	-1.03196	1.5	-0.981335	1.5	-1.14569	1.5	-1.21911	1.47326	-0.513999	0.398114	1.15885	-1.5	1.5	-1.5	1.5	-1.5	1.5	-1.5	1.48145	-1.5	1.10045	-1.5	0.928467	-1.5	0.791292	-1.5	1.12921
0	1.24431	1.36691	1.35019	1.20447	0.996354	0.7682	0.421076	-0.00694843	-0.0613561	-0.374272	-1.03453	-0.264949	-1.1599	-0.778905	-0.513965	-0.805513	-0.0352741	-0.166175	-0.029504	1.5	-1.03686	1.5	-0.816636	1.5	-0.754735	1.5	-0.76688	1.5	-0.466255	0.614464	0.960987	-1.5	1.5	-1.5	1.42126	-1.5	1.5	-1.5	1.5	-1.5	1.5	-1.5	0.913805	-1.5	0.72591	-1.5	0.709895	-1.5	0.886755
0	1.24434	1.36823	1.35387	1.21112	1.00038	0.764522	0.430919	-0.00624849	-0.0895233	-0.348561	-1.02846	-0.36031	-0.996983	-0.911801	-0.444018	-0.867757	-0.0454709	-0.154113	-0.0466482	1.5	-0.650644	1.5	-0.709932	1.5	-0.513625	1.5	-0.283115	1.03938	0.569602	-0.727087	1.5	-1.5	1.5	-1.5	1.5	-1.5	1.5	-1.5	1.5	-1.5	1.2693	-1.5	0.718099	-1.06387	0.277744	-0.775438	0.0287934	-0.220397	-0.415135
0	1.24436	1.36932	1.35724	1.21718	1.00462	0.76123	0.439507	-0.00374754	-0.116417	-0.305832	-1.05063	-0.423405	-0.903934	-0.990591	-0.439928	-0.842367	-0.131538	-0.0322725	-0.219105	1.5	-0.610386	1.5	-0.518944	1.5	-0.173088	1.5	0.384472	0.161421	1.5	-1.5	1.5	-1.5	1.5	-1.5	1.5	-1.5	1.5	-1.38348	1.34835	-0.940025	0.624025	-0.281315	-0.508717	0.957535	-1.5	0.848999	-1.5	1.00735	-1.5
0	1.24438	1.37022	1.36031	1.22271	1.00892	0.758454	0.445912	0.0017823	-0.143828	-0.31605	-0.988986	-0.538002	-0.767393	-1.10471	-0.422322	-0.837161	-0.188565	0.0258307	-0.277397	1.5	-0.336701	1.5	-0.155395	1.5	0.381508	0.758723	1.44076	-1.09568	1.5	-1.5	1.5	-1.5	1.5	-1.5	1.5	-1.5	1.5	-0.885856	0.774478	0.1557	-0.746195	1.5	-1.5	0.176383	-1.19423	0.811971	-1.5	0.941598	-1.5
0	1.2444	1.37097	1.36309	1.22778	1.01318	0.756251	0.450258	0.00969712	-0.170684	-0.303577	-0.970634	-0.606277	-0.711399	-1.13518	-0.465304	-0.758683	-0.304619	0.152303	-0.434818	1.5	-0.269668	1.5	0.116363	1.36416	0.915506	0.101999	1.5	-1.5	1.5	-1.5	1.5	-1.5	1.5	-1.5	1.5	-1.33886	1.28361	-0.121641	-0.155593	1.5	-1.5	1.5	-1.5	0.618315	-1.5	0.77309	-1.5	0.801993	-1.5
0	1.24441	1.37159	1.3656	1.23243	1.01732	0.749906	0.45991	0.00941053	-0.182364	-0.314669	-0.923408	-0.688434	-0.654035	-1.16456	-0.504625	-0.697608	-0.391691	0.269749	-0.574255	1.5	-0.15042	1.5	0.459925	0.871592	1.5	-0.524196	1.5	-1.5	1.5	-1.5	1.5	-1.5	1.5	-1.5	1.5	-0.762843	0.647949	0.98793	-1.5	1.5	-1.5	0.12156	-0.729473	0.711513	-1.5	0.563175	-1.39651	0.552902	-1.00525
0	1.24442	1.37211	1.36786	1.2367	1.02131	0.748586	0.461503	0.0204525	-0.20814	-0.305689	-0.908741	-0.73388	-0.646711	-1.13843	-0.56956	-0.618259	-0.488539	0.262	-0.468458	1.29527	0.410752	1.06788	1.5	-0.306776	1.5	-1.42693	1.5	-1.5	1.5	-1.5	1.5	-1.5	1.5	-1.14461	1.0736	0.160224	-0.510151	1.5	-1.5	1.30306	-1.5	1.5	-1.5	0.452223	-1.14719	0.199128	-0.609479	-0.187311	0.315389
0	1.24443	1.37253	1.36987	1.24062	1.0251	0.748495	0.459944	0.0346593	-0.234475	-0.298381	-0.893548	-0.773755	-0.648295	-1.10654	-0.629778	-0.559594	-0.552868	0.265717	-0.407229	1.06486	0.797844	0.491161	1.5	-0.797396	1.5	-1.27044	1.5	-1.5	1.5	-1.5	1.5	-1.32415	1.14479	-0.311621	0.119976	1.5	-1.5	1.5	-1.5	1.31675	-1.5	1.3354	-1.5	0.784225	-1.5	0.258481	-0.677704	-0.149407	0.186835
0	1.24443	1.37288	1.37166	1.24422	1.0287	0.74893	0.456969	0.0490129	-0.257013	-0.298347	-0.870512	-0.815006	-0.6507	-1.07827	-0.680468	-0.522841	-0.584848	0.22884	-0.287587	0.788555	1.21933	-0.0512893	1.5	-0.979242	1.5	-1.05957	1.5	-1.11476	1.5	-1.02904	1.17205	-0.254306	0.0104776	1.5	-1.5	1.5	-1.5	1.5	-1.5	1.5	-1.5	0.907344	-1.47284	0.669543	-1.18347	-0.0396357	-0.146542	-0.83857	0.941525
0	1.24444	1.37317	1.37326	1.24753	1.03209	0.749717	0.454717	0.0600564	-0.271423	-0.310051	-0.834932	-0.861916	-0.650376	-1.05684	-0.720512	-0.504635	-0.591141	0.167369	-0.145176	0.510409	1.5	-0.433991	1.5	-0.899936	1.5	-0.800983	1.5	-0.612265	1.16911	-0.000986841	-0.0552797	1.5	-1.5	1.5	-1.5	1.5	-1.5	1.5	-1.5	1.38538	-1.5	0.829834	-1.13186	0.312033	-0.436562	-0.80139	0.769007	-1.5	1.04652
0	1.24444	1.37341	1.37467	1.25056	1.03528	0.750771	0.452091	0.0637224	-0.276539	-0.331698	-0.791318	-0.910468	-0.65174	-1.03668	-0.754616	-0.469584	-0.621083	0.139468	-0.0772956	0.367087	1.5	-0.430967	1.5	-0.696093	1.5	-0.45887	1.5	0.061258	0.303956	1.37494	-1.5	1.5	-1.5	1.26393	-1.5	1.5	-1.5	1.5	-1.5	1.44503	-1.46649	0.593534	-0.587053	-0.286368	0.497609	-1.5	0.946662	-1.5	0.762291
0	1.24445	1.37361	1.37591	1.24926	1.0428	0.746962	0.45594	0.0647509	-0.274649	-0.361033	-0.744243	-0.956731	-0.657791	-1.01458	-0.785684	-0.497849	-0.562351	0.0174994	0.126917	0.0381083	1.5	-0.744619	1.5	-0.601781	1.5	-0.124356	1.08123	0.799399	-0.6335	1.5	-1.5	1.5	-1.5	1.5	-1.5	1.5	-1.5	1.5	-1.5	1.19751	-0.88332	0.0716257	0.346335	-1.5	1.39826	-1.5	-0.660833	0.174378	-0.912059
0	1.24445	1.37378	1.37701	1.25219	1.04515	0.748884	0.452973	0.0745454	-0.284179	-0.371845	-0.727949	-0.967127	-0.691906	-0.967363	-0.830901	-0.484401	-0.565863	-0.0187911	0.166746	-0.00404398	1.5	-0.501811	1.5	-0.300607	1.5	0.403368	0.392009	1.5	-1.5	1.5	-1.5	1.5	-1.5	1.5	-1.5	1.5	-1.5	1.5	-1.5	0.939556	-0.325513	-0.571001	1.14433	-1.5	0.685171	-1.5	0.737632	-1.5	0.887029
0	1.24445	1.37392	1.37797	1.25927	1.04178	0.757924	0.440376	0.0975817	-0.312549	-0.35695	-0.746871	-0.941431	-0.749003	-0.906415	-0.88235	-0.470411	-0.569451	-0.0503829	0.192808	-0.0191284	1.5	-0.231275	1.5	0.131954	1.11976	1.17685	-0.508064	1.5	-1.5	1.5	-1.5	1.5	-1.5	1.5	-1.5	1.5	-1.5	1.5	-1.17382	0.537461	0.418814	-1.5	1.5	-1.5	-0.187134	-0.620445	-0.00492205	-0.482544	-0.0805731
0	1.24445	1.37403	1.37882	1.26123	1.04377	0.760758	0.436083	0.107711	-0.32121	-0.369919	-0.727401	-0.956964	-0.767284	-0.893214	-0.890003	-0.496093	-0.525336	-0.131838	0.318163	-0.197123	1.5	-0.269014	1.5	0.291366	0.854282	1.4653	-0.718047	1.5	-1.5	1.5	-1.5	1.5	-1.5	1.5	-1.5	1.5	-1.39842	1.3684	-0.460471	-0.200272	1.5	-1.5	0.634918	-1.5	0.876892	-1.5	0.429136	-1.19297	0.516241
0	1.24445	1.37412	1.37956	1.26046	1.04929	0.758304	0.440533	0.102119	-0.291306	-0.434926	-0.645922	-1.03408	-0.740345	-0.924622	-0.861071	-0.548396	-0.45791	-0.231043	0.430031	-0.330025	1.5	-0.203646	1.5	0.565228	0.502023	1.5	-0.982564	1.5	-1.5	1.5	-1.5	1.5	-1.5	1.5	-1.17601	1.33082	-0.526604	0.485891	1.09334	-1.5	1.5	-1.5	-0.799249	0.533148	-1.5	0.838318	-1.5	0.846429	-1.5
0	1.24446	1.3742	1.38021	1.26234	1.0516	0.759092	0.441618	0.099566	-0.279837	-0.46412	-0.622351	-1.04124	-0.768308	-0.899798	-0.880809	-0.553231	-0.455202	-0.239549	0.333836	-0.0896714	1.46313	0.528677	0.800997	1.5	-0.835373	1.5	-1.5	1.5	-1.5	1.5	-1.5	1.5	-1.18721	1.06266	-0.267004	0.288241	1.29068	-1.5	1.5	-1.5	0.116292	-0.64507	0.620985	-1.44653	0.80295	-1.5	0.503841	-1.38544	0.683727
0	1.24446	1.37426	1.38078	1.26441	1.05287	0.761518	0.439927	0.10178	-0.283073	-0.468377	-0.615367	-1.03263	-0.803422	-0.873225	-0.899536	-0.55894	-0.452022	-0.242321	0.288213	0.0246205	1.15787	0.990729	0.208626	1.5	-1.18291	1.5	-1.48363	1.5	-1.5	1.5	-1.08145	0.998189	-0.205197	-0.0358013	1.5	-1.5	1.5	-1.5	1.5	-1.5	1.5	-1.5	0.526392	-1.18545	0.477692	-1.41116	0.356673	-0.946389	0.252428
0	1.24446	1.37432	1.38128	1.26629	1.05402	0.76403	0.437998	0.104714	-0.281179	-0.480414	-0.635264	-0.989526	-0.858406	-0.835231	-0.925752	-0.558748	-0.456013	-0.241488	0.244561	0.119772	0.915204	1.31549	-0.131415	1.5	-1.13495	1.5	-1.25452	1.5	-1.14241	1.23124	-0.27479	0.079058	1.34648	-1.5	1.5	-1.5	1.5	-1.5	1.5	-1.5	0.698174	-1.22892	0.800728	-1.47332	0.443658	-1.20332	0.115269	-0.443316	-0.348355
0	1.24446	1.37436	1.38171	1.26795	1.05523	0.766154	0.436878	0.106163	-0.276675	-0.494422	-0.633192	-0.979365	-0.882933	-0.830598	-0.919858	-0.584127	-0.431201	-0.275367	0.253357	0.117716	0.916759	1.20478	0.0919051	1.5	-0.745075	1.5	-0.865159	1.5	-0.493594	0.515958	0.949835	-1.5	1.5	-1.5	1.16717	-1.47125	1.5	-1.5	1.5	-1.5	1.44339	-1.5	0.712028	-1.17519	0.145992	-0.575408	-0.518335	0.469307	-1.5
0	1.24446	1.37439	1.38208	1.26939	1.05652	0.767879	0.436613	0.105948	-0.269962	-0.509461	-0.630717	-0.970926	-0.903028	-0.831094	-0.910244	-0.592559	-0.43156	-0.278022	0.218796	0.185535	0.673203	1.5	-0.225896	1.5	-0.75816	1.5	-0.593929	1.3573	0.157045	-0.291751	1.5	-1.5	1.5	-1.5	1.5	-1.5	1.5	-1.5	1.5	-1.5	1.25263	-1.5	0.605826	-0.844658	-0.213859	0.0014207	-1.26862	0.965335	-1.5
0	1.24446	1.37443	1.38241	1.27065	1.05782	0.769309	0.436949	0.104665	-0.26228	-0.523702	-0.630076	-0.961586	-0.921192	-0.833737	-0.900063	-0.633115	-0.392929	-0.324972	0.246237	0.144754	0.693315	1.36839	0.0564137	1.5	-0.291018	1.5	0.124986	0.456843	1.5	-1.5	1.5	-1.5	1.28739	-1.5	1.5	-1.5	1.5	-1.5	1.5	-1.5	1.1657	-1.44514	0.363959	-0.336559	-0.81117	0.640901	-1.5	0.75653	-1.5
0	1.24446	1.37445	1.38269	1.27175	1.05912	0.77054	0.437626	0.102931	-0.254863	-0.535556	-0.63282	-0.949848	-0.938808	-0.837045	-0.890716	-0.6511	-0.387308	-0.323423	0.204745	0.220157	0.534903	1.5	-0.0586412	1.5	-0.204976	1.46582	0.473977	0.0139444	1.5	-1.5	1.5	-1.5	1.5	-1.5	1.5	-1.5	1.5	-1.5	1.5	-1.5	1.12755	-1.20122	0.106804	0.0992256	-1.36317	0.836604	-1.5	0.480068	-1.13032
0	1.24446	1.37447	1.38294	1.27271	1.06038	0.771644	0.438457	0.101177	-0.248487	-0.545001	-0.638261	-0.936858	-0.955095	-0.82418	-0.898777	-0.652533	-0.384709	-0.32097	0.1675	0.277782	0.422766	1.5	-0.0460193	1.5	0.0190081	1.07638	1.00706	-0.606157	1.5	-1.5	1.5	-1.5	1.5	-1.5	1.5	-1.5	1.5	-1.37354	1.4924	-1.44403	0.851902	-0.565515	-0.523128	0.928638	-1.5	0.359912	-1.38239	0.452826	-0.918643
0	1.24446	1.37449	1.38315	1.27354	1.06158	0.772669	0.439327	0.0996373	-0.243467	-0.551681	-0.646396	-0.922879	-0.970032	-0.849119	-0.868785	-0.684845	-0.381765	-0.313582	0.128322	0.329749	0.333119	1.5	0.0118175	1.5	0.293197	0.677462	1.5	-1.11132	1.5	-1.5	1.5	-1.5	1.5	-1.5	1.5	-1.12176	1.23153	-0.488527	0.580987	0.237681	-0.983142	1.5	-1.5	-1.27778	0.302299	-1.37684	0.758296	-1.5	1.19366
0	1.24446	1.3745	1.38334	1.27427	1.06271	0.773648	0.440171	0.0984098	-0.239802	-0.555138	-0.657473	-0.907897	-0.983818	-0.854653	-0.862034	-0.693526	-0.388735	-0.297383	0.0827642	0.383378	0.253604	1.5	0.0871981	1.5	0.585509	0.305695	1.5	-1.40122	1.5	-1.5	1.5	-1.5	1.5	-1.31355	1.18152	-0.387	0.39026	0.992951	-1.5	1.5	-1.5	0.080848	-1.25763	1.46161	-1.5	-0.617773	-0.0824003	-0.744759	0.645026
0	1.24446	1.37451	1.3835	1.27491	1.06377	0.774596	0.44096	0.097506	-0.23732	-0.555995	-0.670312	-0.893409	-0.995399	-0.86137	-0.855321	-0.699097	-0.398375	-0.28015	0.0418576	0.449822	0.153178	1.5	0.117534	1.39713	0.798034	0.0749086	1.5	-1.40967	1.5	-1.5	1.5	-1.5	1.25747	-0.76127	0.605585	0.663113	-1.06837	1.5	-1.5	1.40462	-1.5	1.5	-1.5	-0.456925	-0.307366	-0.305498	-0.43134	-0.211544	-0.126831
0	1.24446	1.37452	1.38349	1.27561	1.0646	0.775685	0.441482	0.0971712	-0.236174	-0.554507	-0.684308	-0.880066	-1.00594	-0.868031	-0.849708	-0.705511	-0.405677	-0.268394	0.0137733	0.429316	0.220215	1.36519	0.481239	0.840294	1.5	-0.70948	1.5	-1.5	1.5	-1.5	1.5	-1.29187	0.91839	-0.0836019	-0.245998	1.5	-1.5	1.5	-1.5	1.5	-1.5	1.5	-1.5	0.465237	-1.5	0.677797	-1.5	0.570659	-1.41592
0	1.24446	1.37453	1.38363	1.27608	1.06552	0.776568	0.442176	0.0967559	-0.235279	-0.552486	-0.697189	-0.870077	-1.00909	-0.879468	-0.841097	-0.713666	-0.410463	-0.261511	-0.00394235	0.42342	0.24887	1.21163	0.713923	0.512424	1.5	-0.92692	1.5	-1.5	1.5	-1.5	1.42394	-0.790059	0.408131	0.813848	-1.5	1.5	-1.5	1.5	-1.5	1.5	-1.5	1.03529	-1.5	1.04745	-1.5	0.437043	-1.46156	0.397982	-1.0797
0	1.24446	1.37454	1.38377	1.27643	1.06642	0.777331	0.442978	0.0962596	-0.234437	-0.550549	-0.708331	-0.863564	-1.01054	-0.890375	-0.834369	-0.719264	-0.417292	-0.253132	-0.0212829	0.417031	0.274802	1.08092	0.891811	0.296164	1.5	-0.941112	1.5	-1.36011	1.5	-1.21484	1.01692	-0.0197704	-0.518696	1.5	-1.5	1.5	-1.5	1.5	-1.5	1.5	-1.5	1.29813	-1.5	0.688909	-1.5	0.322006	-1.04621	0.0416747	-0.194155
0	1.24446	1.37454	1.3839	1.27675	1.06724	0.778089	0.443715	0.0959356	-0.233973	-0.548338	-0.71834	-0.852407	-1.01667	-0.896626	-0.832519	-0.717904	-0.430395	-0.238323	-0.0408105	0.413044	0.293689	0.976658	1.01177	0.180933	1.5	-0.818678	1.5	-1.00299	1.5	-0.528343	0.307574	1.18624	-1.5	1.5	-1.5	1.31567	-1.44102	1.5	-1.5	1.47439	-1.5	1.13764	-1.5	0.67535	-1.42373	0.121204	-0.607236	-0.432968	0.474599
0	1.24446	1.37455	1.384	1.27703	1.06796	0.778872	0.444328	0.0958816	-0.23402	-0.545667	-0.727574	-0.849294	-1.01422	-0.907975	-0.827046	-0.720664	-0.437619	-0.233058	-0.0511784	0.39686	0.329871	0.921307	1.0334	0.204561	1.5	-0.532155	1.5	-0.453483	0.874232	0.54612	-1.06749	1.5	-1.5	0.850923	-1.1273	1.5	-1.5	1.5	-1.5	1.28545	-1.4645	0.851002	-1.32218	0.383375	-0.735851	-0.461047	0.265613	-1.5	1.19484
0	1.24446	1.37455	1.38409	1.27729	1.06858	0.779671	0.444839	0.0960394	-0.23444	-0.542769	-0.735859	-0.857672	-1.00084	-0.925328	-0.817982	-0.726122	-0.441347	-0.226966	-0.0613204	0.381772	0.359596	0.758477	1.30103	-0.0920766	1.5	-0.663889	1.5	-0.324107	0.640765	0.880756	-1.41571	1.5	-1.5	0.936207	-1.12405	1.5	-1.5	1.5	-1.44675	0.991351	-0.79608	0.241038	-0.122597	-0.913075	1.0544	-1.5	-0.0113027	-1.08265	0.752774
0	1.24446	1.37455	1.38416	1.27752	1.06913	0.780464	0.445293	0.0963049	-0.235008	-0.540021	-0.74287	-0.858007	-0.997347	-0.933338	-0.817724	-0.72303	-0.452972	-0.217381	-0.0728716	0.369982	0.380111	0.691299	1.25085	0.0605031	1.5	-0.220251	1.29545	0.529694	-0.418757	1.5	-1.5	1.5	-1.5	1.5	-1.5	1.5	-1.5	1.5	-0.970899	0.542853	0.072532	-0.866105	1.30036	-1.5	0.268927	-1.5	0.875268	-1.5	0.583406
0	1.24446	1.37456	1.38422	1.27773	1.06961	0.781233	0.445728	0.096593	-0.235546	-0.5377	-0.748438	-0.859885	-0.992998	-0.940826	-0.811595	-0.726335	-0.456795	-0.218354	-0.0678438	0.335048	0.435009	0.579812	1.33589	0.016522	1.5	-0.0587918	0.991213	0.955997	-0.893539	1.5	-1.5	1.5	-1.5	1.5	-1.5	1.5	-1.31337	1.16369	-0.273931	-0.243859	1.28612	-1.5	1.12818	-1.5	0.624569	-1.5	0.600599	-1.5	0.65794
0	1.24446	1.37456	1.38427	1.27791	1.07003	0.781965	0.446168	0.0968548	-0.235961	-0.535916	-0.750774	-0.865085	-0.986437	-0.948822	-0.81175	-0.722845	-0.466778	-0.213282	-0.0715411	0.317246	0.454913	0.535976	1.30615	0.12418	1.5	0.322261	0.462152	1.5	-1.5	1.5	-1.5	1.5	-1.5	1.5	-1.5	1.5	-0.948471	0.75754	0.462965	-1.2088	1.5	-1.5	-0.191829	-0.449598	0.0352423	-0.90455	0.130679	-0.750544	-0.00328074
0	1.24446	1.37456	1.38431	1.27807	1.0704	0.782654	0.446623	0.0970713	-0.236231	-0.534644	-0.754304	-0.868153	-0.982615	-0.953722	-0.822442	-0.709571	-0.484978	-0.198655	-0.0880892	0.320134	0.438933	0.564213	1.16852	0.364192	1.0703	0.921086	-0.29073	1.5	-1.5	1.5	-1.5	1.5	-1.5	1.5	-1.5	1.26203	-0.401724	0.123414	1.471	-1.5	1.5	-1.5	0.550719	-1.5	0.775584	-1.5	0.336549	-1.0458	0.192936
0	1.24446	1.37456	1.38434	1.27822	1.07074	0.783296	0.447096	0.0972431	-0.236373	-0.533786	-0.757015	-0.871665	-0.978972	-0.957787	-0.82516	-0.706177	-0.49088	-0.199804	-0.0804896	0.287188	0.482044	0.475056	1.22917	0.311285	1.06691	0.880364	-0.164437	1.5	-1.5	1.5	-1.5	1.5	-1.5	1.40705	-1.03359	0.822534	0.412814	-0.94681	1.5	-1.5	0.369456	-0.770546	0.586845	-1.36194	0.504874	-1.43875	0.198679	-0.688929	-0.202501
0	1.24446	1.37456	1.38437	1.27835	1.07103	0.78389	0.447585	0.0973795	-0.236422	-0.533226	-0.758908	-0.875583	-0.975529	-0.961116	-0.82814	-0.703064	-0.493947	-0.216952	-0.0491605	0.2237	0.566803	0.346947	1.33197	0.207077	1.12453	0.758166	0.0515177	1.5	-1.38568	1.5	-1.5	1.5	-1.5	1.18658	-0.549692	0.272917	1.31328	-1.5	1.5	-1.5	0.365503	-0.688026	0.377747	-0.848991	0.00475922	-0.45143	-0.696207	0.591937	-1.5
0	1.24446	1.37456	1.38439	1.27846	1.07129	0.784437	0.448084	0.0974955	-0.236416	-0.532853	-0.760222	-0.879603	-0.972524	-0.963176	-0.831767	-0.699867	-0.498767	-0.219073	-0.0452637	0.209003	0.591875	0.31383	1.28108	0.323718	0.895814	1.05812	-0.290044	1.5	-1.5	1.5	-1.5	1.46862	-1.22454	0.851221	0.103362	-0.567275	1.5	-1.5	1.5	-1.5	1.47546	-1.5	0.73513	-1.42698	0.28703	-0.904208	-0.200383	-0.156947	-0.668125
0	1.24446	1.37456	1.38441	1.27855	1.07153	0.784939	0.448586	0.0976055	-0.236391	-0.53258	-0.761169	-0.883491	-0.970095	-0.965425	-0.834716	-0.697754	-0.502053	-0.222802	-0.0397036	0.193767	0.555951	0.398521	1.06235	0.666365	0.404728	1.5	-0.987676	1.5	-1.5	1.5	-1.5	1.2407	-0.724006	0.338382	0.984416	-1.5	1.5	-1.5	1.20374	-1.5	1.38515	-1.5	0.677065	-1.1491	0.00898583	-0.374154	-0.807652	0.52963	-1.5
0	1.24446	1.37456	1.38443	1.27864	1.07173	0.785399	0.449087	0.0977208	-0.23637	-0.53235	-0.761892	-0.887114	-0.968274	-0.966433	-0.838269	-0.695463	-0.504842	-0.226746	-0.0346571	0.181305	0.548617	0.420969	0.96272	0.803582	0.239233	1.5	-0.970258	1.5	-1.5	1.5	-1.15995	0.851447	0.0263591	-0.588723	1.5	-1.5	1.5	-1.5	1.5	-1.5	0.914321	-1.11933	0.293833	-0.338239	-0.860182	0.698388	-1.5	0.70022	-1.5
0	1.24446	1.37456	1.38444	1.27871	1.07192	0.785819	0.44958	0.0978492	-0.236366	-0.53213	-0.762477	-0.890417	-0.967022	-0.966866	-0.841791	-0.691987	-0.508571	-0.229158	-0.0324674	0.178577	0.525774	0.465216	0.843241	0.954299	0.0766876	1.5	-0.93725	1.5	-1.26269	1.33089	-0.537169	0.203791	1.1213	-1.5	1.5	-1.5	1.25646	-1.49012	1.5	-1.5	0.936985	-1.02771	0.121299	-0.0497181	-1.1912	0.763011	-1.5	0.43979	-1.18392
0	1.24446	1.37456	1.38445	1.27878	1.07208	0.786201	0.450062	0.0979958	-0.236387	-0.531908	-0.76297	-0.893394	-0.966263	-0.966864	-0.845176	-0.690287	-0.509933	-0.234087	-0.024392	0.16272	0.526803	0.466003	0.803167	0.970434	0.110653	1.5	-0.610647	1.5	-0.633119	0.694042	0.57337	-1.2522	1.5	-1.5	0.809348	-1.13707	1.5	-1.5	1.5	-1.5	0.888146	-0.814648	-0.138774	0.310759	-1.5	0.722139	-1.5	0.424793	-1.0078
0	1.24446	1.37457	1.38446	1.27883	1.07223	0.786549	0.450529	0.0981633	-0.236434	-0.531679	-0.763389	-0.896065	-0.965908	-0.966554	-0.848341	-0.689303	-0.510021	-0.239943	-0.0179719	0.150258	0.522301	0.475473	0.754974	0.996181	0.12809	1.5	-0.325288	1.37392	0.0502437	-0.132123	1.5	-1.5	1.5	-1.5	1.5	-1.5	1.5	-1.5	1.5	-1.5	0.663053	-0.327146	-0.704088	0.921926	-1.5	0.265655	-1.18867	0.199388	-0.48963
0	1.24446	1.37457	1.38447	1.27888	1.07236	0.786865	0.450979	0.0983527	-0.236503	-0.531451	-0.763741	-0.898464	-0.963603	-0.96797	-0.849833	-0.690015	-0.508201	-0.247287	-0.0107247	0.138722	0.51637	0.486019	0.711095	1.01187	0.156989	1.4018	-0.0352937	0.911302	0.762566	-1.03814	1.5	-1.5	1.07784	-1.5	1.5	-1.5	1.5	-1.5	1.45931	-1.19347	0.368862	0.210546	-1.39724	1.21512	-1.5	-0.152474	-0.436343	-0.583068	0.651786
0	1.24446	1.37457	1.38447	1.27892	1.07247	0.787151	0.451408	0.0985634	-0.236589	-0.53123	-0.76402	-0.900628	-0.963804	-0.967098	-0.852813	-0.689635	-0.507441	-0.252447	-0.00748337	0.136555	0.496	0.518138	0.640521	1.06412	0.133467	1.31578	0.128681	0.63457	1.14037	-1.5	1.5	-1.5	1.12004	-1.5	1.5	-1.5	1.5	-1.5	1.26014	-0.750028	-0.0661659	0.867699	-1.5	0.900825	-1.5	0.274999	-1.06907	0.0468648	-0.331283
0	1.24446	1.37457	1.38448	1.27896	1.07258	0.78741	0.451816	0.0987936	-0.236686	-0.531026	-0.764221	-0.90045	-0.966508	-0.964479	-0.856661	-0.688492	-0.507696	-0.25226	-0.0132657	0.148448	0.456409	0.576365	0.539716	1.15244	0.0638447	1.29611	0.18696	0.516602	1.32712	-1.5	1.5	-1.5	1.3387	-1.5	1.5	-1.5	1.5	-1.33919	0.996774	-0.221813	-0.669611	1.5	-1.5	-0.0902562	-0.367743	-0.721661	0.426484	-1.5	1.1739
0	1.24446	1.37457	1.38448	1.27899	1.07267	0.787645	0.452202	0.0990407	-0.236789	-0.530848	-0.764364	-0.902475	-0.967129	-0.963746	-0.857199	-0.690408	-0.50498	-0.258968	-0.00941316	0.144244	0.446527	0.579808	0.534281	1.08857	0.20854	1.00286	0.634499	-0.0926014	1.5	-1.5	1.5	-1.5	1.47877	-1.5	1.5	-1.5	1.4931	-0.939333	0.596138	0.500237	-1.5	1.5	-1.5	-0.709223	0.372948	-1.5	0.805836	-1.5	0.734076
0	1.24446	1.37457	1.38449	1.27902	1.07274	0.787859	0.452562	0.0993058	-0.236894	-0.530696	-0.764447	-0.904584	-0.967344	-0.96346	-0.858799	-0.691419	-0.503119	-0.264716	-0.0061515	0.141379	0.435599	0.60054	0.499716	1.07446	0.269423	0.852098	0.836704	-0.323573	1.5	-1.5	1.5	-1.5	1.5	-1.5	1.5	-1.31218	1.1686	-0.301012	-0.124082	1.5	-1.5	0.924049	-1.5	0.768388	-1.5	0.405343	-1.5	0.544712	-1.5
0	1.24446	1.37457	1.38449	1.27904	1.07281	0.788052	0.4529	0.0995812	-0.236991	-0.530581	-0.764463	-0.906496	-0.967677	-0.963139	-0.860349	-0.692228	-0.501856	-0.268832	-0.00577442	0.143369	0.418416	0.614522	0.483061	1.03485	0.359359	0.680848	1.04867	-0.544523	1.5	-1.5	1.5	-1.5	1.5	-1.5	1.31138	-0.844164	0.698111	0.551611	-1.25962	1.5	-1.5	-0.764469	0.555815	-1.5	1.08033	-1.5	-0.0343676	-1.02863	0.747491
0	1.24446	1.37457	1.38449	1.27906	1.07287	0.788225	0.453218	0.0998605	-0.23707	-0.530514	-0.764409	-0.908202	-0.968189	-0.96274	-0.861742	-0.693061	-0.500834	-0.271878	-0.00741312	0.148168	0.399009	0.608774	0.503357	0.945689	0.509843	0.448695	1.32353	-0.825081	1.5	-1.5	1.5	-1.5	1.45562	-1.35209	1.03634	-0.281666	0.0252931	1.5	-1.5	1.5	-1.5	0.172617	-0.717166	0.218811	-0.955892	0.123918	-0.937971	0.188332	-0.897154
0	1.24446	1.37457	1.38449	1.27908	1.07293	0.78838	0.453516	0.100141	-0.237127	-0.530494	-0.764296	-0.909715	-0.968848	-0.9623	-0.862955	-0.693961	-0.499926	-0.274226	-0.0101529	0.153899	0.38061	0.6202	0.490786	0.915146	0.56034	0.378532	1.32746	-0.721176	1.5	-1.5	1.5	-1.5	1.24254	-0.86613	0.572271	0.5659	-1.14304	1.5	-1.5	0.873369	-1.5	1.46627	-1.5	0.27836	-1.0206	0.0739531	-0.774058	-0.0533251	-0.41291
0	1.24446	1.37457	1.38449	1.2791	1.07297	0.788519	0.453793	0.100423	-0.237164	-0.530513	-0.764143	-0.911043	-0.969622	-0.96185	-0.863986	-0.694926	-0.499106	-0.276052	-0.0134693	0.159576	0.364643	0.625926	0.488616	0.872712	0.622245	0.295997	1.34727	-0.648676	1.5	-1.44461	1.39748	-1.05261	0.802634	-0.0132276	-0.456944	1.5	-1.5	1.5	-1.5	1.5	-1.5	0.888562	-1.5	0.517608	-1.28646	0.132921	-0.811269	-0.0783362	-0.346503
0	1.24446	1.37457	1.3845	1.27911	1.07302	0.788643	0.454051	0.100703	-0.237182	-0.530562	-0.763969	-0.912192	-0.970482	-0.961416	-0.864841	-0.695938	-0.498377	-0.277446	-0.0170831	0.164757	0.351504	0.62608	0.495341	0.822248	0.688644	0.228225	1.33765	-0.543642	1.5	-0.98441	0.956701	-0.216829	-0.130362	1.5	-1.5	1.5	-1.5	1.47137	-1.5	1.5	-1.5	0.506301	-0.804215	-0.102405	-0.122393	-1.12652	0.720013	-1.5	0.806148
0	1.24446	1.37457	1.3845	1.27912	1.07305	0.788754	0.454288	0.100982	-0.237181	-0.530634	-0.763787	-0.913172	-0.971404	-0.961015	-0.865528	-0.696976	-0.497749	-0.278464	-0.020829	0.171489	0.341074	0.620668	0.509859	0.766508	0.754824	0.163522	1.32288	-0.441039	1.41326	-0.529034	0.432039	0.694176	-1.40606	1.5	-1.5	0.968488	-1.41753	1.5	-1.5	1.25454	-1.5	0.96132	-1.46445	0.2503	-0.725223	-0.291821	-0.295639	-0.514021	0.0642168
0	1.24446	1.37457	1.3845	1.27913	1.07309	0.788854	0.454507	0.101257	-0.237162	-0.530726	-0.763606	-0.913997	-0.972361	-0.960662	-0.866062	-0.698021	-0.49723	-0.279156	-0.024593	0.175904	0.330825	0.616499	0.520606	0.723026	0.795064	0.142326	1.24759	-0.261946	1.08112	0.0386037	-0.28418	1.5	-1.5	1.5	-1.5	1.5	-1.5	1.5	-1.5	1.4524	-1.5	0.79338	-1.01469	-0.125396	-0.0730129	-1.1292	0.517837	-1.5	0.750653
0	1.24446	1.37457	1.3845	1.27913	1.07312	0.788944	0.454708	0.101527	-0.237124	-0.530833	-0.763433	-0.914683	-0.973328	-0.960369	-0.866456	-0.699055	-0.496827	-0.279565	-0.0282886	0.179088	0.323939	0.607277	0.537783	0.675501	0.835922	0.122957	1.17629	-0.102298	0.793624	0.504691	-0.888909	1.5	-1.5	1.39291	-1.5	1.5	-1.5	1.5	-1.5	1.5	-1.5	0.634089	-0.632947	-0.5303	0.416281	-1.5	0.68386	-1.5	0.562782
0	1.24446	1.37457	1.3845	1.27914	1.07314	0.789024	0.454892	0.101789	-0.237068	-0.530951	-0.763271	-0.915248	-0.974286	-0.960142	-0.866727	-0.700058	-0.496543	-0.279734	-0.0318486	0.18129	0.319928	0.594364	0.55843	0.62882	0.869969	0.115469	1.09523	0.0590964	0.524629	0.898934	-1.36529	1.5	-1.5	1.2026	-1.5	1.5	-1.5	1.5	-1.5	1.37521	-1.46087	0.41192	-0.180688	-1.06364	0.78453	-1.5	0.21977	-0.907356	0.0616383
0	1.24446	1.37457	1.3845	1.27915	1.07316	0.789096	0.45506	0.102043	-0.236994	-0.531078	-0.763124	-0.915705	-0.975219	-0.959982	-0.866894	-0.701018	-0.496376	-0.279689	-0.0352396	0.182651	0.317922	0.579695	0.579067	0.588012	0.890543	0.127853	0.995324	0.235627	0.25575	1.24348	-1.5	1.5	-1.5	1.28575	-1.5	1.5	-1.5	1.5	-1.5	1.19893	-1.02557	0.0522311	0.413523	-1.5	0.819959	-1.5	0.146625	-0.694336	-0.200859
0	1.24446	1.37457	1.3845	1.27915	1.07318	0.78916	0.455214	0.102287	-0.236904	-0.531211	-0.762993	-0.91607	-0.976115	-0.959888	-0.866975	-0.701919	-0.496325	-0.279491	-0.0383862	0.18321	0.318164	0.563013	0.600034	0.551884	0.900924	0.153361	0.888029	0.408426	0.0122498	1.49616	-1.5	1.5	-1.5	1.43134	-1.5	1.5	-1.5	1.5	-1.5	0.976525	-0.538509	-0.452873	1.04365	-1.5	0.162844	-0.893602	-0.252095	-0.0129955	-1.08498
0	1.24446	1.37457	1.3845	1.27915	1.0732	0.789217	0.455354	0.10252	-0.236799	-0.531344	-0.762887	-0.916348	-0.976969	-0.959151	-0.86758	-0.70226	-0.496867	-0.2786	-0.0420319	0.1842	0.317759	0.549264	0.613614	0.534382	0.88148	0.218502	0.738758	0.629242	-0.279389	1.5	-1.5	1.5	-1.5	1.5	-1.5	1.5	-1.5	1.41249	-1.0259	0.567608	0.231136	-1.42699	1.5	-1.5	-0.959868	0.527788	-1.5	0.867906	-1.5
0	1.24446	1.37457	1.3845	1.27916	1.07321	0.789268	0.455482	0.102741	-0.23668	-0.531475	-0.762807	-0.91655	-0.977777	-0.959161	-0.867549	-0.703009	-0.497031	-0.278175	-0.0446494	0.183492	0.320069	0.53289	0.629284	0.509764	0.875435	0.257485	0.640696	0.75013	-0.405887	1.5	-1.5	1.5	-1.5	1.47688	-1.5	1.40212	-1.05837	0.999305	-0.23061	-0.308619	1.5	-1.5	0.367986	-1.28874	0.430537	-1.37843	0.180839	-0.92688	0.334737
0	1.24446	1.37457	1.3845	1.27916	1.07322	0.789314	0.455598	0.102951	-0.23655	-0.531601	-0.762753	-0.916688	-0.978532	-0.959334	-0.867308	-0.703895	-0.496995	-0.278113	-0.0462959	0.181096	0.324686	0.514917	0.659407	0.466945	0.894607	0.256119	0.60778	0.806226	-0.438494	1.5	-1.5	1.5	-1.5	1.3339	-1.1723	1.06223	-0.380179	0.248209	1.06331	-1.5	1.5	-1.5	-1.07979	0.568523	-1.5	0.890594	-1.5	0.290297	-1.36901
0	1.24446	1.37457	1.3845	1.27916	1.07323	0.789355	0.455704	0.10315	-0.23641	-0.531719	-0.762714	-0.916787	-0.97922	-0.959564	-0.867025	-0.704716	-0.497017	-0.278042	-0.047612	0.178244	0.329288	0.499206	0.653466	0.489395	0.816807	0.394914	0.386895	1.04405	-0.7112	1.5	-1.5	1.49192	-1.43067	1.08165	-0.627499	0.487707	0.654295	-1.19381	1.5	-1.5	0.168327	-0.970849	1.10807	-1.5	0.326658	-1.30773	0.230083	-1.03768	0.494844
0	1.24446	1.37457	1.3845	1.27916	1.07324	0.789391	0.4558	0.103336	-0.236263	-0.531826	-0.762697	-0.916844	-0.979848	-0.959823	-0.866761	-0.7054	-0.497198	-0.277791	-0.0489573	0.175749	0.332556	0.487544	0.655852	0.493615	0.774383	0.467102	0.281063	1.12628	-0.745767	1.5	-1.5	1.28547	-0.965157	0.666262	0.164008	-0.547762	1.5	-1.5	1.5	-1.5	1.48146	-1.5	0.724631	-1.5	0.422398	-1.30232	0.0972639	-0.709567	0.0798445
0	1.24446	1.37457	1.3845	1.27916	1.07325	0.789423	0.455887	0.103511	-0.23611	-0.53192	-0.762704	-0.916866	-0.980419	-0.960099	-0.866532	-0.70594	-0.497532	-0.27737	-0.0503642	0.173738	0.336674	0.475494	0.658239	0.497403	0.737347	0.523278	0.20908	1.14734	-0.689649	1.5	-1.20673	0.956647	-0.310109	-0.0740491	1.35561	-1.5	1.5	-1.5	1.34611	-1.5	1.5	-1.5	0.024757	-0.396135	-0.640746	0.389365	-1.5	0.906966	-1.5
0	1.24446	1.37457	1.3845	1.27916	1.07326	0.789451	0.455966	0.103675	-0.235954	-0.532	-0.762731	-0.916865	-0.980929	-0.960387	-0.866324	-0.706368	-0.497967	-0.276867	-0.051703	0.171963	0.338142	0.469481	0.650758	0.515493	0.684023	0.59659	0.12078	1.18561	-0.664124	1.35999	-0.84672	0.577368	0.379859	-1.00974	1.5	-1.5	1.47889	-1.5	1.5	-1.5	0.869644	-1.5	0.975128	-1.5	0.283336	-1.06074	0.0341645	-0.763329	0.294347
0	1.24446	1.37457	1.3845	1.27917	1.07326	0.789478	0.456034	0.103832	-0.235802	-0.532057	-0.762787	-0.916833	-0.981392	-0.960677	-0.86615	-0.706691	-0.498471	-0.276346	-0.0528769	0.170209	0.338885	0.468972	0.634725	0.544115	0.621914	0.673761	0.0364064	1.20964	-0.620572	1.18764	-0.493661	0.160257	1.03858	-1.5	1.5	-1.5	1.30966	-1.5	1.5	-1.5	1.05349	-1.5	0.799606	-1.41307	0.0684438	-0.592835	-0.47801	0.0173134	-0.782305
0	1.24446	1.37457	1.3845	1.27917	1.07327	0.789502	0.456096	0.103978	-0.235649	-0.5321	-0.762859	-0.916788	-0.981801	-0.960968	-0.866007	-0.706929	-0.49901	-0.275858	-0.0538223	0.168348	0.339509	0.465172	0.626443	0.557505	0.589213	0.698577	0.0359819	1.11424	-0.402335	0.842327	0.123385	-0.626115	1.5	-1.5	1.47733	-1.5	1.5	-1.5	1.5	-1.5	1.4575	-1.5	0.564538	-0.850005	-0.401427	0.117446	-1.43482	0.687827	-1.5
0	1.24446	1.37457	1.3845	1.27917	1.07327	0.789523	0.456153	0.104111	-0.235492	-0.532136	-0.762933	-0.916746	-0.982149	-0.961266	-0.865886	-0.707103	-0.499553	-0.275446	-0.0545046	0.166331	0.3402	0.461357	0.619138	0.567709	0.565023	0.707611	0.0585866	0.996397	-0.165427	0.483401	0.70907	-1.41676	1.5	-1.5	0.878458	-1.07301	1.5	-1.5	1.5	-1.5	1.23161	-1.5	0.471018	-0.58699	-0.687372	0.360851	-1.5	0.54603	-1.36879
0	1.24446	1.37457	1.3845	1.27917	1.07328	0.789541	0.456205	0.104232	-0.235333	-0.532163	-0.76301	-0.91671	-0.982439	-0.961567	-0.865787	-0.707224	-0.50008	-0.275128	-0.0549283	0.164188	0.340925	0.457952	0.611955	0.576392	0.545936	0.707676	0.0920636	0.874963	0.0591027	0.15216	1.17259	-1.5	1.5	-1.5	1.05232	-1.24021	1.5	-1.5	1.5	-1.5	1.15138	-1.4117	0.252609	-0.16505	-1.1792	0.624539	-1.5	0.362435	-0.871701
0	1.24446	1.37457	1.3845	1.27917	1.07328	0.789557	0.456253	0.104343	-0.235174	-0.53218	-0.763091	-0.916671	-0.982689	-0.961857	-0.865717	-0.707297	-0.500588	-0.274899	-0.0551341	0.16201	0.341526	0.455206	0.6045	0.584317	0.530252	0.702305	0.130184	0.758797	0.256883	-0.126892	1.47889	-1.5	1.5	-1.5	1.3636	-1.5	1.5	-1.5	1.5	-1.5	0.980015	-0.967398	-0.123051	0.411328	-1.5	0.580374	-1.5	0.242279	-0.556876
0	1.24446	1.37457	1.3845	1.27917	1.07328	0.78957	0.456296	0.104445	-0.23502	-0.532182	-0.763184	-0.916625	-0.982906	-0.962128	-0.865678	-0.707329	-0.501068	-0.274755	-0.0551507	0.159862	0.341893	0.453248	0.59662	0.591789	0.517139	0.693362	0.169748	0.651826	0.42259	-0.343739	1.5	-1.5	1.5	-1.5	1.5	-1.5	1.5	-1.5	1.31464	-1.18872	0.633548	-0.257967	-0.907067	1.22158	-1.5	-0.51296	0.0950139	-1.46269	1.2955
0	1.24446	1.37457	1.3845	1.27917	1.07328	0.789582	0.456336	0.104539	-0.23487	-0.532171	-0.763283	-0.916582	-0.983089	-0.962384	-0.865665	-0.707327	-0.501516	-0.27469	-0.0550414	0.157855	0.341873	0.452235	0.588143	0.599103	0.505876	0.68233	0.208415	0.556475	0.5543	-0.496329	1.5	-1.5	1.5	-1.5	1.5	-1.5	1.43102	-1.10159	0.946011	-0.452177	-0.118491	0.980047	-1.5	0.899572	-1.5	0.170505	-0.922495	-0.0486408	-0.286245
0	1.24446	1.37457	1.3845	1.27917	1.07329	0.789592	0.456371	0.104625	-0.234727	-0.532145	-0.763384	-0.916545	-0.98324	-0.962625	-0.865672	-0.707303	-0.501924	-0.274703	-0.0548217	0.15601	0.341469	0.45206	0.579323	0.605877	0.496807	0.668985	0.246572	0.471154	0.65702	-0.594969	1.5	-1.5	1.5	-1.5	1.41322	-1.27467	1.1564	-0.542875	0.350285	0.605344	-1.5	1.5	-1.5	-1.46952	0.567233	-1.5	0.823441	-1.5	0.694765
0	1.24446	1.37457	1.3845	1.27917	1.07329	0.7896	0.456404	0.104704	-0.23459	-0.532107	-0.763484	-0.916516	-0.983359	-0.962852	-0.865695	-0.707265	-0.502285	-0.274788	-0.0545167	0.154346	0.340716	0.452548	0.570496	0.611658	0.490337	0.653049	0.284628	0.394367	0.73546	-0.650031	1.5	-1.5	1.5	-1.5	1.26159	-0.904208	0.774772	0.17209	-0.579301	1.5	-1.5	0.899792	-1.5	1.12481	-1.5	-0.0829566	-0.676734	-0.130965	-0.327645
0	1.24446	1.37457	1.3845	1.27917	1.07329	0.789607	0.456432	0.104778	-0.23446	-0.532057	-0.763581	-0.916498	-0.98345	-0.963065	-0.865731	-0.70722	-0.5026	-0.274935	-0.0541559	0.152885	0.339644	0.453542	0.561924	0.626181	0.469673	0.659053	0.286579	0.376299	0.716734	-0.554582	1.35845	-1.5	1.38038	-1.29666	0.965038	-0.300045	0.0716002	1.32598	-1.5	1.5	-1.5	0.154491	-0.991677	0.931844	-1.5	0.229628	-1.10228	0.177811	-0.790292
0	1.24446	1.37457	1.3845	1.27917	1.07329	0.789614	0.45646	0.104842	-0.234334	-0.532005	-0.763666	-0.916498	-0.983512	-0.963266	-0.865777	-0.707174	-0.502868	-0.275134	-0.0537662	0.151641	0.338289	0.454894	0.553823	0.618068	0.489228	0.605965	0.375225	0.236638	0.879365	-0.742193	1.42817	-1.5	1.22908	-0.934058	0.609251	0.358099	-0.827963	1.5	-1.5	1.1873	-1.5	1.5	-1.5	-0.209406	-0.283214	-0.810644	0.418267	-1.5	1.01222
0	1.24446	1.37457	1.3845	1.27917	1.07329	0.789619	0.456484	0.104902	-0.234214	-0.531944	-0.763744	-0.91651	-0.983553	-0.963451	-0.865833	-0.707126	-0.503095	-0.275369	-0.0533834	0.150641	0.336669	0.456507	0.546299	0.619821	0.489753	0.586412	0.404978	0.195191	0.878456	-0.665674	1.22326	-1.05495	0.854241	-0.197573	-0.236085	1.5	-1.5	1.5	-1.5	1.27073	-1.5	1.47966	-1.5	0.270727	-1.00504	-0.000112533	-0.730888	-0.0365162	-0.582597
0	1.24446	1.37457	1.3845	1.27917	1.07329	0.789624	0.456506	0.104958	-0.234103	-0.531874	-0.763829	-0.916514	-0.983592	-0.963608	-0.865908	-0.707071	-0.503292	-0.275619	-0.0530449	0.149906	0.334799	0.458308	0.539408	0.620219	0.492243	0.566111	0.432537	0.161173	0.865443	-0.576657	1.01872	-0.626903	0.385837	0.629165	-1.3996	1.5	-1.5	1.1119	-1.5	1.5	-1.5	0.747593	-1.45769	0.570262	-1.44877	0.160605	-0.936504	0.0834476	-0.711997
0	1.24446	1.37457	1.3845	1.27917	1.07329	0.789628	0.456525	0.10501	-0.234001	-0.531797	-0.763912	-0.916521	-0.983623	-0.963743	-0.865994	-0.707014	-0.503461	-0.275877	-0.0527335	0.14937	0.332831	0.460015	0.53351	0.618896	0.496993	0.544774	0.458492	0.133021	0.843939	-0.481533	0.820232	-0.236819	-0.106371	1.34647	-1.5	1.5	-1.5	1.49159	-1.5	1.5	-1.5	0.893972	-1.5	0.424515	-0.945625	-0.272704	-0.192001	-0.829253	0.520628
0	1.24446	1.37457	1.3845	1.27917	1.07329	0.789631	0.456541	0.105058	-0.233906	-0.531715	-0.763988	-0.916536	-0.983644	-0.963863	-0.866083	-0.706964	-0.503595	-0.276147	-0.0524566	0.149006	0.330854	0.461461	0.531814	0.610558	0.511494	0.511798	0.498437	0.0873721	0.847829	-0.433601	0.688455	0.0104346	-0.430113	1.5	-1.5	1.5	-1.5	1.5	-1.5	1.5	-1.5	0.992	-1.5	0.269886	-0.591327	-0.656521	0.239798	-1.41138	0.745869
0	1.24446	1.37457	1.3845	1.27917	1.07329	0.789634	0.456555	0.105103	-0.233817	-0.531631	-0.764054	-0.916562	-0.983652	-0.963971	-0.866173	-0.706917	-0.503704	-0.276417	-0.0522244	0.148797	0.328916	0.462579	0.527608	0.607647	0.516229	0.496729	0.522537	0.0660043	0.815782	-0.333129	0.504792	0.321484	-0.87211	1.5	-1.5	1.5	-1.5	1.5	-1.5	1.2914	-1.5	0.828039	-1.08725	-0.0814388	0.0111906	-1.41789	0.657536	-1.5	0.596091
0	1.24446	1.37457	1.3845	1.27917	1.07329	0.789637	0.456568	0.105144	-0.233734	-0.531547	-0.764108	-0.916599	-0.983656	-0.964063	-0.866264	-0.706877	-0.503787	-0.276685	-0.0520378	0.148719	0.327063	0.463326	0.524211	0.603816	0.521725	0.482276	0.512938	0.103858	0.70274	-0.113173	0.179971	0.819693	-1.5	1.5	-1.5	1.22021	-1.48067	1.5	-1.5	1.3102	-1.48719	0.647577	-0.662069	-0.514764	0.535731	-1.5	0.445561	-1.40851	0.396215
0	1.24446	1.37457	1.3845	1.27917	1.07329	0.789639	0.456579	0.105182	-0.233656	-0.531463	-0.76415	-0.916644	-0.983646	-0.964151	-0.866348	-0.70685	-0.503843	-0.276953	-0.051888	0.148733	0.325352	0.463651	0.521984	0.59856	0.528622	0.467472	0.519419	0.110793	0.643402	0.00370771	0.00560175	1.01838	-1.5	1.5	-1.5	1.36744	-1.5	1.5	-1.5	1.20685	-1.17804	0.368702	-0.119997	-1.16224	0.965371	-1.5	-0.081937	-0.400151	-0.560395
0	1.24446	1.37457	1.3845	1.27917	1.07329	0.789641	0.456588	0.105216	-0.233583	-0.531382	-0.764181	-0.916697	-0.983637	-0.964223	-0.866434	-0.706829	-0.503885	-0.277203	-0.0517925	0.148845	0.323768	0.463624	0.520718	0.592377	0.535996	0.453715	0.523337	0.121008	0.584527	0.109762	-0.142912	1.14861	-1.5	1.5	-1.5	1.48681	-1.5	1.5	-1.5	1.02931	-0.762396	-0.0459973	0.537549	-1.5	0.865072	-1.5	0.102964	-0.660267	-0.222835
0	1.24446	1.37457	1.3845	1.27917	1.07329	0.789642	0.456596	0.105247	-0.233514	-0.531302	-0.764203	-0.916753	-0.98362	-0.964288	-0.866515	-0.706816	-0.503909	-0.27744	-0.0517399	0.149022	0.322343	0.463251	0.520254	0.585642	0.543219	0.444301	0.519546	0.141812	0.515799	0.221684	-0.279237	1.23523	-1.5	1.5	-1.5	1.5	-1.5	1.45441	-1.23761	0.744195	-0.190794	-0.720116	1.29894	-1.5	-0.232141	-0.404285	-0.716994	0.504949	-1.5
0	1.24446	1.37457	1.3845	1.27917	1.07329	0.789644	0.456604	0.105276	-0.23345	-0.531225	-0.764215	-0.916813	-0.98361	-0.964336	-0.866599	-0.706806	-0.503924	-0.277656	-0.051734	0.149254	0.321076	0.462575	0.520403	0.57873	0.549742	0.432097	0.521157	0.152628	0.46735	0.291637	-0.335033	1.19928	-1.5	1.5	-1.5	1.48362	-1.38991	1.23406	-0.771077	0.29818	0.588065	-1.5	1.5	-1.5	-0.823237	0.249442	-1.5	0.871331	-1.5
0	1.24446	1.37457	1.3845	1.27917	1.07329	0.789645	0.45661	0.105301	-0.233389	-0.531151	-0.76422	-0.916873	-0.983596	-0.964378	-0.866677	-0.706803	-0.503928	-0.277855	-0.0517644	0.149514	0.319987	0.461613	0.521036	0.571873	0.555292	0.42524	0.51388	0.175727	0.405681	0.375261	-0.403062	1.17628	-1.49747	1.48796	-1.5	1.30665	-0.980348	0.854202	-0.0480236	-0.566286	1.5	-1.5	0.17129	-0.994536	0.365649	-1.38151	0.308368	-1.27214	0.66573
0	1.24446	1.37457	1.3845	1.27917	1.07329	0.789646	0.456615	0.105327	-0.233337	-0.531073	-0.764224	-0.916925	-0.983597	-0.9644	-0.86676	-0.706799	-0.503931	-0.278028	-0.0518357	0.1498	0.319059	0.460433	0.52197	0.565356	0.56614	0.409973	0.519312	0.177703	0.379722	0.395794	-0.366143	1.02358	-1.12814	1.15921	-0.939288	0.809586	-0.031572	-0.251282	1.5	-1.5	1.5	-1.5	0.627026	-1.5	0.513686	-1.49136	0.200399	-0.942456	0.285427
0	1.24446	1.37457	1.3845	1.27917	1.0733	0.789647	0.45662	0.105349	-0.233288	-0.530998	-0.764223	-0.91698	-0.983591	-0.964422	-0.866833	-0.706805	-0.503923	-0.278188	-0.0519269	0.150075	0.318321	0.459029	0.52315	0.559237	0.561873	0.421692	0.484667	0.239258	0.270469	0.540373	-0.524039	1.11309	-1.18586	1.07826	-0.719722	0.528491	0.464636	-0.938642	1.5	-1.5	0.554734	-1.39769	1.1327	-1.5	0.236218	-0.8654	-0.288995	-0.0990418	-0.778878
0	1.24446	1.37457	1.3845	1.27917	1.0733	0.789648	0.456624	0.10537	-0.233241	-0.530929	-0.764212	-0.917036	-0.983585	-0.964441	-0.866898	-0.706819	-0.503907	-0.278335	-0.05203	0.150322	0.317776	0.457425	0.524493	0.5536	0.563784	0.421518	0.47092	0.263421	0.225136	0.573262	-0.486566	0.961424	-0.836641	0.707172	-0.00635193	-0.365873	1.5	-1.5	1.5	-1.5	0.991053	-1.5	1.01473	-1.5	0.210825	-0.736118	-0.448348	0.0675532	-0.943367
0	1.24446	1.37457	1.3845	1.27917	1.0733	0.789648	0.456627	0.105387	-0.233196	-0.530866	-0.764193	-0.917092	-0.983581	-0.964454	-0.866958	-0.706838	-0.503887	-0.278465	-0.0521481	0.150548	0.317386	0.455716	0.525824	0.548661	0.564307	0.42343	0.455467	0.287631	0.183896	0.635938	-0.509982	0.891359	-0.648784	0.452936	0.436196	-0.976233	1.5	-1.5	1.31879	-1.5	1.5	-1.5	0.0940935	-0.231893	-1.03181	0.868264	-1.5	0.192889	-1.07005
0	1.24446	1.37457	1.3845	1.27917	1.0733	0.789649	0.45663	0.105402	-0.233153	-0.530806	-0.764168	-0.917144	-0.983582	-0.964462	-0.867014	-0.706859	-0.503868	-0.278575	-0.0522842	0.15076	0.317109	0.453996	0.526968	0.544603	0.563346	0.427321	0.438688	0.311263	0.147316	0.605372	-0.366168	0.63066	-0.153558	-0.177438	1.38396	-1.5	1.5	-1.5	1.39924	-1.5	1.5	-1.5	0.383109	-0.690352	-0.402984	0.0304892	-1.22652	0.566975	-1.5
0	1.24446	1.37457	1.3845	1.27917	1.0733	0.789649	0.456633	0.105416	-0.233112	-0.53075	-0.764141	-0.91719	-0.983589	-0.964463	-0.867067	-0.706881	-0.503851	-0.278665	-0.0524362	0.150958	0.31692	0.452322	0.527842	0.541453	0.561045	0.432732	0.421421	0.333077	0.116714	0.607288	-0.304032	0.487655	0.101022	-0.519408	1.5	-1.5	1.5	-1.5	1.5	-1.5	1.17644	-1.5	0.655968	-1.0678	-0.104133	-0.454587	-0.429715	-0.303504	0.056492
0	1.24446	1.37457	1.3845	1.27917	1.0733	0.78965	0.456635	0.105427	-0.233075	-0.530697	-0.764111	-0.917229	-0.983603	-0.964458	-0.867117	-0.706903	-0.503837	-0.278736	-0.0525978	0.151134	0.316814	0.450707	0.528444	0.541085	0.554349	0.443947	0.397543	0.362231	0.0783226	0.619087	-0.266975	0.387789	0.260846	-0.750269	1.5	-1.5	1.5	-1.5	1.5	-1.5	1.16127	-1.5	0.496459	-0.67525	-0.516994	0.103485	-1.21181	0.382909	-1.04852
0	1.24446	1.37457	1.3845	1.27917	1.0733	0.78965	0.456637	0.105438	-0.23304	-0.530645	-0.764081	-0.917262	-0.983621	-0.964449	-0.867163	-0.706927	-0.503824	-0.278794	-0.0527614	0.151279	0.316793	0.449147	0.528812	0.53911	0.551221	0.448591	0.385775	0.380906	0.0563296	0.605358	-0.194923	0.251576	0.462063	-0.96233	1.5	-1.5	1.5	-1.5	1.5	-1.5	1.13393	-1.46724	0.320276	-0.315731	-0.931037	0.428071	-1.5	0.378624	-0.911383
0	1.24446	1.37457	1.3845	1.27917	1.0733	0.78965	0.456639	0.105446	-0.233007	-0.530596	-0.764051	-0.917288	-0.983644	-0.964439	-0.867203	-0.706953	-0.503813	-0.278841	-0.0529203	0.151386	0.316852	0.447644	0.528979	0.535782	0.550822	0.44867	0.381887	0.364769	0.0937596	0.5073	-0.000299597	-0.0396768	0.868637	-1.5	1.5	-1.5	1.5	-1.5	1.5	-1.5	1.10618	-1.28378	0.131567	0.00059962	-1.29173	0.50971	-1.5	0.227956	-0.542157
0	1.24446	1.37457	1.3845	1.27917	1.0733	0.78965	0.45664	0.105454	-0.232977	-0.530549	-0.764021	-0.917309	-0.98367	-0.964428	-0.867243	-0.706977	-0.503805	-0.278881	-0.0530697	0.151453	0.316982	0.446209	0.528954	0.535073	0.546065	0.455112	0.369131	0.373634	0.0878069	0.479839	0.0516363	-0.112294	0.903665	-1.4728	1.5	-1.5	1.5	-1.5	1.5	-1.5	1.01967	-1.01283	-0.123284	0.352384	-1.5	0.444754	-1.29631	0.0112796	-0.134612
0	1.24446	1.37457	1.3845	1.27917	1.0733	0.789651	0.456641	0.105461	-0.23295	-0.530503	-0.763991	-0.917325	-0.983704	-0.964412	-0.867279	-0.707001	-0.5038	-0.278909	-0.0532145	0.151492	0.31715	0.444892	0.528687	0.534814	0.541149	0.460988	0.358587	0.37811	0.084034	0.452659	0.0948136	-0.171916	0.915833	-1.37712	1.5	-1.5	1.5	-1.5	1.41828	-1.5	0.828884	-0.581568	-0.561058	0.832651	-1.5	0.11309	-0.61263	-0.60845	0.684606
0	1.24446	1.37457	1.3845	1.27917	1.0733	0.789651	0.456642	0.105467	-0.23292	-0.530468	-0.763952	-0.917345	-0.983725	-0.964408	-0.867301	-0.707034	-0.503786	-0.278942	-0.053337	0.151484	0.317373	0.443659	0.528254	0.534834	0.536353	0.465943	0.35215	0.375467	0.101389	0.394505	0.179457	-0.274337	0.977026	-1.36995	1.5	-1.5	1.5	-1.41758	1.18802	-1.0272	0.444195	0.142775	-1.46889	1.32543	-1.5	-0.588419	0.357375	-1.5	1.13153
0	1.24446	1.37457	1.3845	1.27917	1.0733	0.789651	0.456643	0.105472	-0.232898	-0.530426	-0.763923	-0.917354	-0.983756	-0.964399	-0.867321	-0.707067	-0.503775	-0.278967	-0.0534514	0.151454	0.317606	0.442569	0.525152	0.539426	0.525351	0.479305	0.331974	0.393525	0.081164	0.396493	0.156235	-0.215606	0.819688	-1.00101	1.19431	-1.09147	1.08483	-0.599103	0.460587	0.308678	-1.17948	1.5	-1.5	-1.5	0.742211	-1.5	0.604168	-1.5	0.80638
0	1.24446	1.37457	1.3845	1.27917	1.0733	0.789651	0.456644	0.105476	-0.232874	-0.53039	-0.76389	-0.917361	-0.983786	-0.964392	-0.867335	-0.7071	-0.503767	-0.278984	-0.0535624	0.151418	0.317816	0.441665	0.524589	0.539011	0.523053	0.483451	0.325854	0.389032	0.0968284	0.34653	0.240133	-0.325589	0.895494	-1.04676	1.11422	-0.865429	0.805198	-0.0614521	-0.225431	1.33398	-1.5	1.5	-1.5	-0.460682	-0.283332	-0.696734	0.22455	-1.34256	0.654594
0	1.24446	1.37457	1.3845	1.27917	1.0733	0.789651	0.456645	0.10548	-0.232853	-0.530356	-0.763859	-0.917366	-0.983813	-0.964389	-0.867344	-0.707133	-0.50376	-0.278995	-0.0536677	0.151373	0.318001	0.440934	0.525811	0.537176	0.522684	0.473932	0.34395	0.349113	0.16421	0.22587	0.372341	-0.48914	1.01782	-1.16892	1.08615	-0.745642	0.616966	0.27575	-0.680857	1.5	-1.5	0.870308	-1.5	1.13077	-1.5	-0.0886141	-0.693423	0.0617505	-0.959349
0	1.24446	1.37457	1.3845	1.27917	1.0733	0.789651	0.456645	0.105483	-0.232834	-0.530322	-0.76383	-0.917366	-0.98384	-0.964388	-0.867349	-0.707166	-0.503756	-0.279	-0.0537677	0.151324	0.318161	0.440353	0.522603	0.541273	0.514023	0.482671	0.332106	0.35697	0.153554	0.229146	0.315328	-0.354389	0.769081	-0.655847	0.556868	0.241271	-0.654362	1.5	-1.5	1.31495	-1.5	1.5	-1.5	-0.016594	-0.67923	-0.278957	-0.329319	-0.436961	-0.146233
0	1.24446	1.37457	1.3845	1.27917	1.0733	0.789651	0.456646	0.105486	-0.232818	-0.530288	-0.763804	-0.917368	-0.98386	-0.964392	-0.867349	-0.707203	-0.503748	-0.279007	-0.0538519	0.151255	0.318322	0.439862	0.521627	0.539702	0.515072	0.47608	0.344038	0.329116	0.197339	0.152353	0.387112	-0.429675	0.793842	-0.642551	0.48404	0.353745	-0.767605	1.5	-1.5	1.32732	-1.5	1.5	-1.5	0.296742	-1.10766	0.0433602	-0.814694	0.111784	-0.944113
0	1.24446	1.37457	1.3845	1.27917	1.0733	0.789651	0.456646	0.105489	-0.232804	-0.530255	-0.76378	-0.917362	-0.983884	-0.964395	-0.867349	-0.707235	-0.503747	-0.279005	-0.0539345	0.151188	0.318454	0.439491	0.522237	0.538788	0.516415	0.469277	0.35498	0.305477	0.230434	0.0977285	0.411937	-0.425403	0.718488	-0.460454	0.233566	0.746745	-1.3107	1.5	-1.5	0.978588	-1.5	1.4381	-1.5	0.416033	-1.18097	-0.011396	-0.664371	-0.120385	-0.476499
0	1.24446	1.37457	1.3845	1.27917	1.0733	0.789651	0.456647	0.105491	-0.232792	-0.530223	-0.763757	-0.91736	-0.9839	-0.964402	-0.867346	-0.707264	-0.503751	-0.278997	-0.0540157	0.151128	0.318549	0.439238	0.520982	0.539283	0.511578	0.4733	0.348831	0.309236	0.219497	0.113233	0.328711	-0.251976	0.437862	0.0490282	-0.453239	1.5	-1.5	1.5	-1.5	1.35516	-1.5	1.22827	-1.5	0.56927	-1.29912	-0.0455027	-0.571564	-0.266958	-0.232637
0	1.24446	1.37457	1.3845	1.27917	1.0733	0.789651	0.456647	0.105493	-0.232781	-0.530193	-0.763733	-0.917353	-0.983918	-0.964408	-0.867343	-0.707288	-0.50376	-0.278982	-0.0540962	0.151074	0.318613	0.439082	0.517901	0.543018	0.504657	0.479269	0.340542	0.315617	0.211507	0.121352	0.269168	-0.132001	0.23746	0.371496	-0.899207	1.5	-1.5	1.5	-1.5	1.5	-1.5	0.939128	-1.5	0.457699	-0.940319	-0.370477	-0.0834606	-0.920177	0.478449
0	1.24446	1.37457	1.3845	1.27917	1.0733	0.789652	0.456647	0.105495	-0.232772	-0.530164	-0.76371	-0.917351	-0.983928	-0.964419	-0.867338	-0.707309	-0.503773	-0.278965	-0.0541681	0.151014	0.318668	0.438972	0.518079	0.541016	0.508018	0.469175	0.356735	0.285419	0.252144	0.0581897	0.322808	-0.197954	0.303073	0.242018	-0.629266	1.5	-1.5	1.5	-1.5	1.33592	-1.5	0.976126	-1.49734	0.280872	-0.54639	-0.784678	0.328409	-1.47962	0.652153
0	1.24446	1.37457	1.3845	1.27917	1.0733	0.789652	0.456648	0.105496	-0.232764	-0.530138	-0.763687	-0.917344	-0.98394	-0.964428	-0.867335	-0.707325	-0.503789	-0.278946	-0.0542323	0.150949	0.318721	0.438886	0.516981	0.538861	0.509694	0.463184	0.365081	0.269789	0.271007	0.0312706	0.313842	-0.160318	0.223146	0.353325	-0.748774	1.5	-1.5	1.5	-1.5	1.3249	-1.5	0.828162	-1.09672	-0.0442487	0.0105782	-1.47408	0.619996	-1.5	0.517806
0	1.24446	1.37457	1.3845	1.27917	1.0733	0.789652	0.456648	0.105497	-0.232757	-0.530113	-0.763663	-0.917337	-0.983951	-0.964437	-0.867333	-0.707337	-0.503808	-0.278927	-0.0542934	0.150887	0.318757	0.438838	0.515804	0.539239	0.509533	0.459919	0.368504	0.262982	0.262951	0.0515902	0.23724	-0.0209677	0.00717767	0.657026	-1.17028	1.5	-1.5	1.5	-1.5	1.2982	-1.5	0.663206	-0.707039	-0.440607	0.503345	-1.5	0.40088	-1.24705	0.238323
0	1.24446	1.37457	1.3845	1.27917	1.0733	0.789652	0.456648	0.105498	-0.232751	-0.530084	-0.763648	-0.917323	-0.983965	-0.964442	-0.867334	-0.707344	-0.50383	-0.278907	-0.0543445	0.150819	0.318794	0.438803	0.51473	0.539387	0.508121	0.459216	0.370305	0.260309	0.25743	0.0634853	0.184878	0.0668019	-0.123581	0.794122	-1.30007	1.5	-1.5	1.5	-1.5	1.16319	-1.20002	0.393262	-0.178647	-1.06467	0.96998	-1.5	-0.175614	-0.209073	-0.869411
0	1.24446	1.37457	1.3845	1.27917	1.0733	0.789652	0.456648	0.105499	-0.232746	-0.530058	-0.763631	-0.917311	-0.983976	-0.964447	-0.867335	-0.707349	-0.503851	-0.278892	-0.0543796	0.150734	0.318848	0.43875	0.51382	0.539241	0.507165	0.457918	0.370404	0.259077	0.250676	0.0761608	0.139444	0.134834	-0.222661	0.868583	-1.31934	1.5	-1.5	1.5	-1.5	0.99075	-0.800836	0.00949927	0.444049	-1.5	0.972351	-1.5	-0.0876542	-0.350279	-0.588841
0	1.24446	1.37457	1.3845	1.27917	1.0733	0.789652	0.456648	0.1055	-0.232741	-0.530035	-0.763613	-0.917302	-0.983982	-0.964457	-0.867334	-0.707355	-0.503868	-0.278886	-0.0543948	0.150628	0.318927	0.438667	0.513081	0.538826	0.506756	0.455921	0.371321	0.256928	0.245765	0.0849347	0.10672	0.176463	-0.2638	0.851998	-1.18646	1.44582	-1.5	1.33252	-1.12715	0.665342	-0.160281	-0.744467	1.33345	-1.5	-0.251461	-0.442062	-0.658809	0.42003	-1.5
0	1.24446	1.37457	1.3845	1.27917	1.0733	0.789652	0.456648	0.105501	-0.232737	-0.530015	-0.763591	-0.917298	-0.983983	-0.964469	-0.86733	-0.707362	-0.503881	-0.278887	-0.0543941	0.150511	0.319012	0.438583	0.512447	0.538275	0.506641	0.45368	0.372533	0.254458	0.241703	0.0916434	0.0820774	0.20141	-0.2821	0.806821	-1.01539	1.20451	-0.999534	0.923626	-0.336656	-0.15494	1.1727	-1.5	1.23774	-1.5	0.0637142	-0.885294	-0.16919	-0.313174	-0.383138
0	1.24446	1.37457	1.3845	1.27917	1.0733	0.789652	0.456648	0.105501	-0.232734	-0.529998	-0.763569	-0.917295	-0.983981	-0.964482	-0.867326	-0.707368	-0.503892	-0.278891	-0.0543867	0.150399	0.319073	0.438552	0.511815	0.537763	0.506498	0.451705	0.37321	0.252991	0.236448	0.0995224	0.0595456	0.237573	-0.320399	0.790055	-0.904455	1.00972	-0.584242	0.46108	0.48779	-1.28724	1.5	-1.5	-0.676573	0.0469936	-0.92339	0.446419	-1.5	0.817188	-1.5
0	1.24446	1.37457	1.3845	1.27917	1.0733	0.789652	0.456648	0.105502	-0.232731	-0.529983	-0.763546	-0.917294	-0.983978	-0.964493	-0.867324	-0.707372	-0.503904	-0.278895	-0.0543803	0.150307	0.319087	0.43861	0.511118	0.537389	0.506153	0.450232	0.372984	0.253105	0.229244	0.10958	0.0373394	0.234807	-0.287105	0.681641	-0.647557	0.679151	0.0402547	-0.347747	1.5	-1.5	1.43701	-1.5	0.904233	-1.5	0.561809	-1.5	0.328627	-1.31614	0.752735
0	1.24446	1.37457	1.3845	1.27917	1.0733	0.789652	0.456649	0.105502	-0.232728	-0.529969	-0.763522	-0.917292	-0.983975	-0.964502	-0.867324	-0.707373	-0.503917	-0.278896	-0.0543778	0.150237	0.319053	0.438738	0.510389	0.537088	0.505705	0.449059	0.372216	0.254166	0.221205	0.11993	0.0182034	0.24406	-0.27907	0.614086	-0.479147	0.433373	0.462281	-0.937168	1.5	-1.5	0.57238	-1.46572	1.30796	-1.5	0.0583891	-0.764834	-0.299928	-0.181252	-0.506012
0	1.24446	1.37457	1.3845	1.27917	1.0733	0.789652	0.456649	0.105503	-0.232726	-0.529958	-0.763499	-0.91729	-0.983973	-0.964509	-0.867327	-0.707371	-0.503931	-0.278897	-0.0543778	0.150186	0.318986	0.438921	0.509657	0.536807	0.505259	0.449996	0.367849	0.260524	0.206031	0.139895	-0.0121129	0.267806	-0.294107	0.581284	-0.381959	0.277301	0.691412	-1.219	1.5	-1.5	0.696778	-1.5	1.13309	-1.5	0.282385	-1.05039	-0.0994058	-0.491357	-0.0650325
0	1.24446	1.37457	1.3845	1.27917	1.0733	0.789652	0.456649	0.105503	-0.232724	-0.529948	-0.76347	-0.917295	-0.983966	-0.964519	-0.867328	-0.707371	-0.503942	-0.278901	-0.054373	0.150137	0.318916	0.439083	0.509049	0.536352	0.505111	0.448489	0.367635	0.260642	0.201329	0.148107	-0.0216517	0.258534	-0.256254	0.482163	-0.182459	-0.00316434	1.12985	-1.5	1.5	-1.5	0.689582	-1.4078	0.912417	-1.5	0.250917	-0.877283	-0.308034	-0.172376	-0.512148
0	1.24446	1.37457	1.3845	1.27917	1.0733	0.789652	0.456649	0.105503	-0.232722	-0.529939	-0.763448	-0.917291	-0.983966	-0.964522	-0.867333	-0.707367	-0.503954	-0.278905	-0.0543697	0.150099	0.318839	0.439231	0.508553	0.53576	0.505202	0.446523	0.368537	0.258439	0.200588	0.144586	-0.0108679	0.22038	-0.176502	0.333934	0.0782381	-0.368852	1.5	-1.5	1.5	-1.5	1.03896	-1.5	0.836589	-1.42338	0.047221	-0.465071	-0.767552	0.327072	-1.24415
0	1.24446	1.37457	1.3845	1.27917	1.0733	0.789652	0.456649	0.105503	-0.232721	-0.529932	-0.763423	-0.91729	-0.983965	-0.964524	-0.867339	-0.707363	-0.503964	-0.278909	-0.0543656	0.150067	0.318761	0.439353	0.508173	0.535043	0.505477	0.444444	0.369584	0.256007	0.200249	0.133695	0.0109635	0.16941	-0.0841106	0.176643	0.324433	-0.711213	1.5	-1.5	1.5	-1.5	1.34054	-1.5	0.621498	-0.89926	-0.37861	0.163127	-1.5	0.665985	-1.5
0	1.24446	1.37457	1.3845	1.27917	1.0733	0.789652	0.456649	0.105504	-0.23272	-0.529925	-0.763399	-0.917288	-0.983965	-0.964526	-0.867344	-0.707359	-0.503972	-0.278917	-0.0543585	0.150037	0.318691	0.439438	0.507915	0.534213	0.50589	0.442374	0.370481	0.254017	0.199234	0.131047	0.0154207	0.14817	-0.0453518	0.105101	0.411652	-0.841437	1.5	-1.5	1.5	-1.5	1.32812	-1.5	0.538511	-0.665864	-0.626373	0.366803	-1.5	0.492257	-1.16322
0	1.24446	1.37457	1.3845	1.27917	1.0733	0.789652	0.456649	0.105504	-0.232719	-0.52992	-0.763378	-0.917283	-0.983968	-0.964525	-0.867351	-0.707356	-0.503979	-0.278925	-0.0543499	0.150009	0.318628	0.439509	0.507723	0.533368	0.506272	0.440574	0.370825	0.253087	0.196684	0.135914	0.00672366	0.147774	-0.0415621	0.0889176	0.406361	-0.718109	1.5	-1.5	1.5	-1.5	1.2083	-1.5	0.441804	-0.436412	-0.866841	0.475028	-1.5	0.33559	-0.739236
0	1.24446	1.37457	1.3845	1.27917	1.0733	0.789652	0.456649	0.105504	-0.232718	-0.529915	-0.76336	-0.917275	-0.983972	-0.964522	-0.867358	-0.707353	-0.503983	-0.278935	-0.0543413	0.149986	0.318566	0.439564	0.507588	0.532527	0.50658	0.439115	0.367752	0.258106	0.185509	0.148471	-0.0107958	0.159685	-0.0568078	0.101069	0.358431	-0.585527	1.30157	-1.5	1.5	-1.5	1.16672	-1.5	0.296101	-0.163915	-1.15734	0.538154	-1.5	0.19941	-0.423341
0	1.24446	1.37457	1.3845	1.27917	1.0733	0.789652	0.456649	0.105504	-0.232717	-0.52991	-0.763344	-0.917265	-0.983978	-0.964519	-0.867364	-0.707351	-0.503986	-0.278947	-0.0543324	0.149968	0.318507	0.439605	0.507499	0.531709	0.506791	0.437998	0.36717	0.258759	0.181693	0.143065	0.00274543	0.125219	-0.000177175	0.00917325	0.469553	-0.714943	1.33649	-1.49233	1.41352	-1.5	1.00848	-1.15714	0.0198745	0.271635	-1.5	0.543867	-1.5	0.0601676	-0.159635
0	1.24446	1.37457	1.3845	1.27917	1.0733	0.789652	0.456649	0.105504	-0.232716	-0.529907	-0.763329	-0.917254	-0.983983	-0.964516	-0.867369	-0.707351	-0.503986	-0.278959	-0.0543231	0.149952	0.318451	0.439631	0.507449	0.530922	0.506899	0.437192	0.36615	0.259597	0.17804	0.143183	0.00453598	0.110809	0.021071	-0.0246925	0.483399	-0.679767	1.19738	-1.15523	1.11899	-1.02307	0.589896	-0.323571	-0.828251	1.25698	-1.5	-0.607392	0.287388	-1.5	1.34441
0	1.24446	1.37457	1.3845	1.27917	1.0733	0.789652	0.456649	0.105504	-0.232716	-0.529903	-0.763317	-0.917243	-0.983988	-0.964514	-0.867372	-0.707353	-0.503984	-0.278973	-0.0543142	0.14994	0.318398	0.439648	0.507421	0.530188	0.506884	0.436692	0.364749	0.26091	0.176435	0.139546	0.011664	0.0898182	0.0502951	-0.0663974	0.50592	-0.661153	1.08419	-0.878649	0.810785	-0.411332	-0.0759468	0.774651	-1.5	1.23774	-1.5	-0.370884	-0.0995297	-1.11625	0.910418
0	1.24446	1.37457	1.3845	1.27917	1.0733	0.789652	0.456649	0.105504	-0.232715	-0.529901	-0.763306	-0.917231	-0.983993	-0.964514	-0.867374	-0.707356	-0.50398	-0.278987	-0.0543074	0.149934	0.318344	0.43966	0.507408	0.529517	0.505452	0.438669	0.359828	0.267302	0.164919	0.151458	-0.00551671	0.105769	0.0214873	-0.0219728	0.402796	-0.440803	0.75449	-0.247811	0.0674936	0.848794	-1.5	1.5	-1.5	-1.36704	0.532378	-1.5	0.783862	-1.5	0.625959
0	1.24446	1.37457	1.3845	1.27917	1.0733	0.789652	0.456649	0.105504	-0.232715	-0.529898	-0.763296	-0.917219	-0.983996	-0.964514	-0.867374	-0.70736	-0.503976	-0.278999	-0.0543044	0.149936	0.318286	0.439676	0.507395	0.52892	0.505342	0.43841	0.358649	0.267941	0.162061	0.149611	0.000608289	0.0862362	0.0483977	-0.0617673	0.428934	-0.445461	0.699887	-0.129867	-0.0963397	1.02387	-1.5	1.5	-1.5	-0.584019	-0.238165	-0.601767	-0.0248868	-0.909118	0.400858
0	1.24446	1.37457	1.3845	1.27917	1.0733	0.789652	0.456649	0.105504	-0.232714	-0.529896	-0.763288	-0.917208	-0.983998	-0.964516	-0.867373	-0.707364	-0.503972	-0.279008	-0.0543061	0.149945	0.318223	0.439695	0.507379	0.528396	0.505122	0.438101	0.359319	0.26484	0.165847	0.137861	0.0205297	0.0484001	0.100003	-0.135432	0.498891	-0.521152	0.730227	-0.164895	-0.0498319	0.876665	-1.5	1.5	-1.5	-0.0540447	-0.934823	0.192619	-1.19056	0.422016	-1.49242
0	1.24446	1.37457	1.3845	1.27917	1.0733	0.789652	0.456649	0.105505	-0.232714	-0.529894	-0.76328	-0.917197	-0.983998	-0.964518	-0.867372	-0.707368	-0.503969	-0.279015	-0.0543125	0.149962	0.318158	0.439712	0.507368	0.527924	0.504835	0.437913	0.358195	0.264739	0.165439	0.133156	0.0267235	0.0339779	0.112082	-0.144261	0.470835	-0.43133	0.566375	0.132669	-0.458713	1.34993	-1.5	1.41311	-1.5	0.624617	-1.5	0.405238	-1.43821	0.387857	-1.23679
0	1.24446	1.37457	1.3845	1.27917	1.0733	0.789652	0.456649	0.105505	-0.232714	-0.529893	-0.763274	-0.917187	-0.983998	-0.964521	-0.867371	-0.707372	-0.503967	-0.279019	-0.0543228	0.149983	0.318097	0.43972	0.507374	0.527478	0.504527	0.437781	0.356917	0.265159	0.163874	0.130611	0.0286767	0.0270284	0.111935	-0.133867	0.418053	-0.308127	0.368437	0.458996	-0.909623	1.5	-1.5	0.979163	-1.5	1.05418	-1.5	0.0310873	-0.677651	-0.273104	-0.040879
0	1.24446	1.37457	1.3845	1.27917	1.0733	0.789652	0.456649	0.105505	-0.232713	-0.529891	-0.763268	-0.917178	-0.983997	-0.964524	-0.867369	-0.707375	-0.503967	-0.27902	-0.0543357	0.150004	0.318045	0.43971	0.507411	0.527039	0.50423	0.437643	0.35575	0.265396	0.16261	0.127813	0.0306604	0.0206251	0.110847	-0.122809	0.368336	-0.199822	0.19701	0.707032	-1.2294	1.5	-1.5	0.839255	-1.5	0.882085	-1.5	0.134507	-0.779371	-0.199787	-0.17323
0	1.24446	1.37457	1.3845	1.27917	1.0733	0.789652	0.456649	0.105505	-0.232713	-0.52989	-0.763263	-0.917169	-0.983996	-0.964527	-0.867368	-0.707377	-0.503967	-0.279019	-0.0543497	0.150024	0.318005	0.439677	0.507481	0.526933	0.503383	0.438321	0.35351	0.267146	0.159252	0.128285	0.027434	0.0223646	0.109237	-0.114607	0.326496	-0.113036	0.0624575	0.868833	-1.39724	1.5	-1.5	0.876754	-1.5	0.678606	-1.42537	-0.0351913	-0.43834	-0.607374	0.328278
0	1.24446	1.37457	1.3845	1.27917	1.0733	0.789652	0.456649	0.105505	-0.232713	-0.529889	-0.763259	-0.917161	-0.983993	-0.96453	-0.867367	-0.707379	-0.503968	-0.279017	-0.0543636	0.15004	0.31798	0.43962	0.507583	0.526448	0.503268	0.437917	0.352961	0.266354	0.15976	0.122996	0.0365149	0.00506738	0.124097	-0.129053	0.319304	-0.0885196	0.0220155	0.87209	-1.30109	1.5	-1.5	0.965325	-1.5	0.509044	-0.968357	-0.393329	0.0772226	-1.29091	0.763561
0	1.24446	1.37457	1.3845	1.27917	1.0733	0.789652	0.456649	0.105505	-0.232713	-0.529888	-0.763255	-0.917153	-0.983991	-0.964533	-0.867366	-0.70738	-0.50397	-0.279015	-0.0543761	0.150051	0.317971	0.439542	0.507705	0.525947	0.503185	0.437391	0.352825	0.264742	0.161802	0.115788	0.0404381	-0.00140535	0.110351	-0.0962103	0.246236	0.0384166	-0.161194	1.07653	-1.5	1.5	-1.5	0.891004	-1.41981	0.293459	-0.500344	-0.879115	0.521126	-1.5	0.677138
0	1.24446	1.37457	1.3845	1.27917	1.0733	0.789652	0.456649	0.105505	-0.232713	-0.529887	-0.763252	-0.917147	-0.983987	-0.964536	-0.867366	-0.70738	-0.503973	-0.279012	-0.0543867	0.150056	0.317974	0.439449	0.507833	0.525496	0.503024	0.43702	0.352503	0.263463	0.163293	0.10997	0.0500305	-0.0177411	0.12321	-0.109018	0.243088	0.0445269	-0.158544	0.998967	-1.30446	1.29308	-1.5	0.754568	-1.04577	-0.0327751	0.0516354	-1.5	0.718092	-1.5	0.474368
0	1.24446	1.37457	1.3845	1.27917	1.0733	0.789652	0.456649	0.105505	-0.232712	-0.529887	-0.763249	-0.917141	-0.983984	-0.964538	-0.867366	-0.70738	-0.503975	-0.279009	-0.054395	0.150055	0.317988	0.439349	0.507952	0.525121	0.502755	0.43686	0.351872	0.262779	0.163697	0.106256	0.0445144	-0.00767598	0.096386	-0.0606575	0.153677	0.184105	-0.354106	1.18792	-1.5	1.25924	-1.42244	0.59023	-0.670787	-0.426036	0.539261	-1.5	0.434466	-1.36757	0.3006
0	1.24446	1.37457	1.3845	1.27917	1.0733	0.789652	0.456649	0.105505	-0.232712	-0.529886	-0.763246	-0.917135	-0.983981	-0.96454	-0.867367	-0.707379	-0.503978	-0.279007	-0.0544009	0.15005	0.318008	0.439249	0.508065	0.524807	0.502412	0.436839	0.351058	0.262472	0.16339	0.103917	0.0429327	-0.00567583	0.0834579	-0.0373745	0.10667	0.245189	-0.420222	1.18509	-1.41017	1.09794	-1.03717	0.275529	-0.0817033	-1.1493	1.0775	-1.5	-0.331866	-0.0505328	-1.09861
0	1.24446	1.37457	1.3845	1.27917	1.0733	0.789652	0.456649	0.105505	-0.232712	-0.529885	-0.763244	-0.91713	-0.983977	-0.964542	-0.867367	-0.707379	-0.50398	-0.279006	-0.0544045	0.150041	0.318032	0.439156	0.50815	0.524581	0.501967	0.436976	0.35007	0.262466	0.162589	0.1025	0.0401777	-0.00216561	0.0693121	-0.0142511	0.0634769	0.312515	-0.496511	1.19018	-1.31955	0.946919	-0.694445	-0.080155	0.465131	-1.5	1.02079	-1.5	-0.0911926	-0.42174	-0.464412
0	1.24446	1.37457	1.3845	1.27917	1.0733	0.789652	0.456649	0.105505	-0.232712	-0.529885	-0.763242	-0.917126	-0.983974	-0.964543	-0.867368	-0.707378	-0.503982	-0.279006	-0.0544062	0.15003	0.318056	0.439076	0.508201	0.524446	0.501428	0.437241	0.348972	0.26263	0.161557	0.101527	0.0371516	0.00137305	0.0562202	0.00529533	0.0288136	0.324829	-0.472863	1.07582	-1.03535	0.67537	-0.162823	-0.71692	1.19231	-1.5	0.121492	-1.00424	-0.0142081	-0.480525	-0.369985
0	1.24446	1.37457	1.3845	1.27917	1.0733	0.789652	0.456649	0.105505	-0.232712	-0.529885	-0.763241	-0.917122	-0.98397	-0.964544	-0.86737	-0.707377	-0.503984	-0.279006	-0.0544065	0.150019	0.318077	0.43901	0.508216	0.524394	0.50082	0.437578	0.347869	0.262776	0.160616	0.10048	0.0346711	0.00373226	0.04587	0.0190537	0.00534432	0.336728	-0.454358	0.975087	-0.790032	0.399813	0.321259	-1.36362	1.5	-1.5	-0.406796	-0.184309	-0.985113	0.676009	-1.5
0	1.24446	1.37457	1.3845	1.27917	1.0733	0.789652	0.456649	0.105505	-0.232712	-0.529884	-0.763239	-0.917118	-0.983967	-0.964544	-0.867371	-0.707376	-0.503985	-0.279006	-0.0544057	0.150007	0.318095	0.438954	0.508209	0.524389	0.500204	0.437882	0.346925	0.262647	0.160174	0.0987572	0.0335384	0.00384846	0.0395966	0.025551	-0.0031487	0.324676	-0.399124	0.836745	-0.495978	0.051811	0.852903	-1.5	1.35066	-1.5	0.0524403	-0.847904	-0.135036	-0.443253	-0.188529
0	1.24446	1.37457	1.3845	1.27917	1.0733	0.789652	0.456649	0.105505	-0.232712	-0.529884	-0.763238	-0.917115	-0.983964	-0.964545	-0.867372	-0.707376	-0.503986	-0.279007	-0.0544042	0.149996	0.318107	0.438916	0.508171	0.52443	0.49959	0.438131	0.346178	0.262187	0.160302	0.0963075	0.0336124	0.00214813	0.0364377	0.0268431	-0.00808776	0.309312	-0.34263	0.704748	-0.232702	-0.28089	1.33211	-1.5	0.775013	-1.5	0.570797	-1.5	0.198838	-0.954013	0.308457
0	1.24446	1.37457	1.3845	1.27917	1.0733	0.789652	0.456649	0.105505	-0.232712	-0.529884	-0.763237	-0.917112	-0.983961	-0.964545	-0.867373	-0.707375	-0.503987	-0.279009	-0.0544024	0.149986	0.318115	0.438896	0.508104	0.524522	0.498965	0.438349	0.345575	0.261502	0.160798	0.0934989	0.0341529	-0.000104914	0.034283	0.0264967	-0.00781495	0.286734	-0.278869	0.570955	0.0135248	-0.598342	1.5	-1.5	0.477573	-1.12991	0.191973	-0.773253	-0.395062	0.0270446	-0.95401
0	1.24446	1.37457	1.3845	1.27917	1.0733	0.789652	0.456649	0.105505	-0.232712	-0.529883	-0.763236	-0.917109	-0.983958	-0.964544	-0.867375	-0.707375	-0.503987	-0.279011	-0.0544006	0.149978	0.318117	0.438889	0.50802	0.524624	0.498825	0.437708	0.346314	0.258866	0.164159	0.0866876	0.0404408	-0.0105928	0.0442277	0.00820734	0.0202246	0.224698	-0.158513	0.368456	0.350194	-1.08719	1.5	-1.5	-0.0249625	-0.247516	-0.802844	0.595066	-1.5	0.642128	-1.5
0	1.24446	1.37457	1.3845	1.27917	1.0733	0.789652	0.456649	0.105505	-0.232712	-0.529883	-0.763235	-0.917107	-0.983955	-0.964544	-0.867376	-0.707375	-0.503987	-0.279012	-0.0543991	0.149972	0.318115	0.438893	0.507928	0.524737	0.498241	0.4378	0.346039	0.257768	0.165188	0.0854205	0.0370807	-0.00590466	0.0311502	0.0255414	-0.00931836	0.252623	-0.187377	0.379993	0.311599	-0.918331	1.5	-1.5	0.495161	-1.06152	0.0883372	-0.707354	-0.290295	-0.346333	-0.100948
0	1.24446	1.37457	1.3845	1.27917	1.0733	0.789652	0.456649	0.105505	-0.232712	-0.529883	-0.763234	-0.917105	-0.983953	-0.964544	-0.867377	-0.707375	-0.503987	-0.279014	-0.0543978	0.149967	0.31811	0.438902	0.507835	0.524837	0.497695	0.437899	0.345665	0.257071	0.165284	0.0840471	0.0347825	-0.00326508	0.0220948	0.0353811	-0.0240039	0.255751	-0.175343	0.33497	0.389678	-0.97955	1.48463	-1.5	0.592822	-1.20525	0.104209	-0.687179	-0.342915	-0.278206	-0.214621
0	1.24446	1.37457	1.3845	1.27917	1.0733	0.789652	0.456649	0.105505	-0.232712	-0.529883	-0.763234	-0.917103	-0.98395	-0.964543	-0.867378	-0.707375	-0.503987	-0.279016	-0.054397	0.149965	0.318102	0.438915	0.507749	0.524912	0.497252	0.437822	0.345579	0.256041	0.165761	0.0822328	0.0334495	-0.00232411	0.0162262	0.0396204	-0.0291942	0.244558	-0.141707	0.263604	0.457489	-1.01051	1.37459	-1.5	0.647546	-1.0882	-0.0955682	-0.334784	-0.773658	0.194996	-0.924796
0	1.24446	1.37457	1.3845	1.27917	1.0733	0.789652	0.456649	0.105505	-0.232712	-0.529883	-0.763233	-0.917102	-0.983948	-0.964542	-0.867379	-0.707375	-0.503986	-0.279017	-0.0543966	0.149963	0.318093	0.438929	0.507672	0.524957	0.496915	0.437565	0.345796	0.254619	0.166794	0.0797085	0.0333297	-0.00328094	0.0135723	0.0387069	-0.0263054	0.222358	-0.0934242	0.17655	0.565155	-1.1087	1.31751	-1.5	0.602129	-0.899675	-0.311802	-0.0395822	-1.13237	0.46387	-1.28311
0	1.24446	1.37457	1.3845	1.27917	1.0733	0.789652	0.456649	0.105505	-0.232712	-0.529883	-0.763233	-0.9171	-0.983946	-0.964541	-0.86738	-0.707375	-0.503986	-0.279019	-0.0543967	0.149963	0.318084	0.438941	0.507608	0.524973	0.496672	0.437166	0.346228	0.252972	0.168096	0.076939	0.0335474	-0.00466549	0.0117174	0.0366346	-0.0219284	0.199606	-0.0480619	0.0989851	0.647042	-1.16115	1.22721	-1.5	0.521175	-0.672016	-0.561208	0.211574	-1.41054	0.365578	-0.931655
0	1.24446	1.37457	1.3845	1.27917	1.0733	0.789652	0.456649	0.105505	-0.232712	-0.529883	-0.763232	-0.917099	-0.983944	-0.964541	-0.86738	-0.707376	-0.503985	-0.27902	-0.0543972	0.149963	0.318074	0.438951	0.507558	0.524962	0.496508	0.43667	0.346773	0.251289	0.16933	0.0744899	0.0332076	-0.00512102	0.00861782	0.0365068	-0.0207856	0.18322	-0.0160984	0.0455233	0.684035	-1.13884	1.09493	-1.49516	0.360451	-0.337625	-0.93789	0.477267	-1.5	0.28366	-0.682764
0	1.24446	1.37457	1.3845	1.27917	1.0733	0.789652	0.456649	0.105505	-0.232712	-0.529883	-0.763232	-0.917098	-0.983943	-0.96454	-0.867381	-0.707376	-0.503985	-0.279021	-0.054398	0.149964	0.318065	0.438957	0.507511	0.524943	0.496382	0.436153	0.347298	0.249796	0.170136	0.0729209	0.0315702	-0.0036528	0.00293291	0.040121	-0.025271	0.176166	-0.000984828	0.0199835	0.67555	-1.04469	0.922367	-1.08599	0.0630618	0.161615	-1.5	0.637793	-1.5	0.156547	-0.399375
0	1.24446	1.37457	1.3845	1.27917	1.0733	0.789652	0.456649	0.105505	-0.232712	-0.529883	-0.763232	-0.917097	-0.983941	-0.964539	-0.867382	-0.707376	-0.503984	-0.279021	-0.054399	0.149966	0.318057	0.438961	0.507478	0.524903	0.496304	0.435615	0.347789	0.248517	0.170485	0.0722488	0.0288134	-0.000716037	-0.00445164	0.0458425	-0.0325017	0.173481	0.00626576	0.00764934	0.647635	-0.925387	0.735411	-0.680767	-0.334324	0.677987	-1.5	0.339972	-1.1356	-0.144848	0.108031
0	1.24446	1.37457	1.3845	1.27917	1.0733	0.789652	0.456649	0.105505	-0.232712	-0.529882	-0.763231	-0.917096	-0.98394	-0.964538	-0.867382	-0.707377	-0.503984	-0.279022	-0.0544003	0.149967	0.31805	0.43896	0.507457	0.524846	0.496266	0.435069	0.348227	0.247464	0.170397	0.0723638	0.0252853	0.00302416	-0.0124181	0.0518381	-0.0395298	0.170526	0.0127552	-0.00250657	0.618125	-0.811632	0.557011	-0.325172	-0.74283	1.01705	-1.5	-0.0856319	-0.356123	-0.949336	0.970937
0	1.24446	1.37457	1.3845	1.27917	1.0733	0.789652	0.456649	0.105505	-0.232712	-0.529882	-0.763231	-0.917096	-0.983939	-0.964537	-0.867382	-0.707378	-0.503984	-0.279022	-0.0544016	0.149969	0.318045	0.438957	0.507446	0.524777	0.496251	0.434543	0.348574	0.246672	0.169865	0.0731977	0.02122	0.00713236	-0.020276	0.0570646	-0.0448119	0.165108	0.0220011	-0.0155018	0.594414	-0.715127	0.400241	-0.0412833	-1.08098	1.11716	-1.5	-0.16614	-0.245097	-1.01063	0.820627
0	1.24446	1.37457	1.3845	1.27917	1.0733	0.789652	0.456649	0.105505	-0.232712	-0.529882	-0.763231	-0.917095	-0.983938	-0.964536	-0.867382	-0.707378	-0.503984	-0.279022	-0.054403	0.14997	0.318041	0.438952	0.507442	0.524704	0.496245	0.434061	0.348801	0.246162	0.168897	0.0746653	0.0168386	0.0141183	-0.0305342	0.0647682	-0.0533245	0.164583	0.0222342	-0.0147384	0.552158	-0.595236	0.224745	0.242003	-1.4221	1.09356	-1.5	-0.0707095	-0.399275	-0.714491	0.390805
0	1.24446	1.37457	1.3845	1.27917	1.0733	0.789652	0.456649	0.105505	-0.232712	-0.529882	-0.763231	-0.917094	-0.983937	-0.964535	-0.867382	-0.707379	-0.503983	-0.279022	-0.0544043	0.14997	0.318038	0.438945	0.507441	0.524633	0.496238	0.433637	0.348895	0.245927	0.16755	0.0766187	0.0124193	0.0146966	-0.0328713	0.0611138	-0.0441263	0.138511	0.0615785	-0.070981	0.59463	-0.621527	0.214842	0.227881	-1.29124	0.844382	-1.5	0.0855606	-0.617317	-0.41504	-0.0510376
0	1.24446	1.37457	1.3845	1.27917	1.0733	0.789652	0.456649	0.105505	-0.232712	-0.529882	-0.76323	-0.917094	-0.983936	-0.964535	-0.867382	-0.707379	-0.503983	-0.279022	-0.0544056	0.149971	0.318037	0.438936	0.507443	0.524566	0.496221	0.433277	0.348862	0.245932	0.165917	0.0788584	0.00827211	0.0175407	-0.0362008	0.0584208	-0.0370819	0.117503	0.0865884	-0.101452	0.595595	-0.578197	0.131134	0.332375	-1.35583	0.708305	-1.47526	-0.0675563	-0.334871	-0.751447	0.288842
0	1.24446	1.37457	1.3845	1.27917	1.0733	0.789652	0.456649	0.105505	-0.232712	-0.529882	-0.76323	-0.917093	-0.983935	-0.964534	-0.867382	-0.70738	-0.503983	-0.279022	-0.0544068	0.149971	0.318036	0.438928	0.507446	0.524507	0.496192	0.432978	0.348718	0.246125	0.164112	0.0811686	0.00506657	0.0185389	-0.0384664	0.0548042	-0.0292364	0.0969176	0.106645	-0.121892	0.581491	-0.513085	0.028752	0.453266	-1.44427	0.591469	-1.11508	-0.330766	0.0345248	-1.21564	0.543218
0	1.24446	1.37457	1.3845	1.27917	1.0733	0.789652	0.456649	0.105505	-0.232712	-0.529882	-0.76323	-0.917093	-0.983934	-0.964533	-0.867382	-0.70738	-0.503983	-0.279021	-0.0544078	0.149971	0.318036	0.438919	0.507447	0.524456	0.496151	0.432736	0.348484	0.246448	0.16225	0.0833507	0.00170923	0.0197747	-0.0399278	0.0499996	-0.0202503	0.0762377	0.123281	-0.135318	0.557996	-0.437063	-0.0804574	0.568219	-1.5	0.476061	-0.80852	-0.613805	0.311688	-1.5	0.51607
0	1.24446	1.37457	1.3845	1.27917	1.0733	0.789652	0.456649	0.105505	-0.232712	-0.529882	-0.76323	-0.917093	-0.983933	-0.964533	-0.867382	-0.70738	-0.503983	-0.279021	-0.0544087	0.149971	0.318037	0.438911	0.507448	0.524414	0.496098	0.432542	0.348186	0.246844	0.160433	0.0852446	-0.000697332	0.0194098	-0.0389013	0.0419208	-0.00713757	0.0511258	0.143455	-0.152781	0.541218	-0.377428	-0.16401	0.63012	-1.5	0.346854	-0.521984	-0.901194	0.475742	-1.5	0.387911
0	1.24446	1.37457	1.3845	1.27917	1.0733	0.789652	0.456649	0.105505	-0.232712	-0.529882	-0.76323	-0.917092	-0.983933	-0.964532	-0.867382	-0.707381	-0.503983	-0.279021	-0.0544095	0.14997	0.318038	0.438903	0.507446	0.524381	0.496036	0.432386	0.347849	0.247265	0.158742	0.0867397	-0.00100662	0.015652	-0.0329543	0.0273259	0.01451	0.0154151	0.175452	-0.186696	0.547342	-0.35966	-0.190956	0.604067	-1.34404	0.178549	-0.213898	-1.22719	0.55167	-1.5	0.251942
0	1.24446	1.37457	1.3845	1.27917	1.0733	0.789652	0.456649	0.105505	-0.232712	-0.529882	-0.76323	-0.917092	-0.983932	-0.964531	-0.867382	-0.707381	-0.503984	-0.27902	-0.0544101	0.149969	0.318039	0.438897	0.507443	0.524345	0.495985	0.432231	0.347533	0.247612	0.157321	0.0876468	-0.000966938	0.0118079	-0.0273944	0.0144388	0.0316991	-0.0110414	0.18788	-0.187612	0.507444	-0.267279	-0.309025	0.70181	-1.40574	0.114088	-0.129653	-1.22987	0.393517	-1.11628	-0.0492591
0	1.24446	1.37457	1.3845	1.27917	1.0733	0.789652	0.456649	0.105505	-0.232712	-0.529882	-0.76323	-0.917092	-0.983932	-0.964531	-0.867382	-0.707381	-0.503984	-0.27902	-0.0544105	0.149968	0.31804	0.438892	0.507438	0.524326	0.495913	0.432123	0.347176	0.247972	0.156029	0.0882086	-0.000393789	0.00747643	-0.0216028	0.00223198	0.0463235	-0.0316707	0.189174	-0.170963	0.446298	-0.14709	-0.458609	0.819297	-1.49859	0.0615376	-0.0793449	-1.1854	0.232164	-0.719484	-0.430835
0	1.24446	1.37457	1.3845	1.27917	1.0733	0.789652	0.456649	0.105505	-0.232712	-0.529882	-0.76323	-0.917092	-0.983931	-0.96453	-0.867382	-0.707381	-0.503984	-0.27902	-0.0544109	0.149967	0.318042	0.438887	0.507432	0.524304	0.49585	0.432016	0.346844	0.248258	0.154974	0.0883179	0.000778589	0.00261885	-0.0155526	-0.00938091	0.0587183	-0.0457026	0.17977	-0.138857	0.36804	-0.00896869	-0.627966	0.930408	-1.5	0.00152657	-0.0266064	-1.15106	0.0977721	-0.437022	-0.731361
0	1.24446	1.37457	1.3845	1.27917	1.0733	0.789652	0.456649	0.105505	-0.232712	-0.529882	-0.76323	-0.917092	-0.983931	-0.96453	-0.867381	-0.707382	-0.503984	-0.27902	-0.0544111	0.149966	0.318043	0.438884	0.507424	0.524287	0.495788	0.431918	0.346531	0.248474	0.154137	0.0880329	0.00236765	-0.00243843	-0.00975411	-0.0196956	0.0680384	-0.0528686	0.161298	-0.0952438	0.278798	0.134456	-0.799702	1.00981	-1.5	-0.0669715	0.0300029	-1.12785	-0.0119965	-0.244926	-0.913134
0	1.24446	1.37457	1.3845	1.27917	1.0733	0.789652	0.456649	0.105505	-0.232712	-0.529882	-0.76323	-0.917091	-0.983931	-0.96453	-0.867381	-0.707382	-0.503984	-0.279019	-0.0544112	0.149965	0.318043	0.438882	0.507416	0.524274	0.495726	0.431829	0.346234	0.248633	0.153477	0.0874548	0.00415262	-0.00734463	-0.00204289	-0.0309934	0.077478	-0.0590011	0.14382	-0.0567489	0.202416	0.244323	-0.914436	1.00981	-1.48644	-0.164206	0.120275	-1.16048	-0.0729539	-0.162469	-0.930133
0	1.24446	1.37457	1.3845	1.27917	1.0733	0.789652	0.456649	0.105505	-0.232712	-0.529882	-0.76323	-0.917091	-0.98393	-0.964529	-0.867381	-0.707382	-0.503985	-0.279019	-0.0544112	0.149964	0.318044	0.438881	0.507407	0.524264	0.495666	0.431746	0.345955	0.248738	0.152973	0.0866504	0.00599736	-0.0119059	-0.000830031	-0.0338004	0.0744323	-0.0453307	0.100385	0.0179358	0.07841	0.415116	-1.12008	1.05856	-1.4621	-0.228741	0.143369	-1.08513	-0.193628	-0.00905632	-1.05063
0	1.24446	1.37457	1.3845	1.27917	1.0733	0.789652	0.456649	0.105505	-0.232712	-0.529882	-0.76323	-0.917091	-0.98393	-0.964529	-0.867381	-0.707382	-0.503985	-0.279019	-0.0544111	0.149963	0.318044	0.43888	0.507398	0.524256	0.49561	0.431664	0.3457	0.248786	0.152611	0.0856684	0.00781513	-0.0160196	0.00221036	-0.0380784	0.0732989	-0.0366397	0.0711259	0.0641671	0.00340624	0.494476	-1.1707	0.980593	-1.21515	-0.391689	0.293289	-1.22434	-0.166443	-0.0964265	-0.80008
0	1.24446	1.37457	1.3845	1.27917	1.0733	0.789652	0.456649	0.105505	-0.232712	-0.529882	-0.76323	-0.917091	-0.98393	-0.964529	-0.867381	-0.707382	-0.503985	-0.279019	-0.054411	0.149962	0.318044	0.438881	0.50739	0.524248	0.495559	0.431583	0.34547	0.248781	0.152371	0.0845574	0.00953349	-0.0196144	0.00418803	-0.0404356	0.0693826	-0.0251045	0.0424759	0.105029	-0.0588752	0.546386	-1.1746	0.877987	-0.944098	-0.602216	0.453122	-1.36919	-0.164021	-0.13645	-0.658848
0	1.24446	1.37457	1.3845	1.27917	1.0733	0.789652	0.456649	0.105505	-0.232712	-0.529882	-0.76323	-0.917091	-0.98393	-0.964528	-0.86738	-0.707382	-0.503985	-0.279019	-0.0544109	0.149961	0.318044	0.438881	0.507383	0.52424	0.495514	0.4315	0.345265	0.24873	0.152232	0.0833689	0.0116614	-0.0236199	0.00654666	-0.0431487	0.0662196	-0.0165154	0.0228072	0.128535	-0.0908499	0.549335	-1.09882	0.732128	-0.618508	-0.896031	0.623075	-1.5	-0.185072	-0.102899	-0.652151
0	1.24446	1.37457	1.3845	1.27917	1.0733	0.789652	0.456649	0.105505	-0.232712	-0.529882	-0.76323	-0.917091	-0.98393	-0.964528	-0.86738	-0.707382	-0.503986	-0.279019	-0.0544107	0.14996	0.318044	0.438882	0.507376	0.524232	0.495475	0.431415	0.345081	0.248643	0.152166	0.0821529	0.0132332	-0.0257738	0.00581203	-0.0410701	0.0563115	0.000812342	-0.00632576	0.172246	-0.153671	0.593632	-1.09633	0.643552	-0.424937	-1.06167	0.605287	-1.32761	-0.324215	0.0614775	-0.835146
0	1.24446	1.37457	1.3845	1.27917	1.0733	0.789652	0.456649	0.105505	-0.232712	-0.529882	-0.76323	-0.917091	-0.983929	-0.964528	-0.86738	-0.707382	-0.503986	-0.279019	-0.0544105	0.14996	0.318043	0.438883	0.50737	0.524224	0.495441	0.431331	0.344914	0.248528	0.152151	0.0809534	0.0144369	-0.0279093	0.00524912	-0.0394128	0.0477716	0.013264	-0.0233952	0.176457	-0.147258	0.537706	-0.929137	0.438823	-0.0474732	-1.47425	0.65674	-1.28545	-0.392681	0.113033	-0.826777
0	1.24446	1.37457	1.3845	1.27917	1.0733	0.789652	0.456649	0.105505	-0.232712	-0.529882	-0.76323	-0.917091	-0.983929	-0.964528	-0.86738	-0.707382	-0.503986	-0.279019	-0.0544103	0.149959	0.318043	0.438884	0.507365	0.524215	0.495412	0.431248	0.344762	0.248396	0.152165	0.079805	0.0153043	-0.0293346	0.00365457	-0.0363678	0.0378745	0.0256685	-0.0407486	0.189622	-0.157165	0.508078	-0.817396	0.279289	0.207854	-1.5	0.535038	-0.941365	-0.653009	0.286627	-1.00061
0	1.24446	1.37457	1.3845	1.27917	1.0733	0.789652	0.456649	0.105505	-0.232712	-0.529882	-0.76323	-0.917091	-0.983929	-0.964527	-0.86738	-0.707382	-0.503986	-0.279019	-0.0544101	0.149959	0.318042	0.438885	0.507361	0.524206	0.495386	0.431166	0.344621	0.248254	0.152192	0.0787321	0.015855	-0.0302675	0.00146535	-0.032699	0.0278457	0.0361723	-0.0456326	0.181499	-0.133326	0.433937	-0.641383	0.0576599	0.52666	-1.5	0.336589	-0.522722	-1.04888	0.532752	-1.30108
0	1.24446	1.37457	1.3845	1.27917	1.0733	0.789652	0.456649	0.105505	-0.232712	-0.529882	-0.76323	-0.917091	-0.983929	-0.964527	-0.867379	-0.707382	-0.503986	-0.279019	-0.0544099	0.149958	0.318041	0.438886	0.507357	0.524196	0.495364	0.431088	0.344487	0.248109	0.152218	0.0777496	0.0161191	-0.0303991	-0.00181289	-0.0277352	0.0167274	0.0464703	-0.0524649	0.177316	-0.11728	0.375671	-0.505168	-0.121923	0.729191	-1.5	0.139772	-0.179712	-1.39824	0.567231	-1.19778
0	1.24446	1.37457	1.3845	1.27917	1.0733	0.789652	0.456649	0.105505	-0.232712	-0.529882	-0.76323	-0.917091	-0.983929	-0.964527	-0.867379	-0.707382	-0.503986	-0.279019	-0.0544097	0.149958	0.31804	0.438887	0.507355	0.524187	0.495331	0.431039	0.344323	0.248019	0.15216	0.0769777	0.015969	-0.0298953	-0.00577459	-0.0221914	0.00565346	0.0548858	-0.0551382	0.167137	-0.0931093	0.310057	-0.368398	-0.299583	0.88995	-1.5	-0.0239511	0.0448449	-1.5	0.45712	-0.854857
0	1.24446	1.37457	1.3845	1.27917	1.0733	0.789652	0.456649	0.105505	-0.232712	-0.529882	-0.76323	-0.917091	-0.983929	-0.964527	-0.867379	-0.707382	-0.503986	-0.279019	-0.0544095	0.149958	0.318039	0.438888	0.507354	0.524177	0.495313	0.43097	0.344198	0.24788	0.152167	0.0761878	0.0157855	-0.0293694	-0.00946986	-0.0175165	-0.00326044	0.0586017	-0.050125	0.14648	-0.0546389	0.228637	-0.218752	-0.491015	1.0295	-1.5	-0.158345	0.178815	-1.5	0.323003	-0.523864
0	1.24446	1.37457	1.3845	1.27917	1.0733	0.789652	0.456649	0.105505	-0.232712	-0.529882	-0.76323	-0.917091	-0.983929	-0.964527	-0.867379	-0.707382	-0.503987	-0.27902	-0.0544094	0.149958	0.318038	0.438888	0.507353	0.524168	0.495286	0.430921	0.344057	0.247769	0.152136	0.075512	0.0154411	-0.0286533	-0.0131609	-0.0132583	-0.0108418	0.0596052	-0.041693	0.122425	-0.0139995	0.149394	-0.0865635	-0.654563	1.09799	-1.5	-0.197596	0.153774	-1.42266	0.157282	-0.193876
0	1.24446	1.37457	1.3845	1.27917	1.0733	0.789652	0.456649	0.105505	-0.232712	-0.529882	-0.76323	-0.917091	-0.983929	-0.964527	-0.867379	-0.707382	-0.503987	-0.27902	-0.0544093	0.149958	0.318037	0.438889	0.507353	0.52416	0.495272	0.430858	0.343948	0.24762	0.152157	0.0748228	0.0151276	-0.0280421	-0.0164171	-0.0100157	-0.0150833	0.0551107	-0.0262831	0.090144	0.0357711	0.0618787	0.0447839	-0.81234	1.13165	-1.5	-0.198522	0.0791318	-1.15679	-0.0641484	0.156924
0	1.24446	1.37457	1.3845	1.27917	1.0733	0.789652	0.456649	0.105505	-0.232712	-0.529882	-0.76323	-0.917091	-0.983929	-0.964527	-0.867379	-0.707382	-0.503987	-0.27902	-0.0544092	0.149958	0.318037	0.438889	0.507353	0.524152	0.495249	0.430815	0.343823	0.247502	0.152134	0.074251	0.0146797	-0.027293	-0.0196235	-0.00714381	-0.0208858	0.0540921	-0.0185747	0.0716315	0.0607246	0.0167106	0.100332	-0.850021	1.03968	-1.5	-0.119287	-0.0927418	-0.789974	-0.408282	0.58147
0	1.24446	1.37457	1.3845	1.27917	1.0733	0.789652	0.456649	0.105505	-0.232712	-0.529882	-0.76323	-0.917091	-0.983929	-0.964527	-0.867379	-0.707382	-0.503987	-0.27902	-0.0544091	0.149958	0.318036	0.438889	0.507353	0.524145	0.495228	0.430776	0.343699	0.247391	0.152093	0.0737607	0.0141452	-0.026485	-0.0226672	-0.00477947	-0.02424	0.0492371	-0.00633828	0.0480023	0.0912042	-0.033612	0.15764	-0.888423	0.954106	-1.5	-0.13864	-0.0997257	-0.72326	-0.479656	0.549629
0	1.24446	1.37457	1.3845	1.27917	1.0733	0.789652	0.456649	0.105505	-0.232712	-0.529882	-0.76323	-0.917091	-0.983929	-0.964527	-0.867379	-0.707382	-0.503987	-0.27902	-0.054409	0.149958	0.318035	0.438888	0.507354	0.524138	0.495208	0.430738	0.343585	0.247275	0.152061	0.0733029	0.0136185	-0.0257652	-0.0253453	-0.00317779	-0.0261905	0.0430073	0.00590943	0.0262939	0.116202	-0.0722639	0.192237	-0.88961	0.842721	-1.5	-0.250223	0.023074	-0.856796	-0.351353	0.273127
0	1.24446	1.37457	1.3845	1.27917	1.0733	0.789652	0.456649	0.105505	-0.232712	-0.529882	-0.76323	-0.917091	-0.983929	-0.964526	-0.867379	-0.707382	-0.503987	-0.27902	-0.054409	0.149958	0.318035	0.438888	0.507355	0.524133	0.495189	0.430701	0.34348	0.247152	0.15204	0.072865	0.0131328	-0.0251789	-0.0276204	-0.00233019	-0.026864	0.0358246	0.0174784	0.00739346	0.134855	-0.0986087	0.205703	-0.857897	0.711898	-1.13967	-0.474225	0.257191	-1.15613	-0.150141	-0.0796818
0	1.24446	1.37457	1.3845	1.27917	1.0733	0.789652	0.456649	0.105505	-0.232712	-0.529882	-0.76323	-0.917091	-0.983929	-0.964526	-0.867378	-0.707382	-0.503987	-0.27902	-0.054409	0.149958	0.318034	0.438888	0.507356	0.524129	0.495172	0.430665	0.343384	0.247023	0.152026	0.0724517	0.0126807	-0.0242218	-0.0303767	0.00201341	-0.0333197	0.0381335	0.0129299	0.0138055	0.114763	-0.0642142	0.132073	-0.693779	0.464281	-0.615996	-0.939049	0.630611	-1.5	-0.0272632	-0.292141
0	1.24446	1.37457	1.3845	1.27917	1.0733	0.789652	0.456649	0.105505	-0.232712	-0.529882	-0.76323	-0.917091	-0.983929	-0.964526	-0.867378	-0.707382	-0.503987	-0.27902	-0.054409	0.149959	0.318034	0.438887	0.507357	0.524125	0.495157	0.430631	0.343295	0.246892	0.152015	0.0720698	0.0122466	-0.0237925	-0.0320447	-0.00138987	-0.0264247	0.0205389	0.0386656	-0.0249687	0.162081	-0.134899	0.211817	-0.779201	0.477314	-0.602922	-0.900572	0.445767	-1.1902	-0.270733	0.0756826
0	1.24446	1.37457	1.3845	1.27917	1.0733	0.789652	0.456649	0.105505	-0.232712	-0.529882	-0.76323	-0.917091	-0.983929	-0.964526	-0.867378	-0.707382	-0.503987	-0.27902	-0.054409	0.149959	0.318033	0.438886	0.507358	0.524122	0.495143	0.430597	0.343212	0.246762	0.152001	0.0717229	0.0118205	-0.0234632	-0.0334276	-0.00209574	-0.0247663	0.0133549	0.0443912	-0.0307974	0.157501	-0.121097	0.16654	-0.663764	0.29024	-0.252831	-1.26965	0.556673	-1.26573	-0.272602	0.0337985
0	1.24446	1.37457	1.3845	1.27917	1.0733	0.789652	0.456649	0.105505	-0.232712	-0.529882	-0.76323	-0.91709	-0.983929	-0.964526	-0.867378	-0.707382	-0.503987	-0.27902	-0.054409	0.149959	0.318033	0.438886	0.507358	0.52412	0.49513	0.430566	0.343135	0.246633	0.151984	0.0714118	0.0113994	-0.0231892	-0.0346207	-0.00305223	-0.0228729	0.00694341	0.0478251	-0.0326407	0.147344	-0.0997584	0.114035	-0.546951	0.10779	0.0366603	-1.5	0.501368	-1.04076	-0.453448	0.229654
0	1.24446	1.37457	1.3845	1.27917	1.0733	0.789652	0.456649	0.105505	-0.232712	-0.529882	-0.76323	-0.91709	-0.983928	-0.964526	-0.867378	-0.707382	-0.503987	-0.279021	-0.0544091	0.149959	0.318033	0.438885	0.507359	0.524119	0.495118	0.430535	0.343063	0.246506	0.151961	0.0711353	0.0109843	-0.0229647	-0.0356482	-0.00420222	-0.0208504	0.00134541	0.0492877	-0.0313074	0.133224	-0.073995	0.0590816	-0.436766	-0.060379	0.255114	-1.5	0.368513	-0.714146	-0.743984	0.479354
0	1.24446	1.37457	1.3845	1.27917	1.0733	0.789652	0.456649	0.105505	-0.232712	-0.529882	-0.76323	-0.91709	-0.983928	-0.964526	-0.867378	-0.707382	-0.503987	-0.279021	-0.0544091	0.149959	0.318033	0.438884	0.50736	0.524118	0.495107	0.430506	0.342996	0.246381	0.151933	0.0708912	0.0105786	-0.0227902	-0.0365226	-0.00551048	-0.0187636	-0.00346546	0.0491513	-0.0276256	0.116648	-0.0465183	0.00562313	-0.338921	-0.20603	0.400251	-1.5	0.233822	-0.435948	-1.01006	0.593092
0	1.24446	1.37457	1.3845	1.27917	1.0733	0.789652	0.456649	0.105505	-0.232712	-0.529882	-0.76323	-0.91709	-0.983928	-0.964526	-0.867378	-0.707381	-0.503987	-0.279021	-0.0544092	0.149959	0.318033	0.438884	0.50736	0.524118	0.495097	0.430478	0.342933	0.24626	0.151899	0.0706769	0.0101859	-0.0226671	-0.0365459	-0.00814945	-0.0148951	-0.0101138	0.0515323	-0.0279322	0.10698	-0.0316842	-0.0257974	-0.282326	-0.289937	0.433352	-1.5	0.129408	-0.250532	-1.15944	0.55671
0	1.24446	1.37457	1.3845	1.27917	1.0733	0.789652	0.456649	0.105505	-0.232712	-0.529882	-0.76323	-0.91709	-0.983928	-0.964526	-0.867378	-0.707381	-0.503987	-0.279021	-0.0544092	0.149959	0.318033	0.438883	0.50736	0.524117	0.495088	0.430451	0.342874	0.246142	0.151859	0.0704896	0.00980959	-0.0225961	-0.0371977	-0.0095118	-0.0132351	-0.0124666	0.0470081	-0.0178469	0.082879	0.00370512	-0.0847032	-0.191465	-0.414968	0.508416	-1.5	0.0303901	-0.107789	-1.2435	0.47013
0	1.24446	1.37457	1.3845	1.27917	1.0733	0.789652	0.456649	0.105505	-0.232712	-0.529882	-0.76323	-0.91709	-0.983928	-0.964526	-0.867378	-0.707381	-0.503987	-0.279021	-0.0544093	0.149959	0.318033	0.438882	0.50736	0.524118	0.49508	0.430425	0.342819	0.246028	0.151814	0.0703267	0.00945211	-0.0225767	-0.0377703	-0.0108913	-0.011696	-0.0144752	0.0426261	-0.00880427	0.0619896	0.0313	-0.128054	-0.131741	-0.489322	0.503348	-1.5	-0.0695758	0.0123753	-1.29083	0.370382
0	1.24446	1.37457	1.3845	1.27917	1.0733	0.789652	0.456649	0.105505	-0.232712	-0.529882	-0.76323	-0.91709	-0.983928	-0.964526	-0.867378	-0.707381	-0.503987	-0.279021	-0.0544093	0.14996	0.318033	0.438882	0.50736	0.524118	0.495074	0.430385	0.342794	0.245879	0.151822	0.0700989	0.00924242	-0.0227921	-0.0379524	-0.0127492	-0.0095936	-0.0165431	0.038807	-0.00134962	0.044895	0.050889	-0.156428	-0.0920398	-0.531595	0.457196	-1.38618	-0.2058	0.160363	-1.38051	0.296304
0	1.24446	1.37457	1.3845	1.27917	1.0733	0.789652	0.456649	0.105505	-0.232712	-0.529882	-0.76323	-0.91709	-0.983928	-0.964526	-0.867378	-0.707381	-0.503987	-0.279021	-0.0544094	0.14996	0.318033	0.438881	0.50736	0.524119	0.495068	0.430361	0.342746	0.245773	0.151766	0.0699775	0.00892721	-0.0228688	-0.0382933	-0.014253	-0.00819676	-0.0174463	0.0338388	0.00717672	0.0274457	0.0692821	-0.180911	-0.0749621	-0.53471	0.369605	-1.11331	-0.404617	0.352983	-1.5	0.238302
0	1.24446	1.37457	1.3845	1.27917	1.0733	0.789652	0.456649	0.105505	-0.232712	-0.529882	-0.76323	-0.91709	-0.983928	-0.964526	-0.867378	-0.707381	-0.503987	-0.279021	-0.0544094	0.14996	0.318033	0.438881	0.50736	0.524119	0.495063	0.430327	0.342716	0.245652	0.151729	0.0698468	0.0086523	-0.0229961	-0.0385512	-0.0157717	-0.00690748	-0.0180308	0.0291209	0.0145843	0.0128863	0.0817742	-0.194714	-0.0676598	-0.52485	0.276295	-0.866321	-0.618684	0.500217	-1.5	0.152312
0	1.24446	1.37457	1.3845	1.27917	1.0733	0.789652	0.456649	0.105505	-0.232712	-0.529882	-0.76323	-0.91709	-0.983928	-0.964526	-0.867378	-0.707381	-0.503987	-0.279021	-0.0544095	0.14996	0.318033	0.43888	0.507359	0.52412	0.495059	0.430307	0.342668	0.245568	0.15164	0.0698014	0.00829731	-0.023013	-0.0389455	-0.0169892	-0.00618042	-0.0176804	0.0283352	0.0143782	0.0106114	0.0750969	-0.17868	-0.101793	-0.455819	0.122919	-0.557467	-0.919337	0.656717	-1.5	0.0725878
0	1.24446	1.37457	1.3845	1.27917	1.0733	0.789652	0.456649	0.105505	-0.232712	-0.529882	-0.76323	-0.91709	-0.983928	-0.964526	-0.867378	-0.707381	-0.503987	-0.279021	-0.0544096	0.14996	0.318033	0.43888	0.507359	0.524121	0.495056	0.430279	0.342635	0.24547	0.151571	0.0697363	0.00800986	-0.0231293	-0.0391787	-0.0183568	-0.00530899	-0.0175811	0.0233224	0.0215672	-0.00243273	0.0845944	-0.188108	-0.0984865	-0.446871	0.056994	-0.430874	-1.0136	0.574881	-1.40478	-0.0728481
0	1.24446	1.37457	1.3845	1.27917	1.0733	0.789652	0.456649	0.105505	-0.232712	-0.529882	-0.76323	-0.91709	-0.983928	-0.964526	-0.867378	-0.707381	-0.503987	-0.279021	-0.0544096	0.14996	0.318033	0.43888	0.507358	0.524121	0.495054	0.430253	0.342603	0.245377	0.1515	0.069675	0.00776924	-0.0233261	-0.0392661	-0.0198441	-0.00435109	-0.0176078	0.0186148	0.0277975	-0.0111997	0.0864507	-0.185266	-0.112333	-0.414018	-0.0313202	-0.288922	-1.12407	0.503782	-1.12399	-0.27419
0	1.24446	1.37457	1.3845	1.27917	1.0733	0.789652	0.456649	0.105505	-0.232712	-0.529882	-0.76323	-0.91709	-0.983928	-0.964526	-0.867378	-0.707381	-0.503987	-0.279021	-0.0544097	0.14996	0.318033	0.43888	0.507358	0.524122	0.495052	0.43023	0.342569	0.245296	0.151415	0.0696379	0.00753498	-0.0235345	-0.0393215	-0.0212745	-0.0018663	-0.0202729	0.0185226	0.0266189	-0.0108601	0.075377	-0.163205	-0.151483	-0.3484	-0.152339	-0.1229	-1.26452	0.442477	-0.90049	-0.464545
0	1.24446	1.37457	1.3845	1.27917	1.0733	0.789652	0.456649	0.105505	-0.232712	-0.529882	-0.76323	-0.91709	-0.983928	-0.964526	-0.867378	-0.707381	-0.503987	-0.279021	-0.0544097	0.14996	0.318033	0.438879	0.507357	0.524122	0.49505	0.430211	0.342532	0.245226	0.151317	0.0696231	0.00730308	-0.0237409	-0.0393769	-0.0226032	-0.00126316	-0.0193554	0.0108001	0.037334	-0.0289325	0.0919823	-0.184458	-0.128121	-0.377124	-0.140722	-0.171337	-1.0878	0.212457	-0.422605	-0.948709
0	1.24446	1.37457	1.3845	1.27917	1.0733	0.789652	0.456649	0.105505	-0.232712	-0.529882	-0.76323	-0.91709	-0.983928	-0.964526	-0.867378	-0.707381	-0.503987	-0.279021	-0.0544098	0.14996	0.318033	0.438879	0.507357	0.524123	0.49505	0.430194	0.342494	0.245165	0.151212	0.0696209	0.00708712	-0.0239639	-0.0394075	-0.0238725	-0.000952265	-0.0181025	0.00680691	0.0408129	-0.0335873	0.0873277	-0.171974	-0.152989	-0.335064	-0.220968	-0.0849552	-1.12574	0.137166	-0.280432	-1.03912
0	1.24446	1.37457	1.3845	1.27917	1.0733	0.789652	0.456649	0.105505	-0.232712	-0.529882	-0.76323	-0.91709	-0.983928	-0.964526	-0.867378	-0.707381	-0.503987	-0.279021	-0.0544098	0.14996	0.318034	0.438879	0.507356	0.524123	0.495049	0.430179	0.342455	0.24511	0.151104	0.0696223	0.00690034	-0.0242229	-0.0393855	-0.0251275	-0.00268449	-0.0135483	-0.0013713	0.0500496	-0.0464405	0.0946992	-0.178578	-0.149762	-0.336432	-0.236802	-0.101028	-1.01101	-0.0301419	-0.0184728	-1.2979
0	1.24446	1.37457	1.3845	1.27917	1.0733	0.789652	0.456649	0.105505	-0.232712	-0.529882	-0.76323	-0.91709	-0.983928	-0.964526	-0.867378	-0.707381	-0.503987	-0.279021	-0.0544098	0.14996	0.318034	0.438879	0.507356	0.524123	0.495049	0.430167	0.342416	0.24506	0.150996	0.0696211	0.00674999	-0.0245267	-0.0393001	-0.026384	-0.00237866	-0.0131786	-0.00202222	0.0473186	-0.0405205	0.0743161	-0.142775	-0.205213	-0.256063	-0.358671	0.0238869	-1.11927	-0.0247401	-0.0659413	-1.08116
0	1.24446	1.37457	1.3845	1.27917	1.0733	0.789652	0.456649	0.105505	-0.232712	-0.529882	-0.76323	-0.91709	-0.983928	-0.964526	-0.867378	-0.707381	-0.503987	-0.279021	-0.0544099	0.14996	0.318034	0.438879	0.507355	0.524123	0.495049	0.430156	0.342377	0.245013	0.15089	0.0696132	0.00663758	-0.0248736	-0.0391584	-0.0276309	-0.00213208	-0.0127718	-0.00261544	0.0446562	-0.0351342	0.0561441	-0.113289	-0.247924	-0.202116	-0.434236	0.0650831	-1.08966	-0.1146	0.0360881	-1.11477
0	1.24446	1.37457	1.3845	1.27917	1.0733	0.789652	0.456649	0.105505	-0.232712	-0.529882	-0.76323	-0.91709	-0.983928	-0.964526	-0.867378	-0.707381	-0.503987	-0.279021	-0.0544099	0.14996	0.318034	0.438879	0.507355	0.524123	0.495049	0.430147	0.34234	0.244969	0.15079	0.0695965	0.00656068	-0.0252554	-0.0389778	-0.0288424	-0.0019779	-0.0122859	-0.00321969	0.0421605	-0.0303918	0.0401902	-0.0896047	-0.279324	-0.169363	-0.473134	0.0523466	-0.980535	-0.250793	0.182396	-1.21695
0	1.24446	1.37457	1.3845	1.27917	1.0733	0.789652	0.456649	0.105505	-0.232712	-0.529882	-0.76323	-0.91709	-0.983928	-0.964526	-0.867378	-0.707381	-0.503987	-0.279021	-0.0544099	0.14996	0.318034	0.438879	0.507355	0.524123	0.495049	0.430139	0.342303	0.244926	0.150694	0.0695702	0.00651462	-0.0256605	-0.03878	-0.0299886	-0.00195213	-0.0116815	-0.00416594	0.0403737	-0.0270547	0.0274034	-0.0726393	-0.298779	-0.156051	-0.480602	0.00216891	-0.828501	-0.41606	0.329984	-1.31565
0	1.24446	1.37457	1.3845	1.27917	1.0733	0.789652	0.456649	0.105505	-0.232712	-0.529882	-0.76323	-0.91709	-0.983928	-0.964526	-0.867378	-0.707381	-0.503987	-0.279021	-0.0544099	0.149959	0.318034	0.438879	0.507354	0.524123	0.49505	0.430133	0.342268	0.244884	0.150605	0.0695344	0.00649373	-0.0260769	-0.0385861	-0.0310429	-0.00208319	-0.0109371	-0.00501612	0.0384928	-0.0238231	0.0156724	-0.058702	-0.312361	-0.152038	-0.47401	-0.0590988	-0.681449	-0.57196	0.422663	-1.31584
0	1.24446	1.37457	1.3845	1.27917	1.0733	0.789652	0.456649	0.105505	-0.232712	-0.529882	-0.76323	-0.91709	-0.983928	-0.964526	-0.867378	-0.707381	-0.503987	-0.279021	-0.05441	0.149959	0.318034	0.438879	0.507354	0.524123	0.49505	0.430128	0.342234	0.244842	0.150522	0.0694898	0.00649217	-0.0264931	-0.0384145	-0.0319849	-0.00238731	-0.0100528	-0.00535036	0.0358066	-0.0196346	0.0033829	-0.0390664	-0.334602	-0.137534	-0.482966	-0.0947196	-0.593492	-0.656163	0.406777	-1.13356
0	1.24446	1.37457	1.3845	1.27917	1.0733	0.789652	0.456649	0.105505	-0.232712	-0.529882	-0.76323	-0.91709	-0.983928	-0.964526	-0.867378	-0.707381	-0.503987	-0.279021	-0.05441	0.149959	0.318034	0.438879	0.507354	0.524122	0.49505	0.430123	0.342203	0.244801	0.150444	0.0694375	0.00650446	-0.0268992	-0.0382794	-0.0328023	-0.00286775	-0.00904828	-0.00619837	0.0341377	-0.0172752	-0.00536698	-0.0309957	-0.337127	-0.150123	-0.452245	-0.173794	-0.456153	-0.791974	0.434017	-1.0497
0	1.24446	1.37457	1.3845	1.27917	1.0733	0.789652	0.456649	0.105505	-0.232712	-0.529882	-0.76323	-0.91709	-0.983928	-0.964526	-0.867378	-0.707381	-0.503987	-0.279021	-0.05441	0.149959	0.318034	0.438879	0.507353	0.524122	0.495051	0.43012	0.342152	0.244796	0.150319	0.0694565	0.00641154	-0.0271213	-0.0384315	-0.0331408	-0.0040246	-0.00721071	-0.00809937	0.0340844	-0.0174892	-0.00975542	-0.0389058	-0.313967	-0.194929	-0.379866	-0.295684	-0.284312	-0.966648	0.468309	-0.990125
0	1.24446	1.37457	1.3845	1.27917	1.0733	0.789652	0.456649	0.105505	-0.232712	-0.529882	-0.76323	-0.91709	-0.983928	-0.964526	-0.867378	-0.707381	-0.503987	-0.279021	-0.05441	0.149959	0.318034	0.438879	0.507353	0.524122	0.495051	0.430117	0.342124	0.244755	0.150252	0.0693924	0.00643757	-0.0274859	-0.0389628	-0.0320905	-0.00729307	-0.00256849	-0.0137537	0.0394405	-0.0257097	-0.00223727	-0.0562833	-0.280821	-0.249174	-0.304178	-0.410143	-0.156548	-1.07234	0.422558	-0.800209
0	1.24446	1.37457	1.3845	1.27917	1.0733	0.789652	0.456649	0.105505	-0.232712	-0.529882	-0.76323	-0.91709	-0.983928	-0.964526	-0.867378	-0.707381	-0.503987	-0.279021	-0.05441	0.149959	0.318034	0.43888	0.507353	0.524121	0.495052	0.430115	0.342083	0.244736	0.150164	0.0693557	0.00643794	-0.0278003	-0.0389528	-0.0326492	-0.00781214	-0.00272615	-0.01135	0.0324589	-0.0150068	-0.0228246	-0.0312141	-0.311699	-0.214717	-0.358705	-0.341554	-0.281583	-0.813532	0.10293	-0.182856
0	1.24446	1.37457	1.3845	1.27917	1.0733	0.789652	0.456649	0.105505	-0.232712	-0.529882	-0.76323	-0.91709	-0.983928	-0.964526	-0.867378	-0.707381	-0.503987	-0.279021	-0.05441	0.149959	0.318034	0.43888	0.507353	0.524121	0.495052	0.430114	0.342061	0.244689	0.150121	0.0692556	0.006526	-0.0282141	-0.0382758	-0.0350887	-0.00536214	-0.00597622	-0.00509573	0.0229415	-0.00202187	-0.0452317	-0.00583502	-0.340759	-0.18657	-0.399025	-0.301889	-0.354329	-0.667738	-0.109428	0.141196
0	1.24446	1.37457	1.3845	1.27917	1.0733	0.789652	0.456649	0.105505	-0.232712	-0.529882	-0.76323	-0.91709	-0.983928	-0.964526	-0.867378	-0.707381	-0.503987	-0.279021	-0.05441	0.149959	0.318034	0.43888	0.507353	0.524121	0.495052	0.430112	0.342029	0.24466	0.15006	0.0691842	0.00657139	-0.0285424	-0.0388386	-0.0345325	-0.00768291	-0.00343109	-0.00796554	0.0225244	-0.00224767	-0.0467108	-0.0129664	-0.319784	-0.225581	-0.341677	-0.391283	-0.249751	-0.775656	-0.0435478	-0.0027682
0	1.24446	1.37457	1.3845	1.27917	1.0733	0.789652	0.456649	0.105505	-0.232712	-0.529882	-0.76323	-0.91709	-0.983928	-0.964526	-0.867378	-0.707381	-0.503987	-0.279021	-0.05441	0.149959	0.318034	0.43888	0.507353	0.52412	0.495052	0.430112	0.342001	0.244629	0.150002	0.0691142	0.00659939	-0.0288113	-0.0389241	-0.034278	-0.00952134	-0.00228958	-0.00818408	0.0206851	0.000943329	-0.0513947	-0.0155227	-0.307121	-0.250559	-0.31084	-0.436491	-0.219653	-0.770318	-0.100344	0.0552491
0	1.24446	1.37457	1.3845	1.27917	1.0733	0.789652	0.456649	0.105505	-0.232712	-0.529882	-0.76323	-0.91709	-0.983928	-0.964526	-0.867378	-0.707381	-0.503987	-0.279021	-0.0544101	0.149959	0.318034	0.43888	0.507353	0.52412	0.495052	0.430111	0.341976	0.244594	0.149956	0.0690312	0.00663821	-0.0290697	-0.0390246	-0.0345743	-0.0102845	-0.0021713	-0.00701481	0.0169334	0.00498963	-0.0590104	-0.0131764	-0.302604	-0.26278	-0.293233	-0.460684	-0.221058	-0.721799	-0.191763	0.151663
0	1.24446	1.37457	1.3845	1.27917	1.0733	0.789652	0.456649	0.105505	-0.232712	-0.529882	-0.76323	-0.91709	-0.983928	-0.964526	-0.867378	-0.707381	-0.503987	-0.279021	-0.0544101	0.149959	0.318034	0.43888	0.507353	0.52412	0.495052	0.430111	0.341956	0.244554	0.149921	0.0689371	0.00668769	-0.0293226	-0.0391308	-0.0348824	-0.0109704	-0.000859305	-0.00809811	0.0167753	0.0034662	-0.0581027	-0.0233357	-0.280062	-0.297599	-0.263511	-0.494665	-0.211891	-0.694124	-0.251303	0.184676
0	1.24446	1.37457	1.3845	1.27917	1.0733	0.789652	0.456649	0.105505	-0.232712	-0.529882	-0.76323	-0.91709	-0.983928	-0.964526	-0.867378	-0.707381	-0.503987	-0.279021	-0.0544101	0.149959	0.318034	0.43888	0.507353	0.524119	0.495052	0.430111	0.341939	0.244512	0.149892	0.068838	0.00673707	-0.0295546	-0.0392645	-0.0351311	-0.0116978	-0.000837709	-0.00679496	0.0130855	0.00457325	-0.059902	-0.0290427	-0.265829	-0.31851	-0.24851	-0.506438	-0.23131	-0.630252	-0.341342	0.249644
0	1.24446	1.37457	1.3845	1.27917	1.0733	0.789652	0.456649	0.105505	-0.232712	-0.529882	-0.76323	-0.91709	-0.983928	-0.964526	-0.867378	-0.707381	-0.503987	-0.279021	-0.0544101	0.149959	0.318034	0.43888	0.507353	0.524119	0.495052	0.430111	0.341925	0.244468	0.149868	0.0687393	0.0067766	-0.0297515	-0.039444	-0.0352934	-0.0125031	-0.000913151	-0.00549712	0.00969011	0.00751356	-0.065031	-0.0295392	-0.260317	-0.325997	-0.253148	-0.489991	-0.281726	-0.533311	-0.459212	0.332084
0	1.24446	1.37457	1.3845	1.27917	1.0733	0.789652	0.456649	0.105505	-0.232712	-0.529882	-0.76323	-0.91709	-0.983928	-0.964526	-0.867378	-0.707381	-0.503987	-0.279021	-0.0544101	0.149959	0.318034	0.43888	0.507353	0.524119	0.495052	0.430111	0.341913	0.244423	0.149846	0.0686447	0.00680054	-0.0299066	-0.0396754	-0.0353654	-0.0133851	-0.000894164	-0.00453269	0.00705171	0.00908831	-0.0679904	-0.033152	-0.250663	-0.338337	-0.251203	-0.484453	-0.312732	-0.477121	-0.51803	0.323045
0	1.24446	1.37457	1.3845	1.27917	1.0733	0.789652	0.456649	0.105505	-0.232712	-0.529882	-0.76323	-0.91709	-0.983928	-0.964526	-0.867378	-0.707381	-0.503987	-0.279021	-0.0544101	0.149959	0.318034	0.43888	0.507353	0.524119	0.495052	0.430111	0.341903	0.244379	0.149824	0.0685568	0.0068068	-0.0300197	-0.0399544	-0.0353609	-0.0143169	-0.00233872	-0.00119228	0.00112741	0.0153335	-0.0774517	-0.0273139	-0.255547	-0.332313	-0.273004	-0.4475	-0.377516	-0.386156	-0.630344	0.372422
0	1.24446	1.37457	1.3845	1.27917	1.0733	0.789652	0.456649	0.105505	-0.232712	-0.529882	-0.76323	-0.91709	-0.983928	-0.964526	-0.867378	-0.707381	-0.503987	-0.279021	-0.0544101	0.149959	0.318034	0.43888	0.507353	0.524119	0.495051	0.430111	0.341896	0.244336	0.149802	0.0684769	0.00679587	-0.0300953	-0.0402703	-0.0353026	-0.0152599	-0.00203663	-0.00134841	0.000850028	0.0127836	-0.0737837	-0.0406725	-0.231989	-0.362292	-0.246691	-0.480165	-0.349837	-0.427625	-0.529727	0.169947
0	1.24446	1.37457	1.3845	1.27917	1.0733	0.789652	0.456649	0.105505	-0.232712	-0.529882	-0.76323	-0.91709	-0.983928	-0.964526	-0.867378	-0.707381	-0.503987	-0.279021	-0.0544101	0.149959	0.318034	0.43888	0.507353	0.524118	0.495051	0.430111	0.341889	0.244294	0.149778	0.0684055	0.00676974	-0.03014	-0.0406099	-0.0352159	-0.0161751	-0.000479184	-0.00364579	0.0037324	0.00576151	-0.0630999	-0.063278	-0.197058	-0.408235	-0.203718	-0.532091	-0.305044	-0.486348	-0.440332	0.00424172
0	1.24446	1.37457	1.3845	1.27917	1.0733	0.789652	0.456649	0.105505	-0.232712	-0.529882	-0.76323	-0.91709	-0.983928	-0.964526	-0.867378	-0.707381	-0.503987	-0.279021	-0.0544101	0.149959	0.318034	0.43888	0.507353	0.524118	0.495051	0.430111	0.341884	0.244254	0.149753	0.0683425	0.00673123	-0.0301615	-0.0409598	-0.0351247	-0.0161848	-0.00342275	0.00174197	-0.00494501	0.0161892	-0.078892	-0.0462304	-0.222421	-0.36133	-0.284322	-0.408231	-0.475698	-0.26274	-0.718383	0.310924
0	1.24446	1.37457	1.3845	1.27917	1.0733	0.789652	0.456649	0.105505	-0.232712	-0.529882	-0.76323	-0.91709	-0.983928	-0.964526	-0.867378	-0.707381	-0.503987	-0.279021	-0.0544101	0.149959	0.318034	0.43888	0.507353	0.524118	0.495051	0.430111	0.34188	0.244217	0.149725	0.0682876	0.00668342	-0.0301671	-0.0413079	-0.0350485	-0.017015	-0.00315594	0.00115498	-0.00408358	0.0118147	-0.0716787	-0.0635392	-0.195951	-0.393368	-0.255359	-0.449083	-0.423966	-0.349645	-0.556806	0.0224812
0	1.24446	1.37457	1.3845	1.27917	1.0733	0.789652	0.456649	0.105505	-0.232712	-0.529882	-0.76323	-0.91709	-0.983928	-0.964526	-0.867378	-0.707381	-0.503987	-0.279021	-0.05441	0.149959	0.318034	0.43888	0.507353	0.524118	0.49505	0.430111	0.341876	0.244181	0.149696	0.0682401	0.00662935	-0.0301634	-0.0416445	-0.0355361	-0.0168922	-0.003138	0.000738726	-0.00354047	0.00820557	-0.0667894	-0.0760514	-0.178709	-0.410035	-0.249692	-0.453383	-0.424606	-0.360644	-0.518594	-0.062972
0	1.24446	1.37457	1.3845	1.27917	1.0733	0.789652	0.456649	0.105505	-0.232712	-0.529882	-0.76323	-0.91709	-0.983928	-0.964526	-0.867378	-0.707381	-0.503987	-0.279021	-0.05441	0.149959	0.318034	0.43888	0.507353	0.524118	0.49505	0.430111	0.341874	0.244147	0.149664	0.068199	0.00657176	-0.030156	-0.0419619	-0.0354938	-0.0176171	-0.00427313	0.00266288	-0.00650216	0.00996942	-0.0705872	-0.0750663	-0.182341	-0.396308	-0.282763	-0.404784	-0.490093	-0.291883	-0.589505	-0.0129712
0	1.24446	1.37457	1.3845	1.27917	1.0733	0.789652	0.456649	0.105505	-0.232712	-0.529882	-0.76323	-0.91709	-0.983928	-0.964526	-0.867378	-0.707381	-0.503987	-0.279021	-0.05441	0.149959	0.318034	0.43888	0.507353	0.524118	0.49505	0.430111	0.341871	0.244092	0.149673	0.0681019	0.00660359	-0.030281	-0.0417536	-0.0362983	-0.0171164	-0.00583681	0.00458844	-0.00919104	0.0111642	-0.0716704	-0.0785016	-0.1762	-0.398008	-0.292974	-0.393443	-0.500801	-0.300003	-0.549029	-0.0964193
0	1.24446	1.37457	1.3845	1.27917	1.0733	0.789652	0.456649	0.105505	-0.232712	-0.529882	-0.76323	-0.91709	-0.983928	-0.964526	-0.867378	-0.707381	-0.503987	-0.279021	-0.05441	0.149959	0.318034	0.43888	0.507353	0.524118	0.49505	0.430111	0.34187	0.244063	0.149638	0.0680713	0.00654579	-0.0302783	-0.0420407	-0.0362507	-0.0178184	-0.0046332	0.00191648	-0.00465092	0.00161262	-0.0593306	-0.100343	-0.146985	-0.431025	-0.263536	-0.436716	-0.442179	-0.390199	-0.408002	-0.29083
0	1.24446	1.37457	1.3845	1.27917	1.0733	0.789652	0.456649	0.105505	-0.232712	-0.529882	-0.76323	-0.91709	-0.983928	-0.964526	-0.867378	-0.707381	-0.503987	-0.279021	-0.05441	0.149959	0.318034	0.43888	0.507353	0.524118	0.49505	0.430111	0.341868	0.24402	0.149628	0.0680132	0.00652147	-0.0303137	-0.04229	-0.0358102	-0.0192368	-0.00315491	-6.47853e-05	-0.00204267	-0.00431801	-0.0530808	-0.111806	-0.133524	-0.439518	-0.268163	-0.428697	-0.455268	-0.381418	-0.414899	-0.28067
0	1.24446	1.37457	1.3845	1.27917	1.0733	0.789652	0.456649	0.105505	-0.232712	-0.529882	-0.76323	-0.91709	-0.983928	-0.964526	-0.867378	-0.707381	-0.503987	-0.279021	-0.05441	0.149959	0.318034	0.43888	0.507353	0.524118	0.495049	0.430111	0.341867	0.243997	0.149584	0.0680058	0.00643083	-0.030255	-0.0426546	-0.036134	-0.019266	-0.00390955	0.000577211	-0.00350468	-0.00201381	-0.0564602	-0.10694	-0.152685	-0.39937	-0.332321	-0.342865	-0.564823	-0.262208	-0.56595	-0.103334
0	1.24446	1.37457	1.3845	1.27917	1.0733	0.789652	0.456649	0.105505	-0.232712	-0.529882	-0.76323	-0.91709	-0.983928	-0.964526	-0.867378	-0.707381	-0.503987	-0.279021	-0.05441	0.149959	0.318034	0.43888	0.507353	0.524118	0.495049	0.430111	0.341867	0.243964	0.149559	0.0679744	0.00637807	-0.0302497	-0.0429243	-0.0361293	-0.0197843	-0.00527019	0.00282861	-0.00721785	-0.000215997	-0.0655039	-0.0972705	-0.170492	-0.366249	-0.381355	-0.290309	-0.631281	-0.21356	-0.605458	-0.0638545
0	1.24446	1.37457	1.3845	1.27917	1.0733	0.789652	0.456649	0.105505	-0.232712	-0.529882	-0.76323	-0.91709	-0.983928	-0.964526	-0.867378	-0.707381	-0.503987	-0.279021	-0.05441	0.149959	0.318034	0.43888	0.507353	0.524118	0.495049	0.430111	0.341866	0.243934	0.149533	0.0679453	0.00633529	-0.0302668	-0.0431337	-0.0362188	-0.0201632	-0.00543946	0.00264981	-0.00670849	-0.00305593	-0.0628748	-0.100554	-0.16981	-0.361819	-0.388724	-0.298507	-0.584831	-0.300606	-0.453455	-0.292197
0	1.24446	1.37457	1.3845	1.27917	1.0733	0.789652	0.456649	0.105505	-0.232712	-0.529882	-0.76323	-0.91709	-0.983928	-0.964526	-0.867378	-0.707381	-0.503987	-0.279021	-0.05441	0.149959	0.318034	0.43888	0.507353	0.524118	0.495049	0.430111	0.341865	0.243909	0.1495	0.0679275	0.00628321	-0.0302727	-0.0433395	-0.0363121	-0.0205003	-0.0048087	0.00172019	-0.00532392	-0.00696615	-0.0566863	-0.116049	-0.146213	-0.390763	-0.353064	-0.36068	-0.486045	-0.435821	-0.268437	-0.528203
0	1.24446	1.37457	1.3845	1.27917	1.0733	0.789652	0.456649	0.105505	-0.232712	-0.529882	-0.76323	-0.91709	-0.983928	-0.964526	-0.867378	-0.707381	-0.503987	-0.279021	-0.05441	0.149959	0.318034	0.43888	0.507353	0.524118	0.495049	0.430111	0.341865	0.243888	0.149462	0.0679195	0.00622262	-0.0302665	-0.0435476	-0.036399	-0.0208206	-0.00505403	0.00167417	-0.00530209	-0.00858159	-0.0563645	-0.118011	-0.146973	-0.382365	-0.368691	-0.339861	-0.510816	-0.409194	-0.315958	-0.42977
0	1.24446	1.37457	1.3845	1.27917	1.0733	0.789652	0.456649	0.105505	-0.232712	-0.529882	-0.76323	-0.91709	-0.983928	-0.964526	-0.867378	-0.707381	-0.503987	-0.279021	-0.05441	0.149959	0.318034	0.43888	0.507353	0.524118	0.495049	0.43011	0.341865	0.24387	0.14942	0.0679177	0.00616036	-0.0302595	-0.0437421	-0.0365031	-0.0210925	-0.00637441	0.00312872	-0.00741511	-0.00697174	-0.0651456	-0.105665	-0.175407	-0.334276	-0.433384	-0.280079	-0.579931	-0.337273	-0.415576	-0.281177
0	1.24446	1.37457	1.3845	1.27917	1.0733	0.789652	0.456649	0.105505	-0.232712	-0.529882	-0.76323	-0.91709	-0.983928	-0.964526	-0.867378	-0.707381	-0.503987	-0.279021	-0.05441	0.149959	0.318034	0.43888	0.507353	0.524118	0.495049	0.43011	0.341865	0.243856	0.149375	0.067919	0.00610258	-0.0302618	-0.0439077	-0.0366452	-0.0212876	-0.00667307	0.003054	-0.00701608	-0.00921722	-0.0635568	-0.110257	-0.171845	-0.33651	-0.426321	-0.308572	-0.524445	-0.417443	-0.307128	-0.419701
0	1.24446	1.37457	1.3845	1.27917	1.0733	0.789652	0.456649	0.105505	-0.232712	-0.529882	-0.76323	-0.91709	-0.983928	-0.964526	-0.867378	-0.707381	-0.503987	-0.279021	-0.05441	0.149959	0.318034	0.43888	0.507353	0.524118	0.495049	0.43011	0.341864	0.243845	0.14933	0.067921	0.00605317	-0.0302791	-0.044037	-0.0368331	-0.0213987	-0.00639555	0.00264319	-0.00634604	-0.0116916	-0.0595747	-0.115995	-0.163716	-0.345782	-0.41095	-0.344001	-0.4681	-0.489587	-0.228898	-0.504563
0	1.24446	1.37457	1.3845	1.27917	1.0733	0.789652	0.456649	0.105505	-0.232712	-0.529882	-0.76323	-0.91709	-0.983928	-0.964526	-0.867378	-0.707381	-0.503987	-0.279021	-0.05441	0.149959	0.318034	0.43888	0.507353	0.524118	0.495048	0.43011	0.341864	0.243835	0.149285	0.067922	0.00601402	-0.0303134	-0.0441296	-0.0370636	-0.0214369	-0.00688632	0.00285044	-0.00652481	-0.0127442	-0.0600499	-0.117239	-0.169707	-0.332682	-0.426192	-0.337141	-0.474764	-0.476949	-0.264846	-0.422292
0	1.24446	1.37457	1.3845	1.27917	1.0733	0.789652	0.456649	0.105505	-0.232712	-0.529882	-0.76323	-0.91709	-0.983928	-0.964526	-0.867378	-0.707381	-0.503987	-0.279021	-0.05441	0.149959	0.318034	0.43888	0.507353	0.524118	0.495048	0.43011	0.341864	0.243827	0.149241	0.0679207	0.00598555	-0.0303639	-0.0441896	-0.037327	-0.0214232	-0.00749662	0.00330516	-0.0070556	-0.0132196	-0.0648548	-0.110998	-0.182116	-0.312787	-0.452479	-0.317323	-0.497469	-0.447171	-0.316809	-0.331133
0	1.24446	1.37457	1.3845	1.27917	1.0733	0.789652	0.456649	0.105505	-0.232712	-0.529882	-0.76323	-0.91709	-0.983928	-0.964526	-0.867378	-0.707381	-0.503987	-0.279021	-0.05441	0.149959	0.318034	0.43888	0.507353	0.524118	0.495048	0.43011	0.341864	0.243821	0.149197	0.0679166	0.00596725	-0.0304281	-0.0442235	-0.0376108	-0.0213818	-0.0080739	0.00366181	-0.00735396	-0.0140241	-0.0655204	-0.111529	-0.184041	-0.309245	-0.446683	-0.341167	-0.459835	-0.493393	-0.270145	-0.384115
0	1.24446	1.37457	1.3845	1.27917	1.0733	0.789652	0.456649	0.105505	-0.232712	-0.529882	-0.76323	-0.91709	-0.983928	-0.964526	-0.867378	-0.707381	-0.503987	-0.279021	-0.05441	0.149959	0.318034	0.43888	0.507353	0.524118	0.495048	0.430109	0.341864	0.243815	0.149156	0.0679091	0.00595802	-0.0305028	-0.0442387	-0.0379023	-0.0213351	-0.00856612	0.00380234	-0.00727223	-0.0153434	-0.065347	-0.113727	-0.180347	-0.314517	-0.433764	-0.370074	-0.421394	-0.534913	-0.237668	-0.411275
0	1.24446	1.37457	1.3845	1.27917	1.0733	0.789652	0.456649	0.105505	-0.232712	-0.529882	-0.76323	-0.91709	-0.983928	-0.964526	-0.867378	-0.707381	-0.503987	-0.279021	-0.05441	0.149959	0.318034	0.43888	0.507353	0.524118	0.495048	0.430109	0.341864	0.243811	0.149116	0.0678983	0.00595648	-0.0305847	-0.0442422	-0.0381901	-0.021302	-0.00895042	0.0029265	-0.00550336	-0.0190479	-0.0617448	-0.120809	-0.17277	-0.324044	-0.416773	-0.400558	-0.387043	-0.56618	-0.223229	-0.409928
0	1.24446	1.37457	1.3845	1.27917	1.0733	0.789652	0.456649	0.105505	-0.232712	-0.529882	-0.76323	-0.91709	-0.983928	-0.964526	-0.867378	-0.707381	-0.503987	-0.279021	-0.05441	0.149959	0.318034	0.43888	0.507353	0.524118	0.495048	0.430109	0.341864	0.243808	0.149079	0.0678842	0.00596089	-0.03067	-0.0442411	-0.0384641	-0.0212975	-0.0092176	0.00275476	-0.00525551	-0.0202125	-0.062454	-0.121403	-0.174679	-0.319586	-0.419899	-0.402373	-0.393921	-0.541095	-0.275196	-0.317648
0	1.24446	1.37457	1.3845	1.27917	1.0733	0.789652	0.456649	0.105505	-0.232712	-0.529882	-0.76323	-0.91709	-0.983928	-0.964526	-0.867378	-0.707381	-0.503987	-0.279021	-0.05441	0.149959	0.318034	0.43888	0.507353	0.524118	0.495048	0.430109	0.341863	0.243805	0.149043	0.0678668	0.00597001	-0.0307561	-0.04424	-0.0387182	-0.0213291	-0.00937319	0.00243125	-0.00482827	-0.0215541	-0.0628181	-0.122024	-0.180889	-0.308514	-0.434568	-0.389171	-0.418866	-0.496911	-0.342811	-0.219896
0	1.24446	1.37457	1.3845	1.27917	1.0733	0.789652	0.456649	0.105505	-0.232712	-0.529882	-0.76323	-0.91709	-0.983928	-0.964526	-0.867378	-0.707381	-0.503987	-0.279021	-0.05441	0.149959	0.318034	0.43888	0.507353	0.524118	0.495048	0.430109	0.341863	0.243803	0.14901	0.0678465	0.00598251	-0.0308406	-0.044243	-0.0389482	-0.0214007	-0.00942972	0.00200165	-0.0043216	-0.022908	-0.0631325	-0.122688	-0.182791	-0.305323	-0.43072	-0.401973	-0.407704	-0.503885	-0.341385	-0.22736
0	1.24446	1.37457	1.3845	1.27917	1.0733	0.789652	0.456649	0.105505	-0.232712	-0.529882	-0.76323	-0.91709	-0.983928	-0.964526	-0.867378	-0.707381	-0.503987	-0.279021	-0.05441	0.149959	0.318034	0.43888	0.507353	0.524118	0.495048	0.430109	0.341863	0.243801	0.14895	0.067873	0.00592447	-0.0308156	-0.0444061	-0.0389294	-0.0218353	-0.00893304	0.000821168	-0.00280566	-0.0256315	-0.0614312	-0.126219	-0.180523	-0.308193	-0.422514	-0.417915	-0.394471	-0.51239	-0.338587	-0.229807
0	1.24446	1.37457	1.3845	1.27917	1.0733	0.789652	0.456649	0.105505	-0.232712	-0.529882	-0.76323	-0.91709	-0.983928	-0.964526	-0.867378	-0.707381	-0.503987	-0.279021	-0.05441	0.149959	0.318034	0.43888	0.507353	0.524118	0.495048	0.430109	0.341863	0.243799	0.148922	0.0678478	0.00594018	-0.0308913	-0.044425	-0.0388673	-0.0223895	-0.00825249	-0.000452529	-0.00142671	-0.0275127	-0.0613615	-0.127289	-0.181904	-0.305742	-0.422177	-0.42217	-0.39784	-0.498704	-0.362299	-0.20377
0	1.24446	1.37457	1.3845	1.27917	1.0733	0.789652	0.456649	0.105505	-0.232712	-0.529882	-0.76323	-0.91709	-0.983928	-0.964526	-0.867378	-0.707381	-0.503987	-0.279021	-0.05441	0.149959	0.318034	0.43888	0.507353	0.524118	0.495048	0.430109	0.341863	0.243798	0.148875	0.0678511	0.00592348	-0.0309239	-0.0444937	-0.0392479	-0.0221435	-0.00882743	0.000463825	-0.00355104	-0.0246162	-0.0681476	-0.119559	-0.19535	-0.28687	-0.443488	-0.399388	-0.434524	-0.445591	-0.430185	-0.1234
0	1.24446	1.37457	1.3845	1.27917	1.0733	0.789652	0.456649	0.105505	-0.232712	-0.529882	-0.76323	-0.91709	-0.983928	-0.964526	-0.867378	-0.707381	-0.503987	-0.279021	-0.05441	0.149959	0.318034	0.43888	0.507353	0.524118	0.495048	0.430109	0.341863	0.243797	0.148853	0.0678144	0.0059625	-0.0310314	-0.044454	-0.0395044	-0.0221061	-0.0092082	0.000702966	-0.00425888	-0.0242277	-0.0701732	-0.118096	-0.199192	-0.283009	-0.442512	-0.40701	-0.428231	-0.453297	-0.415246	-0.170678
0	1.24446	1.37457	1.3845	1.27917	1.0733	0.789652	0.456649	0.105505	-0.232712	-0.529882	-0.76323	-0.91709	-0.983928	-0.964526	-0.867378	-0.707381	-0.503987	-0.279021	-0.05441	0.149959	0.318034	0.43888	0.507353	0.524118	0.495048	0.430109	0.341863	0.243796	0.148817	0.0678006	0.00597036	-0.0310916	-0.0444782	-0.0394389	-0.0226108	-0.00870426	4.32311e-05	-0.00364365	-0.0250414	-0.0703311	-0.117539	-0.199991	-0.28191	-0.438404	-0.417551	-0.419314	-0.463145	-0.399864	-0.203534
0	1.24446	1.37457	1.3845	1.27917	1.0733	0.789652	0.456649	0.105505	-0.232712	-0.529882	-0.76323	-0.91709	-0.983928	-0.964526	-0.867378	-0.707381	-0.503987	-0.279021	-0.05441	0.149959	0.318034	0.43888	0.507353	0.524118	0.495048	0.430108	0.341863	0.243795	0.148784	0.0677843	0.00597545	-0.0311384	-0.0445269	-0.0395493	-0.0228108	-0.00858876	-0.000376325	-0.002953	-0.0265536	-0.0693234	-0.120612	-0.197117	-0.287657	-0.425135	-0.438075	-0.399571	-0.485101	-0.372352	-0.247425
0	1.24446	1.37457	1.3845	1.27917	1.0733	0.789652	0.456649	0.105505	-0.232712	-0.529882	-0.76323	-0.91709	-0.983928	-0.964526	-0.867378	-0.707381	-0.503987	-0.279021	-0.05441	0.149959	0.318034	0.43888	0.507353	0.524118	0.495048	0.430108	0.341862	0.243795	0.148756	0.0677599	0.00599089	-0.0311955	-0.0445602	-0.0396874	-0.0229327	-0.00867247	-0.000385364	-0.00387942	-0.0253994	-0.0723662	-0.117874	-0.202396	-0.282304	-0.427923	-0.436257	-0.410268	-0.465856	-0.3962	-0.22053
0	1.24446	1.37457	1.3845	1.27917	1.0733	0.789652	0.456649	0.105505	-0.232712	-0.529882	-0.76323	-0.91709	-0.983928	-0.964526	-0.867378	-0.707381	-0.503987	-0.279021	-0.05441	0.149959	0.318034	0.43888	0.507353	0.524118	0.495048	0.430108	0.341862	0.243794	0.148734	0.0677284	0.00601561	-0.0312623	-0.0445764	-0.0398428	-0.0230167	-0.00883253	-0.000364849	-0.00424528	-0.0251123	-0.0737083	-0.117475	-0.204621	-0.280641	-0.425644	-0.440941	-0.411639	-0.460956	-0.403206	-0.211599
0	1.24446	1.37457	1.3845	1.27917	1.0733	0.789652	0.456649	0.105505	-0.232712	-0.529882	-0.76323	-0.91709	-0.983928	-0.964526	-0.867378	-0.707381	-0.503987	-0.279021	-0.05441	0.149959	0.318034	0.43888	0.507353	0.524118	0.495048	0.430108	0.341862	0.243794	0.148715	0.0676919	0.00604502	-0.0313312	-0.0445885	-0.0399949	-0.023099	-0.00898448	-5.77524e-05	-0.00505048	-0.0242687	-0.0748337	-0.119819	-0.20205	-0.28609	-0.414055	-0.456554	-0.399697	-0.47332	-0.388646	-0.244364
0	1.24446	1.37457	1.3845	1.27917	1.0733	0.789652	0.456649	0.105505	-0.232712	-0.529882	-0.76323	-0.91709	-0.983928	-0.964526	-0.867378	-0.707381	-0.503987	-0.279021	-0.05441	0.149959	0.318034	0.43888	0.507353	0.524118	0.495048	0.430108	0.341862	0.243793	0.148699	0.067652	0.00607526	-0.0314276	-0.0445526	-0.0402057	-0.0230928	-0.00924297	0.000246289	-0.00569156	-0.0237158	-0.0763351	-0.119301	-0.203896	-0.285636	-0.411453	-0.459039	-0.40558	-0.461561	-0.401308	-0.232519
0	1.24446	1.37457	1.3845	1.27917	1.0733	0.789652	0.456649	0.105505	-0.232712	-0.529882	-0.76323	-0.91709	-0.983928	-0.964526	-0.867378	-0.707381	-0.503987	-0.279021	-0.05441	0.149959	0.318034	0.43888	0.507353	0.524118	0.495048	0.430108	0.341862	0.243793	0.148687	0.0676102	0.00610316	-0.0314822	-0.044586	-0.0403053	-0.0232448	-0.00924887	0.000128437	-0.00547207	-0.0245343	-0.0756554	-0.121984	-0.201385	-0.290679	-0.401941	-0.469796	-0.400851	-0.464702	-0.395836	-0.244936
0	1.24446	1.37457	1.3845	1.27917	1.0733	0.789652	0.456649	0.105505	-0.232712	-0.529882	-0.76323	-0.91709	-0.983928	-0.964526	-0.867378	-0.707381	-0.503987	-0.279021	-0.05441	0.149959	0.318034	0.43888	0.507353	0.524118	0.495048	0.430108	0.341862	0.243793	0.148676	0.0675676	0.00612689	-0.0315418	-0.0446114	-0.0404004	-0.0234073	-0.00920007	-0.000125097	-0.00534148	-0.0256635	-0.0741725	-0.125691	-0.197346	-0.297894	-0.390545	-0.484394	-0.391912	-0.47266	-0.386679	-0.260057
0	1.24446	1.37457	1.3845	1.27917	1.0733	0.789652	0.456649	0.105505	-0.232712	-0.529882	-0.76323	-0.91709	-0.983928	-0.964526	-0.867378	-0.707381	-0.503987	-0.279021	-0.05441	0.149959	0.318034	0.43888	0.507353	0.524118	0.495048	0.430108	0.341862	0.243792	0.148668	0.0675251	0.00614552	-0.0315847	-0.0446608	-0.0404543	-0.0236205	-0.00907912	-0.000466595	-0.00478672	-0.0264772	-0.0734994	-0.127945	-0.195606	-0.301506	-0.385179	-0.483855	-0.403638	-0.453418	-0.409301	-0.233586
0	1.24446	1.37457	1.3845	1.27917	1.0733	0.789652	0.456649	0.105505	-0.232712	-0.529882	-0.76323	-0.91709	-0.983928	-0.964526	-0.867378	-0.707381	-0.503987	-0.279021	-0.05441	0.149959	0.318034	0.43888	0.507353	0.524118	0.495048	0.430108	0.341862	0.243792	0.148661	0.0674832	0.00615871	-0.0316098	-0.0447365	-0.0404636	-0.0238882	-0.0088889	-0.000869359	-0.00433781	-0.0274943	-0.0726563	-0.128976	-0.196225	-0.301214	-0.385337	-0.479209	-0.418212	-0.433479	-0.430923	-0.207394
0	1.24446	1.37457	1.3845	1.27917	1.0733	0.789652	0.456649	0.105505	-0.232712	-0.529882	-0.76323	-0.91709	-0.983928	-0.964526	-0.867378	-0.707381	-0.503987	-0.279021	-0.05441	0.149959	0.318034	0.43888	0.507353	0.524118	0.495048	0.430108	0.341862	0.243792	0.148655	0.0674425	0.00616655	-0.0316198	-0.044832	-0.0404412	-0.0241872	-0.00867494	-0.00125069	-0.00435491	-0.0276715	-0.0731526	-0.129318	-0.197634	-0.299526	-0.387696	-0.472254	-0.433657	-0.415509	-0.447107	-0.202122
0	1.24446	1.37457	1.3845	1.27917	1.0733	0.789652	0.456649	0.105505	-0.232712	-0.529882	-0.76323	-0.91709	-0.983928	-0.964526	-0.867378	-0.707381	-0.503987	-0.279021	-0.05441	0.149959	0.318034	0.43888	0.507353	0.524118	0.495048	0.430108	0.341862	0.243792	0.14865	0.0674034	0.00616936	-0.0316182	-0.0449398	-0.0404017	-0.0244917	-0.00848663	-0.00154567	-0.00423667	-0.0280475	-0.0735016	-0.129768	-0.198866	-0.298116	-0.38967	-0.466586	-0.44552	-0.404728	-0.452038	-0.197696
0	1.24446	1.37457	1.3845	1.27917	1.0733	0.789652	0.456649	0.105505	-0.232712	-0.529882	-0.76323	-0.91709	-0.983928	-0.964526	-0.867378	-0.707381	-0.503987	-0.279021	-0.05441	0.149959	0.318034	0.43888	0.507353	0.524118	0.495048	0.430108	0.341862	0.243792	0.148646	0.0673659	0.00616764	-0.0316082	-0.0450531	-0.0403574	-0.0247809	-0.00835835	-0.00162313	-0.0044855	-0.0278692	-0.074584	-0.129161	-0.201493	-0.29495	-0.393688	-0.459055	-0.458056	-0.388925	-0.463674	-0.203886
0	1.24446	1.37457	1.3845	1.27917	1.0733	0.789652	0.456649	0.105505	-0.232712	-0.529882	-0.76323	-0.91709	-0.983928	-0.964526	-0.867378	-0.707381	-0.503987	-0.279021	-0.05441	0.149959	0.318034	0.43888	0.507353	0.524118	0.495048	0.430108	0.341862	0.243792	0.148643	0.0673303	0.00616195	-0.0315925	-0.0451668	-0.0403175	-0.0250407	-0.0083069	-0.00156915	-0.00489256	-0.0274441	-0.0759782	-0.128089	-0.204695	-0.291133	-0.398345	-0.451641	-0.468767	-0.381716	-0.461918	-0.216784
0	1.24446	1.37457	1.3845	1.27917	1.0733	0.789652	0.456649	0.105505	-0.232712	-0.529882	-0.76323	-0.91709	-0.983928	-0.964526	-0.867378	-0.707381	-0.503987	-0.279021	-0.05441	0.149959	0.318034	0.43888	0.507353	0.524118	0.495049	0.430108	0.341862	0.243791	0.14864	0.0672967	0.00615291	-0.0315735	-0.0452766	-0.0402884	-0.0252629	-0.00833496	-0.00140189	-0.00540234	-0.0268956	-0.0773848	-0.127083	-0.207605	-0.288019	-0.400562	-0.449229	-0.471771	-0.394935	-0.432438	-0.261784
0	1.24446	1.37457	1.3845	1.27917	1.0733	0.789652	0.456649	0.105505	-0.232712	-0.529882	-0.76323	-0.91709	-0.983928	-0.964526	-0.867378	-0.707381	-0.503987	-0.279021	-0.05441	0.149959	0.318034	0.43888	0.507353	0.524118	0.495049	0.430108	0.341862	0.243791	0.148638	0.0672323	0.00619753	-0.0316354	-0.0452602	-0.0404469	-0.0251929	-0.00880167	-0.000615224	-0.00673717	-0.0251875	-0.0802595	-0.124106	-0.213053	-0.281803	-0.40718	-0.440492	-0.48228	-0.389658	-0.431918	-0.265116
0	1.24446	1.37457	1.3845	1.27917	1.0733	0.789652	0.456649	0.105505	-0.232712	-0.529882	-0.76323	-0.91709	-0.983928	-0.964526	-0.867378	-0.707381	-0.503987	-0.279021	-0.05441	0.149959	0.318034	0.43888	0.507353	0.524118	0.495049	0.430108	0.341862	0.243791	0.148636	0.0672027	0.00618349	-0.0316149	-0.0453546	-0.0404492	-0.0253329	-0.00896182	-0.000397461	-0.00700682	-0.0251246	-0.0805192	-0.12652	-0.210293	-0.287123	-0.397756	-0.452193	-0.468125	-0.41443	-0.393707	-0.314803
0	1.24446	1.37457	1.3845	1.27917	1.0733	0.789652	0.456649	0.105505	-0.232712	-0.529882	-0.76323	-0.91709	-0.983928	-0.964526	-0.867378	-0.707381	-0.503987	-0.279021	-0.05441	0.149959	0.318034	0.43888	0.507353	0.524118	0.495049	0.430108	0.341861	0.243791	0.148635	0.0671519	0.00619902	-0.0316265	-0.0454059	-0.040502	-0.0254076	-0.00914535	-0.000195741	-0.00720347	-0.0257301	-0.0792351	-0.129767	-0.206331	-0.294673	-0.386254	-0.466536	-0.44945	-0.44201	-0.357987	-0.355133
0	1.24446	1.37457	1.3845	1.27917	1.0733	0.789652	0.456649	0.105505	-0.232712	-0.529882	-0.76323	-0.91709	-0.983928	-0.964526	-0.867378	-0.707381	-0.503987	-0.279021	-0.05441	0.149959	0.318034	0.43888	0.507353	0.524118	0.495049	0.430108	0.341861	0.243791	0.148634	0.0671286	0.00616909	-0.0315753	-0.0455405	-0.0404358	-0.0256447	-0.00907028	-0.000230433	-0.00706005	-0.0263637	-0.0779887	-0.132739	-0.203013	-0.300874	-0.377839	-0.477138	-0.439232	-0.455254	-0.345348	-0.360366
0	1.24446	1.37457	1.3845	1.27917	1.0733	0.789652	0.456649	0.105505	-0.232712	-0.529882	-0.76323	-0.91709	-0.983928	-0.964526	-0.867378	-0.707381	-0.503987	-0.279021	-0.05441	0.149959	0.318034	0.43888	0.507353	0.524118	0.495049	0.430108	0.341861	0.243791	0.148633	0.0670892	0.00616464	-0.031559	-0.0456213	-0.0404447	-0.0257684	-0.00913419	-0.000247031	-0.00692049	-0.0269465	-0.0770208	-0.135057	-0.200955	-0.30468	-0.372547	-0.4777	-0.44356	-0.448808	-0.358541	-0.33134
0	1.24446	1.37457	1.3845	1.27917	1.0733	0.789652	0.456649	0.105505	-0.232712	-0.529882	-0.76323	-0.91709	-0.983928	-0.964526	-0.867378	-0.707381	-0.503987	-0.279021	-0.05441	0.149959	0.318034	0.43888	0.507353	0.524118	0.495049	0.430108	0.341861	0.243791	0.148632	0.0670711	0.00612783	-0.0315043	-0.0457459	-0.0403973	-0.0259552	-0.00912177	-0.000367243	-0.00665146	-0.0276754	-0.0760387	-0.136427	-0.200692	-0.305459	-0.372399	-0.473917	-0.452053	-0.438247	-0.374959	-0.302351
0	1.24446	1.37457	1.3845	1.27917	1.0733	0.789652	0.456649	0.105505	-0.232712	-0.529882	-0.76323	-0.91709	-0.983928	-0.964526	-0.867378	-0.707381	-0.503987	-0.279021	-0.05441	0.149959	0.318034	0.43888	0.507353	0.524118	0.495049	0.430108	0.341861	0.243791	0.148631	0.0670406	0.006113	-0.0314844	-0.0458137	-0.040433	-0.0260123	-0.00929098	-0.000221223	-0.00681408	-0.0274419	-0.0766814	-0.136191	-0.202652	-0.302852	-0.377309	-0.464028	-0.466753	-0.421809	-0.396367	-0.271386
0	1.24446	1.37457	1.3845	1.27917	1.0733	0.789652	0.456649	0.105505	-0.232712	-0.529882	-0.76323	-0.91709	-0.983928	-0.964526	-0.867378	-0.707381	-0.503987	-0.279021	-0.05441	0.149959	0.318034	0.43888	0.507353	0.524118	0.495049	0.430108	0.341861	0.243791	0.148631	0.0670126	0.00609929	-0.0314757	-0.0458539	-0.0406594	-0.0257426	-0.00994349	0.000651404	-0.00802257	-0.0259588	-0.0792217	-0.133109	-0.208658	-0.294633	-0.389652	-0.445915	-0.489466	-0.398473	-0.424661	-0.236507
0	1.24446	1.37457	1.3845	1.27917	1.0733	0.789652	0.456649	0.105505	-0.232712	-0.529882	-0.76323	-0.91709	-0.983928	-0.964526	-0.867378	-0.707381	-0.503987	-0.279021	-0.05441	0.149959	0.318034	0.43888	0.507353	0.524118	0.495049	0.430108	0.341861	0.243791	0.14863	0.066989	0.0060801	-0.0314626	-0.0459258	-0.040541	-0.0260412	-0.00973984	0.000241746	-0.00716169	-0.0275617	-0.0771727	-0.136636	-0.205223	-0.2996	-0.384068	-0.452598	-0.478902	-0.418261	-0.39274	-0.277476
0	1.24446	1.37457	1.3845	1.27917	1.0733	0.789652	0.456649	0.105505	-0.232712	-0.529882	-0.76323	-0.91709	-0.983928	-0.964526	-0.867378	-0.707381	-0.503987	-0.279021	-0.05441	0.149959	0.318034	0.43888	0.507353	0.524118	0.495049	0.430108	0.341861	0.243791	0.14863	0.0669696	0.00605589	-0.031444	-0.0459714	-0.0405975	-0.0260737	-0.00982212	9.46049e-05	-0.00678263	-0.0288069	-0.0751682	-0.140416	-0.200958	-0.306477	-0.374579	-0.464649	-0.463181	-0.44159	-0.362501	-0.320156
0	1.24446	1.37457	1.3845	1.27917	1.0733	0.789652	0.456649	0.105505	-0.232712	-0.529882	-0.76323	-0.91709	-0.983928	-0.964526	-0.867378	-0.707381	-0.503987	-0.279021	-0.05441	0.149959	0.318034	0.43888	0.507353	0.524118	0.495049	0.430108	0.341861	0.243791	0.148629	0.0669536	0.00602859	-0.0314235	-0.0460361	-0.040631	-0.026116	-0.00992637	4.93063e-05	-0.0066258	-0.0290462	-0.0751009	-0.141092	-0.201361	-0.306488	-0.374777	-0.463433	-0.464827	-0.440932	-0.366154	-0.314864
0	1.24446	1.37457	1.3845	1.27917	1.0733	0.789652	0.456649	0.105505	-0.232712	-0.529882	-0.76323	-0.91709	-0.983928	-0.964526	-0.867378	-0.707381	-0.503987	-0.279021	-0.05441	0.149959	0.318034	0.43888	0.507353	0.524118	0.495049	0.430108	0.341861	0.243791	0.148629	0.0669404	0.00599999	-0.0314049	-0.0460719	-0.0408393	-0.0258708	-0.010439	0.000621262	-0.0074036	-0.0281124	-0.0769917	-0.138625	-0.208325	-0.29645	-0.389307	-0.4404	-0.495009	-0.404704	-0.413557	-0.243544
0	1.24446	1.37457	1.3845	1.27917	1.0733	0.789652	0.456649	0.105505	-0.232712	-0.529882	-0.76323	-0.91709	-0.983928	-0.964526	-0.867378	-0.707381	-0.503987	-0.279021	-0.05441	0.149959	0.318034	0.43888	0.507353	0.524118	0.495049	0.430108	0.341861	0.243791	0.148629	0.0669295	0.00597145	-0.0313905	-0.0461096	-0.0407785	-0.0260778	-0.0102749	0.000205126	-0.0066158	-0.0294812	-0.0755501	-0.140882	-0.206365	-0.299198	-0.386972	-0.44356	-0.487894	-0.421121	-0.391684	-0.274691
0	1.24446	1.37457	1.3845	1.27917	1.0733	0.789652	0.456649	0.105505	-0.232712	-0.529882	-0.76323	-0.91709	-0.983928	-0.964526	-0.867378	-0.707381	-0.503987	-0.279021	-0.05441	0.149959	0.318034	0.43888	0.507353	0.524118	0.495049	0.430108	0.341861	0.243791	0.148628	0.0669206	0.00594386	-0.0313814	-0.0461335	-0.0408549	-0.0260754	-0.0103355	1.24712e-05	-0.00625293	-0.030261	-0.0746647	-0.142586	-0.203853	-0.303816	-0.380507	-0.451755	-0.475646	-0.440042	-0.363728	-0.310807
0	1.24446	1.37457	1.3845	1.27917	1.0733	0.789652	0.456649	0.105505	-0.232712	-0.529882	-0.76323	-0.91709	-0.983928	-0.964526	-0.867378	-0.707381	-0.503987	-0.279021	-0.05441	0.149959	0.318034	0.43888	0.507353	0.524118	0.495049	0.430108	0.341861	0.243791	0.148628	0.0669133	0.00591782	-0.0313553	-0.0461812	-0.0409024	-0.0260984	-0.0103874	-0.000123881	-0.00604324	-0.0307133	-0.0744956	-0.143051	-0.204544	-0.30348	-0.380856	-0.451447	-0.475223	-0.442224	-0.363719	-0.31023
0	1.24446	1.37457	1.3845	1.27917	1.0733	0.789652	0.456649	0.105505	-0.232712	-0.529882	-0.76323	-0.91709	-0.983928	-0.964526	-0.867378	-0.707381	-0.503987	-0.279021	-0.05441	0.149959	0.318034	0.43888	0.507353	0.524118	0.495049	0.430108	0.341861	0.243791	0.148628	0.0669073	0.00589346	-0.0313565	-0.04618	-0.0410165	-0.0260265	-0.0105685	-4.40746e-05	-0.00618942	-0.0305861	-0.0753146	-0.141948	-0.209198	-0.296932	-0.390143	-0.438038	-0.491876	-0.423683	-0.386229	-0.2723
0	1.24446	1.37457	1.3845	1.27917	1.0733	0.789652	0.456649	0.105505	-0.232712	-0.529882	-0.76323	-0.91709	-0.983928	-0.964526	-0.867378	-0.707381	-0.503987	-0.279021	-0.05441	0.149959	0.318034	0.43888	0.507353	0.524118	0.495049	0.430108	0.341861	0.243791	0.148628	0.0669023	0.00587117	-0.0313405	-0.0462016	-0.0411985	-0.0258298	-0.0109252	0.000311463	-0.00672305	-0.0298681	-0.0770242	-0.13953	-0.213772	-0.290991	-0.3986	-0.428057	-0.503256	-0.414026	-0.400556	-0.253855
0	1.24446	1.37457	1.3845	1.27917	1.0733	0.789652	0.456649	0.105505	-0.232712	-0.529882	-0.76323	-0.91709	-0.983928	-0.964526	-0.867378	-0.707381	-0.503987	-0.279021	-0.05441	0.149959	0.318034	0.43888	0.507353	0.524118	0.495049	0.430108	0.341861	0.24379	0.148628	0.0668982	0.00585105	-0.0313535	-0.0461751	-0.0412361	-0.0259004	-0.0108614	3.24953e-05	-0.00624196	-0.0306624	-0.0764113	-0.140547	-0.212281	-0.294159	-0.393945	-0.433941	-0.489065	-0.436909	-0.369657	-0.293237
0	1.24446	1.37457	1.3845	1.27917	1.0733	0.789652	0.456649	0.105505	-0.232712	-0.529882	-0.76323	-0.91709	-0.983928	-0.964526	-0.867378	-0.707381	-0.503987	-0.279021	-0.05441	0.149959	0.318034	0.43888	0.507353	0.524118	0.495049	0.430108	0.341861	0.24379	0.148628	0.0668948	0.00583304	-0.0313467	-0.0461801	-0.0413186	-0.0258982	-0.0108472	-0.000454203	-0.00546259	-0.0319246	-0.0748503	-0.143156	-0.209413	-0.29948	-0.384894	-0.448874	-0.467748	-0.464732	-0.337717	-0.333867
0	1.24446	1.37457	1.3845	1.27917	1.0733	0.789652	0.456649	0.105505	-0.232712	-0.529882	-0.76323	-0.91709	-0.983928	-0.964526	-0.867378	-0.707381	-0.503987	-0.279021	-0.05441	0.149959	0.318034	0.43888	0.507353	0.524118	0.495049	0.430108	0.341861	0.24379	0.148628	0.066892	0.00581705	-0.0313678	-0.0461425	-0.0414592	-0.0258072	-0.0109734	-0.000264274	-0.00590917	-0.0313081	-0.0761228	-0.14161	-0.212496	-0.296376	-0.389011	-0.44317	-0.474996	-0.454422	-0.350466	-0.309746
0	1.24446	1.37457	1.3845	1.27917	1.0733	0.789652	0.456649	0.105505	-0.232712	-0.529882	-0.76323	-0.91709	-0.983928	-0.964526	-0.867378	-0.707381	-0.503987	-0.279021	-0.05441	0.149959	0.318034	0.43888	0.507353	0.524118	0.495048	0.430108	0.341861	0.24379	0.148628	0.0668898	0.00580293	-0.0313676	-0.0461412	-0.0415414	-0.0258026	-0.0109756	-0.000395087	-0.00568305	-0.0316361	-0.0762791	-0.141423	-0.213926	-0.295063	-0.390542	-0.44125	-0.476653	-0.452292	-0.363976	-0.285627
0	1.24446	1.37457	1.3845	1.27917	1.0733	0.789652	0.456649	0.105505	-0.232712	-0.529882	-0.76323	-0.91709	-0.983928	-0.964526	-0.867378	-0.707381	-0.503987	-0.279021	-0.05441	0.149959	0.318034	0.43888	0.507353	0.524118	0.495048	0.430108	0.341861	0.24379	0.148627	0.0668879	0.00579053	-0.031393	-0.0461027	-0.041666	-0.0257456	-0.0110335	-0.000477791	-0.00562057	-0.0317882	-0.0764778	-0.141331	-0.214973	-0.294573	-0.390835	-0.441106	-0.475896	-0.453353	-0.365613	-0.28141
0	1.24446	1.37457	1.3845	1.27917	1.0733	0.789652	0.456649	0.105505	-0.232712	-0.529882	-0.76323	-0.91709	-0.983928	-0.964526	-0.867378	-0.707381	-0.503987	-0.279021	-0.05441	0.149959	0.318034	0.43888	0.507353	0.524118	0.495048	0.430108	0.341861	0.24379	0.148627	0.0668863	0.0057797	-0.0313972	-0.0461013	-0.0417307	-0.0257772	-0.0109616	-0.00073082	-0.00534731	-0.0321708	-0.0763356	-0.141746	-0.215205	-0.295327	-0.389303	-0.44351	-0.472078	-0.457893	-0.362871	-0.283366
0	1.24446	1.37457	1.3845	1.27917	1.0733	0.789652	0.456649	0.105505	-0.232712	-0.529882	-0.76323	-0.91709	-0.983928	-0.964526	-0.867378	-0.707381	-0.503987	-0.279021	-0.05441	0.149959	0.318034	0.43888	0.507353	0.524118	0.495048	0.430108	0.341861	0.24379	0.148627	0.066885	0.00577026	-0.0314242	-0.0460675	-0.041832	-0.0257623	-0.0109478	-0.000888469	-0.00522642	-0.0323247	-0.0764964	-0.14174	-0.21595	-0.295438	-0.388582	-0.444919	-0.469946	-0.459644	-0.363991	-0.280063
0	1.24446	1.37457	1.3845	1.27917	1.0733	0.789652	0.456649	0.105505	-0.232712	-0.529882	-0.76323	-0.91709	-0.983928	-0.964526	-0.867378	-0.707381	-0.503987	-0.279021	-0.05441	0.149959	0.318034	0.43888	0.507353	0.524118	0.495048	0.430108	0.341861	0.24379	0.148627	0.066884	0.00576208	-0.0314309	-0.0460689	-0.0418775	-0.0258272	-0.0108288	-0.00115917	-0.00519406	-0.0322302	-0.0770554	-0.141129	-0.217535	-0.294345	-0.38962	-0.443806	-0.471269	-0.456925	-0.370419	-0.270431
0	1.24446	1.37457	1.3845	1.27917	1.0733	0.789652	0.456649	0.105505	-0.232712	-0.529882	-0.76323	-0.91709	-0.983928	-0.964526	-0.867378	-0.707381	-0.503987	-0.279021	-0.05441	0.149959	0.318034	0.43888	0.507353	0.524118	0.495048	0.430108	0.341861	0.24379	0.148627	0.0668831	0.005755	-0.0314574	-0.0460424	-0.041955	-0.0258485	-0.0107753	-0.00130975	-0.00516343	-0.032194	-0.0775001	-0.140689	-0.218828	-0.293657	-0.390201	-0.443091	-0.472079	-0.455245	-0.374704	-0.264935
0	1.24446	1.37457	1.3845	1.27917	1.0733	0.789652	0.456649	0.105505	-0.232712	-0.529882	-0.76323	-0.91709	-0.983928	-0.964526	-0.867378	-0.707381	-0.503987	-0.279021	-0.05441	0.149959	0.318034	0.43888	0.507353	0.524118	0.495048	0.430108	0.341862	0.24379	0.148627	0.0668823	0.00574889	-0.0314846	-0.0460148	-0.0420308	-0.0258684	-0.0107429	-0.00138408	-0.0052595	-0.0319456	-0.0781745	-0.139983	-0.220369	-0.292745	-0.390951	-0.442355	-0.472718	-0.454057	-0.377801	-0.260683
0	1.24446	1.37457	1.3845	1.27917	1.0733	0.789652	0.456649	0.105505	-0.232712	-0.529882	-0.76323	-0.91709	-0.983928	-0.964526	-0.867378	-0.707381	-0.503987	-0.279021	-0.05441	0.149959	0.318034	0.43888	0.507353	0.524118	0.495048	0.430108	0.341862	0.24379	0.148627	0.0668817	0.00574363	-0.0315093	-0.0459959	-0.0420874	-0.0259159	-0.0106787	-0.00148016	-0.00531485	-0.031794	-0.0786328	-0.139635	-0.221309	-0.29273	-0.390441	-0.443256	-0.47125	-0.455879	-0.376772	-0.262831
0	1.24446	1.37457	1.3845	1.27917	1.0733	0.789652	0.456649	0.105505	-0.232712	-0.529882	-0.76323	-0.91709	-0.983928	-0.964526	-0.867378	-0.707381	-0.503987	-0.279021	-0.05441	0.149959	0.318034	0.43888	0.507353	0.524118	0.495048	0.430108	0.341862	0.24379	0.148627	0.0668812	0.00573912	-0.0315312	-0.0459861	-0.0421566	-0.0259372	-0.0106583	-0.00149975	-0.00547681	-0.0314975	-0.079197	-0.13921	-0.222235	-0.292835	-0.38968	-0.444576	-0.468953	-0.458468	-0.373697	-0.26835
0	1.24446	1.37457	1.3845	1.27917	1.0733	0.789652	0.456649	0.105505	-0.232712	-0.529882	-0.76323	-0.91709	-0.983928	-0.964526	-0.867378	-0.707381	-0.503987	-0.279021	-0.05441	0.149959	0.318034	0.43888	0.507353	0.524118	0.495048	0.430108	0.341862	0.24379	0.148627	0.0668808	0.00573525	-0.0315505	-0.0459839	-0.0421777	-0.0260339	-0.010538	-0.00164854	-0.00542852	-0.0315375	-0.0791977	-0.139633	-0.221896	-0.29468	-0.386672	-0.44861	-0.464004	-0.462893	-0.371666	-0.271666
0	1.24446	1.37457	1.3845	1.27917	1.0733	0.789652	0.456649	0.105505	-0.232712	-0.529882	-0.76323	-0.91709	-0.983928	-0.964526	-0.867378	-0.707381	-0.503987	-0.279021	-0.05441	0.149959	0.318034	0.43888	0.507353	0.524118	0.495048	0.430108	0.341862	0.24379	0.148627	0.0668805	0.00573195	-0.0315675	-0.0459874	-0.0422076	-0.0261118	-0.0104488	-0.00174819	-0.00546037	-0.0315033	-0.07921	-0.14009	-0.221435	-0.296698	-0.383516	-0.452671	-0.459129	-0.467132	-0.368844	-0.275508
0	1.24446	1.37457	1.3845	1.27917	1.0733	0.789652	0.456649	0.105505	-0.232712	-0.529882	-0.76323	-0.91709	-0.983928	-0.964526	-0.867378	-0.707381	-0.503987	-0.279021	-0.05441	0.149959	0.318034	0.43888	0.507353	0.524118	0.495048	0.430108	0.341862	0.24379	0.148627	0.0668802	0.00572912	-0.0315824	-0.045995	-0.0422076	-0.026232	-0.0103175	-0.00188245	-0.00544235	-0.0315089	-0.0791727	-0.140589	-0.220947	-0.2986	-0.380858	-0.455442	-0.45784	-0.466034	-0.372928	-0.270056
0	1.24446	1.37457	1.3845	1.27917	1.0733	0.789652	0.456649	0.105505	-0.232712	-0.529882	-0.76323	-0.91709	-0.983928	-0.964526	-0.867378	-0.707381	-0.503987	-0.279021	-0.05441	0.149959	0.318034	0.43888	0.507353	0.524118	0.495048	0.430108	0.341862	0.24379	0.148627	0.0668799	0.00572671	-0.0315955	-0.0460053	-0.04222	-0.0263246	-0.0102416	-0.00191714	-0.00557689	-0.0313237	-0.0794023	-0.140674	-0.221081	-0.299485	-0.379901	-0.454463	-0.460893	-0.459954	-0.38246	-0.257764
0	1.24446	1.37457	1.3845	1.27917	1.0733	0.789652	0.456649	0.105505	-0.232712	-0.529882	-0.76323	-0.91709	-0.983928	-0.964526	-0.867378	-0.707381	-0.503987	-0.279021	-0.05441	0.149959	0.318034	0.43888	0.507353	0.524118	0.495048	0.430108	0.341862	0.24379	0.148627	0.0668797	0.00572466	-0.031607	-0.0460173	-0.0422301	-0.0264117	-0.0101956	-0.00180137	-0.00593696	-0.0307814	-0.0801636	-0.139962	-0.222377	-0.298627	-0.381549	-0.451132	-0.466217	-0.452149	-0.392724	-0.244693
0	1.24446	1.37457	1.3845	1.27917	1.0733	0.789652	0.456649	0.105505	-0.232712	-0.529882	-0.76323	-0.91709	-0.983928	-0.964526	-0.867378	-0.707381	-0.503987	-0.279021	-0.05441	0.149959	0.318034	0.43888	0.507353	0.524118	0.495048	0.430108	0.341862	0.24379	0.148627	0.0668796	0.00572291	-0.031617	-0.0460304	-0.0422372	-0.0264969	-0.0101657	-0.00175296	-0.00612085	-0.0305696	-0.0803955	-0.140011	-0.222596	-0.299166	-0.381469	-0.450344	-0.467725	-0.450254	-0.394316	-0.244817
0	1.24446	1.37457	1.3845	1.27917	1.0733	0.789652	0.456649	0.105505	-0.232712	-0.529882	-0.76323	-0.91709	-0.983928	-0.964526	-0.867378	-0.707381	-0.503987	-0.279021	-0.05441	0.149959	0.318034	0.43888	0.507353	0.524118	0.495048	0.430108	0.341862	0.24379	0.148627	0.0668794	0.00572143	-0.0316258	-0.046044	-0.0422425	-0.0265785	-0.0101493	-0.00169023	-0.00629621	-0.0303662	-0.0805025	-0.140316	-0.22235	-0.30043	-0.380249	-0.451124	-0.467123	-0.451214	-0.393096	-0.253602
0	1.24446	1.37457	1.3845	1.27917	1.0733	0.789652	0.456649	0.105505	-0.232712	-0.529882	-0.76323	-0.91709	-0.983928	-0.964526	-0.867378	-0.707381	-0.503987	-0.279021	-0.05441	0.149959	0.318034	0.43888	0.507353	0.524118	0.495048	0.430108	0.341862	0.24379	0.148627	0.0668793	0.00572016	-0.0316334	-0.0460576	-0.0422473	-0.0266551	-0.0101463	-0.00161617	-0.00645939	-0.0302012	-0.0805152	-0.140762	-0.221892	-0.301943	-0.37872	-0.452918	-0.46524	-0.45342	-0.38876	-0.261902
0	1.24446	1.37457	1.3845	1.27917	1.0733	0.789652	0.456649	0.105505	-0.232712	-0.529882	-0.76323	-0.91709	-0.983928	-0.964526	-0.867378	-0.707381	-0.503987	-0.279021	-0.05441	0.149959	0.318034	0.43888	0.507353	0.524118	0.495048	0.430108	0.341862	0.24379	0.148627	0.0668792	0.00571909	-0.03164	-0.0460708	-0.0422521	-0.0267258	-0.0101559	-0.00157016	-0.006528	-0.0301986	-0.0802723	-0.141556	-0.220968	-0.303986	-0.376645	-0.453749	-0.465094	-0.453624	-0.388489	-0.263705
0	1.24446	1.37457	1.3845	1.27917	1.0733	0.789652	0.456649	0.105505	-0.232712	-0.529882	-0.76323	-0.91709	-0.983928	-0.964526	-0.867378	-0.707381	-0.503987	-0.279021	-0.05441	0.149959	0.318034	0.43888	0.507353	0.524118	0.495048	0.430108	0.341862	0.24379	0.148627	0.0668792	0.00571819	-0.0316458	-0.0460836	-0.0422575	-0.0267903	-0.0101763	-0.00147222	-0.00669882	-0.0300526	-0.0802331	-0.142028	-0.220535	-0.30523	-0.375806	-0.453598	-0.46603	-0.451968	-0.390373	-0.26137
0	1.24446	1.37457	1.3845	1.27917	1.0733	0.789652	0.456649	0.105505	-0.232712	-0.529882	-0.76323	-0.91709	-0.983928	-0.964526	-0.867378	-0.707381	-0.503987	-0.279021	-0.05441	0.149959	0.318034	0.43888	0.507353	0.524118	0.495048	0.430108	0.341862	0.243791	0.148627	0.0668791	0.00571742	-0.0316508	-0.0460957	-0.0422635	-0.0268488	-0.0102053	-0.00136897	-0.00686532	-0.0299158	-0.0802171	-0.142402	-0.220321	-0.305998	-0.375842	-0.452307	-0.468229	-0.449264	-0.393478	-0.258733
0	1.24446	1.37457	1.3845	1.27917	1.0733	0.789652	0.456649	0.105505	-0.232712	-0.529882	-0.76323	-0.91709	-0.983928	-0.964526	-0.867378	-0.707381	-0.503987	-0.279021	-0.05441	0.149959	0.318034	0.43888	0.507353	0.524118	0.495048	0.430108	0.341862	0.243791	0.148627	0.066879	0.00571676	-0.0316552	-0.0461071	-0.0422703	-0.0269016	-0.0102405	-0.00127212	-0.00699296	-0.0298519	-0.0800987	-0.142889	-0.219987	-0.306821	-0.375916	-0.451097	-0.470029	-0.447505	-0.395121	-0.258283
0	1.24446	1.37457	1.3845	1.27917	1.0733	0.789652	0.456649	0.105505	-0.232712	-0.529882	-0.76323	-0.91709	-0.983928	-0.964526	-0.867378	-0.707381	-0.503987	-0.279021	-0.05441	0.149959	0.318034	0.43888	0.507353	0.524118	0.495048	0.430108	0.341862	0.243791	0.148627	0.066879	0.00571621	-0.0316589	-0.0461177	-0.0422778	-0.0269495	-0.0102798	-0.00118601	-0.0070758	-0.0298688	-0.0798628	-0.143516	-0.219477	-0.307818	-0.375771	-0.450303	-0.471074	-0.446263	-0.394816	-0.262809
0	1.24446	1.37457	1.3845	1.27917	1.0733	0.789652	0.456649	0.105505	-0.232712	-0.529882	-0.76323	-0.91709	-0.983928	-0.964526	-0.867378	-0.707381	-0.503987	-0.279021	-0.05441	0.149959	0.318034	0.43888	0.507353	0.524118	0.495048	0.430108	0.341862	0.243791	0.148627	0.0668789	0.00571575	-0.0316622	-0.0461274	-0.0422859	-0.0269928	-0.0103212	-0.00111272	-0.00711691	-0.0299559	-0.0795418	-0.144227	-0.218883	-0.30886	-0.375576	-0.449664	-0.471783	-0.447037	-0.392589	-0.267159
0	1.24446	1.37457	1.3845	1.27917	1.0733	0.789652	0.456649	0.105505	-0.232712	-0.529882	-0.76323	-0.91709	-0.983928	-0.964526	-0.867378	-0.707381	-0.503987	-0.279021	-0.05441	0.149959	0.318034	0.43888	0.507353	0.524118	0.495048	0.430108	0.341862	0.243791	0.148627	0.0668789	0.00571535	-0.031665	-0.0461363	-0.0422943	-0.0270323	-0.0103631	-0.00105307	-0.00712223	-0.0300973	-0.0791775	-0.144947	-0.218324	-0.309766	-0.375594	-0.448826	-0.472922	-0.446443	-0.392469	-0.267453
0	1.24446	1.37457	1.3845	1.27917	1.0733	0.789652	0.456649	0.105505	-0.232712	-0.529882	-0.76323	-0.91709	-0.983928	-0.964526	-0.867378	-0.707381	-0.503987	-0.279021	-0.05441	0.149959	0.318034	0.43888	0.507353	0.524118	0.495048	0.430108	0.341862	0.243791	0.148627	0.0668789	0.00571502	-0.0316674	-0.0461445	-0.0423031	-0.0270685	-0.0104043	-0.001007	-0.00701566	-0.030419	-0.0786008	-0.14591	-0.21748	-0.310967	-0.375265	-0.448518	-0.473107	-0.447135	-0.390781	-0.270517
0	1.24446	1.37457	1.3845	1.27917	1.0733	0.789652	0.456649	0.105505	-0.232712	-0.529882	-0.76323	-0.91709	-0.983928	-0.964526	-0.867378	-0.707381	-0.503987	-0.279021	-0.05441	0.149959	0.318034	0.43888	0.507353	0.524118	0.495048	0.430108	0.341862	0.243791	0.148627	0.0668789	0.00571473	-0.0316695	-0.0461519	-0.0423121	-0.027102	-0.010444	-0.000973767	-0.00698626	-0.0305942	-0.0782949	-0.146421	-0.217321	-0.31115	-0.376285	-0.446535	-0.475182	-0.445494	-0.392164	-0.269635
0	1.24446	1.37457	1.3845	1.27917	1.0733	0.789652	0.456649	0.105505	-0.232712	-0.529882	-0.76323	-0.91709	-0.983928	-0.964526	-0.867378	-0.707381	-0.503987	-0.279021	-0.05441	0.149959	0.318034	0.43888	0.507353	0.524118	0.495048	0.430108	0.341862	0.243791	0.148627	0.0668789	0.0057145	-0.0316713	-0.0461585	-0.042321	-0.027133	-0.0104815	-0.000952189	-0.00694245	-0.0307685	-0.0780827	-0.146709	-0.217552	-0.31069	-0.378202	-0.443634	-0.478308	-0.442855	-0.394542	-0.267155
0	1.24446	1.37457	1.3845	1.27917	1.0733	0.789652	0.456649	0.105505	-0.232712	-0.529882	-0.76323	-0.91709	-0.983928	-0.964526	-0.867378	-0.707381	-0.503987	-0.279021	-0.05441	0.149959	0.318034	0.43888	0.507353	0.524118	0.495048	0.430108	0.341862	0.243791	0.148627	0.0668788	0.00571429	-0.0316729	-0.0461645	-0.0423298	-0.0271621	-0.0105164	-0.000940801	-0.00688902	-0.0309439	-0.0779181	-0.146839	-0.218035	-0.30986	-0.380506	-0.440602	-0.481277	-0.440864	-0.395756	-0.266315
0	1.24446	1.37457	1.3845	1.27917	1.0733	0.789652	0.456649	0.105505	-0.232712	-0.529882	-0.76323	-0.91709	-0.983928	-0.964526	-0.867378	-0.707381	-0.503987	-0.279021	-0.05441	0.149959	0.318034	0.43888	0.507353	0.524118	0.495048	0.430108	0.341862	0.243791	0.148627	0.0668788	0.00571412	-0.0316742	-0.0461699	-0.0423385	-0.0271896	-0.0105486	-0.000938019	-0.00683019	-0.0311138	-0.0777964	-0.146921	-0.218562	-0.309043	-0.382581	-0.437761	-0.482195	-0.441981	-0.392953	-0.270864
0	1.24446	1.37457	1.3845	1.27917	1.0733	0.789652	0.456649	0.105505	-0.232712	-0.529882	-0.76323	-0.91709	-0.983928	-0.964526	-0.867378	-0.707381	-0.503987	-0.279021	-0.05441	0.149959	0.318034	0.43888	0.507353	0.524118	0.495048	0.430108	0.341862	0.243791	0.148627	0.0668788	0.00571398	-0.0316753	-0.0461747	-0.0423468	-0.0272156	-0.0105781	-0.000942249	-0.0067695	-0.0312728	-0.0777184	-0.146927	-0.219167	-0.308172	-0.384482	-0.435684	-0.483065	-0.442796	-0.390911	-0.274494
0	1.24446	1.37457	1.3845	1.27917	1.0733	0.789652	0.456649	0.105505	-0.232712	-0.529882	-0.76323	-0.91709	-0.983928	-0.964526	-0.867378	-0.707381	-0.503987	-0.279021	-0.05441	0.149959	0.318034	0.43888	0.507353	0.524118	0.495048	0.430108	0.341862	0.243791	0.148627	0.0668788	0.00571386	-0.0316763	-0.0461789	-0.0423548	-0.0272405	-0.010605	-0.000951973	-0.00673946	-0.0313662	-0.0777569	-0.146754	-0.219983	-0.307085	-0.386439	-0.43391	-0.483391	-0.444159	-0.388485	-0.277985
0	1.24446	1.37457	1.3845	1.27917	1.0733	0.789652	0.456649	0.105505	-0.232712	-0.529882	-0.76323	-0.91709	-0.983928	-0.964526	-0.867378	-0.707381	-0.503987	-0.279021	-0.05441	0.149959	0.318034	0.43888	0.507353	0.524118	0.495048	0.430108	0.341862	0.243791	0.148627	0.0668788	0.00571376	-0.0316772	-0.0461827	-0.0423625	-0.0272643	-0.0106293	-0.0009658	-0.00667383	-0.0315087	-0.0777385	-0.14666	-0.220647	-0.306287	-0.387808	-0.433159	-0.482374	-0.446921	-0.384703	-0.282672
0	1.24446	1.37457	1.3845	1.27917	1.0733	0.789652	0.456649	0.105505	-0.232712	-0.529882	-0.76323	-0.91709	-0.983928	-0.964526	-0.867378	-0.707381	-0.503987	-0.279021	-0.05441	0.149959	0.318034	0.43888	0.507353	0.524118	0.495048	0.430108	0.341862	0.243791	0.148627	0.0668788	0.00571367	-0.0316779	-0.0461861	-0.0423696	-0.0273264	-0.0105847	-0.00108041	-0.00646527	-0.0318957	-0.0773502	-0.147109	-0.22049	-0.30671	-0.387353	-0.436292	-0.476402	-0.455153	-0.374858	-0.29452
0	1.24446	1.37457	1.3845	1.27917	1.0733	0.789652	0.456649	0.105505	-0.232712	-0.529882	-0.76323	-0.91709	-0.983928	-0.964526	-0.867378	-0.707381	-0.503987	-0.279021	-0.05441	0.149959	0.318034	0.43888	0.507353	0.524118	0.495048	0.430108	0.341862	0.243791	0.148627	0.0668788	0.0057136	-0.0316785	-0.046189	-0.0423764	-0.0273485	-0.0106047	-0.00109894	-0.006408	-0.0320069	-0.077378	-0.146968	-0.22111	-0.306148	-0.388037	-0.436409	-0.475197	-0.456313	-0.373539	-0.295034
0	1.24446	1.37457	1.3845	1.27917	1.0733	0.789652	0.456649	0.105505	-0.232712	-0.529882	-0.76323	-0.91709	-0.983928	-0.964526	-0.867378	-0.707381	-0.503987	-0.279021	-0.05441	0.149959	0.318034	0.43888	0.507353	0.524118	0.495048	0.430108	0.341862	0.243791	0.148627	0.0668788	0.00571354	-0.031679	-0.0461917	-0.0423827	-0.0273995	-0.0105826	-0.0011604	-0.00632364	-0.0321218	-0.0774664	-0.146694	-0.221935	-0.305269	-0.389226	-0.43489	-0.476348	-0.454449	-0.379179	-0.281837
0	1.24446	1.37457	1.3845	1.27917	1.0733	0.789652	0.456649	0.105505	-0.232712	-0.529882	-0.76323	-0.91709	-0.983928	-0.964526	-0.867378	-0.707381	-0.503987	-0.279021	-0.05441	0.149959	0.318034	0.43888	0.507353	0.524118	0.495048	0.430108	0.341862	0.243791	0.148627	0.0668788	0.00571349	-0.0316795	-0.046194	-0.0423885	-0.0274173	-0.010614	-0.00114101	-0.00636716	-0.0320307	-0.0778538	-0.146003	-0.223299	-0.303714	-0.39119	-0.433391	-0.477134	-0.453686	-0.381102	-0.278145
0	1.24446	1.37457	1.3845	1.27917	1.0733	0.789652	0.456649	0.105505	-0.232712	-0.529882	-0.76323	-0.91709	-0.983928	-0.964526	-0.867378	-0.707381	-0.503987	-0.279021	-0.05441	0.149959	0.318034	0.43888	0.507353	0.524118	0.495048	0.430108	0.341862	0.243791	0.148627	0.0668788	0.00571345	-0.0316799	-0.046196	-0.0423939	-0.0274589	-0.0106084	-0.00116604	-0.00636061	-0.0319923	-0.0781559	-0.145456	-0.224396	-0.302606	-0.392373	-0.434401	-0.47444	-0.456522	-0.377779	-0.281764
0	1.24446	1.37457	1.3845	1.27917	1.0733	0.789652	0.456649	0.105505	-0.232712	-0.529882	-0.76323	-0.91709	-0.983928	-0.964526	-0.867378	-0.707381	-0.503987	-0.279021	-0.05441	0.149959	0.318034	0.43888	0.507353	0.524118	0.495048	0.430108	0.341862	0.243791	0.148627	0.0668788	0.00571341	-0.0316802	-0.0461977	-0.0423988	-0.0274734	-0.0106445	-0.00113386	-0.00643061	-0.0318572	-0.0785361	-0.144861	-0.225454	-0.301702	-0.393115	-0.43474	-0.473159	-0.45752	-0.377458	-0.282014
0	1.24446	1.37457	1.3845	1.27917	1.0733	0.789652	0.456649	0.105505	-0.232712	-0.529882	-0.76323	-0.91709	-0.983928	-0.964526	-0.867378	-0.707381	-0.503987	-0.279021	-0.05441	0.149959	0.318034	0.43888	0.507353	0.524118	0.495048	0.430108	0.341862	0.243791	0.148627	0.0668788	0.00571338	-0.0316805	-0.0461993	-0.0424034	-0.0275078	-0.0106478	-0.00114577	-0.00643789	-0.0318195	-0.078728	-0.14462	-0.225917	-0.301713	-0.39251	-0.436758	-0.469987	-0.461415	-0.375158	-0.28233
0	1.24446	1.37457	1.3845	1.27917	1.0733	0.789652	0.456649	0.105505	-0.232712	-0.529882	-0.76323	-0.91709	-0.983928	-0.964526	-0.867378	-0.707381	-0.503987	-0.279021	-0.05441	0.149959	0.318034	0.43888	0.507353	0.524118	0.495048	0.430108	0.341862	0.243791	0.148627	0.0668788	0.00571336	-0.0316807	-0.0462007	-0.0424075	-0.0275198	-0.010684	-0.00111564	-0.006495	-0.0317319	-0.0789297	-0.144386	-0.226294	-0.301932	-0.391539	-0.439022	-0.466957	-0.462854	-0.37537	-0.280626
0	1.24446	1.37457	1.3845	1.27917	1.0733	0.789652	0.456649	0.105505	-0.232712	-0.529882	-0.76323	-0.91709	-0.983928	-0.964526	-0.867378	-0.707381	-0.503987	-0.279021	-0.05441	0.149959	0.318034	0.43888	0.507353	0.524118	0.495048	0.430108	0.341862	0.243791	0.148627	0.0668788	0.00571333	-0.0316809	-0.0462018	-0.0424112	-0.0275482	-0.0106918	-0.00112549	-0.00649282	-0.031737	-0.0789664	-0.144411	-0.226269	-0.302704	-0.389902	-0.441853	-0.463668	-0.465132	-0.374434	-0.280605
0	1.24446	1.37457	1.3845	1.27917	1.0733	0.789652	0.456649	0.105505	-0.232712	-0.529882	-0.76323	-0.91709	-0.983928	-0.964526	-0.867378	-0.707381	-0.503987	-0.279021	-0.05441	0.149959	0.318034	0.43888	0.507353	0.524118	0.495048	0.430108	0.341862	0.243791	0.148627	0.0668788	0.00571332	-0.0316811	-0.0462029	-0.0424146	-0.0275755	-0.0106962	-0.00114612	-0.00646502	-0.031795	-0.0788925	-0.14462	-0.225965	-0.303844	-0.387885	-0.444819	-0.459978	-0.467616	-0.373439	-0.280639
0	1.24446	1.37457	1.3845	1.27917	1.0733	0.789652	0.456649	0.105505	-0.232712	-0.529882	-0.76323	-0.91709	-0.983928	-0.964526	-0.867378	-0.707381	-0.503987	-0.279021	-0.05441	0.149959	0.318034	0.43888	0.507353	0.524118	0.495048	0.430108	0.341862	0.243791	0.148627	0.0668788	0.0057133	-0.0316813	-0.0462038	-0.0424177	-0.0275991	-0.0107059	-0.00115786	-0.00645095	-0.0318321	-0.0788436	-0.144791	-0.225716	-0.304847	-0.386231	-0.446947	-0.458102	-0.467401	-0.37589	-0.276259
0	1.24446	1.37457	1.3845	1.27917	1.0733	0.789652	0.456649	0.105505	-0.232712	-0.529882	-0.76323	-0.91709	-0.983928	-0.964526	-0.867378	-0.707381	-0.503987	-0.279021	-0.05441	0.149959	0.318034	0.43888	0.507353	0.524118	0.495048	0.430108	0.341862	0.243791	0.148627	0.0668788	0.00571329	-0.0316814	-0.0462045	-0.0424205	-0.0276191	-0.0107211	-0.00115853	-0.00645808	-0.0318283	-0.0788675	-0.144842	-0.225686	-0.305448	-0.385332	-0.448088	-0.45929	-0.463151	-0.382885	-0.266742
0	1.24446	1.37457	1.3845	1.27917	1.0733	0.789652	0.456649	0.105505	-0.232712	-0.529882	-0.76323	-0.91709	-0.983928	-0.964526	-0.867378	-0.707381	-0.503987	-0.279021	-0.05441	0.149959	0.318034	0.43888	0.507353	0.524118	0.495048	0.430108	0.341862	0.243791	0.148627	0.0668788	0.00571328	-0.0316815	-0.0462052	-0.0424229	-0.0276361	-0.0107401	-0.00115212	-0.00647814	-0.0317994	-0.0789364	-0.144814	-0.225754	-0.30584	-0.384986	-0.448155	-0.46053	-0.459739	-0.387864	-0.260336
0	1.24446	1.37457	1.3845	1.27917	1.0733	0.789652	0.456649	0.105505	-0.232712	-0.529882	-0.76323	-0.91709	-0.983928	-0.964526	-0.867378	-0.707381	-0.503987	-0.279021	-0.05441	0.149959	0.318034	0.43888	0.507353	0.524118	0.495048	0.430108	0.341862	0.243791	0.148627	0.0668788	0.00571327	-0.0316816	-0.0462058	-0.0424252	-0.0276506	-0.0107613	-0.00114298	-0.00650114	-0.0317671	-0.0790066	-0.144781	-0.225831	-0.306171	-0.384733	-0.448051	-0.461837	-0.456795	-0.391557	-0.256545
0	1.24446	1.37457	1.3845	1.27917	1.0733	0.789652	0.456649	0.105505	-0.232712	-0.529882	-0.76323	-0.91709	-0.983928	-0.964526	-0.867378	-0.707381	-0.503987	-0.279021	-0.05441	0.149959	0.318034	0.43888	0.507353	0.524118	0.495048	0.430108	0.341862	0.243791	0.148627	0.0668788	0.00571327	-0.0316817	-0.0462063	-0.0424271	-0.0276629	-0.0107834	-0.00113423	-0.00652027	-0.0317456	-0.0790497	-0.144792	-0.225842	-0.306562	-0.384444	-0.447977	-0.462947	-0.454565	-0.394397	-0.254628
0	1.24446	1.37457	1.3845	1.27917	1.0733	0.789652	0.456649	0.105505	-0.232712	-0.529882	-0.76323	-0.91709	-0.983928	-0.964526	-0.867378	-0.707381	-0.503987	-0.279021	-0.05441	0.149959	0.318034	0.43888	0.507353	0.524118	0.495048	0.430108	0.341862	0.243791	0.148627	0.0668788	0.00571326	-0.0316817	-0.0462068	-0.0424289	-0.0276734	-0.0108054	-0.00112772	-0.00653226	-0.0317403	-0.0790574	-0.144859	-0.225769	-0.307041	-0.384069	-0.448017	-0.46378	-0.453035	-0.395766	-0.257535
0	1.24446	1.37457	1.3845	1.27917	1.0733	0.789652	0.456649	0.105505	-0.232712	-0.529882	-0.76323	-0.91709	-0.983928	-0.964526	-0.867378	-0.707381	-0.503987	-0.279021	-0.05441	0.149959	0.318034	0.43888	0.507353	0.524118	0.495048	0.430108	0.341862	0.243791	0.148627	0.0668788	0.00571326	-0.0316818	-0.0462071	-0.0424305	-0.0276824	-0.0108267	-0.00112434	-0.00653642	-0.0317504	-0.0790354	-0.144968	-0.225678	-0.307505	-0.383753	-0.447985	-0.464595	-0.451778	-0.3964	-0.258935
0	1.24446	1.37457	1.3845	1.27917	1.0733	0.789652	0.456649	0.105505	-0.232712	-0.529882	-0.76323	-0.91709	-0.983928	-0.964526	-0.867378	-0.707381	-0.503987	-0.279021	-0.05441	0.149959	0.318034	0.43888	0.507353	0.524118	0.495048	0.430108	0.341862	0.243791	0.148627	0.0668788	0.00571325	-0.0316818	-0.0462075	-0.0424319	-0.0276902	-0.0108469	-0.00112434	-0.00653355	-0.0317721	-0.0789952	-0.1451	-0.225519	-0.308031	-0.383403	-0.447982	-0.465274	-0.450895	-0.396371	-0.261026
0	1.24446	1.37457	1.3845	1.27917	1.0733	0.789652	0.456649	0.105505	-0.232712	-0.529882	-0.76323	-0.91709	-0.983928	-0.964526	-0.867378	-0.707381	-0.503987	-0.279021	-0.05441	0.149959	0.318034	0.43888	0.507353	0.524118	0.495048	0.430108	0.341862	0.243791	0.148627	0.0668788	0.00571325	-0.0316819	-0.0462078	-0.0424331	-0.0276969	-0.0108659	-0.00112757	-0.00652515	-0.0318004	-0.078949	-0.145232	-0.225369	-0.308506	-0.38316	-0.447842	-0.466037	-0.450063	-0.395005	-0.264782
0	1.24446	1.37457	1.3845	1.27917	1.0733	0.789652	0.456649	0.105505	-0.232712	-0.529882	-0.76323	-0.91709	-0.983928	-0.964526	-0.867378	-0.707381	-0.503987	-0.279021	-0.05441	0.149959	0.318034	0.43888	0.507353	0.524118	0.495048	0.430108	0.341862	0.243791	0.148627	0.0668788	0.00571325	-0.0316819	-0.046208	-0.0424342	-0.0277026	-0.0108833	-0.00113364	-0.00651298	-0.0318309	-0.0789065	-0.145347	-0.225255	-0.308887	-0.383085	-0.447481	-0.466974	-0.448852	-0.395481	-0.265482
0	1.24446	1.37457	1.3845	1.27917	1.0733	0.789652	0.456649	0.105505	-0.232712	-0.529882	-0.76323	-0.91709	-0.983928	-0.964526	-0.867378	-0.707381	-0.503987	-0.279021	-0.05441	0.149959	0.318034	0.43888	0.507353	0.524118	0.495048	0.430108	0.341862	0.243791	0.148627	0.0668788	0.00571325	-0.0316819	-0.0462082	-0.0424352	-0.0277076	-0.0108993	-0.00114209	-0.00649871	-0.0318599	-0.0788744	-0.145437	-0.225189	-0.309161	-0.383185	-0.44691	-0.468046	-0.447815	-0.395625	-0.265516
0	1.24446	1.37457	1.3845	1.27917	1.0733	0.789652	0.456649	0.105505	-0.232712	-0.529882	-0.76323	-0.91709	-0.983928	-0.964526	-0.867378	-0.707381	-0.503987	-0.279021	-0.05441	0.149959	0.318034	0.43888	0.507353	0.524118	0.495048	0.430108	0.341862	0.243791	0.148627	0.0668788	0.00571325	-0.031682	-0.0462084	-0.042436	-0.0277119	-0.0109138	-0.0011524	-0.00648374	-0.0318848	-0.0788557	-0.145498	-0.225175	-0.309334	-0.383432	-0.446192	-0.469158	-0.446942	-0.395514	-0.266883
0	1.24446	1.37457	1.3845	1.27917	1.0733	0.789652	0.456649	0.105505	-0.232712	-0.529882	-0.76323	-0.91709	-0.983928	-0.964526	-0.867378	-0.707381	-0.503987	-0.279021	-0.05441	0.149959	0.318034	0.43888	0.507353	0.524118	0.495048	0.430108	0.341862	0.243791	0.148627	0.0668788	0.00571325	-0.031682	-0.0462086	-0.0424368	-0.0277157	-0.010927	-0.00116407	-0.00646923	-0.0319042	-0.0788511	-0.145568	-0.225144	-0.309506	-0.383675	-0.445548	-0.469993	-0.447379	-0.39364	-0.270464
0	1.24446	1.37457	1.3845	1.27917	1.0733	0.789652	0.456649	0.105505	-0.232712	-0.529882	-0.76323	-0.91709	-0.983928	-0.964526	-0.867378	-0.707381	-0.503987	-0.279021	-0.05441	0.149959	0.318034	0.43888	0.507353	0.524118	0.495048	0.430108	0.341862	0.243791	0.148627	0.0668788	0.00571324	-0.031682	-0.0462087	-0.0424375	-0.0277189	-0.0109388	-0.00117665	-0.00645601	-0.0319173	-0.0788592	-0.145578	-0.22521	-0.309533	-0.384086	-0.444778	-0.471	-0.446883	-0.393277	-0.271922
0	1.24446	1.37457	1.3845	1.27917	1.0733	0.789652	0.456649	0.105505	-0.232712	-0.529882	-0.76323	-0.91709	-0.983928	-0.964526	-0.867378	-0.707381	-0.503987	-0.279021	-0.05441	0.149959	0.318034	0.43888	0.507353	0.524118	0.495048	0.430108	0.341862	0.243791	0.148627	0.0668788	0.00571324	-0.031682	-0.0462088	-0.042438	-0.0277218	-0.0109493	-0.00118976	-0.00644463	-0.0319242	-0.0788779	-0.145595	-0.225263	-0.309562	-0.384472	-0.444119	-0.471738	-0.446809	-0.392433	-0.273525
0	1.24446	1.37457	1.3845	1.27917	1.0733	0.789652	0.456649	0.105505	-0.232712	-0.529882	-0.76323	-0.91709	-0.983928	-0.964526	-0.867378	-0.707381	-0.503987	-0.279021	-0.05441	0.149959	0.318034	0.43888	0.507353	0.524118	0.495048	0.430108	0.341862	0.243791	0.148627	0.0668788	0.00571324	-0.031682	-0.0462089	-0.0424386	-0.0277242	-0.0109588	-0.00120305	-0.00643543	-0.0319255	-0.078904	-0.145573	-0.22537	-0.309516	-0.384915	-0.443485	-0.47232	-0.446956	-0.391424	-0.275131
0	1.24446	1.37457	1.3845	1.27917	1.0733	0.789652	0.456649	0.105505	-0.232712	-0.529882	-0.76323	-0.91709	-0.983928	-0.964526	-0.867378	-0.707381	-0.503987	-0.279021	-0.05441	0.149959	0.318034	0.43888	0.507353	0.524118	0.495048	0.430108	0.341862	0.243791	0.148627	0.0668788	0.00571324	-0.031682	-0.046209	-0.042439	-0.0277264	-0.0109672	-0.00121627	-0.00642854	-0.0319219	-0.0789346	-0.14557	-0.225444	-0.309515	-0.385261	-0.443086	-0.472502	-0.447578	-0.389968	-0.277073
0	1.24446	1.37457	1.3845	1.27917	1.0733	0.789652	0.456649	0.105505	-0.232712	-0.529882	-0.76323	-0.91709	-0.983928	-0.964526	-0.867378	-0.707381	-0.503987	-0.279021	-0.05441	0.149959	0.318034	0.43888	0.507353	0.524118	0.495048	0.430108	0.341862	0.243791	0.148627	0.0668788	0.00571324	-0.0316821	-0.0462091	-0.0424394	-0.0277283	-0.0109747	-0.00122919	-0.00642394	-0.0319143	-0.078967	-0.145541	-0.22555	-0.309475	-0.385611	-0.442735	-0.472543	-0.448289	-0.388607	-0.278614
0	1.24446	1.37457	1.3845	1.27917	1.0733	0.789652	0.456649	0.105505	-0.232712	-0.529882	-0.76323	-0.91709	-0.983928	-0.964526	-0.867378	-0.707381	-0.503987	-0.279021	-0.05441	0.149959	0.318034	0.43888	0.507353	0.524118	0.495048	0.430108	0.341862	0.243791	0.148627	0.0668788	0.00571324	-0.0316821	-0.0462091	-0.0424397	-0.0277299	-0.0109813	-0.00124166	-0.00642154	-0.0319039	-0.0789989	-0.145541	-0.225605	-0.309507	-0.385831	-0.442602	-0.471904	-0.449786	-0.386669	-0.280608
0	1.24446	1.37457	1.3845	1.27917	1.0733	0.789652	0.456649	0.105505	-0.232712	-0.529882	-0.76323	-0.91709	-0.983928	-0.964526	-0.867378	-0.707381	-0.503987	-0.279021	-0.05441	0.149959	0.318034	0.43888	0.507353	0.524118	0.495048	0.430108	0.341862	0.243791	0.148627	0.0668788	0.00571324	-0.0316821	-0.0462092	-0.04244	-0.0277314	-0.0109871	-0.00125356	-0.00642113	-0.0318915	-0.0790286	-0.145522	-0.225685	-0.309508	-0.386056	-0.442511	-0.471663	-0.450493	-0.385552	-0.28141
0	1.24446	1.37457	1.3845	1.27917	1.0733	0.789652	0.456649	0.105505	-0.232712	-0.529882	-0.76323	-0.91709	-0.983928	-0.964526	-0.867378	-0.707381	-0.503987	-0.279021	-0.05441	0.149959	0.318034	0.43888	0.507353	0.524118	0.495048	0.430108	0.341862	0.243791	0.148627	0.0668788	0.00571324	-0.0316821	-0.0462092	-0.0424403	-0.0277326	-0.0109923	-0.00126482	-0.00642249	-0.0318779	-0.0790546	-0.145537	-0.225706	-0.309589	-0.386153	-0.442601	-0.471227	-0.451319	-0.384557	-0.281758
0	1.24446	1.37457	1.3845	1.27917	1.0733	0.789652	0.456649	0.105505	-0.232712	-0.529882	-0.76323	-0.91709	-0.983928	-0.964526	-0.867378	-0.707381	-0.503987	-0.279021	-0.05441	0.149959	0.318034	0.43888	0.507353	0.524118	0.495048	0.430108	0.341862	0.243791	0.148627	0.0668788	0.00571324	-0.0316821	-0.0462093	-0.0424405	-0.0277337	-0.0109969	-0.00127537	-0.00642538	-0.031864	-0.0790762	-0.145532	-0.225755	-0.309632	-0.386277	-0.442672	-0.471086	-0.451613	-0.384374	-0.280948
0	1.24446	1.37457	1.3845	1.27917	1.0733	0.789652	0.456649	0.105505	-0.232712	-0.529882	-0.76323	-0.91709	-0.983928	-0.964526	-0.867378	-0.707381	-0.503987	-0.279021	-0.05441	0.149959	0.318034	0.43888	0.507353	0.524118	0.495048	0.430108	0.341862	0.243791	0.148627	0.0668788	0.00571324	-0.0316821	-0.0462093	-0.0424407	-0.0277347	-0.011001	-0.00128521	-0.00642953	-0.0318503	-0.0790931	-0.145564	-0.225746	-0.309749	-0.386296	-0.442868	-0.470576	-0.452269	-0.383901	-0.280437
0	1.24446	1.37457	1.3845	1.27917	1.0733	0.789652	0.456649	0.105505	-0.232712	-0.529882	-0.76323	-0.91709	-0.983928	-0.964526	-0.867378	-0.707381	-0.503987	-0.279021	-0.05441	0.149959	0.318034	0.43888	0.507353	0.524118	0.495048	0.430108	0.341862	0.243791	0.148627	0.0668788	0.00571324	-0.0316821	-0.0462093	-0.0424409	-0.0277355	-0.0110045	-0.00129431	-0.0064347	-0.0318373	-0.0791051	-0.145574	-0.22577	-0.309818	-0.386366	-0.442993	-0.470169	-0.452878	-0.383494	-0.279939
0	1.24446	1.37457	1.3845	1.27917	1.0733	0.789652	0.456649	0.105505	-0.232712	-0.529882	-0.76323	-0.91709	-0.983928	-0.964526	-0.867378	-0.707381	-0.503987	-0.279021	-0.05441	0.149959	0.318034	0.43888	0.507353	0.524118	0.495048	0.430108	0.341862	0.243791	0.148627	0.0668788	0.00571324	-0.0316821	-0.0462094	-0.042441	-0.0277363	-0.0110077	-0.0013027	-0.00644066	-0.0318254	-0.0791126	-0.145616	-0.225744	-0.309947	-0.386359	-0.443195	-0.469738	-0.453404	-0.383267	-0.279267
0	1.24446	1.37457	1.3845	1.27917	1.0733	0.789652	0.456649	0.105505	-0.232712	-0.529882	-0.76323	-0.91709	-0.983928	-0.964526	-0.867378	-0.707381	-0.503987	-0.279021	-0.05441	0.149959	0.318034	0.43888	0.507353	0.524118	0.495048	0.430108	0.341862	0.243791	0.148627	0.0668788	0.00571324	-0.0316821	-0.0462094	-0.0424412	-0.0277369	-0.0110105	-0.00131039	-0.00644719	-0.0318148	-0.0791158	-0.145637	-0.225752	-0.310022	-0.386414	-0.443304	-0.469473	-0.453629	-0.383474	-0.278097
0	1.24446	1.37457	1.3845	1.27917	1.0733	0.789652	0.456649	0.105505	-0.232712	-0.529882	-0.76323	-0.91709	-0.983928	-0.964526	-0.867378	-0.707381	-0.503987	-0.279021	-0.05441	0.149959	0.318034	0.43888	0.507353	0.524118	0.495048	0.430108	0.341862	0.243791	0.148627	0.0668788	0.00571324	-0.0316821	-0.0462094	-0.0424413	-0.0277375	-0.0110129	-0.00131741	-0.00645411	-0.0318056	-0.0791153	-0.145684	-0.225722	-0.310139	-0.386418	-0.443455	-0.469214	-0.453755	-0.383844	-0.276799
0	1.24446	1.37457	1.3845	1.27917	1.0733	0.789652	0.456649	0.105505	-0.232712	-0.529882	-0.76323	-0.91709	-0.983928	-0.964526	-0.867378	-0.707381	-0.503987	-0.279021	-0.05441	0.149959	0.318034	0.43888	0.507353	0.524118	0.495048	0.430108	0.341862	0.243791	0.148627	0.0668788	0.00571324	-0.0316821	-0.0462094	-0.0424414	-0.027738	-0.0110151	-0.00132381	-0.00646125	-0.0317979	-0.0791118	-0.14571	-0.225725	-0.310206	-0.386485	-0.443516	-0.4691	-0.453669	-0.384455	-0.275351
0	1.24446	1.37457	1.3845	1.27917	1.0733	0.789652	0.456649	0.105505	-0.232712	-0.529882	-0.76323	-0.91709	-0.983928	-0.964526	-0.867378	-0.707381	-0.503987	-0.279021	-0.05441	0.149959	0.318034	0.43888	0.507353	0.524118	0.495048	0.430108	0.341862	0.243791	0.148627	0.0668788	0.00571324	-0.0316821	-0.0462094	-0.0424415	-0.0277384	-0.011017	-0.00132961	-0.00646847	-0.0317918	-0.0791058	-0.145755	-0.225701	-0.310298	-0.386519	-0.4436	-0.469001	-0.453537	-0.385076	-0.274062
0	1.24446	1.37457	1.3845	1.27917	1.0733	0.789652	0.456649	0.105505	-0.232712	-0.529882	-0.76323	-0.91709	-0.983928	-0.964526	-0.867378	-0.707381	-0.503987	-0.279021	-0.05441	0.149959	0.318034	0.43888	0.507353	0.524118	0.495048	0.430108	0.341862	0.243791	0.148627	0.0668788	0.00571324	-0.0316821	-0.0462094	-0.0424415	-0.0277388	-0.0110186	-0.00133485	-0.00647566	-0.0317871	-0.0790979	-0.145797	-0.225681	-0.310381	-0.38656	-0.443671	-0.468937	-0.453374	-0.385657	-0.273024
0	1.24446	1.37457	1.3845	1.27917	1.0733	0.789652	0.456649	0.105505	-0.232712	-0.529882	-0.76323	-0.91709	-0.983928	-0.964526	-0.867378	-0.707381	-0.503987	-0.279021	-0.05441	0.149959	0.318034	0.43888	0.507353	0.524118	0.495048	0.430108	0.341862	0.243791	0.148627	0.0668788	0.00571324	-0.0316821	-0.0462094	-0.0424416	-0.0277391	-0.0110201	-0.00133958	-0.00648273	-0.0317838	-0.0790886	-0.145835	-0.225671	-0.310442	-0.386628	-0.443698	-0.46893	-0.453161	-0.386214	-0.272193
0	1.24446	1.37457	1.3845	1.27917	1.0733	0.789652	0.456649	0.105505	-0.232712	-0.529882	-0.76323	-0.91709	-0.983928	-0.964526	-0.867378	-0.707381	-0.503987	-0.279021	-0.05441	0.149959	0.318034	0.43888	0.507353	0.524118	0.495048	0.430108	0.341862	0.243791	0.148627	0.0668788	0.00571324	-0.0316821	-0.0462095	-0.0424417	-0.0277394	-0.0110214	-0.00134385	-0.00648959	-0.0317817	-0.0790786	-0.145868	-0.225672	-0.310482	-0.386721	-0.443686	-0.46898	-0.452902	-0.38675	-0.271536
0	1.24446	1.37457	1.3845	1.27917	1.0733	0.789652	0.456649	0.105505	-0.232712	-0.529882	-0.76323	-0.91709	-0.983928	-0.964526	-0.867378	-0.707381	-0.503987	-0.279021	-0.05441	0.149959	0.318034	0.43888	0.507353	0.524118	0.495048	0.430108	0.341862	0.243791	0.148627	0.0668788	0.00571324	-0.0316821	-0.0462095	-0.0424417	-0.0277396	-0.0110225	-0.00134767	-0.0064962	-0.0317808	-0.0790681	-0.145894	-0.225682	-0.310502	-0.386833	-0.443649	-0.469063	-0.452636	-0.387217	-0.271085
0	1.24446	1.37457	1.3845	1.27917	1.0733	0.789652	0.456649	0.105505	-0.232712	-0.529882	-0.76323	-0.91709	-0.983928	-0.964526	-0.867378	-0.707381	-0.503987	-0.279021	-0.05441	0.149959	0.318034	0.43888	0.507353	0.524118	0.495048	0.430108	0.341862	0.243791	0.148627	0.0668788	0.00571324	-0.0316821	-0.0462095	-0.0424417	-0.0277398	-0.0110235	-0.00135111	-0.00650251	-0.0317809	-0.0790577	-0.145916	-0.225701	-0.310509	-0.386955	-0.443602	-0.469151	-0.452405	-0.387567	-0.270878
0	1.24446	1.37457	1.3845	1.27917	1.0733	0.789652	0.456649	0.105505	-0.232712	-0.529882	-0.76323	-0.91709	-0.983928	-0.964526	-0.867378	-0.707381	-0.503987	-0.279021	-0.05441	0.149959	0.318034	0.43888	0.507353	0.524118	0.495048	0.430108	0.341862	0.243791	0.148627	0.0668788	0.00571324	-0.0316821	-0.0462095	-0.0424418	-0.02774	-0.0110244	-0.00135418	-0.00650848	-0.0317819	-0.0790475	-0.145933	-0.225727	-0.310504	-0.387081	-0.443558	-0.469224	-0.452233	-0.387778	-0.270916
0	1.24446	1.37457	1.3845	1.27917	1.0733	0.789652	0.456649	0.105505	-0.232712	-0.529882	-0.76323	-0.91709	-0.983928	-0.964526	-0.867378	-0.707381	-0.503987	-0.279021	-0.05441	0.149959	0.318034	0.43888	0.507353	0.524118	0.495048	0.430108	0.341862	0.243791	0.148627	0.0668788	0.00571324	-0.0316821	-0.0462095	-0.0424418	-0.0277402	-0.0110251	-0.00135692	-0.00651411	-0.0317836	-0.0790378	-0.145945	-0.225759	-0.310491	-0.387205	-0.443525	-0.469273	-0.452128	-0.387846	-0.271172
0	1.24446	1.37457	1.3845	1.27917	1.0733	0.789652	0.456649	0.105505	-0.232712	-0.529882	-0.76323	-0.91709	-0.983928	-0.964526	-0.867378	-0.707381	-0.503987	-0.279021	-0.05441	0.149959	0.318034	0.43888	0.507353	0.524118	0.495048	0.430108	0.341862	0.243791	0.148627	0.0668788	0.00571324	-0.0316821	-0.0462095	-0.0424418	-0.0277404	-0.0110258	-0.00135938	-0.00651938	-0.0317858	-0.0790289	-0.145953	-0.225795	-0.310473	-0.387322	-0.443507	-0.469298	-0.452078	-0.387826	-0.271536
0	1.24446	1.37457	1.3845	1.27917	1.0733	0.789652	0.456649	0.105505	-0.232712	-0.529882	-0.76323	-0.91709	-0.983928	-0.964526	-0.867378	-0.707381	-0.503987	-0.279021	-0.05441	0.149959	0.318034	0.43888	0.507353	0.524118	0.495048	0.430108	0.341862	0.243791	0.148627	0.0668788	0.00571324	-0.0316821	-0.0462095	-0.0424419	-0.0277405	-0.0110264	-0.00136156	-0.00652429	-0.0317886	-0.0790208	-0.145958	-0.225834	-0.310453	-0.38743	-0.443508	-0.469292	-0.452082	-0.387729	-0.271969
0	1.24446	1.37457	1.3845	1.27917	1.0733	0.789652	0.456649	0.105505	-0.232712	-0.529882	-0.76323	-0.91709	-0.983928	-0.964526	-0.867378	-0.707381	-0.503987	-0.279021	-0.05441	0.149959	0.318034	0.43888	0.507353	0.524118	0.495048	0.430108	0.341862	0.243791	0.148627	0.0668788	0.00571324	-0.0316821	-0.0462095	-0.0424419	-0.0277406	-0.0110269	-0.00136351	-0.00652885	-0.0317917	-0.0790135	-0.14596	-0.225874	-0.310433	-0.387525	-0.443529	-0.469258	-0.452129	-0.387582	-0.272417
0	1.24446	1.37457	1.3845	1.27917	1.0733	0.789652	0.456649	0.105505	-0.232712	-0.529882	-0.76323	-0.91709	-0.983928	-0.964526	-0.867378	-0.707381	-0.503987	-0.279021	-0.05441	0.149959	0.318034	0.43888	0.507353	0.524118	0.495048	0.430108	0.341862	0.243791	0.148627	0.0668788	0.00571324	-0.0316821	-0.0462095	-0.0424419	-0.0277407	-0.0110274	-0.00136524	-0.00653306	-0.0317951	-0.0790072	-0.14596	-0.225916	-0.310413	-0.387608	-0.443568	-0.469203	-0.4522	-0.387417	-0.272832
0	1.24446	1.37457	1.3845	1.27917	1.0733	0.789652	0.456649	0.105505	-0.232712	-0.529882	-0.76323	-0.91709	-0.983928	-0.964526	-0.867378	-0.707381	-0.503987	-0.279021	-0.05441	0.149959	0.318034	0.43888	0.507353	0.524118	0.495048	0.430108	0.341862	0.243791	0.148627	0.0668788	0.00571324	-0.0316821	-0.0462095	-0.0424419	-0.0277408	-0.0110278	-0.00136677	-0.00653694	-0.0317987	-0.0790018	-0.145958	-0.225997	-0.310332	-0.387762	-0.443517	-0.469262	-0.452125	-0.387449	-0.272937
0	1.24446	1.37457	1.3845	1.27917	1.0733	0.789652	0.456649	0.105505	-0.232712	-0.529882	-0.76323	-0.91709	-0.983928	-0.964526	-0.867378	-0.707381	-0.503987	-0.279021	-0.05441	0.149959	0.318034	0.43888	0.507353	0.524118	0.495048	0.430108	0.341862	0.243791	0.148627	0.0668788	0.00571324	-0.0316821	-0.0462095	-0.0424419	-0.0277408	-0.0110281	-0.00136814	-0.0065405	-0.0318024	-0.0789974	-0.145954	-0.226038	-0.310318	-0.387819	-0.443587	-0.469184	-0.452203	-0.387319	-0.27319
0	1.24446	1.37457	1.3845	1.27917	1.0733	0.789652	0.456649	0.105505	-0.232712	-0.529882	-0.76323	-0.91709	-0.983928	-0.964526	-0.867378	-0.707381	-0.503987	-0.279021	-0.05441	0.149959	0.318034	0.43888	0.507353	0.524118	0.495048	0.430108	0.341862	0.243791	0.148627	0.0668788	0.00571324	-0.0316821	-0.0462095	-0.0424419	-0.0277409	-0.0110284	-0.00136935	-0.00654376	-0.0318061	-0.0789938	-0.145949	-0.226105	-0.31027	-0.387903	-0.44363	-0.469128	-0.452268	-0.387191	-0.27343
0	1.24446	1.37457	1.3845	1.27917	1.0733	0.789652	0.456649	0.105505	-0.232712	-0.529882	-0.76323	-0.91709	-0.983928	-0.964526	-0.867378	-0.707381	-0.503987	-0.279021	-0.05441	0.149959	0.318034	0.43888	0.507353	0.524118	0.495048	0.430108	0.341862	0.243791	0.148627	0.0668788	0.00571324	-0.0316821	-0.0462095	-0.0424419	-0.027741	-0.0110287	-0.00137042	-0.00654673	-0.0318098	-0.0789911	-0.145944	-0.226139	-0.310274	-0.387926	-0.443742	-0.469001	-0.452403	-0.387004	-0.273707
0	1.24446	1.37457	1.3845	1.27917	1.0733	0.789652	0.456649	0.105505	-0.232712	-0.529882	-0.76323	-0.91709	-0.983928	-0.964526	-0.867378	-0.707381	-0.503987	-0.279021	-0.05441	0.149959	0.318034	0.43888	0.507353	0.524118	0.495048	0.430108	0.341862	0.243791	0.148627	0.0668788	0.00571324	-0.0316821	-0.0462095	-0.042442	-0.027741	-0.0110289	-0.00137137	-0.00654943	-0.0318135	-0.0789891	-0.145938	-0.226191	-0.310255	-0.387957	-0.443842	-0.468889	-0.452511	-0.386867	-0.27389
0	1.24446	1.37457	1.3845	1.27917	1.0733	0.789652	0.456649	0.105505	-0.232712	-0.529882	-0.76323	-0.91709	-0.983928	-0.964526	-0.867378	-0.707381	-0.503987	-0.279021	-0.05441	0.149959	0.318034	0.43888	0.507353	0.524118	0.495048	0.430108	0.341862	0.243791	0.148627	0.0668788	0.00571324	-0.0316821	-0.0462095	-0.042442	-0.027741	-0.0110291	-0.00137221	-0.00655188	-0.0318171	-0.0789877	-0.145931	-0.226219	-0.310273	-0.387944	-0.443985	-0.468757	-0.452617	-0.386763	-0.273982
0	1.24446	1.37457	1.3845	1.27917	1.0733	0.789652	0.456649	0.105505	-0.232712	-0.529882	-0.76323	-0.91709	-0.983928	-0.964526	-0.867378	-0.707381	-0.503987	-0.279021	-0.05441	0.149959	0.318034	0.43888	0.507353	0.524118	0.495048	0.430108	0.341862	0.243791	0.148627	0.0668788	0.00571324	-0.0316821	-0.0462095	-0.042442	-0.0277411	-0.0110293	-0.00137295	-0.00655411	-0.0318206	-0.078987	-0.145925	-0.226258	-0.310276	-0.387947	-0.444097	-0.468666	-0.452658	-0.386764	-0.273911
0	1.24446	1.37457	1.3845	1.27917	1.0733	0.789652	0.456649	0.105505	-0.232712	-0.529882	-0.76323	-0.91709	-0.983928	-0.964526	-0.867378	-0.707381	-0.503987	-0.279021	-0.05441	0.149959	0.318034	0.43888	0.507353	0.524118	0.495048	0.430108	0.341862	0.243791	0.148627	0.0668788	0.00571324	-0.0316821	-0.0462095	-0.042442	-0.0277411	-0.0110295	-0.00137361	-0.00655612	-0.0318239	-0.0789868	-0.145919	-0.226292	-0.310284	-0.387945	-0.444198	-0.468607	-0.45264	-0.386854	-0.273722
0	1.24446	1.37457	1.3845	1.27917	1.0733	0.789652	0.456649	0.105505	-0.232712	-0.529882	-0.76323	-0.91709	-0.983928	-0.964526	-0.867378	-0.707381	-0.503987	-0.279021	-0.05441	0.149959	0.318034	0.43888	0.507353	0.524118	0.495048	0.430108	0.341862	0.243791	0.148627	0.0668788	0.00571324	-0.0316821	-0.0462095	-0.042442	-0.0277411	-0.0110296	-0.00137419	-0.00655793	-0.0318271	-0.0789871	-0.145913	-0.22632	-0.310302	-0.387929	-0.444304	-0.468556	-0.452603	-0.386959	-0.273525
0	1.24446	1.37457	1.3845	1.27917	1.0733	0.789652	0.456649	0.105505	-0.232712	-0.529882	-0.76323	-0.91709	-0.983928	-0.964526	-0.867378	-0.707381	-0.503987	-0.279021	-0.05441	0.149959	0.318034	0.43888	0.507353	0.524118	0.495048	0.430108	0.341862	0.243791	0.148627	0.0668788	0.00571324	-0.0316821	-0.0462095	-0.042442	-0.0277412	-0.0110297	-0.0013747	-0.00655957	-0.0318301	-0.0789878	-0.145907	-0.226341	-0.310329	-0.387902	-0.444412	-0.468513	-0.452559	-0.387062	-0.273358
0	1.24446	1.37457	1.3845	1.27917	1.0733	0.789652	0.456649	0.105505	-0.232712	-0.529882	-0.76323	-0.91709	-0.983928	-0.964526	-0.867378	-0.707381	-0.503987	-0.279021	-0.05441	0.149959	0.318034	0.43888	0.507353	0.524118	0.495048	0.430108	0.341862	0.243791	0.148627	0.0668788	0.00571324	-0.0316821	-0.0462095	-0.042442	-0.0277412	-0.0110298	-0.00137515	-0.00656104	-0.0318329	-0.0789888	-0.145902	-0.226358	-0.310362	-0.38787	-0.444515	-0.468485	-0.452501	-0.387171	-0.273208
0	1.24446	1.37457	1.3845	1.27917	1.0733	0.789652	0.456649	0.105505	-0.232712	-0.529882	-0.76323	-0.91709	-0.983928	-0.964526	-0.867378	-0.707381	-0.503987	-0.279021	-0.05441	0.149959	0.318034	0.43888	0.507353	0.524118	0.495048	0.430108	0.341862	0.243791	0.148627	0.0668788	0.00571324	-0.0316821	-0.0462095	-0.042442	-0.0277412	-0.0110299	-0.00137555	-0.00656236	-0.0318356	-0.07899	-0.145897	-0.226371	-0.3104	-0.387837	-0.444606	-0.468479	-0.452422	-0.387289	-0.273075
0	1.24446	1.37457	1.3845	1.27917	1.0733	0.789652	0.456649	0.105505	-0.232712	-0.529882	-0.76323	-0.91709	-0.983928	-0.964526	-0.867378	-0.707381	-0.503987	-0.279021	-0.05441	0.149959	0.318034	0.43888	0.507353	0.524118	0.495048	0.430108	0.341862	0.243791	0.148627	0.0668788	0.00571324	-0.0316821	-0.0462095	-0.042442	-0.0277412	-0.01103	-0.0013759	-0.00656354	-0.031838	-0.0789915	-0.145893	-0.22638	-0.31044	-0.387805	-0.444681	-0.468498	-0.452321	-0.387415	-0.272958
0	1.24446	1.37457	1.3845	1.27917	1.0733	0.789652	0.456649	0.105505	-0.232712	-0.529882	-0.76323	-0.91709	-0.983928	-0.964526	-0.867378	-0.707381	-0.503987	-0.279021	-0.05441	0.149959	0.318034	0.43888	0.507353	0.524118	0.495048	0.430108	0.341862	0.243791	0.148627	0.0668788	0.00571324	-0.0316821	-0.0462095	-0.042442	-0.0277412	-0.0110301	-0.00137621	-0.00656461	-0.0318404	-0.0789931	-0.14589	-0.226386	-0.310481	-0.387778	-0.44474	-0.46854	-0.452204	-0.38754	-0.272856
0	1.24446	1.37457	1.3845	1.27917	1.0733	0.789652	0.456649	0.105505	-0.232712	-0.529882	-0.76323	-0.91709	-0.983928	-0.964526	-0.867378	-0.707381	-0.503987	-0.279021	-0.05441	0.149959	0.318034	0.43888	0.507353	0.524118	0.495048	0.430108	0.341862	0.243791	0.148627	0.0668788	0.00571324	-0.0316821	-0.0462095	-0.042442	-0.0277412	-0.0110301	-0.00137648	-0.00656555	-0.0318425	-0.0789948	-0.145886	-0.226391	-0.310523	-0.387755	-0.44479	-0.468591	-0.452093	-0.387636	-0.272809
0	1.24446	1.37457	1.3845	1.27917	1.0733	0.789652	0.456649	0.105505	-0.232712	-0.529882	-0.76323	-0.91709	-0.983928	-0.964526	-0.867378	-0.707381	-0.503987	-0.279021	-0.05441	0.149959	0.318034	0.43888	0.507353	0.524118	0.495048	0.430108	0.341862	0.243791	0.148627	0.0668788	0.00571324	-0.0316821	-0.0462095	-0.042442	-0.0277412	-0.0110302	-0.00137672	-0.0065664	-0.0318445	-0.0789967	-0.145884	-0.226393	-0.310564	-0.387724	-0.444846	-0.468631	-0.452013	-0.387683	-0.272839
0	1.24446	1.37457	1.3845	1.27917	1.0733	0.789652	0.456649	0.105505	-0.232712	-0.529882	-0.76323	-0.91709	-0.983928	-0.964526	-0.867378	-0.707381	-0.503987	-0.279021	-0.05441	0.149959	0.318034	0.43888	0.507353	0.524118	0.495048	0.430108	0.341862	0.243791	0.148627	0.0668788	0.00571324	-0.0316821	-0.0462095	-0.042442	-0.0277413	-0.0110302	-0.00137693	-0.00656716	-0.0318463	-0.0789985	-0.145882	-0.226394	-0.310604	-0.387713	-0.444864	-0.468713	-0.4519	-0.387754	-0.272848
0	1.24446	1.37457	1.3845	1.27917	1.0733	0.789652	0.456649	0.105505	-0.232712	-0.529882	-0.76323	-0.91709	-0.983928	-0.964526	-0.867378	-0.707381	-0.503987	-0.279021	-0.05441	0.149959	0.318034	0.43888	0.507353	0.524118	0.495048	0.430108	0.341862	0.243791	0.148627	0.0668788	0.00571324	-0.0316821	-0.0462095	-0.042442	-0.0277413	-0.0110303	-0.00137712	-0.00656784	-0.031848	-0.0790004	-0.14588	-0.226394	-0.310642	-0.387692	-0.444888	-0.468784	-0.451815	-0.387783	-0.272906
0	1.24446	1.37457	1.3845	1.27917	1.0733	0.789652	0.456649	0.105505	-0.232712	-0.529882	-0.76323	-0.91709	-0.983928	-0.964526	-0.867378	-0.707381	-0.503987	-0.279021	-0.05441	0.149959	0.318034	0.43888	0.507353	0.524118	0.495048	0.430108	0.341862	0.243791	0.148627	0.0668788	0.00571324	-0.0316821	-0.0462095	-0.042442	-0.0277413	-0.0110303	-0.00137728	-0.00656844	-0.0318495	-0.0790022	-0.145879	-0.226393	-0.310708	-0.387648	-0.444936	-0.468816	-0.451794	-0.387722	-0.273079
0	1.24446	1.37457	1.3845	1.27917	1.0733	0.789652	0.456649	0.105505	-0.232712	-0.529882	-0.76323	-0.91709	-0.983928	-0.964526	-0.867378	-0.707381	-0.503987	-0.279021	-0.05441	0.149959	0.318034	0.43888	0.507353	0.524118	0.495048	0.430108	0.341862	0.243791	0.148627	0.0668788	0.00571324	-0.0316821	-0.0462095	-0.042442	-0.0277413	-0.0110303	-0.00137742	-0.00656897	-0.0318509	-0.0790041	-0.145878	-0.226391	-0.310742	-0.387638	-0.444941	-0.468894	-0.451734	-0.387701	-0.273194
0	1.24446	1.37457	1.3845	1.27917	1.0733	0.789652	0.456649	0.105505	-0.232712	-0.529882	-0.76323	-0.91709	-0.983928	-0.964526	-0.867378	-0.707381	-0.503987	-0.279021	-0.05441	0.149959	0.318034	0.43888	0.507353	0.524118	0.495048	0.430108	0.341862	0.243791	0.148627	0.0668788	0.00571324	-0.0316821	-0.0462095	-0.042442	-0.0277413	-0.0110304	-0.00137755	-0.00656945	-0.0318522	-0.0790058	-0.145877	-0.226389	-0.310793	-0.387604	-0.444966	-0.468943	-0.451711	-0.387643	-0.273334
0	1.24446	1.37457	1.3845	1.27917	1.0733	0.789652	0.456649	0.105505	-0.232712	-0.529882	-0.76323	-0.91709	-0.983928	-0.964526	-0.867378	-0.707381	-0.503987	-0.279021	-0.05441	0.149959	0.318034	0.43888	0.507353	0.524118	0.495048	0.430108	0.341862	0.243791	0.148627	0.0668788	0.00571324	-0.0316821	-0.0462095	-0.042442	-0.0277413	-0.0110304	-0.00137766	-0.00656987	-0.0318534	-0.0790076	-0.145877	-0.226387	-0.31082	-0.387611	-0.44494	-0.469045	-0.451636	-0.387649	-0.273378
0	1.24446	1.37457	1.3845	1.27917	1.0733	0.789652	0.456649	0.105505	-0.232712	-0.529882	-0.76323	-0.91709	-0.983928	-0.964526	-0.867378	-0.707381	-0.503987	-0.279021	-0.05441	0.149959	0.318034	0.43888	0.507353	0.524118	0.495048	0.430108	0.341862	0.243791	0.148627	0.0668788	0.00571324	-0.0316821	-0.0462095	-0.042442	-0.0277413	-0.0110304	-0.00137775	-0.00657025	-0.0318544	-0.0790092	-0.145877	-0.226385	-0.310859	-0.387601	-0.44493	-0.469123	-0.451595	-0.38762	-0.273449
0	1.24446	1.37457	1.3845	1.27917	1.0733	0.789652	0.456649	0.105505	-0.232712	-0.529882	-0.76323	-0.91709	-0.983928	-0.964526	-0.867378	-0.707381	-0.503987	-0.279021	-0.05441	0.149959	0.318034	0.43888	0.507353	0.524118	0.495048	0.430108	0.341862	0.243791	0.148627	0.0668788	0.00571324	-0.0316821	-0.0462095	-0.042442	-0.0277413	-0.0110304	-0.00137784	-0.00657058	-0.0318554	-0.0790108	-0.145877	-0.226383	-0.310894	-0.387597	-0.444917	-0.469191	-0.45158	-0.387558	-0.273557
0	1.24446	1.37457	1.3845	1.27917	1.0733	0.789652	0.456649	0.105505	-0.232712	-0.529882	-0.76323	-0.91709	-0.983928	-0.964526	-0.867378	-0.707381	-0.503987	-0.279021	-0.05441	0.149959	0.318034	0.43888	0.507353	0.524118	0.495048	0.430108	0.341862	0.243791	0.148627	0.0668788	0.00571324	-0.0316821	-0.0462095	-0.042442	-0.0277413	-0.0110304	-0.00137791	-0.00657087	-0.0318563	-0.0790123	-0.145877	-0.226381	-0.310923	-0.387603	-0.444892	-0.469263	-0.451567	-0.387494	-0.273655
0	1.24446	1.37457	1.3845	1.27917	1.0733	0.789652	0.456649	0.105505	-0.232712	-0.529882	-0.76323	-0.91709	-0.983928	-0.964526	-0.867378	-0.707381	-0.503987	-0.279021	-0.05441	0.149959	0.318034	0.43888	0.507353	0.524118	0.495048	0.430108	0.341862	0.243791	0.148627	0.0668788	0.00571324	-0.0316821	-0.0462095	-0.042442	-0.0277413	-0.0110304	-0.00137797	-0.00657114	-0.0318571	-0.0790137	-0.145878	-0.226379	-0.310946	-0.387618	-0.444858	-0.469338	-0.451556	-0.387436	-0.273728
0	1.24446	1.37457	1.3845	1.27917	1.0733	0.789652	0.456649	0.105505	-0.232712	-0.529882	-0.76323	-0.91709	-0.983928	-0.964526	-0.867378	-0.707381	-0.503987	-0.279021	-0.05441	0.149959	0.318034	0.43888	0.507353	0.524118	0.495048	0.430108	0.341862	0.243791	0.148627	0.0668788	0.00571324	-0.0316821	-0.0462095	-0.042442	-0.0277413	-0.0110305	-0.00137803	-0.00657137	-0.0318578	-0.0790151	-0.145878	-0.226377	-0.310965	-0.38764	-0.44482	-0.469413	-0.451546	-0.387383	-0.273777
0	1.24446	1.37457	1.3845	1.27917	1.0733	0.789652	0.456649	0.105505	-0.232712	-0.529882	-0.76323	-0.91709	-0.983928	-0.964526	-0.867378	-0.707381	-0.503987	-0.279021	-0.05441	0.149959	0.318034	0.43888	0.507353	0.524118	0.495048	0.430108	0.341862	0.243791	0.148627	0.0668788	0.00571324	-0.0316821	-0.0462095	-0.042442	-0.0277413	-0.0110305	-0.00137808	-0.00657157	-0.0318584	-0.0790163	-0.145879	-0.226375	-0.31098	-0.387666	-0.444781	-0.469476	-0.451555	-0.387315	-0.273835
0	1.24446	1.37457	1.3845	1.27917	1.0733	0.789652	0.456649	0.105505	-0.232712	-0.529882	-0.76323	-0.91709	-0.983928	-0.964526	-0.867378	-0.707381	-0.503987	-0.279021	-0.05441	0.149959	0.318034	0.43888	0.507353	0.524118	0.495048	0.430108	0.341862	0.243791	0.148627	0.0668788	0.00571324	-0.0316821	-0.0462095	-0.042442	-0.0277413	-0.0110305	-0.00137812	-0.00657175	-0.031859	-0.0790175	-0.14588	-0.226374	-0.310992	-0.387694	-0.444746	-0.469523	-0.451588	-0.387218	-0.27392
0	1.24446	1.37457	1.3845	1.27917	1.0733	0.789652	0.456649	0.105505	-0.232712	-0.529882	-0.76323	-0.91709	-0.983928	-0.964526	-0.867378	-0.707381	-0.503987	-0.279021	-0.05441	0.149959	0.318034	0.43888	0.507353	0.524118	0.495048	0.430108	0.341862	0.243791	0.148627	0.0668788	0.00571324	-0.0316821	-0.0462095	-0.042442	-0.0277413	-0.0110305	-0.00137816	-0.00657191	-0.0318595	-0.0790186	-0.145881	-0.226373	-0.311001	-0.387724	-0.444716	-0.469553	-0.451641	-0.387108	-0.274021
0	1.24446	1.37457	1.3845	1.27917	1.0733	0.789652	0.456649	0.105505	-0.232712	-0.529882	-0.76323	-0.91709	-0.983928	-0.964526	-0.867378	-0.707381	-0.503987	-0.279021	-0.05441	0.149959	0.318034	0.43888	0.507353	0.524118	0.495048	0.430108	0.341862	0.243791	0.148627	0.0668788	0.00571324	-0.0316821	-0.0462095	-0.042442	-0.0277413	-0.0110305	-0.0013782	-0.00657205	-0.03186	-0.0790196	-0.145882	-0.226372	-0.311008	-0.387754	-0.444691	-0.469569	-0.451708	-0.386995	-0.274112
0	1.24446	1.37457	1.3845	1.27917	1.0733	0.789652	0.456649	0.105505	-0.232712	-0.529882	-0.76323	-0.91709	-0.983928	-0.964526	-0.867378	-0.707381	-0.503987	-0.279021	-0.05441	0.149959	0.318034	0.43888	0.507353	0.524118	0.495048	0.430108	0.341862	0.243791	0.148627	0.0668788	0.00571324	-0.0316821	-0.0462095	-0.042442	-0.0277413	-0.0110305	-0.00137822	-0.00657218	-0.0318604	-0.0790206	-0.145883	-0.226371	-0.311013	-0.387783	-0.444672	-0.469571	-0.451784	-0.38689	-0.274175
0	1.24446	1.37457	1.3845	1.27917	1.0733	0.789652	0.456649	0.105505	-0.232712	-0.529882	-0.76323	-0.91709	-0.983928	-0.964526	-0.867378	-0.707381	-0.503987	-0.279021	-0.05441	0.149959	0.318034	0.43888	0.507353	0.524118	0.495048	0.430108	0.341862	0.243791	0.148627	0.0668788	0.00571324	-0.0316821	-0.0462095	-0.042442	-0.0277413	-0.0110305	-0.00137825	-0.00657229	-0.0318608	-0.0790214	-0.145883	-0.22637	-0.311017	-0.387828	-0.444634	-0.469593	-0.451826	-0.386844	-0.274149
0	1.24446	1.37457	1.3845	1.27917	1.0733	0.789652	0.456649	0.105505	-0.232712	-0.529882	-0.76323	-0.91709	-0.983928	-0.964526	-0.867378	-0.707381	-0.503987	-0.279021	-0.05441	0.149959	0.318034	0.43888	0.507353	0.524118	0.495048	0.430108	0.341862	0.243791	0.148627	0.0668788	0.00571324	-0.0316821	-0.0462095	-0.042442	-0.0277413	-0.0110305	-0.00137827	-0.00657239	-0.0318611	-0.0790222	-0.145884	-0.22637	-0.31102	-0.387855	-0.444626	-0.469578	-0.451902	-0.386777	-0.27414
0	1.24446	1.37457	1.3845	1.27917	1.0733	0.789652	0.456649	0.105505	-0.232712	-0.529882	-0.76323	-0.91709	-0.983928	-0.964526	-0.867378	-0.707381	-0.503987	-0.279021	-0.05441	0.149959	0.318034	0.43888	0.507353	0.524118	0.495048	0.430108	0.341862	0.243791	0.148627	0.0668788	0.00571324	-0.0316821	-0.0462095	-0.042442	-0.0277413	-0.0110305	-0.00137829	-0.00657247	-0.0318614	-0.0790229	-0.145885	-0.226369	-0.311022	-0.387891	-0.44461	-0.469568	-0.451965	-0.386732	-0.274103
0	1.24446	1.37457	1.3845	1.27917	1.0733	0.789652	0.456649	0.105505	-0.232712	-0.529882	-0.76323	-0.91709	-0.983928	-0.964526	-0.867378	-0.707381	-0.503987	-0.279021	-0.05441	0.149959	0.318034	0.43888	0.507353	0.524118	0.495048	0.430108	0.341862	0.243791	0.148627	0.0668788	0.00571324	-0.0316821	-0.0462095	-0.042442	-0.0277413	-0.0110305	-0.00137831	-0.00657255	-0.0318617	-0.0790236	-0.145886	-0.226369	-0.311024	-0.387925	-0.4446	-0.469553	-0.452023	-0.386698	-0.274054
0	1.24446	1.37457	1.3845	1.27917	1.0733	0.789652	0.456649	0.105505	-0.232712	-0.529882	-0.76323	-0.91709	-0.983928	-0.964526	-0.867378	-0.707381	-0.503987	-0.279021	-0.05441	0.149959	0.318034	0.43888	0.507353	0.524118	0.495048	0.430108	0.341862	0.243791	0.148627	0.0668788	0.00571324	-0.0316821	-0.0462095	-0.042442	-0.0277413	-0.0110305	-0.00137832	-0.00657261	-0.0318619	-0.0790242	-0.145887	-0.226369	-0.311025	-0.387953	-0.4446	-0.469528	-0.452084	-0.386668	-0.274004
0	1.24446	1.37457	1.3845	1.27917	1.0733	0.789652	0.456649	0.105505	-0.232712	-0.529882	-0.76323	-0.91709	-0.983928	-0.964526	-0.867378	-0.707381	-0.503987	-0.279021	-0.05441	0.149959	0.318034	0.43888	0.507353	0.524118	0.495048	0.430108	0.341862	0.243791	0.148627	0.0668788	0.00571324	-0.0316821	-0.0462095	-0.042442	-0.0277413	-0.0110305	-0.00137833	-0.00657267	-0.0318621	-0.0790248	-0.145888	-0.226369	-0.311025	-0.387977	-0.444597	-0.469509	-0.452127	-0.386665	-0.273924
0	1.24446	1.37457	1.3845	1.27917	1.0733	0.789652	0.456649	0.105505	-0.232712	-0.529882	-0.76323	-0.91709	-0.983928	-0.964526	-0.867378	-0.707381	-0.503987	-0.279021	-0.05441	0.149959	0.318034	0.43888	0.507353	0.524118	0.495048	0.430108	0.341862	0.243791	0.148627	0.0668788	0.00571324	-0.0316821	-0.0462095	-0.042442	-0.0277413	-0.0110305	-0.00137834	-0.00657272	-0.0318623	-0.0790253	-0.145889	-0.226369	-0.311025	-0.387998	-0.444611	-0.469472	-0.452183	-0.386653	-0.273862
0	1.24446	1.37457	1.3845	1.27917	1.0733	0.789652	0.456649	0.105505	-0.232712	-0.529882	-0.76323	-0.91709	-0.983928	-0.964526	-0.867378	-0.707381	-0.503987	-0.279021	-0.05441	0.149959	0.318034	0.43888	0.507353	0.524118	0.495048	0.430108	0.341862	0.243791	0.148627	0.0668788	0.00571324	-0.0316821	-0.0462095	-0.042442	-0.0277413	-0.0110305	-0.00137835	-0.00657277	-0.0318625	-0.0790258	-0.145889	-0.226369	-0.311026	-0.388014	-0.444619	-0.469446	-0.452217	-0.386668	-0.273775
0	1.24446	1.37457	1.3845	1.27917	1.0733	0.789652	0.456649	0.105505	-0.232712	-0.529882	-0.76323	-0.91709	-0.983928	-0.964526	-0.867378	-0.707381	-0.503987	-0.279021	-0.05441	0.149959	0.318034	0.43888	0.507353	0.524118	0.495048	0.430108	0.341862	0.243791	0.148627	0.0668788	0.00571324	-0.0316821	-0.0462095	-0.042442	-0.0277413	-0.0110305	-0.00137836	-0.0065728	-0.0318626	-0.0790262	-0.14589	-0.226369	-0.311026	-0.388028	-0.444641	-0.469408	-0.452257	-0.386681	-0.273699
0	1.24446	1.37457	1.3845	1.27917	1.0733	0.789652	0.456649	0.105505	-0.232712	-0.529882	-0.76323	-0.91709	-0.983928	-0.964526	-0.867378	-0.707381	-0.503987	-0.279021	-0.05441	0.149959	0.318034	0.43888	0.507353	0.524118	0.495048	0.430108	0.341862	0.243791	0.148627	0.0668788	0.00571324	-0.0316821	-0.0462095	-0.042442	-0.0277413	-0.0110305	-0.00137837	-0.00657284	-0.0318628	-0.0790265	-0.145891	-0.22637	-0.311025	-0.38804	-0.444654	-0.469386	-0.452272	-0.386722	-0.273598
0	1.24446	1.37457	1.3845	1.27917	1.0733	0.789652	0.456649	0.105505	-0.232712	-0.529882	-0.76323	-0.91709	-0.983928	-0.964526	-0.867378	-0.707381	-0.503987	-0.279021	-0.05441	0.149959	0.318034	0.43888	0.507353	0.524118	0.495048	0.430108	0.341862	0.243791	0.148627	0.0668788	0.00571324	-0.0316821	-0.0462095	-0.042442	-0.0277413	-0.0110305	-0.00137838	-0.00657287	-0.0318629	-0.0790269	-0.145891	-0.22637	-0.311025	-0.388049	-0.444678	-0.469356	-0.452289	-0.386761	-0.273505
0	1.24446	1.37457	1.3845	1.27917	1.0733	0.789652	0.456649	0.105505	-0.232712	-0.529882	-0.76323	-0.91709	-0.983928	-0.964526	-0.867378	-0.707381	-0.503987	-0.279021	-0.05441	0.149959	0.318034	0.43888	0.507353	0.524118	0.495048	0.430108	0.341862	0.243791	0.148627	0.0668788	0.00571324	-0.0316821	-0.0462095	-0.042442	-0.0277413	-0.0110305	-0.00137838	-0.0065729	-0.031863	-0.0790272	-0.145892	-0.22637	-0.311025	-0.388057	-0.444702	-0.469329	-0.452299	-0.386803	-0.273423
0	1.24446	1.37457	1.3845	1.27917	1.0733	0.789652	0.456649	0.105505	-0.232712	-0.529882	-0.76323	-0.91709	-0.983928	-0.964526	-0.867378	-0.707381	-0.503987	-0.279021	-0.05441	0.149959	0.318034	0.43888	0.507353	0.524118	0.495048	0.430108	0.341862	0.243791	0.148627	0.0668788	0.00571324	-0.0316821	-0.0462095	-0.042442	-0.0277413	-0.0110305	-0.00137839	-0.00657292	-0.0318631	-0.0790275	-0.145892	-0.226371	-0.311025	-0.388063	-0.444724	-0.46931	-0.452297	-0.386855	-0.273344
0	1.24446	1.37457	1.3845	1.27917	1.0733	0.789652	0.456649	0.105505	-0.232712	-0.529882	-0.76323	-0.91709	-0.983928	-0.964526	-0.867378	-0.707381	-0.503987	-0.279021	-0.05441	0.149959	0.318034	0.43888	0.507353	0.524118	0.495048	0.430108	0.341862	0.243791	0.148627	0.0668788	0.00571324	-0.0316821	-0.0462095	-0.042442	-0.0277413	-0.0110305	-0.00137839	-0.00657294	-0.0318632	-0.0790277	-0.145893	-0.226371	-0.311025	-0.388068	-0.444745	-0.469297	-0.452285	-0.386915	-0.273269
0	1.24446	1.37457	1.3845	1.27917	1.0733	0.789652	0.456649	0.105505	-0.232712	-0.529882	-0.76323	-0.91709	-0.983928	-0.964526	-0.867378	-0.707381	-0.503987	-0.279021	-0.05441	0.149959	0.318034	0.43888	0.507353	0.524118	0.495048	0.430108	0.341862	0.243791	0.148627	0.0668788	0.00571324	-0.0316821	-0.0462095	-0.042442	-0.0277413	-0.0110305	-0.00137839	-0.00657296	-0.0318632	-0.079028	-0.145893	-0.226372	-0.311025	-0.388072	-0.444764	-0.469291	-0.452265	-0.386978	-0.273203
0	1.24446	1.37457	1.3845	1.27917	1.0733	0.789652	0.456649	0.105505	-0.232712	-0.529882	-0.76323	-0.91709	-0.983928	-0.964526	-0.867378	-0.707381	-0.503987	-0.279021	-0.05441	0.149959	0.318034	0.43888	0.507353	0.524118	0.495048	0.430108	0.341862	0.243791	0.148627	0.0668788	0.00571324	-0.0316821	-0.0462095	-0.042442	-0.0277413	-0.0110305	-0.0013784	-0.00657297	-0.0318633	-0.0790282	-0.145894	-0.226372	-0.311024	-0.388076	-0.444781	-0.469289	-0.45224	-0.387043	-0.273146
0	1.24446	1.37457	1.3845	1.27917	1.0733	0.789652	0.456649	0.105505	-0.232712	-0.529882	-0.76323	-0.91709	-0.983928	-0.964526	-0.867378	-0.707381	-0.503987	-0.279021	-0.05441	0.149959	0.318034	0.43888	0.507353	0.524118	0.495048	0.430108	0.341862	0.243791	0.148627	0.0668788	0.00571324	-0.0316821	-0.0462095	-0.042442	-0.0277413	-0.0110305	-0.0013784	-0.00657299	-0.0318634	-0.0790283	-0.145894	-0.226373	-0.311024	-0.388078	-0.444795	-0.469291	-0.452214	-0.3871	-0.273112
0	1.24446	1.37457	1.3845	1.27917	1.0733	0.789652	0.456649	0.105505	-0.232712	-0.529882	-0.76323	-0.91709	-0.983928	-0.964526	-0.867378	-0.707381	-0.503987	-0.279021	-0.05441	0.149959	0.318034	0.43888	0.507353	0.524118	0.495048	0.430108	0.341862	0.243791	0.148627	0.0668788	0.00571324	-0.0316821	-0.0462095	-0.042442	-0.0277413	-0.0110305	-0.0013784	-0.006573	-0.0318634	-0.0790285	-0.145895	-0.226373	-0.311024	-0.38808	-0.444809	-0.469296	-0.452188	-0.387146	-0.273093
0	1.24446	1.37457	1.3845	1.27917	1.0733	0.789652	0.456649	0.105505	-0.232712	-0.529882	-0.76323	-0.91709	-0.983928	-0.964526	-0.867378	-0.707381	-0.503987	-0.279021	-0.05441	0.149959	0.318034	0.43888	0.507353	0.524118	0.495048	0.430108	0.341862	0.243791	0.148627	0.0668788	0.00571324	-0.0316821	-0.0462095	-0.042442	-0.0277413	-0.0110305	-0.0013784	-0.00657301	-0.0318634	-0.0790287	-0.145895	-0.226373	-0.311024	-0.388082	-0.44482	-0.469303	-0.452163	-0.387181	-0.273094
0	1.24446	1.37457	1.3845	1.27917	1.0733	0.789652	0.456649	0.105505	-0.232712	-0.529882	-0.76323	-0.91709	-0.983928	-0.964526	-0.867378	-0.707381	-0.503987	-0.279021	-0.05441	0.149959	0.318034	0.43888	0.507353	0.524118	0.495048	0.430108	0.341862	0.243791	0.148627	0.0668788	0.00571324	-0.0316821	-0.0462095	-0.042442	-0.0277413	-0.0110305	-0.00137841	-0.00657302	-0.0318635	-0.0790288	-0.145895	-0.226374	-0.311024	-0.388083	-0.44483	-0.469312	-0.452141	-0.387206	-0.273112
0	1.24446	1.37457	1.3845	1.27917	1.0733	0.789652	0.456649	0.105505	-0.232712	-0.529882	-0.76323	-0.91709	-0.983928	-0.964526	-0.867378	-0.707381	-0.503987	-0.279021	-0.05441	0.149959	0.318034	0.43888	0.507353	0.524118	0.495048	0.430108	0.341862	0.243791	0.148627	0.0668788	0.00571324	-0.0316821	-0.0462095	-0.042442	-0.0277413	-0.0110305	-0.00137841	-0.00657303	-0.0318635	-0.0790289	-0.145896	-0.226374	-0.311025	-0.388084	-0.444839	-0.469321	-0.452122	-0.387221	-0.273144
0	1.24446	1.37457	1.3845	1.27917	1.0733	0.789652	0.456649	0.105505	-0.232712	-0.529882	-0.76323	-0.91709	-0.983928	-0.964526	-0.867378	-0.707381	-0.503987	-0.279021	-0.05441	0.149959	0.318034	0.43888	0.507353	0.524118	0.495048	0.430108	0.341862	0.243791	0.148627	0.0668788	0.00571324	-0.0316821	-0.0462095	-0.042442	-0.0277413	-0.0110305	-0.00137841	-0.00657303	-0.0318635	-0.079029	-0.145896	-0.226375	-0.311025	-0.388085	-0.444847	-0.469331	-0.452106	-0.387228	-0.273184
0	1.24446	1.37457	1.3845	1.27917	1.0733	0.789652	0.456649	0.105505	-0.232712	-0.529882	-0.76323	-0.91709	-0.983928	-0.964526	-0.867378	-0.707381	-0.503987	-0.279021	-0.05441	0.149959	0.318034	0.43888	0.507353	0.524118	0.495048	0.430108	0.341862	0.243791	0.148627	0.0668788	0.00571324	-0.0316821	-0.0462095	-0.042442	-0.0277413	-0.0110305	-0.00137841	-0.00657304	-0.0318636	-0.0790291	-0.145896	-0.226375	-0.311025	-0.388086	-0.444853	-0.469341	-0.452092	-0.387228	-0.273228
0	1.24446	1.37457	1.3845	1.27917	1.0733	0.789652	0.456649	0.105505	-0.232712	-0.529882	-0.76323	-0.91709	-0.983928	-0.964526	-0.867378	-0.707381	-0.503987	-0.279021	-0.05441	0.149959	0.318034	0.43888	0.507353	0.524118	0.495048	0.430108	0.341862	0.243791	0.148627	0.0668788	0.00571324	-0.0316821	-0.0462095	-0.042442	-0.0277413	-0.0110305	-0.00137841	-0.00657304	-0.0318636	-0.0790292	-0.145896	-0.226375	-0.311025	-0.388086	-0.444859	-0.469351	-0.452082	-0.387224	-0.273275
0	1.24446	1.37457	1.3845	1.27917	1.0733	0.789652	0.456649	0.105505	-0.232712	-0.529882	-0.76323	-0.91709	-0.983928	-0.964526	-0.867378	-0.707381	-0.503987	-0.279021	-0.05441	0.149959	0.318034	0.43888	0.507353	0.524118	0.495048	0.430108	0.341862	0.243791	0.148627	0.0668788	0.00571324	-0.0316821	-0.0462095	-0.042442	-0.0277413	-0.0110305	-0.00137841	-0.00657305	-0.0318636	-0.0790293	-0.145897	-0.226376	-0.311025	-0.388086	-0.444864	-0.469361	-0.452074	-0.387215	-0.273326
0	1.24446	1.37457	1.3845	1.27917	1.0733	0.789652	0.456649	0.105505	-0.232712	-0.529882	-0.76323	-0.91709	-0.983928	-0.964526	-0.867378	-0.707381	-0.503987	-0.279021	-0.05441	0.149959	0.318034	0.43888	0.507353	0.524118	0.495048	0.430108	0.341862	0.243791	0.148627	0.0668788	0.00571324	-0.0316821	-0.0462095	-0.042442	-0.0277413	-0.0110305	-0.00137841	-0.00657305	-0.0318636	-0.0790293	-0.145897	-0.226376	-0.311025	-0.388087	-0.444868	-0.46937	-0.452069	-0.387205	-0.273374
0	1.24446	1.37457	1.3845	1.27917	1.0733	0.789652	0.456649	0.105505	-0.232712	-0.529882	-0.76323	-0.91709	-0.983928	-0.964526	-0.867378	-0.707381	-0.503987	-0.279021	-0.05441	0.149959	0.318034	0.43888	0.507353	0.524118	0.495048	0.430108	0.341862	0.243791	0.148627	0.0668788	0.00571324	-0.0316821	-0.0462095	-0.042442	-0.0277413	-0.0110305	-0.00137841	-0.00657306	-0.0318637	-0.0790294	-0.145897	-0.226376	-0.311025	-0.388087	-0.444871	-0.469379	-0.452065	-0.387192	-0.273415
0	1.24446	1.37457	1.3845	1.27917	1.0733	0.789652	0.456649	0.105505	-0.232712	-0.529882	-0.76323	-0.91709	-0.983928	-0.964526	-0.867378	-0.707381	-0.503987	-0.279021	-0.05441	0.149959	0.318034	0.43888	0.507353	0.524118	0.495048	0.430108	0.341862	0.243791	0.148627	0.0668788	0.00571324	-0.0316821	-0.0462095	-0.042442	-0.0277413	-0.0110305	-0.00137841	-0.00657306	-0.0318637	-0.0790294	-0.145897	-0.226376	-0.311026	-0.388087	-0.444874	-0.469387	-0.452064	-0.387179	-0.27345
0	1.24446	1.37457	1.3845	1.27917	1.0733	0.789652	0.456649	0.105505	-0.232712	-0.529882	-0.76323	-0.91709	-0.983928	-0.964526	-0.867378	-0.707381	-0.503987	-0.279021	-0.05441	0.149959	0.318034	0.43888	0.507353	0.524118	0.495048	0.430108	0.341862	0.243791	0.148627	0.0668788	0.00571324	-0.0316821	-0.0462095	-0.042442	-0.0277413	-0.0110305	-0.00137841	-0.00657306	-0.0318637	-0.0790295	-0.145897	-0.226377	-0.311026	-0.388087	-0.444876	-0.469394	-0.452064	-0.387166	-0.273479
0	1.24446	1.37457	1.3845	1.27917	1.0733	0.789652	0.456649	0.105505	-0.232712	-0.529882	-0.76323	-0.91709	-0.983928	-0.964526	-0.867378	-0.707381	-0.503987	-0.279021	-0.05441	0.149959	0.318034	0.43888	0.507353	0.524118	0.495048	0.430108	0.341862	0.243791	0.148627	0.0668788	0.00571324	-0.0316821	-0.0462095	-0.042442	-0.0277413	-0.0110305	-0.00137841	-0.00657306	-0.0318637	-0.0790295	-0.145897	-0.226377	-0.311026	-0.388087	-0.444878	-0.469401	-0.452065	-0.387153	-0.273501
0	1.24446	1.37457	1.3845	1.27917	1.0733	0.789652	0.456649	0.105505	-0.232712	-0.529882	-0.76323	-0.91709	-0.983928	-0.964526	-0.867378	-0.707381	-0.503987	-0.279021	-0.05441	0.149959	0.318034	0.43888	0.507353	0.524118	0.495048	0.430108	0.341862	0.243791	0.148627	0.0668788	0.00571324	-0.0316821	-0.0462095	-0.042442	-0.0277413	-0.0110305	-0.00137841	-0.00657307	-0.0318637	-0.0790296	-0.145897	-0.226377	-0.311026	-0.388087	-0.44488	-0.469407	-0.452068	-0.387141	-0.273517
0	1.24446	1.37457	1.3845	1.27917	1.0733	0.789652	0.456649	0.105505	-0.232712	-0.529882	-0.76323	-0.91709	-0.983928	-0.964526	-0.867378	-0.707381	-0.503987	-0.279021	-0.05441	0.149959	0.318034	0.43888	0.507353	0.524118	0.495048	0.430108	0.341862	0.243791	0.148627	0.0668788	0.00571324	-0.0316821	-0.0462095	-0.042442	-0.0277413	-0.0110305	-0.00137841	-0.00657307	-0.0318637	-0.0790296	-0.145898	-0.226377	-0.311026	-0.388087	-0.444881	-0.469413	-0.452071	-0.387131	-0.273529
0	1.24446	1.37457	1.3845	1.27917	1.0733	0.789652	0.456649	0.105505	-0.232712	-0.529882	-0.76323	-0.91709	-0.983928	-0.964526	-0.867378	-0.707381	-0.503987	-0.279021	-0.05441	0.149959	0.318034	0.43888	0.507353	0.524118	0.495048	0.430108	0.341862	0.243791	0.148627	0.0668788	0.00571324	-0.0316821	-0.0462095	-0.042442	-0.0277413	-0.0110305	-0.00137841	-0.00657307	-0.0318637	-0.0790296	-0.145898	-0.226378	-0.311027	-0.388087	-0.444882	-0.469418	-0.452074	-0.387121	-0.273536
0	1.24446	1.37457	1.3845	1.27917	1.0733	0.789652	0.456649	0.105505	-0.232712	-0.529882	-0.76323	-0.91709	-0.983928	-0.964526	-0.867378	-0.707381	-0.503987	-0.279021	-0.05441	0.149959	0.318034	0.43888	0.507353	0.524118	0.495048	0.430108	0.341862	0.243791	0.148627	0.0668788	0.00571324	-0.0316821	-0.0462095	-0.042442	-0.0277413	-0.0110305	-0.00137841	-0.00657307	-0.0318637	-0.0790297	-0.145898	-0.226378	-0.311027	-0.388087	-0.444883	-0.469422	-0.452078	-0.387113	-0.273539
0	1.24446	1.37457	1.3845	1.27917	1.0733	0.789652	0.456649	0.105505	-0.232712	-0.529882	-0.76323	-0.91709	-0.983928	-0.964526	-0.867378	-0.707381	-0.503987	-0.279021	-0.05441	0.149959	0.318034	0.43888	0.507353	0.524118	0.495048	0.430108	0.341862	0.243791	0.148627	0.0668788	0.00571324	-0.0316821	-0.0462095	-0.042442	-0.0277413	-0.0110305	-0.00137841	-0.00657307	-0.0318637	-0.0790297	-0.145898	-0.226378	-0.311027	-0.388087	-0.444884	-0.469426	-0.452082	-0.387105	-0.273539
0	1.24446	1.37457	1.3845	1.27917	1.0733	0.789652	0.456649	0.105505	-0.232712	-0.529882	-0.76323	-0.91709	-0.983928	-0.964526	-0.867378	-0.707381	-0.503987	-0.279021	-0.05441	0.149959	0.318034	0.43888	0.507353	0.524118	0.495048	0.430108	0.341862	0.243791	0.148627	0.0668788	0.00571324	-0.0316821	-0.0462095	-0.042442	-0.0277413	-0.0110305	-0.00137841	-0.00657307	-0.0318637	-0.0790297	-0.145898	-0.226378	-0.311027	-0.388088	-0.444884	-0.469429	-0.452087	-0.3871	-0.273537
0	1.24446	1.37457	1.3845	1.27917	1.0733	0.789652	0.456649	0.105505	-0.232712	-0.529882	-0.76323	-0.91709	-0.983928	-0.964526	-0.867378	-0.707381	-0.503987	-0.279021	-0.05441	0.149959	0.318034	0.43888	0.507353	0.524118	0.495048	0.430108	0.341862	0.243791	0.148627	0.0668788	0.00571324	-0.0316821	-0.0462095	-0.042442	-0.0277413	-0.0110305	-0.00137842	-0.00657307	-0.0318637	-0.0790297	-0.145898	-0.226378	-0.311027	-0.388088	-0.444885	-0.469432	-0.452091	-0.387095	-0.273534
0	1.24446	1.37457	1.3845	1.27917	1.0733	0.789652	0.456649	0.105505	-0.232712	-0.529882	-0.76323	-0.91709	-0.983928	-0.964526	-0.867378	-0.707381	-0.503987	-0.279021	-0.05441	0.149959	0.318034	0.43888	0.507353	0.524118	0.495048	0.430108	0.341862	0.243791	0.148627	0.0668788	0.00571324	-0.0316821	-0.0462095	-0.042442	-0.0277413	-0.0110305	-0.00137842	-0.00657307	-0.0318637	-0.0790297	-0.145898	-0.226378	-0.311028	-0.388088	-0.444885	-0.469435	-0.452095	-0.387092	-0.273529
0	1.24446	1.37457	1.3845	1.27917	1.0733	0.789652	0.456649	0.105505	-0.232712	-0.529882	-0.76323	-0.91709	-0.983928	-0.964526	-0.867378	-0.707381	-0.503987	-0.279021	-0.05441	0.149959	0.318034	0.43888	0.507353	0.524118	0.495048	0.430108	0.341862	0.243791	0.148627	0.0668788	0.00571324	-0.0316821	-0.0462095	-0.042442	-0.0277413	-0.0110305	-0.00137842	-0.00657308	-0.0318637	-0.0790298	-0.145898	-0.226378	-0.311028	-0.388088	-0.444885	-0.469437	-0.452099	-0.387089	-0.273523
0	1.24446	1.37457	1.3845	1.27917	1.0733	0.789652	0.456649	0.105505	-0.232712	-0.529882	-0.76323	-0.91709	-0.983928	-0.964526	-0.867378	-0.707381	-0.503987	-0.279021	-0.05441	0.149959	0.318034	0.43888	0.507353	0.524118	0.495048	0.430108	0.341862	0.243791	0.148627	0.0668788	0.00571324	-0.0316821	-0.0462095	-0.042442	-0.0277413	-0.0110305	-0.00137842	-0.00657308	-0.0318637	-0.0790298	-0.145898	-0.226379	-0.311028	-0.388088	-0.444886	-0.469439	-0.452103	-0.387087	-0.273517
0	1.24446	1.37457	1.3845	1.27917	1.0733	0.789652	0.456649	0.105505	-0.232712	-0.529882	-0.76323	-0.91709	-0.983928	-0.964526	-0.867378	-0.707381	-0.503987	-0.279021	-0.05441	0.149959	0.318034	0.43888	0.507353	0.524118	0.495048	0.430108	0.341862	0.243791	0.148627	0.0668788	0.00571324	-0.0316821	-0.0462095	-0.042442	-0.0277413	-0.0110305	-0.00137842	-0.00657308	-0.0318638	-0.0790298	-0.145898	-0.226379	-0.311028	-0.388088	-0.444886	-0.469441	-0.452107	-0.387086	-0.27351
0	1.24446	1.37457	1.3845	1.27917	1.0733	0.789652	0.456649	0.105505	-0.232712	-0.529882	-0.76323	-0.91709	-0.983928	-0.964526	-0.867378	-0.707381	-0.503987	-0.279021	-0.05441	0.149959	0.318034	0.43888	0.507353	0.524118	0.495048	0.430108	0.341862	0.243791	0.148627	0.0668788	0.00571324	-0.0316821	-0.0462095	-0.042442	-0.0277413	-0.0110305	-0.00137842	-0.00657308	-0.0318638	-0.0790298	-0.145898	-0.226379	-0.311028	-0.388088	-0.444886	-0.469442	-0.45211	-0.387086	-0.273504
0	1.24446	1.37457	1.3845	1.27917	1.0733	0.789652	0.456649	0.105505	-0.232712	-0.529882	-0.76323	-0.91709	-0.983928	-0.964526	-0.867378	-0.707381	-0.503987	-0.279021	-0.05441	0.149959	0.318034	0.43888	0.507353	0.524118	0.495048	0.430108	0.341862	0.243791	0.148627	0.0668788	0.00571324	-0.0316821	-0.0462095	-0.042442	-0.0277413	-0.0110305	-0.00137842	-0.00657308	-0.0318638	-0.0790298	-0.145898	-0.226379	-0.311028	-0.388088	-0.444886	-0.469443	-0.452113	-0.387086	-0.273498
0	1.24446	1.37457	1.3845	1.27917	1.0733	0.789652	0.456649	0.105505	-0.232712	-0.529882	-0.76323	-0.91709	-0.983928	-0.964526	-0.867378	-0.707381	-0.503987	-0.279021	-0.05441	0.149959	0.318034	0.43888	0.507353	0.524118	0.495048	0.430108	0.341862	0.243791	0.148627	0.0668788	0.00571324	-0.0316821	-0.0462095	-0.042442	-0.0277413	-0.0110305	-0.00137842	-0.00657308	-0.0318638	-0.0790298	-0.145898	-0.226379	-0.311028	-0.388088	-0.444886	-0.469444	-0.452116	-0.387087	-0.273492
0	1.24446	1.37457	1.3845	1.27917	1.0733	0.789652	0.456649	0.105505	-0.232712	-0.529882	-0.76323	-0.91709	-0.983928	-0.964526	-0.867378	-0.707381	-0.503987	-0.279021	-0.05441	0.149959	0.318034	0.43888	0.507353	0.524118	0.495048	0.430108	0.341862	0.243791	0.148627	0.0668788	0.00571324	-0.0316821	-0.0462095	-0.042442	-0.0277413	-0.0110305	-0.00137842	-0.00657308	-0.0318638	-0.0790298	-0.145898	-0.226379	-0.311029	-0.388088	-0.444886	-0.469445	-0.452119	-0.387088	-0.273487
0	1.24446	1.37457	1.3845	1.27917	1.0733	0.789652	0.456649	0.105505	-0.232712	-0.529882	-0.76323	-0.91709	-0.983928	-0.964526	-0.867378	-0.707381	-0.503987	-0.279021	-0.05441	0.149959	0.318034	0.43888	0.507353	0.524118	0.495048	0.430108	0.341862	0.243791	0.148627	0.0668788	0.00571324	-0.0316821	-0.0462095	-0.042442	-0.0277413	-0.0110305	-0.00137842	-0.00657308	-0.0318638	-0.0790298	-0.145898	-0.226379	-0.311029	-0.388089	-0.444887	-0.469446	-0.452121	-0.38709	-0.273482
0	1.24446	1.37457	1.3845	1.27917	1.0733	0.789652	0.456649	0.105505	-0.232712	-0.529882	-0.76323	-0.91709	-0.983928	-0.964526	-0.867378	-0.707381	-0.503987	-0.279021	-0.05441	0.149959	0.318034	0.43888	0.507353	0.524118	0.495048	0.430108	0.341862	0.243791	0.148627	0.0668788	0.00571324	-0.0316821	-0.0462095	-0.042442	-0.0277413	-0.0110305	-0.00137842	-0.00657308	-0.0318638	-0.0790298	-0.145898	-0.226379	-0.311029	-0.388089	-0.444887	-0.469447	-0.452123	-0.387091	-0.273478
0	1.24446	1.37457	1.3845	1.27917	1.0733	0.789652	0.456649	0.105505	-0.232712	-0.529882	-0.76323	-0.91709	-0.983928	-0.964526	-0.867378	-0.707381	-0.503987	-0.279021	-0.05441	0.149959	0.318034	0.43888	0.507353	0.524118	0.495048	0.430108	0.341862	0.243791	0.148627	0.0668788	0.00571324	-0.0316821	-0.0462095	-0.042442	-0.0277413	-0.0110305	-0.00137842	-0.00657308	-0.0318638	-0.0790298	-0.145898	-0.226379	-0.311029	-0.388089	-0.444887	-0.469447	-0.452125	-0.387093	-0.273474
0	1.24446	1.37457	1.3845	1.27917	1.0733	0.789652	0.456649	0.105505	-0.232712	-0.529882	-0.76323	-0.91709	-0.983928	-0.964526	-0.867378	-0.707381	-0.503987	-0.279021	-0.05441	0.149959	0.318034	0.43888	0.507353	0.524118	0.495048	0.430108	0.341862	0.243791	0.148627	0.0668788	0.00571324	-0.0316821	-0.0462095	-0.042442	-0.0277413	-0.0110305	-0.00137842	-0.00657308	-0.0318638	-0.0790298	-0.145898	-0.226379	-0.311029	-0.388089	-0.444887	-0.469448	-0.452127	-0.387095	-0.273471
0	1.24446	1.37457	1.3845	1.27917	1.0733	0.789652	0.456649	0.105505	-0.232712	-0.529882	-0.76323	-0.91709	-0.983928	-0.964526	-0.867378	-0.707381	-0.503987	-0.279021	-0.05441	0.149959	0.318034	0.43888	0.507353	0.524118	0.495048	0.430108	0.341862	0.243791	0.148627	0.0668788	0.00571324	-0.0316821	-0.0462095	-0.042442	-0.0277413	-0.0110305	-0.00137842	-0.00657308	-0.0318638	-0.0790298	-0.145898	-0.226379	-0.311029	-0.388089	-0.444887	-0.469448	-0.452129	-0.387096	-0.273469
[truncated: 2 more columns]
