# Supplementary material for: Event-triggered iterative learning control for output constrained multi-agent systems
Source: PLoS One. 2025 Mar 21;20(3):e0315209. doi: 10.1371/journal.pone.0315209 (PMC11927920; doi:10.1371/journal.pone.0315209)
Supplement: S1 Data — (ZIP) [file pone.0315209.s001.zip › S1 data/data - matlab/Figure 11 data/agent 5 501 iterations.xlsx]

## Sheet: Sheet1
agent 5 501 iterations
0	0	0	0	0	0	0	0	0	0	0	0	0	0	0	0	0	0	0	0	0	0	0	0	0	0	0	0	0	0	0	0	0	0	0	0	0	0	0	0	0	0	0	0	0	0	0	0	0	0
0	0.000742737	0.00216758	0.00424421	0.006912	0.0101406	0.0138695	0.0180682	0.0226762	0.0276632	0.0329684	0.0385617	0.0443823	0.0504	0.0565541	0.0628143	0.06912	0.0754408	0.0817162	0.0879158	0.0939789	0.0998754	0.105544	0.110956	0.116049	0.120793	0.125128	0.129024	0.132419	0.135284	0.137558	0.13921	0.14018	0.140438	0.139923	0.138604	0.136421	0.133344	0.129312	0.124295	0.118232	0.111092	0.102816	0.0933726	0.0827015	0.0707722	0.0575242	0.0429272	0.0269204	0.00947368
0	0.000742737	0.00216758	0.00424421	0.006912	0.0101406	0.0138695	0.0180682	0.0226762	0.0276632	0.0329684	0.0385617	0.0443823	0.0504	0.0565541	0.0628143	0.06912	0.0754408	0.0817162	0.0879158	0.0939789	0.0998754	0.105544	0.110956	0.116049	0.120793	0.125128	0.129024	0.132419	0.135284	0.137558	0.13921	0.14018	0.140438	0.139923	0.138604	0.136421	0.133344	0.129312	0.124295	0.118232	0.111092	0.102816	0.0933726	0.0827015	0.0707722	0.0575242	0.0429272	0.0269204	0.00947368
0	0.0013682	0.00411018	0.00804325	0.0131778	0.0193262	0.0265037	0.0345178	0.0433884	0.0529183	0.118552	0.0838391	0.150943	0.117437	0.185493	0.152674	0.221164	0.188515	0.256919	0.223922	0.291725	0.257863	0.324549	0.289307	0.354361	0.317227	0.380137	0.340598	0.400851	0.358395	0.415482	0.369598	0.423006	0.373183	0.422399	0.368122	0.412631	0.353383	0.392666	0.327926	0.36146	0.290704	0.317962	0.240661	0.261114	0.176738	0.189857	0.0978789	0.103141	0.00304624
0	0.00199366	0.00605279	0.0118423	0.0194435	0.0285118	0.0391379	0.0509675	0.0641009	0.0781739	0.0932964	0.167369	0.1265	0.218079	0.162463	0.270885	0.199866	0.324465	0.237388	0.377498	0.273714	0.428671	0.307529	0.476671	0.337526	0.520193	0.177171	0.543563	0.197886	0.561361	0.212516	0.572564	0.220041	0.576148	0.219433	0.571087	0.209665	0.556348	0.1897	0.530891	0.343295	0.491713	0.280205	0.436239	0.200128	0.363112	0.00348251	0.369197	-0.114631	0.220818
0	0.00252037	0.00778742	0.0152495	0.0251118	0.0368445	0.0684604	0.0720213	0.107561	0.114688	0.0986858	0.207064	0.086805	0.318078	0.0624646	0.370884	0.0998673	0.424463	0.13739	0.477497	0.173715	0.654452	0.0817478	0.843148	-0.0289511	1.04067	-0.158074	1.24618	-0.307384	1.45525	-0.475054	1.66318	-0.65896	1.86468	-0.856435	1.86634	-0.87666	1.85571	-0.677939	1.59958	-0.537968	1.37298	-0.43202	1.27537	-0.494888	1.15408	-0.561623	0.976422	-0.633945	0.77757
0	0.00294832	0.00931408	0.0182647	0.0301827	0.0555593	0.0629458	0.0981009	0.105241	0.149235	0.155073	0.150677	0.275328	0.129555	0.42922	0.14138	0.545614	0.149306	0.667183	0.151507	0.792074	0.126283	0.958113	0.0497764	1.16804	-0.0841866	1.45402	-0.308771	1.78575	-0.600139	2	-0.962909	2	-1.40057	2	-1.8859	2	-2	2	-2	2	-2	2	-2	2	-2	2	-2	2	-2
0	0.0032931	0.01065	0.0209328	0.0347058	0.0593162	0.0591889	0.118305	0.0850368	0.196211	0.144234	0.200332	0.265116	0.258554	0.30022	0.367309	0.365384	0.450309	0.417857	0.546185	0.454028	0.637562	0.50072	0.714814	0.545321	0.787262	0.598808	0.847994	0.608618	0.93769	0.584707	1.04409	0.549512	1.14156	0.490111	1.26554	0.336459	1.38426	0.108633	1.55099	-0.236416	1.77788	-0.657253	2	-1.11055	2	-1.58702	2	-2	2
0	0.00357031	0.0118125	0.0232982	0.0444073	0.0496148	0.0976252	0.0798686	0.174913	0.106335	0.271957	0.160204	0.346296	0.231278	0.426123	0.302685	0.504106	0.384878	0.574218	0.472948	0.637073	0.547238	0.716796	0.601718	0.798461	0.645781	0.890745	0.675394	0.945363	0.719462	0.98192	0.757499	1.02689	0.76316	1.06936	0.763832	1.05779	0.713364	1.02252	0.645698	0.945947	0.544846	0.890963	0.339177	0.904979	0.0329781	0.966463	-0.403352	1.05429	-0.923073
0	0.00379309	0.0128184	0.0253989	0.0464511	0.0552577	0.100577	0.0901733	0.177733	0.156414	0.221878	0.210283	0.296217	0.339557	0.317844	0.410964	0.448053	0.440931	0.584456	0.462711	0.728286	0.562903	0.701131	0.738062	0.662117	0.915888	0.725194	0.840945	0.779811	0.885014	0.816369	1.07833	0.706054	1.24182	0.590699	1.39805	0.530274	1.24088	0.594957	1.22281	0.460822	1.17124	0.33696	1.03393	0.243062	0.841556	0.133808	0.592019	-0.0368279	0.348842
0	0.00397209	0.0136846	0.0272658	0.0445842	0.0746709	0.0811643	0.146611	0.121296	0.238488	0.183078	0.333597	0.237289	0.439601	0.314137	0.540515	0.379554	0.667763	0.422292	0.815733	0.441879	0.953684	0.496328	1.04211	0.579988	1.08942	0.682122	1.03032	0.838934	1.10511	0.855586	1.03911	1.02747	1.00367	1.12409	0.921526	1.19572	0.802881	1.19952	0.677885	1.1733	0.502493	1.16455	0.238818	1.17441	-0.0694355	1.15097	-0.418234	1.04838	-0.754894
0	0.00411592	0.0144271	0.0289247	0.0467471	0.0777704	0.0861939	0.150369	0.130218	0.242248	0.179319	0.356201	0.214685	0.487544	0.323483	0.565132	0.354937	0.731398	0.358658	0.920042	0.449197	0.989375	0.587001	1.003	0.75358	0.980062	0.928612	0.994901	1.00225	1.03399	1.06312	1.04802	1.13442	1.01697	1.21241	0.964104	1.23819	0.90113	1.17352	0.848284	1.05937	0.764169	0.932527	0.627103	0.776872	0.490628	0.53799	0.359631	0.175743	0.271995
0	0.00423148	0.0150612	0.0322421	0.0513214	0.0731961	0.112362	0.1242	0.198157	0.186395	0.299192	0.251606	0.413722	0.306286	0.560549	0.358147	0.709463	0.405867	0.874544	0.428422	1.05124	0.424733	1.2637	0.383981	1.47979	0.33518	1.67194	0.347808	1.75161	0.387904	1.81309	0.407913	1.77453	0.376859	1.94034	0.360383	1.92032	0.344356	1.80658	0.333027	1.64882	0.281675	1.48085	0.174506	1.28228	0.0602714	1.01127	-0.0704452	0.647502	-0.206255
0	0.00432434	0.0156007	0.0317026	0.0549137	0.0743768	0.11745	0.127307	0.204505	0.180047	0.318926	0.263654	0.419276	0.347091	0.538164	0.443232	0.624378	0.571202	0.70921	0.695341	0.784325	0.817654	0.876632	0.925709	0.931469	0.883501	1.10572	0.914038	1.1704	0.969119	1.23187	0.989128	1.29164	1.19546	1.09606	1.42248	0.830442	1.64591	0.482755	1.85465	0.109642	2	-0.259845	1.9152	-0.484509	1.82706	-0.755517	1.69634	-1.11928	1.56053
0	0.00439895	0.0160583	0.0325659	0.0540504	0.0860442	0.105783	0.163136	0.168676	0.258685	0.250559	0.361901	0.337756	0.468534	0.438672	0.592009	0.528729	0.721056	0.623373	0.84076	0.712499	0.953791	0.807068	1.065	0.871465	1.22197	0.837942	1.48803	0.672327	1.78449	0.480738	2	0.286696	2	0.106803	2	-0.0698699	2	-0.243462	2	-0.356049	2	-0.388881	2	-0.425389	1.77684	-0.491226	1.37689	-0.587766	0.889338
0	0.00445889	0.0164454	0.0335849	0.055517	0.0880442	0.109248	0.16585	0.174415	0.262438	0.267867	0.35897	0.370272	0.456791	0.488053	0.568467	0.552272	0.728126	0.616303	0.884548	0.668712	0.997578	0.76328	1.10879	0.827677	1.26576	0.794155	1.53182	0.628539	1.82827	0.436951	2	0.242909	2	0.0630154	2	0.20467	2	0.372696	1.86507	0.615121	1.32733	0.938403	0.660846	1.25947	-0.0333248	1.52232	-0.7522	1.70202	-1.50331
0	0.00450706	0.016772	0.0345281	0.0571958	0.0863655	0.124994	0.150104	0.217473	0.228279	0.320355	0.321322	0.432375	0.394688	0.580006	0.506061	0.707629	0.602268	0.860312	0.67037	1.02786	0.71748	1.20519	0.755861	1.36478	0.808666	1.48323	0.873912	1.60079	0.821446	1.84007	0.632433	2	0.316103	2	-0.109291	2	-0.628467	2	-1.2398	2	-1.90075	2	-2	2	-2	2	-2	2	-2
0	0.00454576	0.017047	0.035362	0.0587522	0.0879599	0.127673	0.153174	0.220808	0.224944	0.333735	0.307942	0.460414	0.389273	0.600772	0.485295	0.728395	0.630809	0.85301	0.741168	0.976559	0.848791	1.07388	0.983471	1.14859	1.13286	1.17065	1.30151	1.17319	1.38529	1.25877	1.38807	1.40067	1.33419	1.55475	1.23372	1.64125	1.11647	1.64041	0.998583	1.55241	0.92939	1.40092	0.288632	1.47174	0.372854	0.82072	0.576194	-0.0650905	0.881568
0	0.00457686	0.017278	0.036091	0.0601485	0.0899795	0.125654	0.171182	0.202801	0.272061	0.286618	0.398729	0.379863	0.535507	0.466615	0.701479	0.549243	0.854772	0.651435	0.995104	0.750178	1.13458	0.838732	1.27927	0.898039	1.44073	0.923254	1.59705	0.961664	1.64514	1.07202	1.63151	1.21456	1.58888	1.33431	1.53603	1.3545	1.49447	1.26598	1.46658	1.08188	1.48023	0.742854	1.59666	0.108328	1.82869	-0.636388	2	-1.45268	2
0	0.00460184	0.0174717	0.0367256	0.0613934	0.0918988	0.127586	0.174159	0.205703	0.276539	0.290073	0.40384	0.397693	0.52789	0.507461	0.669223	0.626596	0.786983	0.773318	0.87322	0.93517	0.964191	1.08162	1.05076	1.12655	1.21222	1.15177	1.3705	1.29667	1.31797	1.50137	1.20217	1.64391	1.15953	1.76365	1.14187	1.74866	1.13329	1.62715	1.12689	1.42156	1.13627	1.08682	1.2527	0.452291	1.35262	-0.160313	1.56651	-0.976603	1.41808
0	0.00462192	0.0176338	0.0372767	0.0625014	0.093636	0.130018	0.171726	0.225121	0.257121	0.339685	0.361989	0.459674	0.465909	0.596229	0.594126	0.734605	0.699206	0.896013	0.794582	1.04786	0.892814	1.18739	0.995107	1.31536	1.0776	1.44893	1.1107	1.61256	1.06087	1.79376	1.01423	1.93761	0.990591	2	0.998672	1.95073	1.01985	1.80772	1.0201	1.6163	0.941532	1.41795	0.865565	1.09861	0.647639	0.920941	0.130593	0.973166	-0.715142
0	0.00463805	0.0177693	0.0377542	0.0634864	0.0951933	0.132326	0.173857	0.228188	0.260727	0.343073	0.358601	0.473414	0.463582	0.611348	0.579006	0.765626	0.668185	0.942654	0.747941	1.0945	0.846173	1.25185	0.989476	1.32099	1.07197	1.45456	1.10507	1.6182	1.05524	1.78915	1.13361	1.7921	1.25782	1.70086	1.41877	1.49831	1.57835	1.22691	1.69112	0.932872	1.75191	0.607572	1.73393	0.23281	1.56342	-0.0116492	1.14121	-0.119463	0.523377
0	0.00465101	0.0178824	0.0381671	0.064361	0.0965866	0.134413	0.176592	0.225453	0.28237	0.32143	0.409504	0.422511	0.557222	0.517709	0.72603	0.629619	0.87716	0.741963	1.04389	0.823935	1.22904	0.876689	1.42433	0.923542	1.60219	0.957396	1.759	0.976887	1.89507	0.939798	2	0.843061	2	0.683083	2	0.464969	2	0.241057	2	0.0533769	2	-0.119944	2	-0.282285	1.98739	-0.30782	1.35946	-0.250931	0.609696
0	0.00466142	0.0179766	0.0385235	0.0651367	0.097833	0.136283	0.179208	0.227551	0.286025	0.324234	0.413566	0.426635	0.559888	0.550623	0.697836	0.690246	0.822573	0.836398	0.954238	0.965101	1.08767	1.08459	1.21643	1.2119	1.29788	1.35548	1.33759	1.50433	1.33656	1.62104	1.35952	1.70664	1.38917	1.75048	1.42239	1.53237	1.56434	1.52845	1.31591	1.6306	0.924176	1.76977	0.379691	1.94048	-0.391766	2	-1.30488	2	-2
0	0.00466979	0.018055	0.0388305	0.0658236	0.0989482	0.137955	0.181591	0.230314	0.283262	0.336872	0.400928	0.471051	0.521841	0.608652	0.639807	0.771161	0.756288	0.927677	0.88183	1.06686	1.00786	1.19832	1.11859	1.34506	1.19627	1.48866	1.24689	1.61868	1.27808	1.69616	1.34546	1.73046	1.42535	1.7182	1.47096	1.71369	1.36033	1.7533	1.13572	1.7962	0.839615	1.79016	0.491896	1.70058	0.0579903	1.61139	-0.372049	1.34721	-0.703129
0	0.00467651	0.0181202	0.0390945	0.0664312	0.0999459	0.139449	0.183738	0.232981	0.285771	0.351234	0.392792	0.487745	0.505146	0.63618	0.621442	0.799671	0.727778	0.966826	0.842681	1.11937	0.955347	1.26693	1.04998	1.41368	1.12765	1.55727	1.17828	1.69309	1.26862	1.71057	1.39429	1.68769	1.52251	1.62992	1.60442	1.58023	1.49379	1.61984	1.26917	1.62259	1.10721	1.45526	0.942077	1.15988	0.739106	0.80678	0.587488	0.248306	0.539026
0	0.00468191	0.0181743	0.039321	0.0669676	0.100839	0.140784	0.185669	0.235429	0.288935	0.34807	0.404175	0.476362	0.528897	0.61243	0.684692	0.742075	0.839978	0.859109	1.01705	0.950131	1.20173	1.02588	1.38075	1.10115	1.5457	1.15001	1.70954	1.15601	1.87212	1.10979	2	1.04396	2	0.969379	2	0.924394	2	0.870223	2	0.735414	2	0.499624	1.94383	0.151207	1.78353	-0.23675	1.63849	-0.772833	1.51286
0	0.00468625	0.0182192	0.0395151	0.0674406	0.101637	0.141977	0.187401	0.237653	0.291927	0.350249	0.419205	0.467257	0.564255	0.593804	0.714551	0.726941	0.867003	0.853505	1.03165	0.967222	1.18872	1.08203	1.32311	1.21144	1.42828	1.33178	1.51218	1.43139	1.56925	1.50886	1.6133	1.59404	1.62111	1.67875	1.5802	1.63376	1.52692	1.70205	1.25059	1.75134	0.94743	1.73167	0.711784	1.53225	0.402482	1.14429	0.257449	0.608212	-0.0647707
0	0.00468974	0.0182564	0.0396811	0.067857	0.102352	0.143043	0.188956	0.23967	0.294627	0.353219	0.416235	0.477947	0.559245	0.598814	0.709541	0.731951	0.861993	0.880818	1.01104	1.01684	1.14521	1.15985	1.2528	1.31714	1.33377	1.46192	1.39725	1.58135	1.43892	1.67327	1.47055	1.76403	1.47525	1.83959	1.4113	1.94562	1.19814	2	0.982447	1.98628	0.789884	1.831	0.586246	1.59337	0.304169	1.35352	-0.0475573	1.07475	-0.486113
0	0.00469254	0.0182872	0.0398229	0.0682229	0.10299	0.143997	0.19035	0.241495	0.297046	0.356128	0.418663	0.484676	0.552516	0.631102	0.683782	0.791135	0.818874	0.941945	0.959862	1.08924	1.08574	1.24145	1.18972	1.39908	1.27777	1.53301	1.32616	1.66406	1.35621	1.75598	1.38784	1.84673	1.39254	1.9223	1.32859	2	1.11543	2	1.04755	1.85174	1.02594	1.52139	0.99652	1.10925	0.890715	0.683484	0.727337	0.20266	0.495663
0	0.00469479	0.0183127	0.0399437	0.068544	0.103561	0.144851	0.191599	0.243148	0.299211	0.35882	0.421774	0.489035	0.554627	0.636285	0.685918	0.795998	0.814011	0.955203	0.946604	1.11235	1.06263	1.27389	1.15727	1.43153	1.24532	1.56932	1.36726	1.62167	1.49129	1.62507	1.61919	1.60423	1.74117	1.54107	1.83131	1.45429	1.8593	1.25988	1.92919	0.921418	2	0.500026	2	0.0510688	1.96135	-0.367241	1.76409	-0.797265	1.45502
0	0.0046966	0.0183337	0.0400467	0.0688252	0.104071	0.145615	0.192717	0.244643	0.301153	0.361277	0.424738	0.49248	0.558713	0.632199	0.70138	0.780537	0.86066	0.914864	1.025	1.03396	1.18915	1.15162	1.34136	1.25445	1.49683	1.31595	1.65846	1.33579	1.80892	1.32344	1.94155	1.30752	2	1.27509	2	1.24306	2	1.13411	2	0.940026	1.91911	0.734467	1.70503	0.565923	1.4465	0.147613	1.24924	-0.0919592	0.562388
0	0.00469806	0.0183511	0.0401342	0.0690712	0.104526	0.146299	0.193718	0.245994	0.302896	0.363508	0.427438	0.495502	0.562889	0.634501	0.718722	0.769427	0.880405	0.895118	1.05249	1.03122	1.19794	1.16625	1.3314	1.29307	1.4587	1.39222	1.57458	1.46962	1.65744	1.47492	1.79007	1.459	1.85756	1.53845	1.78719	1.61978	1.62577	1.63733	1.44161	1.59559	1.19208	1.5572	0.811427	1.54423	0.24384	1.63477	-0.50468	1.74393	-1.32421
0	0.00469922	0.0183655	0.0402084	0.069286	0.104931	0.146911	0.194614	0.247214	0.304464	0.365526	0.429882	0.498236	0.566709	0.637803	0.71542	0.781397	0.868436	0.919741	1.02787	1.0748	1.15435	1.23095	1.27291	1.37418	1.38403	1.49297	1.4793	1.59396	1.53902	1.69564	1.53431	1.83464	1.46951	1.96319	1.35887	2	1.19134	2	1.02843	1.99959	0.827929	1.89013	0.544546	1.74495	0.154628	1.59733	-0.292615	1.33223	-0.67502
0	0.00470016	0.0183773	0.0402714	0.0694732	0.105293	0.14746	0.195416	0.248316	0.305876	0.367349	0.432096	0.500724	0.570117	0.641153	0.717942	0.789292	0.86607	0.949751	1.00859	1.1062	1.13912	1.25716	1.26207	1.39496	1.38135	1.50584	1.48677	1.59613	1.56118	1.67852	1.58534	1.7735	1.5782	1.8545	1.53	1.89581	1.36246	1.90466	1.2883	1.6683	1.2548	1.38068	1.16091	1.03149	0.993197	0.637946	0.808761	0.0945791	0.700654
0	0.00470092	0.0183871	0.0403248	0.0696362	0.105614	0.147952	0.196133	0.249309	0.307148	0.368993	0.434104	0.502987	0.573148	0.644361	0.721127	0.79464	0.868135	0.954853	1.00349	1.11849	1.12683	1.26945	1.24978	1.41393	1.38089	1.5063	1.50549	1.57742	1.60078	1.64661	1.64323	1.71498	1.66747	1.72401	1.69655	1.66566	1.7254	1.45266	1.78912	1.1471	1.80623	0.825252	1.72884	0.476457	1.54499	0.113016	1.30733	-0.350766	1.07439
0	0.00470152	0.0183951	0.0403699	0.0697779	0.1059	0.148393	0.196774	0.250204	0.308295	0.370473	0.435925	0.505043	0.575848	0.647371	0.724111	0.798944	0.871616	0.951372	1.0173	1.10468	1.17034	1.23281	1.32245	1.34126	1.47215	1.43128	1.59677	1.49545	1.69747	1.54992	1.75693	1.60974	1.78967	1.60979	1.82116	1.5528	1.83566	1.3749	1.83879	1.15734	1.796	0.835485	1.7186	0.486691	1.53476	0.12325	1.2971	-0.219169	0.81429
0	0.00470201	0.0184017	0.040408	0.0699008	0.106154	0.148789	0.197348	0.25101	0.309332	0.371805	0.437578	0.506912	0.578258	0.650166	0.72681	0.802692	0.875328	0.954025	1.03474	1.0925	1.19151	1.22727	1.33561	1.3469	1.47086	1.4525	1.57755	1.5269	1.66571	1.59434	1.71189	1.65478	1.74462	1.65484	1.77611	1.59784	1.77106	1.48399	1.69398	1.36046	1.48617	1.30701	1.09974	1.30079	0.546945	1.32469	-0.107782	1.28688	-0.780597
0	0.0047024	0.0184071	0.0404401	0.0700073	0.106379	0.149143	0.197861	0.251734	0.310267	0.373004	0.439077	0.50861	0.580412	0.652741	0.729258	0.806014	0.87892	0.957346	1.03142	1.10325	1.18076	1.23802	1.32486	1.37185	1.45045	1.48948	1.54558	1.60401	1.59323	1.7153	1.59727	1.81198	1.59055	1.85325	1.56703	1.85832	1.50097	1.78175	1.38274	1.69874	1.14272	1.65782	0.770787	1.60115	0.311569	1.56007	-0.229604	1.2796	-0.619503
0	0.00470272	0.0184116	0.0404673	0.0700994	0.106578	0.149461	0.198321	0.252386	0.311113	0.374083	0.440435	0.510154	0.582341	0.655102	0.731496	0.808955	0.882306	0.960454	1.03453	1.10948	1.18021	1.25999	1.30845	1.39856	1.43147	1.5192	1.52586	1.63181	1.58132	1.72919	1.60753	1.80172	1.62965	1.80215	1.64848	1.75889	1.63231	1.63217	1.56662	1.48979	1.35166	1.44887	0.97973	1.31737	0.696302	0.981672	0.480877	0.441217	0.348069
0	0.00470297	0.0184153	0.0404901	0.070179	0.106755	0.149746	0.198733	0.252971	0.311877	0.375054	0.441664	0.511559	0.584069	0.657257	0.733553	0.811554	0.885471	0.963262	1.03847	1.1132	1.18385	1.25635	1.31933	1.3938	1.43623	1.52048	1.52458	1.63684	1.59405	1.71628	1.64298	1.75467	1.6995	1.72819	1.74024	1.6645	1.73842	1.5309	1.67397	1.38956	1.51468	1.22465	1.31637	0.949595	1.1062	0.545783	0.940444	-0.0181751	0.789603
0	0.00470317	0.0184183	0.0405093	0.0702477	0.10691	0.150001	0.199101	0.253496	0.312568	0.375929	0.442776	0.512838	0.58562	0.659218	0.735452	0.813848	0.888408	0.965809	1.04217	1.11617	1.18833	1.2583	1.32719	1.38594	1.45478	1.50193	1.56948	1.59194	1.65472	1.65742	1.71888	1.68107	1.78511	1.64991	1.82217	1.59449	1.80842	1.46089	1.74398	1.31955	1.58468	1.15464	1.37507	0.916374	1.11892	0.574059	0.912168	0.0101016	0.761326
0	0.00470333	0.0184208	0.0405254	0.0703069	0.107048	0.150229	0.199431	0.253968	0.313192	0.376717	0.44378	0.514003	0.587012	0.660997	0.737209	0.815875	0.891113	0.968146	1.04547	1.11896	1.19242	1.26121	1.33238	1.38761	1.47012	1.49244	1.58524	1.58911	1.66389	1.65923	1.72234	1.67761	1.78736	1.64767	1.82442	1.61498	1.76797	1.55301	1.62029	1.49911	1.37536	1.41486	1.09458	1.22747	0.78538	0.944243	0.453532	0.605031	0.000875479
0	0.00470346	0.0184228	0.040539	0.0703578	0.107169	0.150434	0.199727	0.25439	0.313756	0.377427	0.444687	0.515063	0.588264	0.662608	0.738835	0.817672	0.893588	0.970314	1.04836	1.1217	1.19585	1.26447	1.336	1.39209	1.46564	1.50569	1.57199	1.60236	1.65555	1.67827	1.70331	1.72461	1.73879	1.73548	1.71834	1.74063	1.63318	1.70483	1.4663	1.65878	1.22747	1.55348	0.978592	1.32616	0.715193	0.994194	0.431424	0.602314	0.0384497
0	0.00470357	0.0184245	0.0405504	0.0704015	0.107276	0.150617	0.199993	0.254769	0.314265	0.378067	0.445505	0.516029	0.589391	0.664063	0.74034	0.81927	0.895835	0.972341	1.05086	1.12438	1.19871	1.26785	1.33869	1.39724	1.46516	1.52462	1.56274	1.63035	1.63376	1.70779	1.6862	1.74868	1.71473	1.76575	1.6951	1.76406	1.62134	1.71668	1.47593	1.64915	1.2715	1.47882	1.09363	1.17864	0.901953	0.779523	0.677306	0.332022	0.337893
0	0.00470365	0.0184258	0.0405599	0.0704391	0.107369	0.150781	0.200231	0.255108	0.314724	0.378645	0.446242	0.516908	0.590407	0.665374	0.741732	0.820698	0.897862	0.974247	1.05304	1.12696	1.20112	1.27116	1.34088	1.40218	1.46557	1.5242	1.56316	1.63391	1.6302	1.71449	1.67951	1.75537	1.71397	1.76651	1.69434	1.76138	1.63742	1.68603	1.52658	1.56218	1.38614	1.34507	1.25017	1.01233	1.07896	0.607586	0.842977	0.183191	0.470422
0	0.00470372	0.018427	0.0405679	0.0704713	0.107451	0.150927	0.200444	0.255412	0.315138	0.379167	0.446906	0.517708	0.591325	0.666555	0.743019	0.82198	0.899682	0.976042	1.05493	1.1294	1.20323	1.27425	1.34287	1.40652	1.46667	1.5283	1.56638	1.63068	1.65318	1.69152	1.7242	1.7161	1.77268	1.71073	1.77147	1.68124	1.72849	1.59148	1.63335	1.45138	1.50707	1.22563	1.36844	0.909883	1.18141	0.536634	0.913929	0.151792	0.465404
0	0.00470378	0.0184279	0.0405745	0.0704989	0.107523	0.151058	0.200636	0.255685	0.315512	0.379639	0.447505	0.518435	0.592156	0.667616	0.744205	0.823138	0.901307	0.977732	1.05659	1.13168	1.20513	1.27703	1.34482	1.41012	1.46844	1.53178	1.57015	1.63033	1.6601	1.69236	1.7278	1.71249	1.77699	1.71646	1.76574	1.68697	1.71969	1.61138	1.60927	1.48848	1.46997	1.28263	1.31144	0.966881	1.07608	0.684353	0.692362	0.417699	0.163842
0	0.00470382	0.0184286	0.0405801	0.0705224	0.107586	0.151174	0.200808	0.255929	0.315848	0.380065	0.448044	0.519095	0.592909	0.66857	0.745297	0.824189	0.902754	0.979318	1.05805	1.13376	1.20688	1.27946	1.34681	1.41301	1.47076	1.53408	1.57461	1.62979	1.66614	1.68633	1.73772	1.7197	1.76982	1.73278	1.748	1.72252	1.68243	1.65667	1.5635	1.53425	1.41315	1.33945	1.22481	1.10792	0.919137	0.860989	0.507166	0.60666	-0.0150024
0	0.00470386	0.0184292	0.0405848	0.0705426	0.107642	0.151278	0.200963	0.256147	0.316151	0.38045	0.448529	0.519695	0.593591	0.669425	0.746299	0.825146	0.904037	0.980801	1.05936	1.13565	1.20854	1.28156	1.34883	1.4153	1.47339	1.53551	1.57934	1.62904	1.66689	1.69112	1.73293	1.73221	1.75732	1.75191	1.73133	1.74217	1.66679	1.67231	1.55442	1.55066	1.40274	1.36097	1.20601	1.12784	0.907298	0.872829	0.514989	0.598836	0.0300809
0	0.00470388	0.0184297	0.0405887	0.0705598	0.10769	0.15137	0.201101	0.256343	0.316424	0.380799	0.448967	0.520238	0.594211	0.670193	0.747217	0.826022	0.905175	0.982182	1.06053	1.13733	1.21012	1.28335	1.35085	1.41714	1.47611	1.53648	1.58383	1.62861	1.67188	1.69261	1.73688	1.73404	1.75666	1.75624	1.73204	1.74146	1.66749	1.67266	1.56202	1.54107	1.41233	1.35374	1.21324	1.12061	0.924413	0.848271	0.558018	0.506865	0.152468
0	0.00470391	0.0184302	0.0405919	0.0705744	0.107732	0.151452	0.201226	0.256519	0.316669	0.381114	0.449361	0.52073	0.594775	0.670883	0.748055	0.826827	0.906181	0.98346	1.06161	1.13883	1.21164	1.28488	1.35281	1.41868	1.47872	1.53734	1.5877	1.62892	1.67602	1.69421	1.73528	1.74114	1.75264	1.76026	1.72802	1.74549	1.66988	1.66749	1.56718	1.53512	1.42587	1.3394	1.23316	1.09873	0.946292	0.811642	0.606561	0.448481	0.222693
0	0.00470393	0.0184305	0.0405947	0.0705869	0.107768	0.151525	0.201338	0.256676	0.316889	0.381399	0.449716	0.521175	0.595288	0.671503	0.748819	0.827569	0.907073	0.984636	1.0626	1.14014	1.21309	1.28619	1.35468	1.42003	1.4811	1.53829	1.59078	1.63008	1.67852	1.69721	1.73476	1.74605	1.7509	1.76499	1.72821	1.74471	1.6829	1.65386	1.5876	1.51484	1.45227	1.31536	1.26168	1.06937	0.982924	0.775148	0.643054	0.411055	0.260119
0	0.00470394	0.0184308	0.0405969	0.0705975	0.1078	0.15159	0.201438	0.256817	0.317087	0.381657	0.450036	0.521577	0.595755	0.672059	0.749514	0.828253	0.907863	0.985712	1.06353	1.14128	1.21447	1.28734	1.3564	1.42129	1.48316	1.5394	1.59309	1.63196	1.67966	1.70611	1.72858	1.75587	1.74489	1.77338	1.72537	1.7471	1.68445	1.65379	1.59365	1.51205	1.45912	1.30851	1.26997	1.06361	0.992609	0.765463	0.657255	0.396854	0.275504
0	0.00470395	0.018431	0.0405988	0.0706066	0.107827	0.151648	0.201528	0.256944	0.317265	0.381889	0.450325	0.521941	0.596179	0.672561	0.750144	0.828885	0.908565	0.986691	1.06439	1.14228	1.21577	1.28836	1.35795	1.42249	1.48491	1.54069	1.59474	1.63433	1.67993	1.70925	1.72826	1.7583	1.74652	1.77339	1.73682	1.73481	1.69674	1.643	1.60729	1.4984	1.47279	1.30092	1.27043	1.07019	0.98436	0.779458	0.642215	0.416672	0.251191
0	0.00470396	0.0184312	0.0406004	0.0706142	0.107851	0.151699	0.201609	0.257057	0.317424	0.3821	0.450586	0.522269	0.596566	0.673012	0.750714	0.829469	0.90919	0.987578	1.0652	1.14315	1.21698	1.28929	1.35933	1.42368	1.48635	1.54211	1.59591	1.63689	1.67983	1.70935	1.73192	1.75637	1.7582	1.76206	1.75234	1.7204	1.71485	1.62489	1.62733	1.48206	1.48807	1.29276	1.27432	1.07423	0.975279	0.795772	0.621773	0.444058	0.213834
0	0.00470397	0.0184313	0.0406017	0.0706207	0.107872	0.151744	0.201681	0.257159	0.317567	0.38229	0.450822	0.522565	0.596918	0.67342	0.751229	0.830009	0.90975	0.988376	1.06597	1.14391	1.21809	1.29016	1.36053	1.42486	1.48752	1.54359	1.59675	1.63939	1.67974	1.71235	1.73273	1.75556	1.76195	1.75865	1.75755	1.71858	1.71848	1.62441	1.62763	1.48754	1.474	1.31512	1.24709	1.10837	0.940638	0.835496	0.582049	0.487703	0.170189
0	0.00470397	0.0184315	0.0406027	0.0706262	0.10789	0.151783	0.201746	0.257251	0.317695	0.382462	0.451035	0.522832	0.597237	0.673788	0.751694	0.830507	0.910252	0.989092	1.06668	1.14458	1.21911	1.29098	1.36157	1.42602	1.4885	1.54504	1.59744	1.64166	1.6799	1.71509	1.73324	1.75708	1.76279	1.75991	1.75629	1.71983	1.71472	1.63413	1.61138	1.5121	1.44614	1.35865	1.20287	1.15889	0.890117	0.888593	0.531149	0.538345	0.122076
0	0.00470398	0.0184316	0.0406036	0.0706309	0.107906	0.151818	0.201805	0.257333	0.31781	0.382617	0.451227	0.523073	0.597528	0.674121	0.752112	0.830967	0.910706	0.989732	1.06736	1.14518	1.22003	1.29176	1.36245	1.42714	1.48932	1.54642	1.59807	1.64358	1.68042	1.71701	1.73445	1.75803	1.76184	1.76348	1.75371	1.72609	1.70751	1.64736	1.59735	1.53359	1.4256	1.37918	1.1884	1.1744	0.879401	0.895783	0.53221	0.515723	0.153849
0	0.00470398	0.0184316	0.0406044	0.0706349	0.107919	0.151849	0.201857	0.257407	0.317913	0.382756	0.451401	0.52329	0.597792	0.674422	0.752489	0.83139	0.911117	0.990302	1.06799	1.14571	1.22085	1.2925	1.3632	1.42822	1.49004	1.54767	1.59873	1.64514	1.68129	1.71815	1.73636	1.75805	1.76406	1.7637	1.75468	1.72859	1.70517	1.65423	1.59183	1.54279	1.41641	1.38778	1.17981	1.16714	0.913314	0.837398	0.606603	0.430138	0.26752
0	0.00470399	0.0184317	0.040605	0.0706382	0.107931	0.151877	0.201903	0.257473	0.318006	0.382882	0.451559	0.523485	0.598031	0.674696	0.752827	0.831778	0.911491	0.990807	1.06858	1.14619	1.22158	1.29322	1.36385	1.42922	1.4907	1.54876	1.59944	1.64633	1.68243	1.71871	1.73865	1.75753	1.76899	1.76064	1.75932	1.72643	1.70784	1.65404	1.59202	1.54297	1.42032	1.37501	1.20085	1.13809	0.951327	0.795567	0.668789	0.369817	0.32784
0	0.00470399	0.0184318	0.0406055	0.070641	0.107941	0.1519	0.201945	0.257532	0.318089	0.382996	0.451702	0.523662	0.598248	0.674945	0.753132	0.832134	0.911833	0.991256	1.06913	1.14663	1.22222	1.29391	1.3644	1.43015	1.49133	1.54968	1.60022	1.64722	1.68375	1.71893	1.74099	1.75696	1.76956	1.76423	1.75717	1.73067	1.70359	1.65971	1.58855	1.5454	1.4234	1.36881	1.21665	1.11876	0.970657	0.778846	0.685511	0.353096	0.338944
0	0.00470399	0.0184318	0.040606	0.0706434	0.107949	0.151921	0.201982	0.257586	0.318163	0.383098	0.451831	0.523821	0.598445	0.67517	0.753406	0.832459	0.912147	0.991653	1.06964	1.14703	1.22278	1.29457	1.36489	1.43099	1.49194	1.55045	1.60104	1.64787	1.68512	1.719	1.74312	1.75669	1.77112	1.76444	1.75768	1.73259	1.70254	1.66223	1.58821	1.54466	1.42903	1.36101	1.23083	1.10402	0.988553	0.76095	0.698439	0.351237	0.309572
0	0.00470399	0.0184318	0.0406063	0.0706454	0.107956	0.15194	0.202015	0.257634	0.31823	0.38319	0.451947	0.523964	0.598623	0.675376	0.753653	0.832756	0.912435	0.992005	1.0701	1.14741	1.22327	1.29519	1.36533	1.43173	1.49255	1.55107	1.60189	1.64837	1.68644	1.71909	1.74488	1.75687	1.77212	1.76517	1.75801	1.73403	1.7011	1.66425	1.5889	1.54119	1.43694	1.35214	1.24365	1.0912	1.00158	0.753095	0.689292	0.374005	0.274804
0	0.00470399	0.0184319	0.0406066	0.0706471	0.107963	0.151956	0.202045	0.257678	0.318289	0.383272	0.452053	0.524094	0.598784	0.675563	0.753874	0.833026	0.912701	0.992318	1.07053	1.14777	1.22369	1.29577	1.36573	1.43238	1.49316	1.55158	1.60272	1.64877	1.68765	1.71928	1.74619	1.75754	1.7724	1.7665	1.75764	1.73585	1.7002	1.66534	1.59056	1.53873	1.44297	1.34611	1.25148	1.08508	1.00517	0.757437	0.676858	0.400343	0.241742
0	0.004704	0.0184319	0.0406068	0.0706485	0.107968	0.15197	0.202071	0.257717	0.318343	0.383347	0.452149	0.524211	0.59893	0.675732	0.754074	0.833271	0.912946	0.992595	1.07092	1.1481	1.22406	1.29631	1.3661	1.43294	1.49376	1.55199	1.60352	1.64914	1.68868	1.71963	1.74708	1.7586	1.77213	1.76819	1.75689	1.73784	1.69935	1.66608	1.59248	1.53681	1.44725	1.34223	1.25518	1.08506	1.00067	0.771067	0.657031	0.430601	0.209778
0	0.004704	0.0184319	0.040607	0.0706497	0.107973	0.151983	0.202095	0.257752	0.318391	0.383413	0.452235	0.524316	0.599061	0.675887	0.754255	0.833494	0.913172	0.992842	1.07127	1.14841	1.22438	1.29681	1.36645	1.43342	1.49435	1.55234	1.60425	1.6495	1.68953	1.72014	1.74761	1.75992	1.77155	1.76991	1.75614	1.73952	1.69894	1.6662	1.59475	1.53412	1.45139	1.33943	1.25662	1.08825	0.988034	0.792171	0.632751	0.461292	0.179086
0	0.004704	0.0184319	0.0406072	0.0706508	0.107977	0.151993	0.202116	0.257783	0.318434	0.383473	0.452313	0.524412	0.59918	0.676027	0.754418	0.833695	0.913381	0.993063	1.07158	1.14871	1.22466	1.29726	1.36679	1.43382	1.49492	1.55264	1.60491	1.64989	1.6902	1.72077	1.74788	1.76135	1.77092	1.77054	1.75661	1.73969	1.70018	1.66456	1.5985	1.53025	1.45604	1.3367	1.25741	1.09209	0.981744	0.804833	0.620614	0.475225	0.168298
0	0.004704	0.0184319	0.0406074	0.0706516	0.10798	0.152003	0.202134	0.257811	0.318473	0.383527	0.452384	0.524498	0.599287	0.676155	0.754565	0.833877	0.913573	0.993261	1.07187	1.14899	1.22491	1.29767	1.36712	1.43416	1.49546	1.55291	1.60547	1.65031	1.6907	1.72149	1.74797	1.76274	1.77041	1.77193	1.75643	1.74023	1.70111	1.66321	1.6016	1.52744	1.459	1.3361	1.25585	1.09779	0.976053	0.813654	0.611793	0.481159	0.170165
0	0.004704	0.018432	0.0406075	0.0706523	0.107983	0.152011	0.202151	0.257837	0.318508	0.383575	0.452448	0.524576	0.599383	0.676271	0.754698	0.834041	0.913751	0.99344	1.07212	1.14925	1.22513	1.29803	1.36744	1.43445	1.49597	1.55317	1.60595	1.65076	1.69107	1.72225	1.74799	1.76398	1.77015	1.77298	1.75652	1.74048	1.70215	1.66201	1.60397	1.52595	1.45994	1.33795	1.25173	1.10546	0.966893	0.823999	0.603822	0.484117	0.176646
0	0.004704	0.018432	0.0406076	0.0706529	0.107986	0.152018	0.202165	0.257859	0.318539	0.383619	0.452505	0.524647	0.59947	0.676376	0.754819	0.834189	0.913914	0.993602	1.07235	1.1495	1.22533	1.29836	1.36775	1.43469	1.49643	1.55343	1.60634	1.65123	1.69134	1.72299	1.74801	1.76501	1.77018	1.77352	1.75714	1.74011	1.70366	1.66054	1.60615	1.52509	1.45978	1.34098	1.24665	1.1132	0.958531	0.83219	0.599349	0.482671	0.187247
0	0.004704	0.018432	0.0406076	0.0706534	0.107988	0.152024	0.202178	0.25788	0.318568	0.383657	0.452557	0.524711	0.599549	0.676472	0.754928	0.834323	0.914064	0.993749	1.07255	1.14973	1.22551	1.29864	1.36805	1.4349	1.49685	1.5537	1.60665	1.6517	1.69155	1.72368	1.74807	1.76579	1.77049	1.77362	1.7582	1.73926	1.70548	1.65895	1.60807	1.52471	1.459	1.34435	1.24188	1.11946	0.953049	0.835912	0.60056	0.468941	0.209149
0	0.004704	0.018432	0.0406077	0.0706538	0.10799	0.15203	0.20219	0.257898	0.318593	0.383692	0.452604	0.524769	0.59962	0.676558	0.755028	0.834443	0.914201	0.993883	1.07273	1.14994	1.22567	1.29889	1.36834	1.43509	1.49722	1.55397	1.60689	1.65217	1.69172	1.72429	1.74822	1.76634	1.77103	1.7734	1.75947	1.73826	1.70723	1.65765	1.60938	1.52509	1.45749	1.34798	1.23762	1.12402	0.950549	0.835394	0.606692	0.458754	0.225899
0	0.004704	0.018432	0.0406078	0.0706542	0.107991	0.152035	0.2022	0.257915	0.318616	0.383724	0.452647	0.524821	0.599684	0.676637	0.755118	0.834551	0.914327	0.994005	1.07289	1.15014	1.22582	1.29911	1.36861	1.43525	1.49755	1.55424	1.60708	1.65262	1.69188	1.7248	1.74845	1.76668	1.7727	1.77204	1.76172	1.73641	1.70954	1.65604	1.61069	1.52551	1.45606	1.35102	1.23468	1.1263	0.951168	0.831185	0.616332	0.449115	0.238778
0	0.004704	0.018432	0.0406078	0.0706545	0.107993	0.152039	0.202209	0.257929	0.318636	0.383752	0.452685	0.524869	0.599742	0.676708	0.7552	0.834649	0.914442	0.994118	1.07303	1.15032	1.22597	1.29929	1.36886	1.4354	1.49783	1.55452	1.60723	1.65304	1.69204	1.72521	1.74876	1.76686	1.77322	1.77186	1.7626	1.7361	1.71006	1.65643	1.60981	1.52807	1.45272	1.3554	1.23107	1.12854	0.952204	0.826638	0.625374	0.437573	0.251017
0	0.004704	0.018432	0.0406078	0.0706547	0.107994	0.152042	0.202217	0.257943	0.318655	0.383777	0.452719	0.524912	0.599794	0.676772	0.755275	0.834737	0.914547	0.994221	1.07315	1.15049	1.2261	1.29946	1.3691	1.43555	1.49807	1.5548	1.60735	1.65341	1.69222	1.72553	1.74912	1.76692	1.77316	1.77248	1.76234	1.73722	1.70878	1.65886	1.60669	1.53281	1.44742	1.36127	1.2264	1.13149	0.952432	0.823547	0.631492	0.430425	0.256908
0	0.004704	0.018432	0.0406079	0.070655	0.107995	0.152045	0.202224	0.257954	0.318671	0.3838	0.45275	0.524951	0.599841	0.676831	0.755343	0.834816	0.914642	0.994316	1.07326	1.15064	1.22623	1.2996	1.36932	1.43569	1.49827	1.55507	1.60746	1.65374	1.69242	1.72576	1.74953	1.76692	1.77378	1.77244	1.76259	1.73786	1.70789	1.66083	1.60416	1.53656	1.44362	1.36497	1.22445	1.13138	0.955567	0.818246	0.638441	0.424207	0.260012
0	0.004704	0.018432	0.0406079	0.0706551	0.107996	0.152048	0.20223	0.257965	0.318686	0.38382	0.452778	0.524986	0.599884	0.676883	0.755404	0.834888	0.914729	0.994404	1.07336	1.15078	1.22634	1.29972	1.36952	1.43582	1.49844	1.55533	1.60755	1.65402	1.69265	1.72592	1.74995	1.7669	1.77444	1.77227	1.76302	1.73816	1.70755	1.66188	1.60303	1.53818	1.44278	1.36479	1.22711	1.12621	0.96373	0.808393	0.64901	0.415461	0.26475
0	0.004704	0.018432	0.0406079	0.0706553	0.107996	0.15205	0.202235	0.257974	0.3187	0.383838	0.452803	0.525018	0.599922	0.676931	0.75546	0.834953	0.914807	0.994484	1.07345	1.15091	1.22646	1.29982	1.36971	1.43595	1.49858	1.55557	1.60765	1.65425	1.69289	1.72603	1.75036	1.76688	1.77499	1.7722	1.7633	1.73851	1.7073	1.66254	1.60269	1.53844	1.44386	1.36213	1.23253	1.11828	0.974165	0.797082	0.659978	0.407263	0.268469
0	0.004704	0.018432	0.0406079	0.0706554	0.107997	0.152052	0.20224	0.257983	0.318712	0.383854	0.452826	0.525047	0.599957	0.676974	0.755511	0.835011	0.914878	0.994559	1.07353	1.15102	1.22656	1.29992	1.36987	1.43608	1.49869	1.5558	1.60774	1.65443	1.69314	1.7261	1.75074	1.7669	1.7754	1.77231	1.76335	1.73904	1.70692	1.66317	1.60254	1.53824	1.44553	1.35891	1.23811	1.111	0.982709	0.789175	0.665932	0.405415	0.265119
0	0.004704	0.018432	0.0406079	0.0706555	0.107997	0.152054	0.202244	0.25799	0.318723	0.383869	0.452846	0.525074	0.599989	0.677012	0.755558	0.835064	0.914942	0.994627	1.0736	1.15112	1.22667	1.3	1.37002	1.43621	1.49878	1.55601	1.60784	1.65458	1.6934	1.72615	1.75108	1.76696	1.77569	1.77255	1.76321	1.7397	1.70645	1.66378	1.60246	1.53794	1.44713	1.35618	1.24237	1.10625	0.987126	0.787134	0.664348	0.412355	0.252416
0	0.004704	0.018432	0.0406079	0.0706556	0.107998	0.152055	0.202248	0.257997	0.318732	0.383882	0.452864	0.525097	0.600017	0.677047	0.7556	0.835113	0.915	0.99469	1.07366	1.15121	1.22676	1.30007	1.37015	1.43633	1.49887	1.5562	1.60795	1.65468	1.69365	1.72619	1.75137	1.76708	1.77586	1.77289	1.76297	1.74038	1.70602	1.66427	1.60253	1.53753	1.4486	1.35407	1.24515	1.10411	0.987634	0.790216	0.656735	0.425607	0.233911
0	0.004704	0.018432	0.040608	0.0706556	0.107998	0.152056	0.202251	0.258003	0.318741	0.383894	0.45288	0.525119	0.600043	0.677079	0.755638	0.835156	0.915052	0.994748	1.07372	1.15129	1.22685	1.30014	1.37026	1.43645	1.49894	1.55637	1.60806	1.65476	1.69389	1.72624	1.7516	1.76724	1.77594	1.77328	1.7627	1.74099	1.70573	1.66451	1.60286	1.5369	1.45002	1.35242	1.24682	1.1038	0.985628	0.796126	0.646533	0.440387	0.215804
0	0.004704	0.018432	0.040608	0.0706557	0.107998	0.152058	0.202253	0.258008	0.318749	0.383905	0.452895	0.525138	0.600067	0.677107	0.755673	0.835196	0.9151	0.994801	1.07377	1.15136	1.22693	1.3002	1.37036	1.43657	1.499	1.55651	1.60818	1.65482	1.69412	1.72629	1.75177	1.76743	1.77596	1.77369	1.76245	1.74146	1.70563	1.66448	1.60345	1.53608	1.45143	1.35112	1.24771	1.10462	0.982428	0.802756	0.636773	0.452705	0.202968
0	0.004704	0.018432	0.040608	0.0706558	0.107999	0.152059	0.202256	0.258013	0.318756	0.383914	0.452908	0.525155	0.600088	0.677133	0.755704	0.835232	0.915142	0.994849	1.07382	1.15142	1.22701	1.30026	1.37044	1.43668	1.49905	1.55663	1.6083	1.65486	1.69432	1.72637	1.7519	1.76766	1.77594	1.77407	1.76227	1.74177	1.70575	1.66421	1.60423	1.53515	1.45271	1.3502	1.24797	1.10609	0.978868	0.808838	0.629115	0.460665	0.197237
0	0.004704	0.018432	0.040608	0.0706558	0.107999	0.152059	0.202258	0.258017	0.318763	0.383923	0.45292	0.525171	0.600107	0.677156	0.755733	0.835265	0.915181	0.994894	1.07387	1.15148	1.22708	1.30031	1.37052	1.43678	1.49911	1.55674	1.60843	1.65489	1.6945	1.72646	1.75198	1.76789	1.7759	1.7744	1.76218	1.74193	1.70604	1.66377	1.60509	1.53428	1.45373	1.34974	1.24764	1.10805	0.975322	0.813888	0.623977	0.464226	0.197853
0	0.004704	0.018432	0.040608	0.0706558	0.107999	0.15206	0.20226	0.258021	0.318768	0.383931	0.45293	0.525185	0.600125	0.677177	0.755758	0.835295	0.915216	0.994935	1.07391	1.15153	1.22715	1.30036	1.37058	1.43687	1.49916	1.55682	1.60855	1.65492	1.69465	1.72656	1.75202	1.76813	1.77587	1.77468	1.76217	1.74194	1.70645	1.66325	1.60591	1.5336	1.45436	1.34981	1.24674	1.11034	0.971983	0.817796	0.621186	0.464226	0.202901
0	0.004704	0.018432	0.040608	0.0706559	0.107999	0.152061	0.202262	0.258024	0.318773	0.383938	0.45294	0.525198	0.60014	0.677196	0.755782	0.835322	0.915247	0.994972	1.07394	1.15157	1.2272	1.30041	1.37063	1.43696	1.49921	1.55689	1.60866	1.65495	1.69477	1.72668	1.75204	1.76835	1.77585	1.77488	1.76225	1.74185	1.70692	1.66273	1.6066	1.53318	1.45457	1.35037	1.24539	1.11278	0.969036	0.820536	0.620307	0.461769	0.210311
0	0.004704	0.018432	0.040608	0.0706559	0.107999	0.152061	0.202263	0.258027	0.318778	0.383944	0.452948	0.525209	0.600155	0.677213	0.755803	0.835346	0.915276	0.995005	1.07398	1.15161	1.22726	1.30045	1.37068	1.43705	1.49926	1.55695	1.60877	1.65497	1.69487	1.7268	1.75205	1.76856	1.77586	1.77502	1.76239	1.74169	1.7074	1.66229	1.60708	1.53306	1.45438	1.35132	1.2438	1.11511	0.966706	0.82206	0.62107	0.457671	0.218597
0	0.004704	0.018432	0.040608	0.0706559	0.107999	0.152062	0.202264	0.258029	0.318782	0.38395	0.452956	0.52522	0.600168	0.677229	0.755822	0.835369	0.915302	0.995036	1.07401	1.15165	1.22731	1.3005	1.37072	1.43712	1.49931	1.557	1.60888	1.655	1.69494	1.72693	1.75205	1.76873	1.7759	1.77509	1.76259	1.74148	1.70785	1.66196	1.60734	1.53324	1.45388	1.3525	1.24218	1.11709	0.96519	0.822348	0.623203	0.452578	0.226753
0	0.004704	0.018432	0.040608	0.0706559	0.108	0.152062	0.202265	0.258032	0.318786	0.383955	0.452963	0.525229	0.600179	0.677243	0.755839	0.835389	0.915325	0.995064	1.07404	1.15168	1.22735	1.30054	1.37076	1.43718	1.49936	1.55703	1.60898	1.65504	1.695	1.72706	1.75205	1.76887	1.77597	1.77511	1.76282	1.74128	1.70823	1.66177	1.60739	1.53364	1.45317	1.35374	1.24075	1.11853	0.964562	0.821514	0.626342	0.447104	0.234032
0	0.004704	0.018432	0.040608	0.0706559	0.108	0.152062	0.202266	0.258034	0.318789	0.38396	0.452969	0.525238	0.60019	0.677255	0.755854	0.835408	0.915346	0.995089	1.07406	1.15171	1.22739	1.30057	1.37079	1.43724	1.49941	1.55706	1.60907	1.65507	1.69505	1.72718	1.75205	1.76898	1.77607	1.7751	1.76305	1.7411	1.70851	1.66172	1.60725	1.5342	1.45238	1.35488	1.23966	1.1193	0.964828	0.819741	0.630094	0.441795	0.23991
0	0.004704	0.018432	0.040608	0.0706559	0.108	0.152062	0.202267	0.258035	0.318792	0.383964	0.452974	0.525245	0.6002	0.677267	0.755868	0.835424	0.915365	0.995111	1.07409	1.15174	1.22743	1.30061	1.37082	1.43729	1.49946	1.55709	1.60914	1.65512	1.69507	1.7273	1.75206	1.76907	1.77618	1.77506	1.76326	1.74097	1.70868	1.66182	1.60697	1.53485	1.45161	1.3558	1.23903	1.11942	0.965849	0.817343	0.633993	0.437173	0.243995
0	0.004704	0.018432	0.040608	0.070656	0.108	0.152063	0.202268	0.258037	0.318795	0.383967	0.452979	0.525252	0.600208	0.677277	0.755881	0.83544	0.915382	0.995132	1.07411	1.15176	1.22746	1.30064	1.37085	1.43734	1.4995	1.55711	1.60921	1.65517	1.69509	1.72741	1.75207	1.76913	1.7763	1.77503	1.76345	1.7409	1.70875	1.66202	1.60661	1.53549	1.45097	1.35642	1.23884	1.11896	0.9674	0.814686	0.63758	0.433674	0.246066
0	0.004704	0.018432	0.040608	0.070656	0.108	0.152063	0.202268	0.258038	0.318797	0.383971	0.452984	0.525258	0.600216	0.677286	0.755892	0.835453	0.915398	0.99515	1.07413	1.15178	1.22749	1.30068	1.37087	1.43738	1.49955	1.55713	1.60926	1.65522	1.6951	1.72751	1.7521	1.76917	1.77643	1.77499	1.7636	1.74088	1.70874	1.66228	1.60622	1.53605	1.45053	1.3567	1.2391	1.11804	0.969259	0.81209	0.640511	0.431563	0.246128
0	0.004704	0.018432	0.040608	0.070656	0.108	0.152063	0.202269	0.25804	0.318799	0.383974	0.452988	0.525263	0.600223	0.677295	0.755903	0.835466	0.915412	0.995167	1.07415	1.1518	1.22752	1.3007	1.37089	1.43741	1.49959	1.55715	1.60931	1.65527	1.69511	1.7276	1.75214	1.76918	1.77656	1.77495	1.76373	1.7409	1.70868	1.66257	1.60587	1.53648	1.45031	1.35665	1.23971	1.11685	0.971158	0.809861	0.642528	0.430872	0.244456
0	0.004704	0.018432	0.040608	0.070656	0.108	0.152063	0.202269	0.258041	0.318801	0.383977	0.452991	0.525268	0.60023	0.677303	0.755912	0.835477	0.915425	0.995182	1.07417	1.15182	1.22754	1.30073	1.37091	1.43744	1.49963	1.55717	1.60935	1.65532	1.69511	1.72767	1.75218	1.76919	1.77669	1.77492	1.76381	1.74097	1.70858	1.66285	1.60558	1.53677	1.45032	1.35635	1.24053	1.11557	0.97285	0.808239	0.643491	0.431557	0.241399
0	0.004704	0.018432	0.040608	0.070656	0.108	0.152063	0.20227	0.258042	0.318803	0.383979	0.452995	0.525273	0.600235	0.67731	0.75592	0.835488	0.915437	0.995196	1.07418	1.15183	1.22756	1.30076	1.37093	1.43747	1.49967	1.55719	1.60939	1.65537	1.69511	1.72773	1.75223	1.76918	1.7768	1.77492	1.76386	1.74106	1.70846	1.66312	1.60536	1.53691	1.45049	1.35588	1.24143	1.11441	0.974144	0.80737	0.643396	0.433407	0.237431
0	0.004704	0.018432	0.040608	0.070656	0.108	0.152063	0.20227	0.258042	0.318804	0.383981	0.452998	0.525277	0.600241	0.677316	0.755928	0.835497	0.915448	0.995208	1.0742	1.15185	1.22758	1.30078	1.37095	1.43749	1.49971	1.5572	1.60941	1.65542	1.69512	1.72778	1.75229	1.76917	1.7769	1.77492	1.76388	1.74118	1.70834	1.66334	1.60523	1.53691	1.4508	1.35533	1.24229	1.11348	0.974941	0.807233	0.64242	0.436032	0.233151
0	0.004704	0.018432	0.040608	0.070656	0.108	0.152064	0.20227	0.258043	0.318806	0.383983	0.453	0.52528	0.600245	0.677322	0.755935	0.835505	0.915458	0.995219	1.07421	1.15186	1.22759	1.3008	1.37096	1.43751	1.49974	1.55722	1.60943	1.65547	1.69512	1.72781	1.75235	1.76915	1.77698	1.77495	1.76388	1.7413	1.70822	1.66351	1.60519	1.53682	1.45119	1.35477	1.24302	1.11287	0.975227	0.807743	0.640812	0.439007	0.229124
0	0.004704	0.018432	0.040608	0.070656	0.108	0.152064	0.20227	0.258044	0.318807	0.383985	0.453003	0.525283	0.60025	0.677327	0.755941	0.835513	0.915466	0.995229	1.07422	1.15187	1.22761	1.30082	1.37098	1.43753	1.49977	1.55724	1.60945	1.65552	1.69513	1.72784	1.75242	1.76914	1.77705	1.77498	1.76387	1.74141	1.70813	1.66363	1.60522	1.53665	1.4516	1.35427	1.24356	1.11259	0.97506	0.808726	0.638881	0.441905	0.225822
0	0.004704	0.018432	0.040608	0.070656	0.108	0.152064	0.202271	0.258044	0.318808	0.383987	0.453005	0.525286	0.600254	0.677332	0.755947	0.83552	0.915474	0.995238	1.07423	1.15188	1.22762	1.30084	1.37099	1.43754	1.4998	1.55726	1.60946	1.65556	1.69515	1.72786	1.75248	1.76912	1.77711	1.77503	1.76384	1.74153	1.70806	1.66369	1.60531	1.53643	1.45199	1.35387	1.24388	1.11262	0.974538	0.809985	0.636917	0.444381	0.223555
0	0.004704	0.018432	0.040608	0.070656	0.108	0.152064	0.202271	0.258045	0.318809	0.383988	0.453007	0.525289	0.600257	0.677336	0.755952	0.835526	0.915482	0.995247	1.07424	1.1519	1.22763	1.30085	1.37101	1.43755	1.49982	1.55727	1.60947	1.65559	1.69516	1.72787	1.75254	1.76912	1.77715	1.77509	1.7638	1.74163	1.70802	1.66371	1.60543	1.53621	1.45234	1.3536	1.24398	1.1129	0.973783	0.811326	0.635166	0.446204	0.222442
0	0.004704	0.018432	0.040608	0.070656	0.108	0.152064	0.202271	0.258045	0.31881	0.383989	0.453008	0.525291	0.60026	0.67734	0.755956	0.835531	0.915488	0.995254	1.07425	1.1519	1.22764	1.30087	1.37102	1.43757	1.49984	1.55729	1.60948	1.65562	1.69518	1.72787	1.7526	1.76912	1.77717	1.77516	1.76375	1.74172	1.708	1.6637	1.60558	1.536	1.45261	1.35347	1.24391	1.11336	0.972934	0.812569	0.633813	0.447238	0.22246
0	0.004704	0.018432	0.040608	0.070656	0.108	0.152064	0.202271	0.258046	0.318811	0.38399	0.45301	0.525293	0.600263	0.677343	0.75596	0.835537	0.915494	0.995261	1.07426	1.15191	1.22765	1.30088	1.37103	1.43758	1.49986	1.55731	1.60949	1.65565	1.6952	1.72787	1.75265	1.76912	1.77718	1.77523	1.76371	1.7418	1.70801	1.66366	1.60573	1.53581	1.45281	1.35345	1.24371	1.11391	0.972114	0.813576	0.632962	0.447504	0.223417
0	0.004704	0.018432	0.040608	0.070656	0.108	0.152064	0.202271	0.258046	0.318811	0.383991	0.453011	0.525295	0.600266	0.677347	0.755964	0.835541	0.9155	0.995267	1.07427	1.15192	1.22766	1.30089	1.37105	1.43758	1.49988	1.55733	1.6095	1.65567	1.69522	1.72787	1.75269	1.76914	1.77718	1.77531	1.76368	1.74185	1.70804	1.6636	1.60589	1.53565	1.45293	1.35353	1.24342	1.11447	0.97141	0.814276	0.632624	0.447099	0.225041
0	0.004704	0.018432	0.040608	0.070656	0.108	0.152064	0.202271	0.258046	0.318812	0.383992	0.453013	0.525297	0.600268	0.677349	0.755967	0.835545	0.915505	0.995273	1.07427	1.15193	1.22767	1.3009	1.37106	1.43759	1.49989	1.55734	1.6095	1.65569	1.69524	1.72787	1.75273	1.76916	1.77717	1.77538	1.76365	1.74187	1.70809	1.66352	1.60604	1.53553	1.45298	1.35367	1.24309	1.11499	0.970876	0.814647	0.632746	0.446194	0.227021
0	0.004704	0.018432	0.040608	0.070656	0.108	0.152064	0.202271	0.258046	0.318812	0.383993	0.453014	0.525298	0.60027	0.677352	0.75597	0.835549	0.915509	0.995278	1.07428	1.15193	1.22767	1.30091	1.37107	1.4376	1.4999	1.55736	1.60951	1.65571	1.69526	1.72787	1.75275	1.76918	1.77716	1.77544	1.76364	1.74188	1.70816	1.66343	1.60617	1.53546	1.45297	1.35387	1.24275	1.11543	0.970533	0.814724	0.633212	0.445005	0.229037
0	0.004704	0.018432	0.040608	0.070656	0.108	0.152064	0.202272	0.258047	0.318813	0.383994	0.453015	0.5253	0.600272	0.677354	0.755973	0.835552	0.915514	0.995282	1.07428	1.15194	1.22768	1.30092	1.37108	1.43761	1.49991	1.55738	1.60951	1.65572	1.69528	1.72787	1.75278	1.76921	1.77714	1.77549	1.76365	1.74187	1.70823	1.66335	1.60627	1.53543	1.45291	1.3541	1.24244	1.11577	0.97037	0.814564	0.633898	0.443736	0.230834
0	0.004704	0.018432	0.040608	0.070656	0.108	0.152064	0.202272	0.258047	0.318813	0.383995	0.453016	0.525301	0.600273	0.677357	0.755976	0.835555	0.915517	0.995287	1.07429	1.15195	1.22769	1.30093	1.37109	1.43761	1.49992	1.55739	1.60952	1.65573	1.6953	1.72787	1.75279	1.76923	1.77713	1.77553	1.76366	1.74185	1.70831	1.66328	1.60634	1.53544	1.4528	1.35435	1.24216	1.116	0.970361	0.814238	0.634678	0.442554	0.232237
0	0.004704	0.018432	0.040608	0.070656	0.108	0.152064	0.202272	0.258047	0.318814	0.383995	0.453017	0.525302	0.600275	0.677358	0.755978	0.835558	0.915521	0.995291	1.07429	1.15195	1.22769	1.30093	1.37109	1.43762	1.49993	1.5574	1.60953	1.65574	1.69532	1.72787	1.75281	1.76926	1.77711	1.77557	1.76368	1.74182	1.70839	1.66323	1.60638	1.5355	1.45266	1.35458	1.24194	1.11612	0.970488	0.8138	0.635465	0.441558	0.233182
0	0.004704	0.018432	0.040608	0.070656	0.108	0.152064	0.202272	0.258047	0.318814	0.383996	0.453017	0.525303	0.600276	0.67736	0.75598	0.83556	0.915524	0.995294	1.0743	1.15196	1.2277	1.30094	1.3711	1.43762	1.49994	1.55741	1.60953	1.65574	1.69534	1.72787	1.75282	1.76929	1.7771	1.77559	1.76371	1.74178	1.70845	1.6632	1.60639	1.53558	1.45251	1.35479	1.24178	1.11614	0.970723	0.813305	0.636191	0.440804	0.233661
0	0.004704	0.018432	0.040608	0.070656	0.108	0.152064	0.202272	0.258047	0.318814	0.383996	0.453018	0.525304	0.600277	0.677362	0.755982	0.835563	0.915526	0.995297	1.0743	1.15196	1.2277	1.30094	1.37111	1.43763	1.49994	1.55742	1.60954	1.65575	1.69536	1.72788	1.75282	1.76932	1.7771	1.7756	1.76375	1.74175	1.70851	1.66318	1.60637	1.53568	1.45237	1.35496	1.24171	1.11606	0.97103	0.812805	0.636802	0.440321	0.233736
0	0.004704	0.018432	0.040608	0.070656	0.108	0.152064	0.202272	0.258047	0.318814	0.383997	0.453019	0.525305	0.600278	0.677363	0.755984	0.835565	0.915529	0.9953	1.0743	1.15196	1.2277	1.30095	1.37111	1.43764	1.49995	1.55743	1.60954	1.65575	1.69537	1.72788	1.75282	1.76935	1.77709	1.77561	1.76379	1.74172	1.70855	1.66319	1.60633	1.53578	1.45225	1.35508	1.24171	1.11591	0.971377	0.812341	0.637266	0.440095	0.233482
0	0.004704	0.018432	0.040608	0.070656	0.108	0.152064	0.202272	0.258047	0.318815	0.383997	0.453019	0.525305	0.600279	0.677364	0.755985	0.835566	0.915531	0.995303	1.07431	1.15197	1.22771	1.30095	1.37112	1.43764	1.49995	1.55744	1.60955	1.65576	1.69538	1.72789	1.75282	1.76937	1.77709	1.77561	1.76382	1.74169	1.70857	1.66321	1.60628	1.53588	1.45215	1.35515	1.24177	1.11571	0.971726	0.811952	0.637559	0.440115	0.23297
0	0.004704	0.018432	0.040608	0.070656	0.108	0.152064	0.202272	0.258048	0.318815	0.383997	0.45302	0.525306	0.60028	0.677366	0.755987	0.835568	0.915533	0.995305	1.07431	1.15197	1.22771	1.30096	1.37112	1.43765	1.49995	1.55745	1.60956	1.65576	1.6954	1.7279	1.75282	1.76939	1.7771	1.77561	1.76386	1.74167	1.70859	1.66324	1.60622	1.53598	1.45208	1.35517	1.24187	1.11548	0.972048	0.811662	0.637679	0.440341	0.232291
0	0.004704	0.018432	0.040608	0.070656	0.108	0.152064	0.202272	0.258048	0.318815	0.383998	0.45302	0.525307	0.600281	0.677367	0.755988	0.83557	0.915535	0.995307	1.07431	1.15197	1.22771	1.30096	1.37113	1.43765	1.49996	1.55746	1.60956	1.65576	1.69541	1.7279	1.75282	1.76941	1.7771	1.7756	1.76389	1.74166	1.70859	1.66328	1.60616	1.53605	1.45204	1.35514	1.24202	1.11525	0.972322	0.811482	0.637651	0.440713	0.231544
0	0.004704	0.018432	0.040608	0.070656	0.108	0.152064	0.202272	0.258048	0.318815	0.383998	0.453021	0.525307	0.600282	0.677368	0.755989	0.835571	0.915537	0.995309	1.07431	1.15198	1.22772	1.30096	1.37113	1.43765	1.49996	1.55746	1.60957	1.65576	1.69541	1.72791	1.75282	1.76942	1.77711	1.7756	1.76393	1.74165	1.70859	1.66333	1.60611	1.53611	1.45203	1.35508	1.24217	1.11504	0.972527	0.811416	0.63749	0.441183	0.230801
0	0.004704	0.018432	0.040608	0.070656	0.108	0.152064	0.202272	0.258048	0.318815	0.383998	0.453021	0.525308	0.600282	0.677368	0.75599	0.835572	0.915538	0.995311	1.07432	1.15198	1.22772	1.30096	1.37114	1.43766	1.49996	1.55747	1.60958	1.65576	1.69542	1.72792	1.75282	1.76944	1.77712	1.77559	1.76395	1.74165	1.70857	1.66337	1.60607	1.53614	1.45205	1.355	1.24233	1.11486	0.972653	0.811453	0.637231	0.441695	0.230131
0	0.004704	0.018432	0.040608	0.070656	0.108	0.152064	0.202272	0.258048	0.318815	0.383998	0.453021	0.525308	0.600283	0.677369	0.755991	0.835573	0.915539	0.995313	1.07432	1.15198	1.22772	1.30097	1.37114	1.43766	1.49997	1.55747	1.60958	1.65576	1.69542	1.72793	1.75281	1.76944	1.77714	1.77558	1.76397	1.74166	1.70855	1.66342	1.60603	1.53616	1.45209	1.35491	1.24248	1.11473	0.972702	0.811577	0.636909	0.442198	0.229581
0	0.004704	0.018432	0.040608	0.070656	0.108	0.152064	0.202272	0.258048	0.318815	0.383999	0.453022	0.525309	0.600283	0.67737	0.755992	0.835574	0.915541	0.995314	1.07432	1.15198	1.22772	1.30097	1.37114	1.43766	1.49997	1.55747	1.60959	1.65577	1.69543	1.72794	1.75281	1.76945	1.77715	1.77557	1.76399	1.74167	1.70853	1.66346	1.60601	1.53616	1.45214	1.35482	1.2426	1.11465	0.97268	0.811767	0.63656	0.442649	0.229188
0	0.004704	0.018432	0.040608	0.070656	0.108	0.152064	0.202272	0.258048	0.318815	0.383999	0.453022	0.525309	0.600284	0.677371	0.755993	0.835575	0.915542	0.995315	1.07432	1.15198	1.22773	1.30097	1.37114	1.43767	1.49997	1.55748	1.60959	1.65577	1.69543	1.72795	1.75281	1.76946	1.77716	1.77556	1.764	1.74168	1.70851	1.66349	1.606	1.53614	1.4522	1.35473	1.2427	1.11462	0.972602	0.811994	0.636225	0.443011	0.228971
0	0.004704	0.018432	0.040608	0.070656	0.108	0.152064	0.202272	0.258048	0.318816	0.383999	0.453022	0.525309	0.600284	0.677371	0.755994	0.835576	0.915543	0.995317	1.07432	1.15198	1.22773	1.30097	1.37115	1.43767	1.49997	1.55748	1.6096	1.65577	1.69543	1.72795	1.75281	1.76946	1.77718	1.77556	1.76401	1.7417	1.70849	1.66351	1.606	1.53612	1.45227	1.35466	1.24276	1.11463	0.972483	0.812232	0.63593	0.443261	0.228919
0	0.004704	0.018432	0.040608	0.070656	0.108	0.152064	0.202272	0.258048	0.318816	0.383999	0.453022	0.525309	0.600285	0.677372	0.755994	0.835577	0.915544	0.995318	1.07432	1.15199	1.22773	1.30097	1.37115	1.43767	1.49998	1.55748	1.6096	1.65577	1.69544	1.72796	1.75282	1.76946	1.77719	1.77555	1.76401	1.74172	1.70847	1.66353	1.60601	1.53609	1.45233	1.3546	1.24279	1.11469	0.972339	0.812461	0.635697	0.443393	0.229018
0	0.004704	0.018432	0.040608	0.070656	0.108	0.152064	0.202272	0.258048	0.318816	0.383999	0.453022	0.52531	0.600285	0.677372	0.755995	0.835577	0.915544	0.995319	1.07432	1.15199	1.22773	1.30098	1.37115	1.43767	1.49998	1.55748	1.6096	1.65577	1.69544	1.72797	1.75282	1.76946	1.7772	1.77555	1.76401	1.74174	1.70846	1.66354	1.60603	1.53605	1.45238	1.35456	1.24279	1.11476	0.972185	0.812664	0.635535	0.443418	0.229232
0	0.004704	0.018432	0.040608	0.070656	0.108	0.152064	0.202272	0.258048	0.318816	0.383999	0.453023	0.52531	0.600285	0.677372	0.755995	0.835578	0.915545	0.99532	1.07433	1.15199	1.22773	1.30098	1.37115	1.43768	1.49998	1.55749	1.60961	1.65578	1.69544	1.72797	1.75282	1.76946	1.77721	1.77555	1.76401	1.74176	1.70845	1.66355	1.60605	1.53602	1.45242	1.35454	1.24277	1.11486	0.972039	0.812823	0.635454	0.443343	0.229532
0	0.004704	0.018432	0.040608	0.070656	0.108	0.152064	0.202272	0.258048	0.318816	0.383999	0.453023	0.52531	0.600286	0.677373	0.755996	0.835579	0.915546	0.99532	1.07433	1.15199	1.22773	1.30098	1.37115	1.43768	1.49998	1.55749	1.60961	1.65578	1.69544	1.72798	1.75282	1.76946	1.77722	1.77555	1.76401	1.74177	1.70844	1.66355	1.60607	1.53599	1.45246	1.35454	1.24273	1.11495	0.971913	0.81293	0.63545	0.443186	0.22988
0	0.004704	0.018432	0.040608	0.070656	0.108	0.152064	0.202272	0.258048	0.318816	0.383999	0.453023	0.52531	0.600286	0.677373	0.755996	0.835579	0.915546	0.995321	1.07433	1.15199	1.22773	1.30098	1.37115	1.43768	1.49998	1.55749	1.60961	1.65578	1.69544	1.72798	1.75283	1.76946	1.77722	1.77556	1.764	1.74179	1.70843	1.66354	1.6061	1.53596	1.45248	1.35455	1.24268	1.11505	0.971813	0.812986	0.635507	0.442981	0.230232
0	0.004704	0.018432	0.040608	0.070656	0.108	0.152064	0.202272	0.258048	0.318816	0.384	0.453023	0.525311	0.600286	0.677373	0.755997	0.83558	0.915547	0.995322	1.07433	1.15199	1.22773	1.30098	1.37116	1.43768	1.49998	1.55749	1.60961	1.65578	1.69544	1.72798	1.75283	1.76946	1.77723	1.77556	1.764	1.7418	1.70843	1.66353	1.60612	1.53594	1.45249	1.35457	1.24263	1.11513	0.971743	0.812995	0.635611	0.442752	0.230554
0	0.004704	0.018432	0.040608	0.070656	0.108	0.152064	0.202272	0.258048	0.318816	0.384	0.453023	0.525311	0.600286	0.677374	0.755997	0.83558	0.915547	0.995322	1.07433	1.15199	1.22774	1.30098	1.37116	1.43768	1.49999	1.55749	1.60962	1.65579	1.69544	1.72799	1.75283	1.76946	1.77724	1.77556	1.76399	1.74181	1.70843	1.66352	1.60614	1.53592	1.45249	1.3546	1.24257	1.1152	0.971704	0.812964	0.635747	0.442523	0.230825
0	0.004704	0.018432	0.040608	0.070656	0.108	0.152064	0.202272	0.258048	0.318816	0.384	0.453023	0.525311	0.600286	0.677374	0.755997	0.83558	0.915548	0.995323	1.07433	1.15199	1.22774	1.30098	1.37116	1.43768	1.49999	1.55749	1.60962	1.65579	1.69544	1.72799	1.75284	1.76945	1.77724	1.77557	1.76399	1.74182	1.70844	1.66351	1.60616	1.53591	1.45248	1.35464	1.24252	1.11525	0.971694	0.812903	0.635896	0.442313	0.231025
0	0.004704	0.018432	0.040608	0.070656	0.108	0.152064	0.202272	0.258048	0.318816	0.384	0.453023	0.525311	0.600287	0.677374	0.755997	0.835581	0.915548	0.995323	1.07433	1.15199	1.22774	1.30098	1.37116	1.43769	1.49999	1.55749	1.60962	1.65579	1.69544	1.72799	1.75284	1.76945	1.77724	1.77558	1.76398	1.74183	1.70844	1.6635	1.60618	1.53591	1.45247	1.35468	1.24248	1.11528	0.971707	0.812823	0.636046	0.442139	0.231148
0	0.004704	0.018432	0.040608	0.070656	0.108	0.152064	0.202272	0.258048	0.318816	0.384	0.453023	0.525311	0.600287	0.677374	0.755998	0.835581	0.915548	0.995324	1.07433	1.15199	1.22774	1.30098	1.37116	1.43769	1.49999	1.55749	1.60962	1.65579	1.69544	1.72799	1.75284	1.76945	1.77724	1.77558	1.76398	1.74183	1.70845	1.66349	1.60619	1.53591	1.45245	1.35471	1.24245	1.1153	0.97174	0.812734	0.636182	0.442011	0.231192
0	0.004704	0.018432	0.040608	0.070656	0.108	0.152064	0.202272	0.258048	0.318816	0.384	0.453023	0.525311	0.600287	0.677374	0.755998	0.835581	0.915549	0.995324	1.07433	1.15199	1.22774	1.30099	1.37116	1.43769	1.49999	1.55749	1.60962	1.65579	1.69544	1.72799	1.75285	1.76945	1.77724	1.77559	1.76398	1.74183	1.70846	1.66348	1.6062	1.53591	1.45243	1.35474	1.24242	1.1153	0.971786	0.812644	0.636295	0.441934	0.231166
0	0.004704	0.018432	0.040608	0.070656	0.108	0.152064	0.202272	0.258048	0.318816	0.384	0.453024	0.525311	0.600287	0.677375	0.755998	0.835582	0.915549	0.995325	1.07433	1.152	1.22774	1.30099	1.37116	1.43769	1.49999	1.55749	1.60962	1.6558	1.69544	1.72799	1.75285	1.76945	1.77724	1.77559	1.76397	1.74183	1.70847	1.66347	1.60621	1.53592	1.45241	1.35477	1.24241	1.11529	0.971839	0.812561	0.63638	0.441906	0.231089
0	0.004704	0.018432	0.040608	0.070656	0.108	0.152064	0.202272	0.258048	0.318816	0.384	0.453024	0.525311	0.600287	0.677375	0.755998	0.835582	0.915549	0.995325	1.07433	1.152	1.22774	1.30099	1.37116	1.43769	1.49999	1.5575	1.60962	1.6558	1.69544	1.72799	1.75285	1.76945	1.77724	1.7756	1.76397	1.74183	1.70848	1.66346	1.60621	1.53593	1.4524	1.35479	1.2424	1.11527	0.971894	0.81249	0.636435	0.441919	0.230973
0	0.004704	0.018432	0.040608	0.070656	0.108	0.152064	0.202272	0.258048	0.318816	0.384	0.453024	0.525311	0.600287	0.677375	0.755999	0.835582	0.91555	0.995325	1.07433	1.152	1.22774	1.30099	1.37116	1.43769	1.49999	1.5575	1.60962	1.6558	1.69544	1.72799	1.75285	1.76945	1.77724	1.7756	1.76397	1.74183	1.70849	1.66346	1.60621	1.53594	1.45238	1.3548	1.24241	1.11524	0.971948	0.812434	0.636461	0.441966	0.230837
0	0.004704	0.018432	0.040608	0.070656	0.108	0.152064	0.202272	0.258048	0.318816	0.384	0.453024	0.525311	0.600287	0.677375	0.755999	0.835582	0.91555	0.995325	1.07433	1.152	1.22774	1.30099	1.37116	1.43769	1.49999	1.5575	1.60963	1.6558	1.69545	1.72799	1.75285	1.76946	1.77724	1.7756	1.76397	1.74183	1.70849	1.66345	1.60621	1.53596	1.45236	1.35481	1.24242	1.11521	0.971995	0.812395	0.636462	0.442036	0.230691
0	0.004704	0.018432	0.040608	0.070656	0.108	0.152064	0.202272	0.258048	0.318816	0.384	0.453024	0.525312	0.600287	0.677375	0.755999	0.835582	0.91555	0.995326	1.07433	1.152	1.22774	1.30099	1.37116	1.43769	1.49999	1.5575	1.60963	1.6558	1.69545	1.72799	1.75286	1.76946	1.77724	1.77561	1.76398	1.74183	1.7085	1.66345	1.60621	1.53597	1.45235	1.35482	1.24243	1.11518	0.972035	0.812373	0.636441	0.44212	0.230554
0	0.004704	0.018432	0.040608	0.070656	0.108	0.152064	0.202272	0.258048	0.318816	0.384	0.453024	0.525312	0.600287	0.677375	0.755999	0.835583	0.91555	0.995326	1.07433	1.152	1.22774	1.30099	1.37116	1.43769	1.49999	1.5575	1.60963	1.6558	1.69545	1.72799	1.75286	1.76946	1.77724	1.77561	1.76398	1.74183	1.70851	1.66345	1.6062	1.53598	1.45234	1.35482	1.24245	1.11515	0.972065	0.812366	0.636405	0.442208	0.230435
0	0.004704	0.018432	0.040608	0.070656	0.108	0.152064	0.202272	0.258048	0.318816	0.384	0.453024	0.525312	0.600287	0.677375	0.755999	0.835583	0.91555	0.995326	1.07433	1.152	1.22774	1.30099	1.37116	1.43769	1.5	1.5575	1.60963	1.6558	1.69545	1.72799	1.75286	1.76946	1.77724	1.77561	1.76398	1.74182	1.70851	1.66345	1.6062	1.53599	1.45234	1.35481	1.24247	1.11512	0.972085	0.812373	0.636359	0.442293	0.23034
0	0.004704	0.018432	0.040608	0.070656	0.108	0.152064	0.202272	0.258048	0.318816	0.384	0.453024	0.525312	0.600287	0.677375	0.755999	0.835583	0.915551	0.995326	1.07433	1.152	1.22774	1.30099	1.37116	1.43769	1.5	1.5575	1.60963	1.6558	1.69545	1.72799	1.75286	1.76946	1.77724	1.77561	1.76398	1.74182	1.70851	1.66346	1.60619	1.536	1.45233	1.3548	1.24249	1.1151	0.972096	0.81239	0.636309	0.442369	0.230274
0	0.004704	0.018432	0.040608	0.070656	0.108	0.152064	0.202272	0.258048	0.318816	0.384	0.453024	0.525312	0.600288	0.677375	0.755999	0.835583	0.915551	0.995326	1.07433	1.152	1.22774	1.30099	1.37116	1.43769	1.5	1.5575	1.60963	1.6558	1.69545	1.72799	1.75286	1.76946	1.77724	1.77561	1.76398	1.74182	1.70852	1.66346	1.60618	1.53601	1.45233	1.35479	1.24251	1.11508	0.972099	0.812414	0.636258	0.442432	0.230236
0	0.004704	0.018432	0.040608	0.070656	0.108	0.152064	0.202272	0.258048	0.318816	0.384	0.453024	0.525312	0.600288	0.677375	0.755999	0.835583	0.915551	0.995327	1.07433	1.152	1.22774	1.30099	1.37117	1.43769	1.5	1.5575	1.60963	1.6558	1.69545	1.72799	1.75286	1.76946	1.77724	1.77561	1.76399	1.74182	1.70852	1.66346	1.60618	1.53601	1.45234	1.35478	1.24253	1.11507	0.972094	0.812443	0.63621	0.442479	0.230224
0	0.004704	0.018432	0.040608	0.070656	0.108	0.152064	0.202272	0.258048	0.318816	0.384	0.453024	0.525312	0.600288	0.677376	0.755999	0.835583	0.915551	0.995327	1.07433	1.152	1.22774	1.30099	1.37117	1.43769	1.5	1.5575	1.60963	1.6558	1.69545	1.728	1.75286	1.76946	1.77724	1.77562	1.76399	1.74182	1.70852	1.66347	1.60617	1.53602	1.45234	1.35477	1.24254	1.11507	0.972084	0.812474	0.636169	0.44251	0.230234
0	0.004704	0.018432	0.040608	0.070656	0.108	0.152064	0.202272	0.258048	0.318816	0.384	0.453024	0.525312	0.600288	0.677376	0.755999	0.835583	0.915551	0.995327	1.07433	1.152	1.22774	1.30099	1.37117	1.43769	1.5	1.5575	1.60963	1.6558	1.69545	1.728	1.75286	1.76947	1.77724	1.77562	1.76399	1.74181	1.70852	1.66347	1.60617	1.53602	1.45235	1.35476	1.24255	1.11507	0.97207	0.812504	0.636136	0.442526	0.230261
0	0.004704	0.018432	0.040608	0.070656	0.108	0.152064	0.202272	0.258048	0.318816	0.384	0.453024	0.525312	0.600288	0.677376	0.755999	0.835583	0.915551	0.995327	1.07433	1.152	1.22774	1.30099	1.37117	1.43769	1.5	1.5575	1.60963	1.6558	1.69545	1.728	1.75286	1.76947	1.77724	1.77562	1.76399	1.74181	1.70852	1.66347	1.60617	1.53602	1.45235	1.35475	1.24256	1.11507	0.972053	0.812532	0.636112	0.442527	0.230301
0	0.004704	0.018432	0.040608	0.070656	0.108	0.152064	0.202272	0.258048	0.318816	0.384	0.453024	0.525312	0.600288	0.677376	0.756	0.835583	0.915551	0.995327	1.07433	1.152	1.22774	1.30099	1.37117	1.43769	1.5	1.5575	1.60963	1.65581	1.69545	1.728	1.75286	1.76947	1.77724	1.77562	1.76399	1.74181	1.70852	1.66348	1.60616	1.53602	1.45236	1.35474	1.24256	1.11508	0.972036	0.812556	0.636097	0.442517	0.230348
0	0.004704	0.018432	0.040608	0.070656	0.108	0.152064	0.202272	0.258048	0.318816	0.384	0.453024	0.525312	0.600288	0.677376	0.756	0.835583	0.915551	0.995327	1.07434	1.152	1.22774	1.30099	1.37117	1.43769	1.5	1.5575	1.60963	1.65581	1.69545	1.728	1.75286	1.76947	1.77724	1.77562	1.764	1.74181	1.70852	1.66348	1.60616	1.53602	1.45237	1.35474	1.24256	1.11508	0.972019	0.812575	0.636091	0.442499	0.230398
0	0.004704	0.018432	0.040608	0.070656	0.108	0.152064	0.202272	0.258048	0.318816	0.384	0.453024	0.525312	0.600288	0.677376	0.756	0.835584	0.915551	0.995327	1.07434	1.152	1.22774	1.30099	1.37117	1.43769	1.5	1.5575	1.60963	1.65581	1.69545	1.728	1.75286	1.76947	1.77724	1.77561	1.764	1.74181	1.70851	1.66348	1.60616	1.53602	1.45237	1.35473	1.24256	1.11509	0.972003	0.812588	0.636092	0.442474	0.230446
0	0.004704	0.018432	0.040608	0.070656	0.108	0.152064	0.202272	0.258048	0.318816	0.384	0.453024	0.525312	0.600288	0.677376	0.756	0.835584	0.915551	0.995327	1.07434	1.152	1.22774	1.30099	1.37117	1.43769	1.5	1.5575	1.60963	1.65581	1.69545	1.728	1.75286	1.76947	1.77724	1.77561	1.764	1.74181	1.70851	1.66349	1.60616	1.53601	1.45238	1.35473	1.24256	1.11511	0.971989	0.812597	0.636099	0.442446	0.230489
0	0.004704	0.018432	0.040608	0.070656	0.108	0.152064	0.202272	0.258048	0.318816	0.384	0.453024	0.525312	0.600288	0.677376	0.756	0.835584	0.915551	0.995327	1.07434	1.152	1.22774	1.30099	1.37117	1.43769	1.5	1.5575	1.60963	1.65581	1.69545	1.728	1.75286	1.76947	1.77724	1.77561	1.764	1.74182	1.70851	1.66349	1.60616	1.53601	1.45238	1.35473	1.24256	1.11512	0.971979	0.812601	0.636111	0.442417	0.230526
0	0.004704	0.018432	0.040608	0.070656	0.108	0.152064	0.202272	0.258048	0.318816	0.384	0.453024	0.525312	0.600288	0.677376	0.756	0.835584	0.915552	0.995327	1.07434	1.152	1.22774	1.30099	1.37117	1.43769	1.5	1.5575	1.60963	1.65581	1.69545	1.728	1.75286	1.76947	1.77724	1.77561	1.764	1.74182	1.70851	1.66349	1.60616	1.53601	1.45239	1.35473	1.24255	1.11513	0.97197	0.812601	0.636126	0.44239	0.230554
0	0.004704	0.018432	0.040608	0.070656	0.108	0.152064	0.202272	0.258048	0.318816	0.384	0.453024	0.525312	0.600288	0.677376	0.756	0.835584	0.915552	0.995327	1.07434	1.152	1.22774	1.30099	1.37117	1.43769	1.5	1.5575	1.60963	1.65581	1.69545	1.728	1.75286	1.76947	1.77724	1.77561	1.764	1.74182	1.70851	1.66349	1.60616	1.536	1.45239	1.35473	1.24255	1.11513	0.971965	0.812597	0.636143	0.442366	0.230574
0	0.004704	0.018432	0.040608	0.070656	0.108	0.152064	0.202272	0.258048	0.318816	0.384	0.453024	0.525312	0.600288	0.677376	0.756	0.835584	0.915552	0.995328	1.07434	1.152	1.22774	1.30099	1.37117	1.43769	1.5	1.5575	1.60963	1.65581	1.69545	1.728	1.75286	1.76947	1.77724	1.77561	1.764	1.74182	1.70851	1.66349	1.60616	1.536	1.45239	1.35473	1.24254	1.11514	0.971963	0.812591	0.636159	0.442346	0.230585
0	0.004704	0.018432	0.040608	0.070656	0.108	0.152064	0.202272	0.258048	0.318816	0.384	0.453024	0.525312	0.600288	0.677376	0.756	0.835584	0.915552	0.995328	1.07434	1.152	1.22774	1.30099	1.37117	1.4377	1.5	1.5575	1.60963	1.65581	1.69545	1.728	1.75286	1.76947	1.77724	1.77561	1.764	1.74182	1.70851	1.66349	1.60617	1.536	1.45239	1.35473	1.24254	1.11515	0.971962	0.812582	0.636175	0.44233	0.230588
0	0.004704	0.018432	0.040608	0.070656	0.108	0.152064	0.202272	0.258048	0.318816	0.384	0.453024	0.525312	0.600288	0.677376	0.756	0.835584	0.915552	0.995328	1.07434	1.152	1.22774	1.30099	1.37117	1.4377	1.5	1.5575	1.60963	1.65581	1.69545	1.728	1.75286	1.76947	1.77725	1.77561	1.764	1.74182	1.70851	1.66349	1.60617	1.536	1.45239	1.35474	1.24253	1.11515	0.971964	0.812573	0.63619	0.442319	0.230585
0	0.004704	0.018432	0.040608	0.070656	0.108	0.152064	0.202272	0.258048	0.318816	0.384	0.453024	0.525312	0.600288	0.677376	0.756	0.835584	0.915552	0.995328	1.07434	1.152	1.22774	1.30099	1.37117	1.4377	1.5	1.5575	1.60963	1.65581	1.69545	1.728	1.75286	1.76947	1.77725	1.77561	1.764	1.74182	1.70851	1.66349	1.60617	1.536	1.45239	1.35474	1.24253	1.11515	0.971968	0.812564	0.636202	0.442313	0.230576
0	0.004704	0.018432	0.040608	0.070656	0.108	0.152064	0.202272	0.258048	0.318816	0.384	0.453024	0.525312	0.600288	0.677376	0.756	0.835584	0.915552	0.995328	1.07434	1.152	1.22774	1.30099	1.37117	1.4377	1.5	1.5575	1.60963	1.65581	1.69545	1.728	1.75286	1.76947	1.77725	1.77561	1.764	1.74182	1.70851	1.66349	1.60617	1.53599	1.45239	1.35474	1.24252	1.11516	0.971972	0.812555	0.636211	0.442311	0.230564
0	0.004704	0.018432	0.040608	0.070656	0.108	0.152064	0.202272	0.258048	0.318816	0.384	0.453024	0.525312	0.600288	0.677376	0.756	0.835584	0.915552	0.995328	1.07434	1.152	1.22774	1.30099	1.37117	1.4377	1.5	1.5575	1.60963	1.65581	1.69546	1.728	1.75286	1.76947	1.77725	1.77561	1.764	1.74182	1.70851	1.66349	1.60617	1.53599	1.45239	1.35474	1.24252	1.11516	0.971977	0.812547	0.636218	0.442313	0.230549
0	0.004704	0.018432	0.040608	0.070656	0.108	0.152064	0.202272	0.258048	0.318816	0.384	0.453024	0.525312	0.600288	0.677376	0.756	0.835584	0.915552	0.995328	1.07434	1.152	1.22774	1.30099	1.37117	1.4377	1.5	1.5575	1.60963	1.65581	1.69546	1.728	1.75286	1.76947	1.77725	1.77561	1.764	1.74182	1.70851	1.66349	1.60617	1.53599	1.45239	1.35475	1.24252	1.11515	0.971982	0.812539	0.636222	0.442318	0.230534
0	0.004704	0.018432	0.040608	0.070656	0.108	0.152064	0.202272	0.258048	0.318816	0.384	0.453024	0.525312	0.600288	0.677376	0.756	0.835584	0.915552	0.995328	1.07434	1.152	1.22774	1.30099	1.37117	1.4377	1.5	1.5575	1.60963	1.65581	1.69546	1.728	1.75286	1.76947	1.77725	1.77561	1.764	1.74182	1.70851	1.66349	1.60618	1.53599	1.45239	1.35475	1.24252	1.11515	0.971988	0.812534	0.636224	0.442325	0.230519
0	0.004704	0.018432	0.040608	0.070656	0.108	0.152064	0.202272	0.258048	0.318816	0.384	0.453024	0.525312	0.600288	0.677376	0.756	0.835584	0.915552	0.995328	1.07434	1.152	1.22774	1.30099	1.37117	1.4377	1.5	1.5575	1.60963	1.65581	1.69546	1.728	1.75286	1.76947	1.77725	1.77561	1.764	1.74182	1.70851	1.66349	1.60618	1.53599	1.45239	1.35475	1.24252	1.11515	0.971993	0.812529	0.636223	0.442333	0.230504
0	0.004704	0.018432	0.040608	0.070656	0.108	0.152064	0.202272	0.258048	0.318816	0.384	0.453024	0.525312	0.600288	0.677376	0.756	0.835584	0.915552	0.995328	1.07434	1.152	1.22774	1.30099	1.37117	1.4377	1.5	1.5575	1.60963	1.65581	1.69546	1.728	1.75286	1.76947	1.77725	1.77561	1.764	1.74182	1.70851	1.66349	1.60618	1.53599	1.45239	1.35475	1.24252	1.11515	0.971998	0.812526	0.636221	0.442342	0.230492
0	0.004704	0.018432	0.040608	0.070656	0.108	0.152064	0.202272	0.258048	0.318816	0.384	0.453024	0.525312	0.600288	0.677376	0.756	0.835584	0.915552	0.995328	1.07434	1.152	1.22774	1.30099	1.37117	1.4377	1.5	1.5575	1.60963	1.65581	1.69546	1.728	1.75286	1.76947	1.77725	1.77561	1.764	1.74182	1.70851	1.66349	1.60618	1.53599	1.45239	1.35476	1.24252	1.11514	0.972001	0.812525	0.636218	0.442351	0.230482
0	0.004704	0.018432	0.040608	0.070656	0.108	0.152064	0.202272	0.258048	0.318816	0.384	0.453024	0.525312	0.600288	0.677376	0.756	0.835584	0.915552	0.995328	1.07434	1.152	1.22774	1.30099	1.37117	1.4377	1.5	1.5575	1.60963	1.65581	1.69546	1.728	1.75286	1.76947	1.77725	1.77561	1.764	1.74182	1.70851	1.66349	1.60618	1.536	1.45238	1.35476	1.24252	1.11514	0.972005	0.812524	0.636214	0.442359	0.230474
0	0.004704	0.018432	0.040608	0.070656	0.108	0.152064	0.202272	0.258048	0.318816	0.384	0.453024	0.525312	0.600288	0.677376	0.756	0.835584	0.915552	0.995328	1.07434	1.152	1.22774	1.30099	1.37117	1.4377	1.5	1.5575	1.60963	1.65581	1.69546	1.728	1.75286	1.76947	1.77725	1.77561	1.764	1.74182	1.70851	1.66349	1.60618	1.536	1.45238	1.35476	1.24252	1.11514	0.972007	0.812525	0.636209	0.442367	0.230469
0	0.004704	0.018432	0.040608	0.070656	0.108	0.152064	0.202272	0.258048	0.318816	0.384	0.453024	0.525312	0.600288	0.677376	0.756	0.835584	0.915552	0.995328	1.07434	1.152	1.22774	1.30099	1.37117	1.4377	1.5	1.5575	1.60963	1.65581	1.69546	1.728	1.75286	1.76947	1.77725	1.77561	1.764	1.74182	1.70851	1.66349	1.60618	1.536	1.45238	1.35476	1.24252	1.11514	0.972008	0.812527	0.636204	0.442373	0.230466
0	0.004704	0.018432	0.040608	0.070656	0.108	0.152064	0.202272	0.258048	0.318816	0.384	0.453024	0.525312	0.600288	0.677376	0.756	0.835584	0.915552	0.995328	1.07434	1.152	1.22774	1.30099	1.37117	1.4377	1.5	1.5575	1.60963	1.65581	1.69546	1.728	1.75286	1.76947	1.77725	1.77562	1.764	1.74182	1.70851	1.66349	1.60618	1.536	1.45238	1.35476	1.24252	1.11514	0.972009	0.812529	0.636199	0.442378	0.230465
0	0.004704	0.018432	0.040608	0.070656	0.108	0.152064	0.202272	0.258048	0.318816	0.384	0.453024	0.525312	0.600288	0.677376	0.756	0.835584	0.915552	0.995328	1.07434	1.152	1.22774	1.30099	1.37117	1.4377	1.5	1.5575	1.60963	1.65581	1.69546	1.728	1.75286	1.76947	1.77725	1.77562	1.764	1.74182	1.70851	1.66349	1.60618	1.536	1.45238	1.35476	1.24252	1.11513	0.97201	0.812531	0.636195	0.442382	0.230467
0	0.004704	0.018432	0.040608	0.070656	0.108	0.152064	0.202272	0.258048	0.318816	0.384	0.453024	0.525312	0.600288	0.677376	0.756	0.835584	0.915552	0.995328	1.07434	1.152	1.22774	1.30099	1.37117	1.4377	1.5	1.5575	1.60963	1.65581	1.69546	1.728	1.75286	1.76947	1.77725	1.77562	1.764	1.74182	1.70851	1.66349	1.60618	1.536	1.45238	1.35476	1.24252	1.11513	0.972009	0.812534	0.636191	0.442384	0.230469
0	0.004704	0.018432	0.040608	0.070656	0.108	0.152064	0.202272	0.258048	0.318816	0.384	0.453024	0.525312	0.600288	0.677376	0.756	0.835584	0.915552	0.995328	1.07434	1.152	1.22774	1.30099	1.37117	1.4377	1.5	1.5575	1.60963	1.65581	1.69546	1.728	1.75286	1.76947	1.77725	1.77562	1.764	1.74182	1.70851	1.66349	1.60618	1.536	1.45238	1.35476	1.24253	1.11513	0.972009	0.812537	0.636188	0.442385	0.230473
0	0.004704	0.018432	0.040608	0.070656	0.108	0.152064	0.202272	0.258048	0.318816	0.384	0.453024	0.525312	0.600288	0.677376	0.756	0.835584	0.915552	0.995328	1.07434	1.152	1.22774	1.30099	1.37117	1.4377	1.5	1.5575	1.60963	1.65581	1.69546	1.728	1.75286	1.76947	1.77725	1.77562	1.764	1.74182	1.70851	1.66349	1.60618	1.536	1.45238	1.35475	1.24253	1.11513	0.972008	0.812539	0.636185	0.442385	0.230477
0	0.004704	0.018432	0.040608	0.070656	0.108	0.152064	0.202272	0.258048	0.318816	0.384	0.453024	0.525312	0.600288	0.677376	0.756	0.835584	0.915552	0.995328	1.07434	1.152	1.22774	1.30099	1.37117	1.4377	1.5	1.5575	1.60963	1.65581	1.69546	1.728	1.75286	1.76947	1.77725	1.77562	1.764	1.74182	1.70851	1.66349	1.60618	1.536	1.45238	1.35475	1.24253	1.11513	0.972007	0.812541	0.636184	0.442384	0.230482
0	0.004704	0.018432	0.040608	0.070656	0.108	0.152064	0.202272	0.258048	0.318816	0.384	0.453024	0.525312	0.600288	0.677376	0.756	0.835584	0.915552	0.995328	1.07434	1.152	1.22774	1.30099	1.37117	1.4377	1.5	1.5575	1.60963	1.65581	1.69546	1.728	1.75286	1.76947	1.77725	1.77562	1.764	1.74182	1.70851	1.66349	1.60618	1.536	1.45238	1.35475	1.24253	1.11513	0.972005	0.812544	0.636183	0.442382	0.230486
0	0.004704	0.018432	0.040608	0.070656	0.108	0.152064	0.202272	0.258048	0.318816	0.384	0.453024	0.525312	0.600288	0.677376	0.756	0.835584	0.915552	0.995328	1.07434	1.152	1.22774	1.30099	1.37117	1.4377	1.5	1.5575	1.60963	1.65581	1.69546	1.728	1.75286	1.76947	1.77725	1.77562	1.764	1.74182	1.70851	1.66349	1.60618	1.536	1.45238	1.35475	1.24253	1.11513	0.972004	0.812545	0.636182	0.44238	0.230491
0	0.004704	0.018432	0.040608	0.070656	0.108	0.152064	0.202272	0.258048	0.318816	0.384	0.453024	0.525312	0.600288	0.677376	0.756	0.835584	0.915552	0.995328	1.07434	1.152	1.22774	1.30099	1.37117	1.4377	1.5	1.5575	1.60963	1.65581	1.69546	1.728	1.75286	1.76947	1.77725	1.77562	1.764	1.74182	1.70851	1.66349	1.60618	1.536	1.45238	1.35475	1.24253	1.11513	0.972003	0.812547	0.636182	0.442378	0.230494
0	0.004704	0.018432	0.040608	0.070656	0.108	0.152064	0.202272	0.258048	0.318816	0.384	0.453024	0.525312	0.600288	0.677376	0.756	0.835584	0.915552	0.995328	1.07434	1.152	1.22774	1.30099	1.37117	1.4377	1.5	1.5575	1.60963	1.65581	1.69546	1.728	1.75286	1.76947	1.77725	1.77562	1.764	1.74182	1.70851	1.66349	1.60618	1.536	1.45238	1.35475	1.24253	1.11513	0.972002	0.812548	0.636183	0.442375	0.230498
0	0.004704	0.018432	0.040608	0.070656	0.108	0.152064	0.202272	0.258048	0.318816	0.384	0.453024	0.525312	0.600288	0.677376	0.756	0.835584	0.915552	0.995328	1.07434	1.152	1.22774	1.30099	1.37117	1.4377	1.5	1.5575	1.60963	1.65581	1.69546	1.728	1.75286	1.76947	1.77725	1.77562	1.764	1.74182	1.70851	1.66349	1.60618	1.536	1.45238	1.35475	1.24253	1.11513	0.972001	0.812548	0.636184	0.442373	0.2305
0	0.004704	0.018432	0.040608	0.070656	0.108	0.152064	0.202272	0.258048	0.318816	0.384	0.453024	0.525312	0.600288	0.677376	0.756	0.835584	0.915552	0.995328	1.07434	1.152	1.22774	1.30099	1.37117	1.4377	1.5	1.5575	1.60963	1.65581	1.69546	1.728	1.75286	1.76947	1.77725	1.77562	1.764	1.74182	1.70851	1.66349	1.60618	1.536	1.45238	1.35475	1.24253	1.11513	0.972	0.812549	0.636185	0.442371	0.230502
0	0.004704	0.018432	0.040608	0.070656	0.108	0.152064	0.202272	0.258048	0.318816	0.384	0.453024	0.525312	0.600288	0.677376	0.756	0.835584	0.915552	0.995328	1.07434	1.152	1.22774	1.30099	1.37117	1.4377	1.5	1.5575	1.60963	1.65581	1.69546	1.728	1.75286	1.76947	1.77725	1.77562	1.764	1.74182	1.70851	1.66349	1.60618	1.536	1.45238	1.35475	1.24253	1.11513	0.971999	0.812549	0.636186	0.442369	0.230504
0	0.004704	0.018432	0.040608	0.070656	0.108	0.152064	0.202272	0.258048	0.318816	0.384	0.453024	0.525312	0.600288	0.677376	0.756	0.835584	0.915552	0.995328	1.07434	1.152	1.22774	1.30099	1.37117	1.4377	1.5	1.5575	1.60963	1.65581	1.69546	1.728	1.75286	1.76947	1.77725	1.77562	1.764	1.74182	1.70851	1.66349	1.60618	1.536	1.45238	1.35475	1.24253	1.11513	0.971998	0.812548	0.636187	0.442367	0.230504
0	0.004704	0.018432	0.040608	0.070656	0.108	0.152064	0.202272	0.258048	0.318816	0.384	0.453024	0.525312	0.600288	0.677376	0.756	0.835584	0.915552	0.995328	1.07434	1.152	1.22774	1.30099	1.37117	1.4377	1.5	1.5575	1.60963	1.65581	1.69546	1.728	1.75286	1.76947	1.77725	1.77562	1.764	1.74182	1.70851	1.66349	1.60618	1.536	1.45238	1.35475	1.24253	1.11514	0.971998	0.812548	0.636189	0.442366	0.230505
0	0.004704	0.018432	0.040608	0.070656	0.108	0.152064	0.202272	0.258048	0.318816	0.384	0.453024	0.525312	0.600288	0.677376	0.756	0.835584	0.915552	0.995328	1.07434	1.152	1.22774	1.30099	1.37117	1.4377	1.5	1.5575	1.60963	1.65581	1.69546	1.728	1.75286	1.76947	1.77725	1.77562	1.764	1.74182	1.70851	1.66349	1.60618	1.536	1.45238	1.35475	1.24253	1.11514	0.971998	0.812548	0.63619	0.442365	0.230504
0	0.004704	0.018432	0.040608	0.070656	0.108	0.152064	0.202272	0.258048	0.318816	0.384	0.453024	0.525312	0.600288	0.677376	0.756	0.835584	0.915552	0.995328	1.07434	1.152	1.22774	1.30099	1.37117	1.4377	1.5	1.5575	1.60963	1.65581	1.69546	1.728	1.75286	1.76947	1.77725	1.77562	1.764	1.74182	1.70851	1.66349	1.60618	1.536	1.45238	1.35475	1.24253	1.11514	0.971998	0.812547	0.636191	0.442364	0.230504
0	0.004704	0.018432	0.040608	0.070656	0.108	0.152064	0.202272	0.258048	0.318816	0.384	0.453024	0.525312	0.600288	0.677376	0.756	0.835584	0.915552	0.995328	1.07434	1.152	1.22774	1.30099	1.37117	1.4377	1.5	1.5575	1.60963	1.65581	1.69546	1.728	1.75286	1.76947	1.77725	1.77562	1.764	1.74182	1.70851	1.66349	1.60618	1.536	1.45238	1.35475	1.24253	1.11514	0.971998	0.812546	0.636192	0.442363	0.230503
0	0.004704	0.018432	0.040608	0.070656	0.108	0.152064	0.202272	0.258048	0.318816	0.384	0.453024	0.525312	0.600288	0.677376	0.756	0.835584	0.915552	0.995328	1.07434	1.152	1.22774	1.30099	1.37117	1.4377	1.5	1.5575	1.60963	1.65581	1.69546	1.728	1.75286	1.76947	1.77725	1.77562	1.764	1.74182	1.70851	1.66349	1.60618	1.536	1.45238	1.35475	1.24253	1.11514	0.971998	0.812546	0.636193	0.442363	0.230502
0	0.004704	0.018432	0.040608	0.070656	0.108	0.152064	0.202272	0.258048	0.318816	0.384	0.453024	0.525312	0.600288	0.677376	0.756	0.835584	0.915552	0.995328	1.07434	1.152	1.22774	1.30099	1.37117	1.4377	1.5	1.5575	1.60963	1.65581	1.69546	1.728	1.75286	1.76947	1.77725	1.77562	1.764	1.74182	1.70851	1.66349	1.60618	1.536	1.45238	1.35475	1.24253	1.11514	0.971998	0.812545	0.636193	0.442363	0.2305
0	0.004704	0.018432	0.040608	0.070656	0.108	0.152064	0.202272	0.258048	0.318816	0.384	0.453024	0.525312	0.600288	0.677376	0.756	0.835584	0.915552	0.995328	1.07434	1.152	1.22774	1.30099	1.37117	1.4377	1.5	1.5575	1.60963	1.65581	1.69546	1.728	1.75286	1.76947	1.77725	1.77562	1.764	1.74182	1.70851	1.66349	1.60618	1.536	1.45238	1.35475	1.24253	1.11514	0.971998	0.812545	0.636194	0.442364	0.230499
0	0.004704	0.018432	0.040608	0.070656	0.108	0.152064	0.202272	0.258048	0.318816	0.384	0.453024	0.525312	0.600288	0.677376	0.756	0.835584	0.915552	0.995328	1.07434	1.152	1.22774	1.30099	1.37117	1.4377	1.5	1.5575	1.60963	1.65581	1.69546	1.728	1.75286	1.76947	1.77725	1.77562	1.764	1.74182	1.70851	1.66349	1.60618	1.536	1.45238	1.35475	1.24253	1.11514	0.971998	0.812544	0.636194	0.442364	0.230498
0	0.004704	0.018432	0.040608	0.070656	0.108	0.152064	0.202272	0.258048	0.318816	0.384	0.453024	0.525312	0.600288	0.677376	0.756	0.835584	0.915552	0.995328	1.07434	1.152	1.22774	1.30099	1.37117	1.4377	1.5	1.5575	1.60963	1.65581	1.69546	1.728	1.75286	1.76947	1.77725	1.77562	1.764	1.74182	1.70851	1.66349	1.60618	1.536	1.45238	1.35475	1.24253	1.11514	0.971999	0.812544	0.636194	0.442365	0.230497
0	0.004704	0.018432	0.040608	0.070656	0.108	0.152064	0.202272	0.258048	0.318816	0.384	0.453024	0.525312	0.600288	0.677376	0.756	0.835584	0.915552	0.995328	1.07434	1.152	1.22774	1.30099	1.37117	1.4377	1.5	1.5575	1.60963	1.65581	1.69546	1.728	1.75286	1.76947	1.77725	1.77562	1.764	1.74182	1.70851	1.66349	1.60618	1.536	1.45238	1.35475	1.24253	1.11514	0.971999	0.812544	0.636194	0.442365	0.230496
0	0.004704	0.018432	0.040608	0.070656	0.108	0.152064	0.202272	0.258048	0.318816	0.384	0.453024	0.525312	0.600288	0.677376	0.756	0.835584	0.915552	0.995328	1.07434	1.152	1.22774	1.30099	1.37117	1.4377	1.5	1.5575	1.60963	1.65581	1.69546	1.728	1.75286	1.76947	1.77725	1.77562	1.764	1.74182	1.70851	1.66349	1.60618	1.536	1.45238	1.35475	1.24253	1.11514	0.971999	0.812543	0.636194	0.442366	0.230495
0	0.004704	0.018432	0.040608	0.070656	0.108	0.152064	0.202272	0.258048	0.318816	0.384	0.453024	0.525312	0.600288	0.677376	0.756	0.835584	0.915552	0.995328	1.07434	1.152	1.22774	1.30099	1.37117	1.4377	1.5	1.5575	1.60963	1.65581	1.69546	1.728	1.75286	1.76947	1.77725	1.77562	1.764	1.74182	1.70851	1.66349	1.60618	1.536	1.45238	1.35475	1.24253	1.11514	0.972	0.812543	0.636194	0.442367	0.230495
0	0.004704	0.018432	0.040608	0.070656	0.108	0.152064	0.202272	0.258048	0.318816	0.384	0.453024	0.525312	0.600288	0.677376	0.756	0.835584	0.915552	0.995328	1.07434	1.152	1.22774	1.30099	1.37117	1.4377	1.5	1.5575	1.60963	1.65581	1.69546	1.728	1.75286	1.76947	1.77725	1.77562	1.764	1.74182	1.70851	1.66349	1.60618	1.536	1.45238	1.35475	1.24253	1.11514	0.972	0.812543	0.636194	0.442367	0.230494
0	0.004704	0.018432	0.040608	0.070656	0.108	0.152064	0.202272	0.258048	0.318816	0.384	0.453024	0.525312	0.600288	0.677376	0.756	0.835584	0.915552	0.995328	1.07434	1.152	1.22774	1.30099	1.37117	1.4377	1.5	1.5575	1.60963	1.65581	1.69546	1.728	1.75286	1.76947	1.77725	1.77562	1.764	1.74182	1.70851	1.66349	1.60618	1.536	1.45238	1.35475	1.24253	1.11514	0.972	0.812543	0.636193	0.442368	0.230494
0	0.004704	0.018432	0.040608	0.070656	0.108	0.152064	0.202272	0.258048	0.318816	0.384	0.453024	0.525312	0.600288	0.677376	0.756	0.835584	0.915552	0.995328	1.07434	1.152	1.22774	1.30099	1.37117	1.4377	1.5	1.5575	1.60963	1.65581	1.69546	1.728	1.75286	1.76947	1.77725	1.77562	1.764	1.74182	1.70851	1.66349	1.60618	1.536	1.45238	1.35475	1.24253	1.11514	0.972	0.812543	0.636193	0.442368	0.230494
0	0.004704	0.018432	0.040608	0.070656	0.108	0.152064	0.202272	0.258048	0.318816	0.384	0.453024	0.525312	0.600288	0.677376	0.756	0.835584	0.915552	0.995328	1.07434	1.152	1.22774	1.30099	1.37117	1.4377	1.5	1.5575	1.60963	1.65581	1.69546	1.728	1.75286	1.76947	1.77725	1.77562	1.764	1.74182	1.70851	1.66349	1.60618	1.536	1.45238	1.35475	1.24253	1.11514	0.972	0.812543	0.636193	0.442368	0.230494
0	0.004704	0.018432	0.040608	0.070656	0.108	0.152064	0.202272	0.258048	0.318816	0.384	0.453024	0.525312	0.600288	0.677376	0.756	0.835584	0.915552	0.995328	1.07434	1.152	1.22774	1.30099	1.37117	1.4377	1.5	1.5575	1.60963	1.65581	1.69546	1.728	1.75286	1.76947	1.77725	1.77562	1.764	1.74182	1.70851	1.66349	1.60618	1.536	1.45238	1.35475	1.24253	1.11514	0.972	0.812543	0.636193	0.442369	0.230494
0	0.004704	0.018432	0.040608	0.070656	0.108	0.152064	0.202272	0.258048	0.318816	0.384	0.453024	0.525312	0.600288	0.677376	0.756	0.835584	0.915552	0.995328	1.07434	1.152	1.22774	1.30099	1.37117	1.4377	1.5	1.5575	1.60963	1.65581	1.69546	1.728	1.75286	1.76947	1.77725	1.77562	1.764	1.74182	1.70851	1.66349	1.60618	1.536	1.45238	1.35475	1.24253	1.11514	0.972	0.812543	0.636192	0.442369	0.230494
0	0.004704	0.018432	0.040608	0.070656	0.108	0.152064	0.202272	0.258048	0.318816	0.384	0.453024	0.525312	0.600288	0.677376	0.756	0.835584	0.915552	0.995328	1.07434	1.152	1.22774	1.30099	1.37117	1.4377	1.5	1.5575	1.60963	1.65581	1.69546	1.728	1.75286	1.76947	1.77725	1.77562	1.764	1.74182	1.70851	1.66349	1.60618	1.536	1.45238	1.35475	1.24253	1.11514	0.972	0.812543	0.636192	0.442369	0.230494
0	0.004704	0.018432	0.040608	0.070656	0.108	0.152064	0.202272	0.258048	0.318816	0.384	0.453024	0.525312	0.600288	0.677376	0.756	0.835584	0.915552	0.995328	1.07434	1.152	1.22774	1.30099	1.37117	1.4377	1.5	1.5575	1.60963	1.65581	1.69546	1.728	1.75286	1.76947	1.77725	1.77562	1.764	1.74182	1.70851	1.66349	1.60618	1.536	1.45238	1.35475	1.24253	1.11514	0.972	0.812543	0.636192	0.442369	0.230495
0	0.004704	0.018432	0.040608	0.070656	0.108	0.152064	0.202272	0.258048	0.318816	0.384	0.453024	0.525312	0.600288	0.677376	0.756	0.835584	0.915552	0.995328	1.07434	1.152	1.22774	1.30099	1.37117	1.4377	1.5	1.5575	1.60963	1.65581	1.69546	1.728	1.75286	1.76947	1.77725	1.77562	1.764	1.74182	1.70851	1.66349	1.60618	1.536	1.45238	1.35475	1.24253	1.11514	0.972	0.812544	0.636192	0.442369	0.230495
0	0.004704	0.018432	0.040608	0.070656	0.108	0.152064	0.202272	0.258048	0.318816	0.384	0.453024	0.525312	0.600288	0.677376	0.756	0.835584	0.915552	0.995328	1.07434	1.152	1.22774	1.30099	1.37117	1.4377	1.5	1.5575	1.60963	1.65581	1.69546	1.728	1.75286	1.76947	1.77725	1.77562	1.764	1.74182	1.70851	1.66349	1.60618	1.536	1.45238	1.35475	1.24253	1.11514	0.972	0.812544	0.636192	0.442369	0.230495
0	0.004704	0.018432	0.040608	0.070656	0.108	0.152064	0.202272	0.258048	0.318816	0.384	0.453024	0.525312	0.600288	0.677376	0.756	0.835584	0.915552	0.995328	1.07434	1.152	1.22774	1.30099	1.37117	1.4377	1.5	1.5575	1.60963	1.65581	1.69546	1.728	1.75286	1.76947	1.77725	1.77562	1.764	1.74182	1.70851	1.66349	1.60618	1.536	1.45238	1.35475	1.24253	1.11514	0.972	0.812544	0.636192	0.442369	0.230495
0	0.004704	0.018432	0.040608	0.070656	0.108	0.152064	0.202272	0.258048	0.318816	0.384	0.453024	0.525312	0.600288	0.677376	0.756	0.835584	0.915552	0.995328	1.07434	1.152	1.22774	1.30099	1.37117	1.4377	1.5	1.5575	1.60963	1.65581	1.69546	1.728	1.75286	1.76947	1.77725	1.77562	1.764	1.74182	1.70851	1.66349	1.60618	1.536	1.45238	1.35475	1.24253	1.11514	0.972	0.812544	0.636192	0.442369	0.230496
0	0.004704	0.018432	0.040608	0.070656	0.108	0.152064	0.202272	0.258048	0.318816	0.384	0.453024	0.525312	0.600288	0.677376	0.756	0.835584	0.915552	0.995328	1.07434	1.152	1.22774	1.30099	1.37117	1.4377	1.5	1.5575	1.60963	1.65581	1.69546	1.728	1.75286	1.76947	1.77725	1.77562	1.764	1.74182	1.70851	1.66349	1.60618	1.536	1.45238	1.35475	1.24253	1.11514	0.972	0.812544	0.636192	0.442369	0.230496
0	0.004704	0.018432	0.040608	0.070656	0.108	0.152064	0.202272	0.258048	0.318816	0.384	0.453024	0.525312	0.600288	0.677376	0.756	0.835584	0.915552	0.995328	1.07434	1.152	1.22774	1.30099	1.37117	1.4377	1.5	1.5575	1.60963	1.65581	1.69546	1.728	1.75286	1.76947	1.77725	1.77562	1.764	1.74182	1.70851	1.66349	1.60618	1.536	1.45238	1.35475	1.24253	1.11514	0.972	0.812544	0.636192	0.442369	0.230496
0	0.004704	0.018432	0.040608	0.070656	0.108	0.152064	0.202272	0.258048	0.318816	0.384	0.453024	0.525312	0.600288	0.677376	0.756	0.835584	0.915552	0.995328	1.07434	1.152	1.22774	1.30099	1.37117	1.4377	1.5	1.5575	1.60963	1.65581	1.69546	1.728	1.75286	1.76947	1.77725	1.77562	1.764	1.74182	1.70851	1.66349	1.60618	1.536	1.45238	1.35475	1.24253	1.11514	0.972	0.812544	0.636192	0.442368	0.230496
0	0.004704	0.018432	0.040608	0.070656	0.108	0.152064	0.202272	0.258048	0.318816	0.384	0.453024	0.525312	0.600288	0.677376	0.756	0.835584	0.915552	0.995328	1.07434	1.152	1.22774	1.30099	1.37117	1.4377	1.5	1.5575	1.60963	1.65581	1.69546	1.728	1.75286	1.76947	1.77725	1.77562	1.764	1.74182	1.70851	1.66349	1.60618	1.536	1.45238	1.35475	1.24253	1.11514	0.972	0.812544	0.636192	0.442368	0.230496
0	0.004704	0.018432	0.040608	0.070656	0.108	0.152064	0.202272	0.258048	0.318816	0.384	0.453024	0.525312	0.600288	0.677376	0.756	0.835584	0.915552	0.995328	1.07434	1.152	1.22774	1.30099	1.37117	1.4377	1.5	1.5575	1.60963	1.65581	1.69546	1.728	1.75286	1.76947	1.77725	1.77562	1.764	1.74182	1.70851	1.66349	1.60618	1.536	1.45238	1.35475	1.24253	1.11514	0.972	0.812544	0.636192	0.442368	0.230496
0	0.004704	0.018432	0.040608	0.070656	0.108	0.152064	0.202272	0.258048	0.318816	0.384	0.453024	0.525312	0.600288	0.677376	0.756	0.835584	0.915552	0.995328	1.07434	1.152	1.22774	1.30099	1.37117	1.4377	1.5	1.5575	1.60963	1.65581	1.69546	1.728	1.75286	1.76947	1.77725	1.77562	1.764	1.74182	1.70851	1.66349	1.60618	1.536	1.45238	1.35475	1.24253	1.11514	0.972	0.812544	0.636192	0.442368	0.230496
0	0.004704	0.018432	0.040608	0.070656	0.108	0.152064	0.202272	0.258048	0.318816	0.384	0.453024	0.525312	0.600288	0.677376	0.756	0.835584	0.915552	0.995328	1.07434	1.152	1.22774	1.30099	1.37117	1.4377	1.5	1.5575	1.60963	1.65581	1.69546	1.728	1.75286	1.76947	1.77725	1.77562	1.764	1.74182	1.70851	1.66349	1.60618	1.536	1.45238	1.35475	1.24253	1.11514	0.972	0.812544	0.636192	0.442368	0.230496
0	0.004704	0.018432	0.040608	0.070656	0.108	0.152064	0.202272	0.258048	0.318816	0.384	0.453024	0.525312	0.600288	0.677376	0.756	0.835584	0.915552	0.995328	1.07434	1.152	1.22774	1.30099	1.37117	1.4377	1.5	1.5575	1.60963	1.65581	1.69546	1.728	1.75286	1.76947	1.77725	1.77562	1.764	1.74182	1.70851	1.66349	1.60618	1.536	1.45238	1.35475	1.24253	1.11514	0.972	0.812544	0.636192	0.442368	0.230496
0	0.004704	0.018432	0.040608	0.070656	0.108	0.152064	0.202272	0.258048	0.318816	0.384	0.453024	0.525312	0.600288	0.677376	0.756	0.835584	0.915552	0.995328	1.07434	1.152	1.22774	1.30099	1.37117	1.4377	1.5	1.5575	1.60963	1.65581	1.69546	1.728	1.75286	1.76947	1.77725	1.77562	1.764	1.74182	1.70851	1.66349	1.60618	1.536	1.45238	1.35475	1.24253	1.11514	0.972	0.812544	0.636192	0.442368	0.230496
0	0.004704	0.018432	0.040608	0.070656	0.108	0.152064	0.202272	0.258048	0.318816	0.384	0.453024	0.525312	0.600288	0.677376	0.756	0.835584	0.915552	0.995328	1.07434	1.152	1.22774	1.30099	1.37117	1.4377	1.5	1.5575	1.60963	1.65581	1.69546	1.728	1.75286	1.76947	1.77725	1.77562	1.764	1.74182	1.70851	1.66349	1.60618	1.536	1.45238	1.35475	1.24253	1.11514	0.972	0.812544	0.636192	0.442368	0.230496
0	0.004704	0.018432	0.040608	0.070656	0.108	0.152064	0.202272	0.258048	0.318816	0.384	0.453024	0.525312	0.600288	0.677376	0.756	0.835584	0.915552	0.995328	1.07434	1.152	1.22774	1.30099	1.37117	1.4377	1.5	1.5575	1.60963	1.65581	1.69546	1.728	1.75286	1.76947	1.77725	1.77562	1.764	1.74182	1.70851	1.66349	1.60618	1.536	1.45238	1.35475	1.24253	1.11514	0.972	0.812544	0.636192	0.442368	0.230496
0	0.004704	0.018432	0.040608	0.070656	0.108	0.152064	0.202272	0.258048	0.318816	0.384	0.453024	0.525312	0.600288	0.677376	0.756	0.835584	0.915552	0.995328	1.07434	1.152	1.22774	1.30099	1.37117	1.4377	1.5	1.5575	1.60963	1.65581	1.69546	1.728	1.75286	1.76947	1.77725	1.77562	1.764	1.74182	1.70851	1.66349	1.60618	1.536	1.45238	1.35475	1.24253	1.11514	0.972	0.812544	0.636192	0.442368	0.230496
0	0.004704	0.018432	0.040608	0.070656	0.108	0.152064	0.202272	0.258048	0.318816	0.384	0.453024	0.525312	0.600288	0.677376	0.756	0.835584	0.915552	0.995328	1.07434	1.152	1.22774	1.30099	1.37117	1.4377	1.5	1.5575	1.60963	1.65581	1.69546	1.728	1.75286	1.76947	1.77725	1.77562	1.764	1.74182	1.70851	1.66349	1.60618	1.536	1.45238	1.35475	1.24253	1.11514	0.972	0.812544	0.636192	0.442368	0.230496
0	0.004704	0.018432	0.040608	0.070656	0.108	0.152064	0.202272	0.258048	0.318816	0.384	0.453024	0.525312	0.600288	0.677376	0.756	0.835584	0.915552	0.995328	1.07434	1.152	1.22774	1.30099	1.37117	1.4377	1.5	1.5575	1.60963	1.65581	1.69546	1.728	1.75286	1.76947	1.77725	1.77562	1.764	1.74182	1.70851	1.66349	1.60618	1.536	1.45238	1.35475	1.24253	1.11514	0.972	0.812544	0.636192	0.442368	0.230496
0	0.004704	0.018432	0.040608	0.070656	0.108	0.152064	0.202272	0.258048	0.318816	0.384	0.453024	0.525312	0.600288	0.677376	0.756	0.835584	0.915552	0.995328	1.07434	1.152	1.22774	1.30099	1.37117	1.4377	1.5	1.5575	1.60963	1.65581	1.69546	1.728	1.75286	1.76947	1.77725	1.77562	1.764	1.74182	1.70851	1.66349	1.60618	1.536	1.45238	1.35475	1.24253	1.11514	0.972	0.812544	0.636192	0.442368	0.230496
0	0.004704	0.018432	0.040608	0.070656	0.108	0.152064	0.202272	0.258048	0.318816	0.384	0.453024	0.525312	0.600288	0.677376	0.756	0.835584	0.915552	0.995328	1.07434	1.152	1.22774	1.30099	1.37117	1.4377	1.5	1.5575	1.60963	1.65581	1.69546	1.728	1.75286	1.76947	1.77725	1.77562	1.764	1.74182	1.70851	1.66349	1.60618	1.536	1.45238	1.35475	1.24253	1.11514	0.972	0.812544	0.636192	0.442368	0.230496
0	0.004704	0.018432	0.040608	0.070656	0.108	0.152064	0.202272	0.258048	0.318816	0.384	0.453024	0.525312	0.600288	0.677376	0.756	0.835584	0.915552	0.995328	1.07434	1.152	1.22774	1.30099	1.37117	1.4377	1.5	1.5575	1.60963	1.65581	1.69546	1.728	1.75286	1.76947	1.77725	1.77562	1.764	1.74182	1.70851	1.66349	1.60618	1.536	1.45238	1.35475	1.24253	1.11514	0.972	0.812544	0.636192	0.442368	0.230496
0	0.004704	0.018432	0.040608	0.070656	0.108	0.152064	0.202272	0.258048	0.318816	0.384	0.453024	0.525312	0.600288	0.677376	0.756	0.835584	0.915552	0.995328	1.07434	1.152	1.22774	1.30099	1.37117	1.4377	1.5	1.5575	1.60963	1.65581	1.69546	1.728	1.75286	1.76947	1.77725	1.77562	1.764	1.74182	1.70851	1.66349	1.60618	1.536	1.45238	1.35475	1.24253	1.11514	0.972	0.812544	0.636192	0.442368	0.230496
0	0.004704	0.018432	0.040608	0.070656	0.108	0.152064	0.202272	0.258048	0.318816	0.384	0.453024	0.525312	0.600288	0.677376	0.756	0.835584	0.915552	0.995328	1.07434	1.152	1.22774	1.30099	1.37117	1.4377	1.5	1.5575	1.60963	1.65581	1.69546	1.728	1.75286	1.76947	1.77725	1.77562	1.764	1.74182	1.70851	1.66349	1.60618	1.536	1.45238	1.35475	1.24253	1.11514	0.972	0.812544	0.636192	0.442368	0.230496
0	0.004704	0.018432	0.040608	0.070656	0.108	0.152064	0.202272	0.258048	0.318816	0.384	0.453024	0.525312	0.600288	0.677376	0.756	0.835584	0.915552	0.995328	1.07434	1.152	1.22774	1.30099	1.37117	1.4377	1.5	1.5575	1.60963	1.65581	1.69546	1.728	1.75286	1.76947	1.77725	1.77562	1.764	1.74182	1.70851	1.66349	1.60618	1.536	1.45238	1.35475	1.24253	1.11514	0.972	0.812544	0.636192	0.442368	0.230496
0	0.004704	0.018432	0.040608	0.070656	0.108	0.152064	0.202272	0.258048	0.318816	0.384	0.453024	0.525312	0.600288	0.677376	0.756	0.835584	0.915552	0.995328	1.07434	1.152	1.22774	1.30099	1.37117	1.4377	1.5	1.5575	1.60963	1.65581	1.69546	1.728	1.75286	1.76947	1.77725	1.77562	1.764	1.74182	1.70851	1.66349	1.60618	1.536	1.45238	1.35475	1.24253	1.11514	0.972	0.812544	0.636192	0.442368	0.230496
0	0.004704	0.018432	0.040608	0.070656	0.108	0.152064	0.202272	0.258048	0.318816	0.384	0.453024	0.525312	0.600288	0.677376	0.756	0.835584	0.915552	0.995328	1.07434	1.152	1.22774	1.30099	1.37117	1.4377	1.5	1.5575	1.60963	1.65581	1.69546	1.728	1.75286	1.76947	1.77725	1.77562	1.764	1.74182	1.70851	1.66349	1.60618	1.536	1.45238	1.35475	1.24253	1.11514	0.972	0.812544	0.636192	0.442368	0.230496
0	0.004704	0.018432	0.040608	0.070656	0.108	0.152064	0.202272	0.258048	0.318816	0.384	0.453024	0.525312	0.600288	0.677376	0.756	0.835584	0.915552	0.995328	1.07434	1.152	1.22774	1.30099	1.37117	1.4377	1.5	1.5575	1.60963	1.65581	1.69546	1.728	1.75286	1.76947	1.77725	1.77562	1.764	1.74182	1.70851	1.66349	1.60618	1.536	1.45238	1.35475	1.24253	1.11514	0.972	0.812544	0.636192	0.442368	0.230496
0	0.004704	0.018432	0.040608	0.070656	0.108	0.152064	0.202272	0.258048	0.318816	0.384	0.453024	0.525312	0.600288	0.677376	0.756	0.835584	0.915552	0.995328	1.07434	1.152	1.22774	1.30099	1.37117	1.4377	1.5	1.5575	1.60963	1.65581	1.69546	1.728	1.75286	1.76947	1.77725	1.77562	1.764	1.74182	1.70851	1.66349	1.60618	1.536	1.45238	1.35475	1.24253	1.11514	0.972	0.812544	0.636192	0.442368	0.230496
0	0.004704	0.018432	0.040608	0.070656	0.108	0.152064	0.202272	0.258048	0.318816	0.384	0.453024	0.525312	0.600288	0.677376	0.756	0.835584	0.915552	0.995328	1.07434	1.152	1.22774	1.30099	1.37117	1.4377	1.5	1.5575	1.60963	1.65581	1.69546	1.728	1.75286	1.76947	1.77725	1.77562	1.764	1.74182	1.70851	1.66349	1.60618	1.536	1.45238	1.35475	1.24253	1.11514	0.972	0.812544	0.636192	0.442368	0.230496
0	0.004704	0.018432	0.040608	0.070656	0.108	0.152064	0.202272	0.258048	0.318816	0.384	0.453024	0.525312	0.600288	0.677376	0.756	0.835584	0.915552	0.995328	1.07434	1.152	1.22774	1.30099	1.37117	1.4377	1.5	1.5575	1.60963	1.65581	1.69546	1.728	1.75286	1.76947	1.77725	1.77562	1.764	1.74182	1.70851	1.66349	1.60618	1.536	1.45238	1.35475	1.24253	1.11514	0.972	0.812544	0.636192	0.442368	0.230496
0	0.004704	0.018432	0.040608	0.070656	0.108	0.152064	0.202272	0.258048	0.318816	0.384	0.453024	0.525312	0.600288	0.677376	0.756	0.835584	0.915552	0.995328	1.07434	1.152	1.22774	1.30099	1.37117	1.4377	1.5	1.5575	1.60963	1.65581	1.69546	1.728	1.75286	1.76947	1.77725	1.77562	1.764	1.74182	1.70851	1.66349	1.60618	1.536	1.45238	1.35475	1.24253	1.11514	0.972	0.812544	0.636192	0.442368	0.230496
0	0.004704	0.018432	0.040608	0.070656	0.108	0.152064	0.202272	0.258048	0.318816	0.384	0.453024	0.525312	0.600288	0.677376	0.756	0.835584	0.915552	0.995328	1.07434	1.152	1.22774	1.30099	1.37117	1.4377	1.5	1.5575	1.60963	1.65581	1.69546	1.728	1.75286	1.76947	1.77725	1.77562	1.764	1.74182	1.70851	1.66349	1.60618	1.536	1.45238	1.35475	1.24253	1.11514	0.972	0.812544	0.636192	0.442368	0.230496
0	0.004704	0.018432	0.040608	0.070656	0.108	0.152064	0.202272	0.258048	0.318816	0.384	0.453024	0.525312	0.600288	0.677376	0.756	0.835584	0.915552	0.995328	1.07434	1.152	1.22774	1.30099	1.37117	1.4377	1.5	1.5575	1.60963	1.65581	1.69546	1.728	1.75286	1.76947	1.77725	1.77562	1.764	1.74182	1.70851	1.66349	1.60618	1.536	1.45238	1.35475	1.24253	1.11514	0.972	0.812544	0.636192	0.442368	0.230496
0	0.004704	0.018432	0.040608	0.070656	0.108	0.152064	0.202272	0.258048	0.318816	0.384	0.453024	0.525312	0.600288	0.677376	0.756	0.835584	0.915552	0.995328	1.07434	1.152	1.22774	1.30099	1.37117	1.4377	1.5	1.5575	1.60963	1.65581	1.69546	1.728	1.75286	1.76947	1.77725	1.77562	1.764	1.74182	1.70851	1.66349	1.60618	1.536	1.45238	1.35475	1.24253	1.11514	0.972	0.812544	0.636192	0.442368	0.230496
0	0.004704	0.018432	0.040608	0.070656	0.108	0.152064	0.202272	0.258048	0.318816	0.384	0.453024	0.525312	0.600288	0.677376	0.756	0.835584	0.915552	0.995328	1.07434	1.152	1.22774	1.30099	1.37117	1.4377	1.5	1.5575	1.60963	1.65581	1.69546	1.728	1.75286	1.76947	1.77725	1.77562	1.764	1.74182	1.70851	1.66349	1.60618	1.536	1.45238	1.35475	1.24253	1.11514	0.972	0.812544	0.636192	0.442368	0.230496
0	0.004704	0.018432	0.040608	0.070656	0.108	0.152064	0.202272	0.258048	0.318816	0.384	0.453024	0.525312	0.600288	0.677376	0.756	0.835584	0.915552	0.995328	1.07434	1.152	1.22774	1.30099	1.37117	1.4377	1.5	1.5575	1.60963	1.65581	1.69546	1.728	1.75286	1.76947	1.77725	1.77562	1.764	1.74182	1.70851	1.66349	1.60618	1.536	1.45238	1.35475	1.24253	1.11514	0.972	0.812544	0.636192	0.442368	0.230496
0	0.004704	0.018432	0.040608	0.070656	0.108	0.152064	0.202272	0.258048	0.318816	0.384	0.453024	0.525312	0.600288	0.677376	0.756	0.835584	0.915552	0.995328	1.07434	1.152	1.22774	1.30099	1.37117	1.4377	1.5	1.5575	1.60963	1.65581	1.69546	1.728	1.75286	1.76947	1.77725	1.77562	1.764	1.74182	1.70851	1.66349	1.60618	1.536	1.45238	1.35475	1.24253	1.11514	0.972	0.812544	0.636192	0.442368	0.230496
0	0.004704	0.018432	0.040608	0.070656	0.108	0.152064	0.202272	0.258048	0.318816	0.384	0.453024	0.525312	0.600288	0.677376	0.756	0.835584	0.915552	0.995328	1.07434	1.152	1.22774	1.30099	1.37117	1.4377	1.5	1.5575	1.60963	1.65581	1.69546	1.728	1.75286	1.76947	1.77725	1.77562	1.764	1.74182	1.70851	1.66349	1.60618	1.536	1.45238	1.35475	1.24253	1.11514	0.972	0.812544	0.636192	0.442368	0.230496
0	0.004704	0.018432	0.040608	0.070656	0.108	0.152064	0.202272	0.258048	0.318816	0.384	0.453024	0.525312	0.600288	0.677376	0.756	0.835584	0.915552	0.995328	1.07434	1.152	1.22774	1.30099	1.37117	1.4377	1.5	1.5575	1.60963	1.65581	1.69546	1.728	1.75286	1.76947	1.77725	1.77562	1.764	1.74182	1.70851	1.66349	1.60618	1.536	1.45238	1.35475	1.24253	1.11514	0.972	0.812544	0.636192	0.442368	0.230496
0	0.004704	0.018432	0.040608	0.070656	0.108	0.152064	0.202272	0.258048	0.318816	0.384	0.453024	0.525312	0.600288	0.677376	0.756	0.835584	0.915552	0.995328	1.07434	1.152	1.22774	1.30099	1.37117	1.4377	1.5	1.5575	1.60963	1.65581	1.69546	1.728	1.75286	1.76947	1.77725	1.77562	1.764	1.74182	1.70851	1.66349	1.60618	1.536	1.45238	1.35475	1.24253	1.11514	0.972	0.812544	0.636192	0.442368	0.230496
0	0.004704	0.018432	0.040608	0.070656	0.108	0.152064	0.202272	0.258048	0.318816	0.384	0.453024	0.525312	0.600288	0.677376	0.756	0.835584	0.915552	0.995328	1.07434	1.152	1.22774	1.30099	1.37117	1.4377	1.5	1.5575	1.60963	1.65581	1.69546	1.728	1.75286	1.76947	1.77725	1.77562	1.764	1.74182	1.70851	1.66349	1.60618	1.536	1.45238	1.35475	1.24253	1.11514	0.972	0.812544	0.636192	0.442368	0.230496
0	0.004704	0.018432	0.040608	0.070656	0.108	0.152064	0.202272	0.258048	0.318816	0.384	0.453024	0.525312	0.600288	0.677376	0.756	0.835584	0.915552	0.995328	1.07434	1.152	1.22774	1.30099	1.37117	1.4377	1.5	1.5575	1.60963	1.65581	1.69546	1.728	1.75286	1.76947	1.77725	1.77562	1.764	1.74182	1.70851	1.66349	1.60618	1.536	1.45238	1.35475	1.24253	1.11514	0.972	0.812544	0.636192	0.442368	0.230496
0	0.004704	0.018432	0.040608	0.070656	0.108	0.152064	0.202272	0.258048	0.318816	0.384	0.453024	0.525312	0.600288	0.677376	0.756	0.835584	0.915552	0.995328	1.07434	1.152	1.22774	1.30099	1.37117	1.4377	1.5	1.5575	1.60963	1.65581	1.69546	1.728	1.75286	1.76947	1.77725	1.77562	1.764	1.74182	1.70851	1.66349	1.60618	1.536	1.45238	1.35475	1.24253	1.11514	0.972	0.812544	0.636192	0.442368	0.230496
0	0.004704	0.018432	0.040608	0.070656	0.108	0.152064	0.202272	0.258048	0.318816	0.384	0.453024	0.525312	0.600288	0.677376	0.756	0.835584	0.915552	0.995328	1.07434	1.152	1.22774	1.30099	1.37117	1.4377	1.5	1.5575	1.60963	1.65581	1.69546	1.728	1.75286	1.76947	1.77725	1.77562	1.764	1.74182	1.70851	1.66349	1.60618	1.536	1.45238	1.35475	1.24253	1.11514	0.972	0.812544	0.636192	0.442368	0.230496
0	0.004704	0.018432	0.040608	0.070656	0.108	0.152064	0.202272	0.258048	0.318816	0.384	0.453024	0.525312	0.600288	0.677376	0.756	0.835584	0.915552	0.995328	1.07434	1.152	1.22774	1.30099	1.37117	1.4377	1.5	1.5575	1.60963	1.65581	1.69546	1.728	1.75286	1.76947	1.77725	1.77562	1.764	1.74182	1.70851	1.66349	1.60618	1.536	1.45238	1.35475	1.24253	1.11514	0.972	0.812544	0.636192	0.442368	0.230496
0	0.004704	0.018432	0.040608	0.070656	0.108	0.152064	0.202272	0.258048	0.318816	0.384	0.453024	0.525312	0.600288	0.677376	0.756	0.835584	0.915552	0.995328	1.07434	1.152	1.22774	1.30099	1.37117	1.4377	1.5	1.5575	1.60963	1.65581	1.69546	1.728	1.75286	1.76947	1.77725	1.77562	1.764	1.74182	1.70851	1.66349	1.60618	1.536	1.45238	1.35475	1.24253	1.11514	0.972	0.812544	0.636192	0.442368	0.230496
0	0.004704	0.018432	0.040608	0.070656	0.108	0.152064	0.202272	0.258048	0.318816	0.384	0.453024	0.525312	0.600288	0.677376	0.756	0.835584	0.915552	0.995328	1.07434	1.152	1.22774	1.30099	1.37117	1.4377	1.5	1.5575	1.60963	1.65581	1.69546	1.728	1.75286	1.76947	1.77725	1.77562	1.764	1.74182	1.70851	1.66349	1.60618	1.536	1.45238	1.35475	1.24253	1.11514	0.972	0.812544	0.636192	0.442368	0.230496
0	0.004704	0.018432	0.040608	0.070656	0.108	0.152064	0.202272	0.258048	0.318816	0.384	0.453024	0.525312	0.600288	0.677376	0.756	0.835584	0.915552	0.995328	1.07434	1.152	1.22774	1.30099	1.37117	1.4377	1.5	1.5575	1.60963	1.65581	1.69546	1.728	1.75286	1.76947	1.77725	1.77562	1.764	1.74182	1.70851	1.66349	1.60618	1.536	1.45238	1.35475	1.24253	1.11514	0.972	0.812544	0.636192	0.442368	0.230496
0	0.004704	0.018432	0.040608	0.070656	0.108	0.152064	0.202272	0.258048	0.318816	0.384	0.453024	0.525312	0.600288	0.677376	0.756	0.835584	0.915552	0.995328	1.07434	1.152	1.22774	1.30099	1.37117	1.4377	1.5	1.5575	1.60963	1.65581	1.69546	1.728	1.75286	1.76947	1.77725	1.77562	1.764	1.74182	1.70851	1.66349	1.60618	1.536	1.45238	1.35475	1.24253	1.11514	0.972	0.812544	0.636192	0.442368	0.230496
0	0.004704	0.018432	0.040608	0.070656	0.108	0.152064	0.202272	0.258048	0.318816	0.384	0.453024	0.525312	0.600288	0.677376	0.756	0.835584	0.915552	0.995328	1.07434	1.152	1.22774	1.30099	1.37117	1.4377	1.5	1.5575	1.60963	1.65581	1.69546	1.728	1.75286	1.76947	1.77725	1.77562	1.764	1.74182	1.70851	1.66349	1.60618	1.536	1.45238	1.35475	1.24253	1.11514	0.972	0.812544	0.636192	0.442368	0.230496
0	0.004704	0.018432	0.040608	0.070656	0.108	0.152064	0.202272	0.258048	0.318816	0.384	0.453024	0.525312	0.600288	0.677376	0.756	0.835584	0.915552	0.995328	1.07434	1.152	1.22774	1.30099	1.37117	1.4377	1.5	1.5575	1.60963	1.65581	1.69546	1.728	1.75286	1.76947	1.77725	1.77562	1.764	1.74182	1.70851	1.66349	1.60618	1.536	1.45238	1.35475	1.24253	1.11514	0.972	0.812544	0.636192	0.442368	0.230496
0	0.004704	0.018432	0.040608	0.070656	0.108	0.152064	0.202272	0.258048	0.318816	0.384	0.453024	0.525312	0.600288	0.677376	0.756	0.835584	0.915552	0.995328	1.07434	1.152	1.22774	1.30099	1.37117	1.4377	1.5	1.5575	1.60963	1.65581	1.69546	1.728	1.75286	1.76947	1.77725	1.77562	1.764	1.74182	1.70851	1.66349	1.60618	1.536	1.45238	1.35475	1.24253	1.11514	0.972	0.812544	0.636192	0.442368	0.230496
0	0.004704	0.018432	0.040608	0.070656	0.108	0.152064	0.202272	0.258048	0.318816	0.384	0.453024	0.525312	0.600288	0.677376	0.756	0.835584	0.915552	0.995328	1.07434	1.152	1.22774	1.30099	1.37117	1.4377	1.5	1.5575	1.60963	1.65581	1.69546	1.728	1.75286	1.76947	1.77725	1.77562	1.764	1.74182	1.70851	1.66349	1.60618	1.536	1.45238	1.35475	1.24253	1.11514	0.972	0.812544	0.636192	0.442368	0.230496
0	0.004704	0.018432	0.040608	0.070656	0.108	0.152064	0.202272	0.258048	0.318816	0.384	0.453024	0.525312	0.600288	0.677376	0.756	0.835584	0.915552	0.995328	1.07434	1.152	1.22774	1.30099	1.37117	1.4377	1.5	1.5575	1.60963	1.65581	1.69546	1.728	1.75286	1.76947	1.77725	1.77562	1.764	1.74182	1.70851	1.66349	1.60618	1.536	1.45238	1.35475	1.24253	1.11514	0.972	0.812544	0.636192	0.442368	0.230496
0	0.004704	0.018432	0.040608	0.070656	0.108	0.152064	0.202272	0.258048	0.318816	0.384	0.453024	0.525312	0.600288	0.677376	0.756	0.835584	0.915552	0.995328	1.07434	1.152	1.22774	1.30099	1.37117	1.4377	1.5	1.5575	1.60963	1.65581	1.69546	1.728	1.75286	1.76947	1.77725	1.77562	1.764	1.74182	1.70851	1.66349	1.60618	1.536	1.45238	1.35475	1.24253	1.11514	0.972	0.812544	0.636192	0.442368	0.230496
0	0.004704	0.018432	0.040608	0.070656	0.108	0.152064	0.202272	0.258048	0.318816	0.384	0.453024	0.525312	0.600288	0.677376	0.756	0.835584	0.915552	0.995328	1.07434	1.152	1.22774	1.30099	1.37117	1.4377	1.5	1.5575	1.60963	1.65581	1.69546	1.728	1.75286	1.76947	1.77725	1.77562	1.764	1.74182	1.70851	1.66349	1.60618	1.536	1.45238	1.35475	1.24253	1.11514	0.972	0.812544	0.636192	0.442368	0.230496
0	0.004704	0.018432	0.040608	0.070656	0.108	0.152064	0.202272	0.258048	0.318816	0.384	0.453024	0.525312	0.600288	0.677376	0.756	0.835584	0.915552	0.995328	1.07434	1.152	1.22774	1.30099	1.37117	1.4377	1.5	1.5575	1.60963	1.65581	1.69546	1.728	1.75286	1.76947	1.77725	1.77562	1.764	1.74182	1.70851	1.66349	1.60618	1.536	1.45238	1.35475	1.24253	1.11514	0.972	0.812544	0.636192	0.442368	0.230496
0	0.004704	0.018432	0.040608	0.070656	0.108	0.152064	0.202272	0.258048	0.318816	0.384	0.453024	0.525312	0.600288	0.677376	0.756	0.835584	0.915552	0.995328	1.07434	1.152	1.22774	1.30099	1.37117	1.4377	1.5	1.5575	1.60963	1.65581	1.69546	1.728	1.75286	1.76947	1.77725	1.77562	1.764	1.74182	1.70851	1.66349	1.60618	1.536	1.45238	1.35475	1.24253	1.11514	0.972	0.812544	0.636192	0.442368	0.230496
0	0.004704	0.018432	0.040608	0.070656	0.108	0.152064	0.202272	0.258048	0.318816	0.384	0.453024	0.525312	0.600288	0.677376	0.756	0.835584	0.915552	0.995328	1.07434	1.152	1.22774	1.30099	1.37117	1.4377	1.5	1.5575	1.60963	1.65581	1.69546	1.728	1.75286	1.76947	1.77725	1.77562	1.764	1.74182	1.70851	1.66349	1.60618	1.536	1.45238	1.35475	1.24253	1.11514	0.972	0.812544	0.636192	0.442368	0.230496
0	0.004704	0.018432	0.040608	0.070656	0.108	0.152064	0.202272	0.258048	0.318816	0.384	0.453024	0.525312	0.600288	0.677376	0.756	0.835584	0.915552	0.995328	1.07434	1.152	1.22774	1.30099	1.37117	1.4377	1.5	1.5575	1.60963	1.65581	1.69546	1.728	1.75286	1.76947	1.77725	1.77562	1.764	1.74182	1.70851	1.66349	1.60618	1.536	1.45238	1.35475	1.24253	1.11514	0.972	0.812544	0.636192	0.442368	0.230496
0	0.004704	0.018432	0.040608	0.070656	0.108	0.152064	0.202272	0.258048	0.318816	0.384	0.453024	0.525312	0.600288	0.677376	0.756	0.835584	0.915552	0.995328	1.07434	1.152	1.22774	1.30099	1.37117	1.4377	1.5	1.5575	1.60963	1.65581	1.69546	1.728	1.75286	1.76947	1.77725	1.77562	1.764	1.74182	1.70851	1.66349	1.60618	1.536	1.45238	1.35475	1.24253	1.11514	0.972	0.812544	0.636192	0.442368	0.230496
0	0.004704	0.018432	0.040608	0.070656	0.108	0.152064	0.202272	0.258048	0.318816	0.384	0.453024	0.525312	0.600288	0.677376	0.756	0.835584	0.915552	0.995328	1.07434	1.152	1.22774	1.30099	1.37117	1.4377	1.5	1.5575	1.60963	1.65581	1.69546	1.728	1.75286	1.76947	1.77725	1.77562	1.764	1.74182	1.70851	1.66349	1.60618	1.536	1.45238	1.35475	1.24253	1.11514	0.972	0.812544	0.636192	0.442368	0.230496
0	0.004704	0.018432	0.040608	0.070656	0.108	0.152064	0.202272	0.258048	0.318816	0.384	0.453024	0.525312	0.600288	0.677376	0.756	0.835584	0.915552	0.995328	1.07434	1.152	1.22774	1.30099	1.37117	1.4377	1.5	1.5575	1.60963	1.65581	1.69546	1.728	1.75286	1.76947	1.77725	1.77562	1.764	1.74182	1.70851	1.66349	1.60618	1.536	1.45238	1.35475	1.24253	1.11514	0.972	0.812544	0.636192	0.442368	0.230496
0	0.004704	0.018432	0.040608	0.070656	0.108	0.152064	0.202272	0.258048	0.318816	0.384	0.453024	0.525312	0.600288	0.677376	0.756	0.835584	0.915552	0.995328	1.07434	1.152	1.22774	1.30099	1.37117	1.4377	1.5	1.5575	1.60963	1.65581	1.69546	1.728	1.75286	1.76947	1.77725	1.77562	1.764	1.74182	1.70851	1.66349	1.60618	1.536	1.45238	1.35475	1.24253	1.11514	0.972	0.812544	0.636192	0.442368	0.230496
0	0.004704	0.018432	0.040608	0.070656	0.108	0.152064	0.202272	0.258048	0.318816	0.384	0.453024	0.525312	0.600288	0.677376	0.756	0.835584	0.915552	0.995328	1.07434	1.152	1.22774	1.30099	1.37117	1.4377	1.5	1.5575	1.60963	1.65581	1.69546	1.728	1.75286	1.76947	1.77725	1.77562	1.764	1.74182	1.70851	1.66349	1.60618	1.536	1.45238	1.35475	1.24253	1.11514	0.972	0.812544	0.636192	0.442368	0.230496
0	0.004704	0.018432	0.040608	0.070656	0.108	0.152064	0.202272	0.258048	0.318816	0.384	0.453024	0.525312	0.600288	0.677376	0.756	0.835584	0.915552	0.995328	1.07434	1.152	1.22774	1.30099	1.37117	1.4377	1.5	1.5575	1.60963	1.65581	1.69546	1.728	1.75286	1.76947	1.77725	1.77562	1.764	1.74182	1.70851	1.66349	1.60618	1.536	1.45238	1.35475	1.24253	1.11514	0.972	0.812544	0.636192	0.442368	0.230496
0	0.004704	0.018432	0.040608	0.070656	0.108	0.152064	0.202272	0.258048	0.318816	0.384	0.453024	0.525312	0.600288	0.677376	0.756	0.835584	0.915552	0.995328	1.07434	1.152	1.22774	1.30099	1.37117	1.4377	1.5	1.5575	1.60963	1.65581	1.69546	1.728	1.75286	1.76947	1.77725	1.77562	1.764	1.74182	1.70851	1.66349	1.60618	1.536	1.45238	1.35475	1.24253	1.11514	0.972	0.812544	0.636192	0.442368	0.230496
0	0.004704	0.018432	0.040608	0.070656	0.108	0.152064	0.202272	0.258048	0.318816	0.384	0.453024	0.525312	0.600288	0.677376	0.756	0.835584	0.915552	0.995328	1.07434	1.152	1.22774	1.30099	1.37117	1.4377	1.5	1.5575	1.60963	1.65581	1.69546	1.728	1.75286	1.76947	1.77725	1.77562	1.764	1.74182	1.70851	1.66349	1.60618	1.536	1.45238	1.35475	1.24253	1.11514	0.972	0.812544	0.636192	0.442368	0.230496
0	0.004704	0.018432	0.040608	0.070656	0.108	0.152064	0.202272	0.258048	0.318816	0.384	0.453024	0.525312	0.600288	0.677376	0.756	0.835584	0.915552	0.995328	1.07434	1.152	1.22774	1.30099	1.37117	1.4377	1.5	1.5575	1.60963	1.65581	1.69546	1.728	1.75286	1.76947	1.77725	1.77562	1.764	1.74182	1.70851	1.66349	1.60618	1.536	1.45238	1.35475	1.24253	1.11514	0.972	0.812544	0.636192	0.442368	0.230496
0	0.004704	0.018432	0.040608	0.070656	0.108	0.152064	0.202272	0.258048	0.318816	0.384	0.453024	0.525312	0.600288	0.677376	0.756	0.835584	0.915552	0.995328	1.07434	1.152	1.22774	1.30099	1.37117	1.4377	1.5	1.5575	1.60963	1.65581	1.69546	1.728	1.75286	1.76947	1.77725	1.77562	1.764	1.74182	1.70851	1.66349	1.60618	1.536	1.45238	1.35475	1.24253	1.11514	0.972	0.812544	0.636192	0.442368	0.230496
0	0.004704	0.018432	0.040608	0.070656	0.108	0.152064	0.202272	0.258048	0.318816	0.384	0.453024	0.525312	0.600288	0.677376	0.756	0.835584	0.915552	0.995328	1.07434	1.152	1.22774	1.30099	1.37117	1.4377	1.5	1.5575	1.60963	1.65581	1.69546	1.728	1.75286	1.76947	1.77725	1.77562	1.764	1.74182	1.70851	1.66349	1.60618	1.536	1.45238	1.35475	1.24253	1.11514	0.972	0.812544	0.636192	0.442368	0.230496
0	0.004704	0.018432	0.040608	0.070656	0.108	0.152064	0.202272	0.258048	0.318816	0.384	0.453024	0.525312	0.600288	0.677376	0.756	0.835584	0.915552	0.995328	1.07434	1.152	1.22774	1.30099	1.37117	1.4377	1.5	1.5575	1.60963	1.65581	1.69546	1.728	1.75286	1.76947	1.77725	1.77562	1.764	1.74182	1.70851	1.66349	1.60618	1.536	1.45238	1.35475	1.24253	1.11514	0.972	0.812544	0.636192	0.442368	0.230496
0	0.004704	0.018432	0.040608	0.070656	0.108	0.152064	0.202272	0.258048	0.318816	0.384	0.453024	0.525312	0.600288	0.677376	0.756	0.835584	0.915552	0.995328	1.07434	1.152	1.22774	1.30099	1.37117	1.4377	1.5	1.5575	1.60963	1.65581	1.69546	1.728	1.75286	1.76947	1.77725	1.77562	1.764	1.74182	1.70851	1.66349	1.60618	1.536	1.45238	1.35475	1.24253	1.11514	0.972	0.812544	0.636192	0.442368	0.230496
0	0.004704	0.018432	0.040608	0.070656	0.108	0.152064	0.202272	0.258048	0.318816	0.384	0.453024	0.525312	0.600288	0.677376	0.756	0.835584	0.915552	0.995328	1.07434	1.152	1.22774	1.30099	1.37117	1.4377	1.5	1.5575	1.60963	1.65581	1.69546	1.728	1.75286	1.76947	1.77725	1.77562	1.764	1.74182	1.70851	1.66349	1.60618	1.536	1.45238	1.35475	1.24253	1.11514	0.972	0.812544	0.636192	0.442368	0.230496
0	0.004704	0.018432	0.040608	0.070656	0.108	0.152064	0.202272	0.258048	0.318816	0.384	0.453024	0.525312	0.600288	0.677376	0.756	0.835584	0.915552	0.995328	1.07434	1.152	1.22774	1.30099	1.37117	1.4377	1.5	1.5575	1.60963	1.65581	1.69546	1.728	1.75286	1.76947	1.77725	1.77562	1.764	1.74182	1.70851	1.66349	1.60618	1.536	1.45238	1.35475	1.24253	1.11514	0.972	0.812544	0.636192	0.442368	0.230496
0	0.004704	0.018432	0.040608	0.070656	0.108	0.152064	0.202272	0.258048	0.318816	0.384	0.453024	0.525312	0.600288	0.677376	0.756	0.835584	0.915552	0.995328	1.07434	1.152	1.22774	1.30099	1.37117	1.4377	1.5	1.5575	1.60963	1.65581	1.69546	1.728	1.75286	1.76947	1.77725	1.77562	1.764	1.74182	1.70851	1.66349	1.60618	1.536	1.45238	1.35475	1.24253	1.11514	0.972	0.812544	0.636192	0.442368	0.230496
0	0.004704	0.018432	0.040608	0.070656	0.108	0.152064	0.202272	0.258048	0.318816	0.384	0.453024	0.525312	0.600288	0.677376	0.756	0.835584	0.915552	0.995328	1.07434	1.152	1.22774	1.30099	1.37117	1.4377	1.5	1.5575	1.60963	1.65581	1.69546	1.728	1.75286	1.76947	1.77725	1.77562	1.764	1.74182	1.70851	1.66349	1.60618	1.536	1.45238	1.35475	1.24253	1.11514	0.972	0.812544	0.636192	0.442368	0.230496
0	0.004704	0.018432	0.040608	0.070656	0.108	0.152064	0.202272	0.258048	0.318816	0.384	0.453024	0.525312	0.600288	0.677376	0.756	0.835584	0.915552	0.995328	1.07434	1.152	1.22774	1.30099	1.37117	1.4377	1.5	1.5575	1.60963	1.65581	1.69546	1.728	1.75286	1.76947	1.77725	1.77562	1.764	1.74182	1.70851	1.66349	1.60618	1.536	1.45238	1.35475	1.24253	1.11514	0.972	0.812544	0.636192	0.442368	0.230496
0	0.004704	0.018432	0.040608	0.070656	0.108	0.152064	0.202272	0.258048	0.318816	0.384	0.453024	0.525312	0.600288	0.677376	0.756	0.835584	0.915552	0.995328	1.07434	1.152	1.22774	1.30099	1.37117	1.4377	1.5	1.5575	1.60963	1.65581	1.69546	1.728	1.75286	1.76947	1.77725	1.77562	1.764	1.74182	1.70851	1.66349	1.60618	1.536	1.45238	1.35475	1.24253	1.11514	0.972	0.812544	0.636192	0.442368	0.230496
0	0.004704	0.018432	0.040608	0.070656	0.108	0.152064	0.202272	0.258048	0.318816	0.384	0.453024	0.525312	0.600288	0.677376	0.756	0.835584	0.915552	0.995328	1.07434	1.152	1.22774	1.30099	1.37117	1.4377	1.5	1.5575	1.60963	1.65581	1.69546	1.728	1.75286	1.76947	1.77725	1.77562	1.764	1.74182	1.70851	1.66349	1.60618	1.536	1.45238	1.35475	1.24253	1.11514	0.972	0.812544	0.636192	0.442368	0.230496
0	0.004704	0.018432	0.040608	0.070656	0.108	0.152064	0.202272	0.258048	0.318816	0.384	0.453024	0.525312	0.600288	0.677376	0.756	0.835584	0.915552	0.995328	1.07434	1.152	1.22774	1.30099	1.37117	1.4377	1.5	1.5575	1.60963	1.65581	1.69546	1.728	1.75286	1.76947	1.77725	1.77562	1.764	1.74182	1.70851	1.66349	1.60618	1.536	1.45238	1.35475	1.24253	1.11514	0.972	0.812544	0.636192	0.442368	0.230496
0	0.004704	0.018432	0.040608	0.070656	0.108	0.152064	0.202272	0.258048	0.318816	0.384	0.453024	0.525312	0.600288	0.677376	0.756	0.835584	0.915552	0.995328	1.07434	1.152	1.22774	1.30099	1.37117	1.4377	1.5	1.5575	1.60963	1.65581	1.69546	1.728	1.75286	1.76947	1.77725	1.77562	1.764	1.74182	1.70851	1.66349	1.60618	1.536	1.45238	1.35475	1.24253	1.11514	0.972	0.812544	0.636192	0.442368	0.230496
0	0.004704	0.018432	0.040608	0.070656	0.108	0.152064	0.202272	0.258048	0.318816	0.384	0.453024	0.525312	0.600288	0.677376	0.756	0.835584	0.915552	0.995328	1.07434	1.152	1.22774	1.30099	1.37117	1.4377	1.5	1.5575	1.60963	1.65581	1.69546	1.728	1.75286	1.76947	1.77725	1.77562	1.764	1.74182	1.70851	1.66349	1.60618	1.536	1.45238	1.35475	1.24253	1.11514	0.972	0.812544	0.636192	0.442368	0.230496
0	0.004704	0.018432	0.040608	0.070656	0.108	0.152064	0.202272	0.258048	0.318816	0.384	0.453024	0.525312	0.600288	0.677376	0.756	0.835584	0.915552	0.995328	1.07434	1.152	1.22774	1.30099	1.37117	1.4377	1.5	1.5575	1.60963	1.65581	1.69546	1.728	1.75286	1.76947	1.77725	1.77562	1.764	1.74182	1.70851	1.66349	1.60618	1.536	1.45238	1.35475	1.24253	1.11514	0.972	0.812544	0.636192	0.442368	0.230496
0	0.004704	0.018432	0.040608	0.070656	0.108	0.152064	0.202272	0.258048	0.318816	0.384	0.453024	0.525312	0.600288	0.677376	0.756	0.835584	0.915552	0.995328	1.07434	1.152	1.22774	1.30099	1.37117	1.4377	1.5	1.5575	1.60963	1.65581	1.69546	1.728	1.75286	1.76947	1.77725	1.77562	1.764	1.74182	1.70851	1.66349	1.60618	1.536	1.45238	1.35475	1.24253	1.11514	0.972	0.812544	0.636192	0.442368	0.230496
0	0.004704	0.018432	0.040608	0.070656	0.108	0.152064	0.202272	0.258048	0.318816	0.384	0.453024	0.525312	0.600288	0.677376	0.756	0.835584	0.915552	0.995328	1.07434	1.152	1.22774	1.30099	1.37117	1.4377	1.5	1.5575	1.60963	1.65581	1.69546	1.728	1.75286	1.76947	1.77725	1.77562	1.764	1.74182	1.70851	1.66349	1.60618	1.536	1.45238	1.35475	1.24253	1.11514	0.972	0.812544	0.636192	0.442368	0.230496
0	0.004704	0.018432	0.040608	0.070656	0.108	0.152064	0.202272	0.258048	0.318816	0.384	0.453024	0.525312	0.600288	0.677376	0.756	0.835584	0.915552	0.995328	1.07434	1.152	1.22774	1.30099	1.37117	1.4377	1.5	1.5575	1.60963	1.65581	1.69546	1.728	1.75286	1.76947	1.77725	1.77562	1.764	1.74182	1.70851	1.66349	1.60618	1.536	1.45238	1.35475	1.24253	1.11514	0.972	0.812544	0.636192	0.442368	0.230496
0	0.004704	0.018432	0.040608	0.070656	0.108	0.152064	0.202272	0.258048	0.318816	0.384	0.453024	0.525312	0.600288	0.677376	0.756	0.835584	0.915552	0.995328	1.07434	1.152	1.22774	1.30099	1.37117	1.4377	1.5	1.5575	1.60963	1.65581	1.69546	1.728	1.75286	1.76947	1.77725	1.77562	1.764	1.74182	1.70851	1.66349	1.60618	1.536	1.45238	1.35475	1.24253	1.11514	0.972	0.812544	0.636192	0.442368	0.230496
0	0.004704	0.018432	0.040608	0.070656	0.108	0.152064	0.202272	0.258048	0.318816	0.384	0.453024	0.525312	0.600288	0.677376	0.756	0.835584	0.915552	0.995328	1.07434	1.152	1.22774	1.30099	1.37117	1.4377	1.5	1.5575	1.60963	1.65581	1.69546	1.728	1.75286	1.76947	1.77725	1.77562	1.764	1.74182	1.70851	1.66349	1.60618	1.536	1.45238	1.35475	1.24253	1.11514	0.972	0.812544	0.636192	0.442368	0.230496
0	0.004704	0.018432	0.040608	0.070656	0.108	0.152064	0.202272	0.258048	0.318816	0.384	0.453024	0.525312	0.600288	0.677376	0.756	0.835584	0.915552	0.995328	1.07434	1.152	1.22774	1.30099	1.37117	1.4377	1.5	1.5575	1.60963	1.65581	1.69546	1.728	1.75286	1.76947	1.77725	1.77562	1.764	1.74182	1.70851	1.66349	1.60618	1.536	1.45238	1.35475	1.24253	1.11514	0.972	0.812544	0.636192	0.442368	0.230496
0	0.004704	0.018432	0.040608	0.070656	0.108	0.152064	0.202272	0.258048	0.318816	0.384	0.453024	0.525312	0.600288	0.677376	0.756	0.835584	0.915552	0.995328	1.07434	1.152	1.22774	1.30099	1.37117	1.4377	1.5	1.5575	1.60963	1.65581	1.69546	1.728	1.75286	1.76947	1.77725	1.77562	1.764	1.74182	1.70851	1.66349	1.60618	1.536	1.45238	1.35475	1.24253	1.11514	0.972	0.812544	0.636192	0.442368	0.230496
0	0.004704	0.018432	0.040608	0.070656	0.108	0.152064	0.202272	0.258048	0.318816	0.384	0.453024	0.525312	0.600288	0.677376	0.756	0.835584	0.915552	0.995328	1.07434	1.152	1.22774	1.30099	1.37117	1.4377	1.5	1.5575	1.60963	1.65581	1.69546	1.728	1.75286	1.76947	1.77725	1.77562	1.764	1.74182	1.70851	1.66349	1.60618	1.536	1.45238	1.35475	1.24253	1.11514	0.972	0.812544	0.636192	0.442368	0.230496
0	0.004704	0.018432	0.040608	0.070656	0.108	0.152064	0.202272	0.258048	0.318816	0.384	0.453024	0.525312	0.600288	0.677376	0.756	0.835584	0.915552	0.995328	1.07434	1.152	1.22774	1.30099	1.37117	1.4377	1.5	1.5575	1.60963	1.65581	1.69546	1.728	1.75286	1.76947	1.77725	1.77562	1.764	1.74182	1.70851	1.66349	1.60618	1.536	1.45238	1.35475	1.24253	1.11514	0.972	0.812544	0.636192	0.442368	0.230496
0	0.004704	0.018432	0.040608	0.070656	0.108	0.152064	0.202272	0.258048	0.318816	0.384	0.453024	0.525312	0.600288	0.677376	0.756	0.835584	0.915552	0.995328	1.07434	1.152	1.22774	1.30099	1.37117	1.4377	1.5	1.5575	1.60963	1.65581	1.69546	1.728	1.75286	1.76947	1.77725	1.77562	1.764	1.74182	1.70851	1.66349	1.60618	1.536	1.45238	1.35475	1.24253	1.11514	0.972	0.812544	0.636192	0.442368	0.230496
0	0.004704	0.018432	0.040608	0.070656	0.108	0.152064	0.202272	0.258048	0.318816	0.384	0.453024	0.525312	0.600288	0.677376	0.756	0.835584	0.915552	0.995328	1.07434	1.152	1.22774	1.30099	1.37117	1.4377	1.5	1.5575	1.60963	1.65581	1.69546	1.728	1.75286	1.76947	1.77725	1.77562	1.764	1.74182	1.70851	1.66349	1.60618	1.536	1.45238	1.35475	1.24253	1.11514	0.972	0.812544	0.636192	0.442368	0.230496
0	0.004704	0.018432	0.040608	0.070656	0.108	0.152064	0.202272	0.258048	0.318816	0.384	0.453024	0.525312	0.600288	0.677376	0.756	0.835584	0.915552	0.995328	1.07434	1.152	1.22774	1.30099	1.37117	1.4377	1.5	1.5575	1.60963	1.65581	1.69546	1.728	1.75286	1.76947	1.77725	1.77562	1.764	1.74182	1.70851	1.66349	1.60618	1.536	1.45238	1.35475	1.24253	1.11514	0.972	0.812544	0.636192	0.442368	0.230496
0	0.004704	0.018432	0.040608	0.070656	0.108	0.152064	0.202272	0.258048	0.318816	0.384	0.453024	0.525312	0.600288	0.677376	0.756	0.835584	0.915552	0.995328	1.07434	1.152	1.22774	1.30099	1.37117	1.4377	1.5	1.5575	1.60963	1.65581	1.69546	1.728	1.75286	1.76947	1.77725	1.77562	1.764	1.74182	1.70851	1.66349	1.60618	1.536	1.45238	1.35475	1.24253	1.11514	0.972	0.812544	0.636192	0.442368	0.230496
0	0.004704	0.018432	0.040608	0.070656	0.108	0.152064	0.202272	0.258048	0.318816	0.384	0.453024	0.525312	0.600288	0.677376	0.756	0.835584	0.915552	0.995328	1.07434	1.152	1.22774	1.30099	1.37117	1.4377	1.5	1.5575	1.60963	1.65581	1.69546	1.728	1.75286	1.76947	1.77725	1.77562	1.764	1.74182	1.70851	1.66349	1.60618	1.536	1.45238	1.35475	1.24253	1.11514	0.972	0.812544	0.636192	0.442368	0.230496
0	0.004704	0.018432	0.040608	0.070656	0.108	0.152064	0.202272	0.258048	0.318816	0.384	0.453024	0.525312	0.600288	0.677376	0.756	0.835584	0.915552	0.995328	1.07434	1.152	1.22774	1.30099	1.37117	1.4377	1.5	1.5575	1.60963	1.65581	1.69546	1.728	1.75286	1.76947	1.77725	1.77562	1.764	1.74182	1.70851	1.66349	1.60618	1.536	1.45238	1.35475	1.24253	1.11514	0.972	0.812544	0.636192	0.442368	0.230496
0	0.004704	0.018432	0.040608	0.070656	0.108	0.152064	0.202272	0.258048	0.318816	0.384	0.453024	0.525312	0.600288	0.677376	0.756	0.835584	0.915552	0.995328	1.07434	1.152	1.22774	1.30099	1.37117	1.4377	1.5	1.5575	1.60963	1.65581	1.69546	1.728	1.75286	1.76947	1.77725	1.77562	1.764	1.74182	1.70851	1.66349	1.60618	1.536	1.45238	1.35475	1.24253	1.11514	0.972	0.812544	0.636192	0.442368	0.230496
0	0.004704	0.018432	0.040608	0.070656	0.108	0.152064	0.202272	0.258048	0.318816	0.384	0.453024	0.525312	0.600288	0.677376	0.756	0.835584	0.915552	0.995328	1.07434	1.152	1.22774	1.30099	1.37117	1.4377	1.5	1.5575	1.60963	1.65581	1.69546	1.728	1.75286	1.76947	1.77725	1.77562	1.764	1.74182	1.70851	1.66349	1.60618	1.536	1.45238	1.35475	1.24253	1.11514	0.972	0.812544	0.636192	0.442368	0.230496
0	0.004704	0.018432	0.040608	0.070656	0.108	0.152064	0.202272	0.258048	0.318816	0.384	0.453024	0.525312	0.600288	0.677376	0.756	0.835584	0.915552	0.995328	1.07434	1.152	1.22774	1.30099	1.37117	1.4377	1.5	1.5575	1.60963	1.65581	1.69546	1.728	1.75286	1.76947	1.77725	1.77562	1.764	1.74182	1.70851	1.66349	1.60618	1.536	1.45238	1.35475	1.24253	1.11514	0.972	0.812544	0.636192	0.442368	0.230496
0	0.004704	0.018432	0.040608	0.070656	0.108	0.152064	0.202272	0.258048	0.318816	0.384	0.453024	0.525312	0.600288	0.677376	0.756	0.835584	0.915552	0.995328	1.07434	1.152	1.22774	1.30099	1.37117	1.4377	1.5	1.5575	1.60963	1.65581	1.69546	1.728	1.75286	1.76947	1.77725	1.77562	1.764	1.74182	1.70851	1.66349	1.60618	1.536	1.45238	1.35475	1.24253	1.11514	0.972	0.812544	0.636192	0.442368	0.230496
0	0.004704	0.018432	0.040608	0.070656	0.108	0.152064	0.202272	0.258048	0.318816	0.384	0.453024	0.525312	0.600288	0.677376	0.756	0.835584	0.915552	0.995328	1.07434	1.152	1.22774	1.30099	1.37117	1.4377	1.5	1.5575	1.60963	1.65581	1.69546	1.728	1.75286	1.76947	1.77725	1.77562	1.764	1.74182	1.70851	1.66349	1.60618	1.536	1.45238	1.35475	1.24253	1.11514	0.972	0.812544	0.636192	0.442368	0.230496
0	0.004704	0.018432	0.040608	0.070656	0.108	0.152064	0.202272	0.258048	0.318816	0.384	0.453024	0.525312	0.600288	0.677376	0.756	0.835584	0.915552	0.995328	1.07434	1.152	1.22774	1.30099	1.37117	1.4377	1.5	1.5575	1.60963	1.65581	1.69546	1.728	1.75286	1.76947	1.77725	1.77562	1.764	1.74182	1.70851	1.66349	1.60618	1.536	1.45238	1.35475	1.24253	1.11514	0.972	0.812544	0.636192	0.442368	0.230496
0	0.004704	0.018432	0.040608	0.070656	0.108	0.152064	0.202272	0.258048	0.318816	0.384	0.453024	0.525312	0.600288	0.677376	0.756	0.835584	0.915552	0.995328	1.07434	1.152	1.22774	1.30099	1.37117	1.4377	1.5	1.5575	1.60963	1.65581	1.69546	1.728	1.75286	1.76947	1.77725	1.77562	1.764	1.74182	1.70851	1.66349	1.60618	1.536	1.45238	1.35475	1.24253	1.11514	0.972	0.812544	0.636192	0.442368	0.230496
0	0.004704	0.018432	0.040608	0.070656	0.108	0.152064	0.202272	0.258048	0.318816	0.384	0.453024	0.525312	0.600288	0.677376	0.756	0.835584	0.915552	0.995328	1.07434	1.152	1.22774	1.30099	1.37117	1.4377	1.5	1.5575	1.60963	1.65581	1.69546	1.728	1.75286	1.76947	1.77725	1.77562	1.764	1.74182	1.70851	1.66349	1.60618	1.536	1.45238	1.35475	1.24253	1.11514	0.972	0.812544	0.636192	0.442368	0.230496
0	0.004704	0.018432	0.040608	0.070656	0.108	0.152064	0.202272	0.258048	0.318816	0.384	0.453024	0.525312	0.600288	0.677376	0.756	0.835584	0.915552	0.995328	1.07434	1.152	1.22774	1.30099	1.37117	1.4377	1.5	1.5575	1.60963	1.65581	1.69546	1.728	1.75286	1.76947	1.77725	1.77562	1.764	1.74182	1.70851	1.66349	1.60618	1.536	1.45238	1.35475	1.24253	1.11514	0.972	0.812544	0.636192	0.442368	0.230496
0	0.004704	0.018432	0.040608	0.070656	0.108	0.152064	0.202272	0.258048	0.318816	0.384	0.453024	0.525312	0.600288	0.677376	0.756	0.835584	0.915552	0.995328	1.07434	1.152	1.22774	1.30099	1.37117	1.4377	1.5	1.5575	1.60963	1.65581	1.69546	1.728	1.75286	1.76947	1.77725	1.77562	1.764	1.74182	1.70851	1.66349	1.60618	1.536	1.45238	1.35475	1.24253	1.11514	0.972	0.812544	0.636192	0.442368	0.230496
0	0.004704	0.018432	0.040608	0.070656	0.108	0.152064	0.202272	0.258048	0.318816	0.384	0.453024	0.525312	0.600288	0.677376	0.756	0.835584	0.915552	0.995328	1.07434	1.152	1.22774	1.30099	1.37117	1.4377	1.5	1.5575	1.60963	1.65581	1.69546	1.728	1.75286	1.76947	1.77725	1.77562	1.764	1.74182	1.70851	1.66349	1.60618	1.536	1.45238	1.35475	1.24253	1.11514	0.972	0.812544	0.636192	0.442368	0.230496
0	0.004704	0.018432	0.040608	0.070656	0.108	0.152064	0.202272	0.258048	0.318816	0.384	0.453024	0.525312	0.600288	0.677376	0.756	0.835584	0.915552	0.995328	1.07434	1.152	1.22774	1.30099	1.37117	1.4377	1.5	1.5575	1.60963	1.65581	1.69546	1.728	1.75286	1.76947	1.77725	1.77562	1.764	1.74182	1.70851	1.66349	1.60618	1.536	1.45238	1.35475	1.24253	1.11514	0.972	0.812544	0.636192	0.442368	0.230496
0	0.004704	0.018432	0.040608	0.070656	0.108	0.152064	0.202272	0.258048	0.318816	0.384	0.453024	0.525312	0.600288	0.677376	0.756	0.835584	0.915552	0.995328	1.07434	1.152	1.22774	1.30099	1.37117	1.4377	1.5	1.5575	1.60963	1.65581	1.69546	1.728	1.75286	1.76947	1.77725	1.77562	1.764	1.74182	1.70851	1.66349	1.60618	1.536	1.45238	1.35475	1.24253	1.11514	0.972	0.812544	0.636192	0.442368	0.230496
0	0.004704	0.018432	0.040608	0.070656	0.108	0.152064	0.202272	0.258048	0.318816	0.384	0.453024	0.525312	0.600288	0.677376	0.756	0.835584	0.915552	0.995328	1.07434	1.152	1.22774	1.30099	1.37117	1.4377	1.5	1.5575	1.60963	1.65581	1.69546	1.728	1.75286	1.76947	1.77725	1.77562	1.764	1.74182	1.70851	1.66349	1.60618	1.536	1.45238	1.35475	1.24253	1.11514	0.972	0.812544	0.636192	0.442368	0.230496
0	0.004704	0.018432	0.040608	0.070656	0.108	0.152064	0.202272	0.258048	0.318816	0.384	0.453024	0.525312	0.600288	0.677376	0.756	0.835584	0.915552	0.995328	1.07434	1.152	1.22774	1.30099	1.37117	1.4377	1.5	1.5575	1.60963	1.65581	1.69546	1.728	1.75286	1.76947	1.77725	1.77562	1.764	1.74182	1.70851	1.66349	1.60618	1.536	1.45238	1.35475	1.24253	1.11514	0.972	0.812544	0.636192	0.442368	0.230496
0	0.004704	0.018432	0.040608	0.070656	0.108	0.152064	0.202272	0.258048	0.318816	0.384	0.453024	0.525312	0.600288	0.677376	0.756	0.835584	0.915552	0.995328	1.07434	1.152	1.22774	1.30099	1.37117	1.4377	1.5	1.5575	1.60963	1.65581	1.69546	1.728	1.75286	1.76947	1.77725	1.77562	1.764	1.74182	1.70851	1.66349	1.60618	1.536	1.45238	1.35475	1.24253	1.11514	0.972	0.812544	0.636192	0.442368	0.230496
0	0.004704	0.018432	0.040608	0.070656	0.108	0.152064	0.202272	0.258048	0.318816	0.384	0.453024	0.525312	0.600288	0.677376	0.756	0.835584	0.915552	0.995328	1.07434	1.152	1.22774	1.30099	1.37117	1.4377	1.5	1.5575	1.60963	1.65581	1.69546	1.728	1.75286	1.76947	1.77725	1.77562	1.764	1.74182	1.70851	1.66349	1.60618	1.536	1.45238	1.35475	1.24253	1.11514	0.972	0.812544	0.636192	0.442368	0.230496
0	0.004704	0.018432	0.040608	0.070656	0.108	0.152064	0.202272	0.258048	0.318816	0.384	0.453024	0.525312	0.600288	0.677376	0.756	0.835584	0.915552	0.995328	1.07434	1.152	1.22774	1.30099	1.37117	1.4377	1.5	1.5575	1.60963	1.65581	1.69546	1.728	1.75286	1.76947	1.77725	1.77562	1.764	1.74182	1.70851	1.66349	1.60618	1.536	1.45238	1.35475	1.24253	1.11514	0.972	0.812544	0.636192	0.442368	0.230496
0	0.004704	0.018432	0.040608	0.070656	0.108	0.152064	0.202272	0.258048	0.318816	0.384	0.453024	0.525312	0.600288	0.677376	0.756	0.835584	0.915552	0.995328	1.07434	1.152	1.22774	1.30099	1.37117	1.4377	1.5	1.5575	1.60963	1.65581	1.69546	1.728	1.75286	1.76947	1.77725	1.77562	1.764	1.74182	1.70851	1.66349	1.60618	1.536	1.45238	1.35475	1.24253	1.11514	0.972	0.812544	0.636192	0.442368	0.230496
0	0.004704	0.018432	0.040608	0.070656	0.108	0.152064	0.202272	0.258048	0.318816	0.384	0.453024	0.525312	0.600288	0.677376	0.756	0.835584	0.915552	0.995328	1.07434	1.152	1.22774	1.30099	1.37117	1.4377	1.5	1.5575	1.60963	1.65581	1.69546	1.728	1.75286	1.76947	1.77725	1.77562	1.764	1.74182	1.70851	1.66349	1.60618	1.536	1.45238	1.35475	1.24253	1.11514	0.972	0.812544	0.636192	0.442368	0.230496
0	0.004704	0.018432	0.040608	0.070656	0.108	0.152064	0.202272	0.258048	0.318816	0.384	0.453024	0.525312	0.600288	0.677376	0.756	0.835584	0.915552	0.995328	1.07434	1.152	1.22774	1.30099	1.37117	1.4377	1.5	1.5575	1.60963	1.65581	1.69546	1.728	1.75286	1.76947	1.77725	1.77562	1.764	1.74182	1.70851	1.66349	1.60618	1.536	1.45238	1.35475	1.24253	1.11514	0.972	0.812544	0.636192	0.442368	0.230496
0	0.004704	0.018432	0.040608	0.070656	0.108	0.152064	0.202272	0.258048	0.318816	0.384	0.453024	0.525312	0.600288	0.677376	0.756	0.835584	0.915552	0.995328	1.07434	1.152	1.22774	1.30099	1.37117	1.4377	1.5	1.5575	1.60963	1.65581	1.69546	1.728	1.75286	1.76947	1.77725	1.77562	1.764	1.74182	1.70851	1.66349	1.60618	1.536	1.45238	1.35475	1.24253	1.11514	0.972	0.812544	0.636192	0.442368	0.230496
0	0.004704	0.018432	0.040608	0.070656	0.108	0.152064	0.202272	0.258048	0.318816	0.384	0.453024	0.525312	0.600288	0.677376	0.756	0.835584	0.915552	0.995328	1.07434	1.152	1.22774	1.30099	1.37117	1.4377	1.5	1.5575	1.60963	1.65581	1.69546	1.728	1.75286	1.76947	1.77725	1.77562	1.764	1.74182	1.70851	1.66349	1.60618	1.536	1.45238	1.35475	1.24253	1.11514	0.972	0.812544	0.636192	0.442368	0.230496
0	0.004704	0.018432	0.040608	0.070656	0.108	0.152064	0.202272	0.258048	0.318816	0.384	0.453024	0.525312	0.600288	0.677376	0.756	0.835584	0.915552	0.995328	1.07434	1.152	1.22774	1.30099	1.37117	1.4377	1.5	1.5575	1.60963	1.65581	1.69546	1.728	1.75286	1.76947	1.77725	1.77562	1.764	1.74182	1.70851	1.66349	1.60618	1.536	1.45238	1.35475	1.24253	1.11514	0.972	0.812544	0.636192	0.442368	0.230496
0	0.004704	0.018432	0.040608	0.070656	0.108	0.152064	0.202272	0.258048	0.318816	0.384	0.453024	0.525312	0.600288	0.677376	0.756	0.835584	0.915552	0.995328	1.07434	1.152	1.22774	1.30099	1.37117	1.4377	1.5	1.5575	1.60963	1.65581	1.69546	1.728	1.75286	1.76947	1.77725	1.77562	1.764	1.74182	1.70851	1.66349	1.60618	1.536	1.45238	1.35475	1.24253	1.11514	0.972	0.812544	0.636192	0.442368	0.230496
0	0.004704	0.018432	0.040608	0.070656	0.108	0.152064	0.202272	0.258048	0.318816	0.384	0.453024	0.525312	0.600288	0.677376	0.756	0.835584	0.915552	0.995328	1.07434	1.152	1.22774	1.30099	1.37117	1.4377	1.5	1.5575	1.60963	1.65581	1.69546	1.728	1.75286	1.76947	1.77725	1.77562	1.764	1.74182	1.70851	1.66349	1.60618	1.536	1.45238	1.35475	1.24253	1.11514	0.972	0.812544	0.636192	0.442368	0.230496
0	0.004704	0.018432	0.040608	0.070656	0.108	0.152064	0.202272	0.258048	0.318816	0.384	0.453024	0.525312	0.600288	0.677376	0.756	0.835584	0.915552	0.995328	1.07434	1.152	1.22774	1.30099	1.37117	1.4377	1.5	1.5575	1.60963	1.65581	1.69546	1.728	1.75286	1.76947	1.77725	1.77562	1.764	1.74182	1.70851	1.66349	1.60618	1.536	1.45238	1.35475	1.24253	1.11514	0.972	0.812544	0.636192	0.442368	0.230496
0	0.004704	0.018432	0.040608	0.070656	0.108	0.152064	0.202272	0.258048	0.318816	0.384	0.453024	0.525312	0.600288	0.677376	0.756	0.835584	0.915552	0.995328	1.07434	1.152	1.22774	1.30099	1.37117	1.4377	1.5	1.5575	1.60963	1.65581	1.69546	1.728	1.75286	1.76947	1.77725	1.77562	1.764	1.74182	1.70851	1.66349	1.60618	1.536	1.45238	1.35475	1.24253	1.11514	0.972	0.812544	0.636192	0.442368	0.230496
0	0.004704	0.018432	0.040608	0.070656	0.108	0.152064	0.202272	0.258048	0.318816	0.384	0.453024	0.525312	0.600288	0.677376	0.756	0.835584	0.915552	0.995328	1.07434	1.152	1.22774	1.30099	1.37117	1.4377	1.5	1.5575	1.60963	1.65581	1.69546	1.728	1.75286	1.76947	1.77725	1.77562	1.764	1.74182	1.70851	1.66349	1.60618	1.536	1.45238	1.35475	1.24253	1.11514	0.972	0.812544	0.636192	0.442368	0.230496
0	0.004704	0.018432	0.040608	0.070656	0.108	0.152064	0.202272	0.258048	0.318816	0.384	0.453024	0.525312	0.600288	0.677376	0.756	0.835584	0.915552	0.995328	1.07434	1.152	1.22774	1.30099	1.37117	1.4377	1.5	1.5575	1.60963	1.65581	1.69546	1.728	1.75286	1.76947	1.77725	1.77562	1.764	1.74182	1.70851	1.66349	1.60618	1.536	1.45238	1.35475	1.24253	1.11514	0.972	0.812544	0.636192	0.442368	0.230496
0	0.004704	0.018432	0.040608	0.070656	0.108	0.152064	0.202272	0.258048	0.318816	0.384	0.453024	0.525312	0.600288	0.677376	0.756	0.835584	0.915552	0.995328	1.07434	1.152	1.22774	1.30099	1.37117	1.4377	1.5	1.5575	1.60963	1.65581	1.69546	1.728	1.75286	1.76947	1.77725	1.77562	1.764	1.74182	1.70851	1.66349	1.60618	1.536	1.45238	1.35475	1.24253	1.11514	0.972	0.812544	0.636192	0.442368	0.230496
0	0.004704	0.018432	0.040608	0.070656	0.108	0.152064	0.202272	0.258048	0.318816	0.384	0.453024	0.525312	0.600288	0.677376	0.756	0.835584	0.915552	0.995328	1.07434	1.152	1.22774	1.30099	1.37117	1.4377	1.5	1.5575	1.60963	1.65581	1.69546	1.728	1.75286	1.76947	1.77725	1.77562	1.764	1.74182	1.70851	1.66349	1.60618	1.536	1.45238	1.35475	1.24253	1.11514	0.972	0.812544	0.636192	0.442368	0.230496
0	0.004704	0.018432	0.040608	0.070656	0.108	0.152064	0.202272	0.258048	0.318816	0.384	0.453024	0.525312	0.600288	0.677376	0.756	0.835584	0.915552	0.995328	1.07434	1.152	1.22774	1.30099	1.37117	1.4377	1.5	1.5575	1.60963	1.65581	1.69546	1.728	1.75286	1.76947	1.77725	1.77562	1.764	1.74182	1.70851	1.66349	1.60618	1.536	1.45238	1.35475	1.24253	1.11514	0.972	0.812544	0.636192	0.442368	0.230496
0	0.004704	0.018432	0.040608	0.070656	0.108	0.152064	0.202272	0.258048	0.318816	0.384	0.453024	0.525312	0.600288	0.677376	0.756	0.835584	0.915552	0.995328	1.07434	1.152	1.22774	1.30099	1.37117	1.4377	1.5	1.5575	1.60963	1.65581	1.69546	1.728	1.75286	1.76947	1.77725	1.77562	1.764	1.74182	1.70851	1.66349	1.60618	1.536	1.45238	1.35475	1.24253	1.11514	0.972	0.812544	0.636192	0.442368	0.230496
0	0.004704	0.018432	0.040608	0.070656	0.108	0.152064	0.202272	0.258048	0.318816	0.384	0.453024	0.525312	0.600288	0.677376	0.756	0.835584	0.915552	0.995328	1.07434	1.152	1.22774	1.30099	1.37117	1.4377	1.5	1.5575	1.60963	1.65581	1.69546	1.728	1.75286	1.76947	1.77725	1.77562	1.764	1.74182	1.70851	1.66349	1.60618	1.536	1.45238	1.35475	1.24253	1.11514	0.972	0.812544	0.636192	0.442368	0.230496
0	0.004704	0.018432	0.040608	0.070656	0.108	0.152064	0.202272	0.258048	0.318816	0.384	0.453024	0.525312	0.600288	0.677376	0.756	0.835584	0.915552	0.995328	1.07434	1.152	1.22774	1.30099	1.37117	1.4377	1.5	1.5575	1.60963	1.65581	1.69546	1.728	1.75286	1.76947	1.77725	1.77562	1.764	1.74182	1.70851	1.66349	1.60618	1.536	1.45238	1.35475	1.24253	1.11514	0.972	0.812544	0.636192	0.442368	0.230496
0	0.004704	0.018432	0.040608	0.070656	0.108	0.152064	0.202272	0.258048	0.318816	0.384	0.453024	0.525312	0.600288	0.677376	0.756	0.835584	0.915552	0.995328	1.07434	1.152	1.22774	1.30099	1.37117	1.4377	1.5	1.5575	1.60963	1.65581	1.69546	1.728	1.75286	1.76947	1.77725	1.77562	1.764	1.74182	1.70851	1.66349	1.60618	1.536	1.45238	1.35475	1.24253	1.11514	0.972	0.812544	0.636192	0.442368	0.230496
0	0.004704	0.018432	0.040608	0.070656	0.108	0.152064	0.202272	0.258048	0.318816	0.384	0.453024	0.525312	0.600288	0.677376	0.756	0.835584	0.915552	0.995328	1.07434	1.152	1.22774	1.30099	1.37117	1.4377	1.5	1.5575	1.60963	1.65581	1.69546	1.728	1.75286	1.76947	1.77725	1.77562	1.764	1.74182	1.70851	1.66349	1.60618	1.536	1.45238	1.35475	1.24253	1.11514	0.972	0.812544	0.636192	0.442368	0.230496
0	0.004704	0.018432	0.040608	0.070656	0.108	0.152064	0.202272	0.258048	0.318816	0.384	0.453024	0.525312	0.600288	0.677376	0.756	0.835584	0.915552	0.995328	1.07434	1.152	1.22774	1.30099	1.37117	1.4377	1.5	1.5575	1.60963	1.65581	1.69546	1.728	1.75286	1.76947	1.77725	1.77562	1.764	1.74182	1.70851	1.66349	1.60618	1.536	1.45238	1.35475	1.24253	1.11514	0.972	0.812544	0.636192	0.442368	0.230496
0	0.004704	0.018432	0.040608	0.070656	0.108	0.152064	0.202272	0.258048	0.318816	0.384	0.453024	0.525312	0.600288	0.677376	0.756	0.835584	0.915552	0.995328	1.07434	1.152	1.22774	1.30099	1.37117	1.4377	1.5	1.5575	1.60963	1.65581	1.69546	1.728	1.75286	1.76947	1.77725	1.77562	1.764	1.74182	1.70851	1.66349	1.60618	1.536	1.45238	1.35475	1.24253	1.11514	0.972	0.812544	0.636192	0.442368	0.230496
0	0.004704	0.018432	0.040608	0.070656	0.108	0.152064	0.202272	0.258048	0.318816	0.384	0.453024	0.525312	0.600288	0.677376	0.756	0.835584	0.915552	0.995328	1.07434	1.152	1.22774	1.30099	1.37117	1.4377	1.5	1.5575	1.60963	1.65581	1.69546	1.728	1.75286	1.76947	1.77725	1.77562	1.764	1.74182	1.70851	1.66349	1.60618	1.536	1.45238	1.35475	1.24253	1.11514	0.972	0.812544	0.636192	0.442368	0.230496
0	0.004704	0.018432	0.040608	0.070656	0.108	0.152064	0.202272	0.258048	0.318816	0.384	0.453024	0.525312	0.600288	0.677376	0.756	0.835584	0.915552	0.995328	1.07434	1.152	1.22774	1.30099	1.37117	1.4377	1.5	1.5575	1.60963	1.65581	1.69546	1.728	1.75286	1.76947	1.77725	1.77562	1.764	1.74182	1.70851	1.66349	1.60618	1.536	1.45238	1.35475	1.24253	1.11514	0.972	0.812544	0.636192	0.442368	0.230496
0	0.004704	0.018432	0.040608	0.070656	0.108	0.152064	0.202272	0.258048	0.318816	0.384	0.453024	0.525312	0.600288	0.677376	0.756	0.835584	0.915552	0.995328	1.07434	1.152	1.22774	1.30099	1.37117	1.4377	1.5	1.5575	1.60963	1.65581	1.69546	1.728	1.75286	1.76947	1.77725	1.77562	1.764	1.74182	1.70851	1.66349	1.60618	1.536	1.45238	1.35475	1.24253	1.11514	0.972	0.812544	0.636192	0.442368	0.230496
0	0.004704	0.018432	0.040608	0.070656	0.108	0.152064	0.202272	0.258048	0.318816	0.384	0.453024	0.525312	0.600288	0.677376	0.756	0.835584	0.915552	0.995328	1.07434	1.152	1.22774	1.30099	1.37117	1.4377	1.5	1.5575	1.60963	1.65581	1.69546	1.728	1.75286	1.76947	1.77725	1.77562	1.764	1.74182	1.70851	1.66349	1.60618	1.536	1.45238	1.35475	1.24253	1.11514	0.972	0.812544	0.636192	0.442368	0.230496
0	0.004704	0.018432	0.040608	0.070656	0.108	0.152064	0.202272	0.258048	0.318816	0.384	0.453024	0.525312	0.600288	0.677376	0.756	0.835584	0.915552	0.995328	1.07434	1.152	1.22774	1.30099	1.37117	1.4377	1.5	1.5575	1.60963	1.65581	1.69546	1.728	1.75286	1.76947	1.77725	1.77562	1.764	1.74182	1.70851	1.66349	1.60618	1.536	1.45238	1.35475	1.24253	1.11514	0.972	0.812544	0.636192	0.442368	0.230496
0	0.004704	0.018432	0.040608	0.070656	0.108	0.152064	0.202272	0.258048	0.318816	0.384	0.453024	0.525312	0.600288	0.677376	0.756	0.835584	0.915552	0.995328	1.07434	1.152	1.22774	1.30099	1.37117	1.4377	1.5	1.5575	1.60963	1.65581	1.69546	1.728	1.75286	1.76947	1.77725	1.77562	1.764	1.74182	1.70851	1.66349	1.60618	1.536	1.45238	1.35475	1.24253	1.11514	0.972	0.812544	0.636192	0.442368	0.230496
0	0.004704	0.018432	0.040608	0.070656	0.108	0.152064	0.202272	0.258048	0.318816	0.384	0.453024	0.525312	0.600288	0.677376	0.756	0.835584	0.915552	0.995328	1.07434	1.152	1.22774	1.30099	1.37117	1.4377	1.5	1.5575	1.60963	1.65581	1.69546	1.728	1.75286	1.76947	1.77725	1.77562	1.764	1.74182	1.70851	1.66349	1.60618	1.536	1.45238	1.35475	1.24253	1.11514	0.972	0.812544	0.636192	0.442368	0.230496
0	0.004704	0.018432	0.040608	0.070656	0.108	0.152064	0.202272	0.258048	0.318816	0.384	0.453024	0.525312	0.600288	0.677376	0.756	0.835584	0.915552	0.995328	1.07434	1.152	1.22774	1.30099	1.37117	1.4377	1.5	1.5575	1.60963	1.65581	1.69546	1.728	1.75286	1.76947	1.77725	1.77562	1.764	1.74182	1.70851	1.66349	1.60618	1.536	1.45238	1.35475	1.24253	1.11514	0.972	0.812544	0.636192	0.442368	0.230496
0	0.004704	0.018432	0.040608	0.070656	0.108	0.152064	0.202272	0.258048	0.318816	0.384	0.453024	0.525312	0.600288	0.677376	0.756	0.835584	0.915552	0.995328	1.07434	1.152	1.22774	1.30099	1.37117	1.4377	1.5	1.5575	1.60963	1.65581	1.69546	1.728	1.75286	1.76947	1.77725	1.77562	1.764	1.74182	1.70851	1.66349	1.60618	1.536	1.45238	1.35475	1.24253	1.11514	0.972	0.812544	0.636192	0.442368	0.230496
0	0.004704	0.018432	0.040608	0.070656	0.108	0.152064	0.202272	0.258048	0.318816	0.384	0.453024	0.525312	0.600288	0.677376	0.756	0.835584	0.915552	0.995328	1.07434	1.152	1.22774	1.30099	1.37117	1.4377	1.5	1.5575	1.60963	1.65581	1.69546	1.728	1.75286	1.76947	1.77725	1.77562	1.764	1.74182	1.70851	1.66349	1.60618	1.536	1.45238	1.35475	1.24253	1.11514	0.972	0.812544	0.636192	0.442368	0.230496
0	0.004704	0.018432	0.040608	0.070656	0.108	0.152064	0.202272	0.258048	0.318816	0.384	0.453024	0.525312	0.600288	0.677376	0.756	0.835584	0.915552	0.995328	1.07434	1.152	1.22774	1.30099	1.37117	1.4377	1.5	1.5575	1.60963	1.65581	1.69546	1.728	1.75286	1.76947	1.77725	1.77562	1.764	1.74182	1.70851	1.66349	1.60618	1.536	1.45238	1.35475	1.24253	1.11514	0.972	0.812544	0.636192	0.442368	0.230496
0	0.004704	0.018432	0.040608	0.070656	0.108	0.152064	0.202272	0.258048	0.318816	0.384	0.453024	0.525312	0.600288	0.677376	0.756	0.835584	0.915552	0.995328	1.07434	1.152	1.22774	1.30099	1.37117	1.4377	1.5	1.5575	1.60963	1.65581	1.69546	1.728	1.75286	1.76947	1.77725	1.77562	1.764	1.74182	1.70851	1.66349	1.60618	1.536	1.45238	1.35475	1.24253	1.11514	0.972	0.812544	0.636192	0.442368	0.230496
0	0.004704	0.018432	0.040608	0.070656	0.108	0.152064	0.202272	0.258048	0.318816	0.384	0.453024	0.525312	0.600288	0.677376	0.756	0.835584	0.915552	0.995328	1.07434	1.152	1.22774	1.30099	1.37117	1.4377	1.5	1.5575	1.60963	1.65581	1.69546	1.728	1.75286	1.76947	1.77725	1.77562	1.764	1.74182	1.70851	1.66349	1.60618	1.536	1.45238	1.35475	1.24253	1.11514	0.972	0.812544	0.636192	0.442368	0.230496
0	0.004704	0.018432	0.040608	0.070656	0.108	0.152064	0.202272	0.258048	0.318816	0.384	0.453024	0.525312	0.600288	0.677376	0.756	0.835584	0.915552	0.995328	1.07434	1.152	1.22774	1.30099	1.37117	1.4377	1.5	1.5575	1.60963	1.65581	1.69546	1.728	1.75286	1.76947	1.77725	1.77562	1.764	1.74182	1.70851	1.66349	1.60618	1.536	1.45238	1.35475	1.24253	1.11514	0.972	0.812544	0.636192	0.442368	0.230496
0	0.004704	0.018432	0.040608	0.070656	0.108	0.152064	0.202272	0.258048	0.318816	0.384	0.453024	0.525312	0.600288	0.677376	0.756	0.835584	0.915552	0.995328	1.07434	1.152	1.22774	1.30099	1.37117	1.4377	1.5	1.5575	1.60963	1.65581	1.69546	1.728	1.75286	1.76947	1.77725	1.77562	1.764	1.74182	1.70851	1.66349	1.60618	1.536	1.45238	1.35475	1.24253	1.11514	0.972	0.812544	0.636192	0.442368	0.230496
0	0.004704	0.018432	0.040608	0.070656	0.108	0.152064	0.202272	0.258048	0.318816	0.384	0.453024	0.525312	0.600288	0.677376	0.756	0.835584	0.915552	0.995328	1.07434	1.152	1.22774	1.30099	1.37117	1.4377	1.5	1.5575	1.60963	1.65581	1.69546	1.728	1.75286	1.76947	1.77725	1.77562	1.764	1.74182	1.70851	1.66349	1.60618	1.536	1.45238	1.35475	1.24253	1.11514	0.972	0.812544	0.636192	0.442368	0.230496
0	0.004704	0.018432	0.040608	0.070656	0.108	0.152064	0.202272	0.258048	0.318816	0.384	0.453024	0.525312	0.600288	0.677376	0.756	0.835584	0.915552	0.995328	1.07434	1.152	1.22774	1.30099	1.37117	1.4377	1.5	1.5575	1.60963	1.65581	1.69546	1.728	1.75286	1.76947	1.77725	1.77562	1.764	1.74182	1.70851	1.66349	1.60618	1.536	1.45238	1.35475	1.24253	1.11514	0.972	0.812544	0.636192	0.442368	0.230496
0	0.004704	0.018432	0.040608	0.070656	0.108	0.152064	0.202272	0.258048	0.318816	0.384	0.453024	0.525312	0.600288	0.677376	0.756	0.835584	0.915552	0.995328	1.07434	1.152	1.22774	1.30099	1.37117	1.4377	1.5	1.5575	1.60963	1.65581	1.69546	1.728	1.75286	1.76947	1.77725	1.77562	1.764	1.74182	1.70851	1.66349	1.60618	1.536	1.45238	1.35475	1.24253	1.11514	0.972	0.812544	0.636192	0.442368	0.230496
0	0.004704	0.018432	0.040608	0.070656	0.108	0.152064	0.202272	0.258048	0.318816	0.384	0.453024	0.525312	0.600288	0.677376	0.756	0.835584	0.915552	0.995328	1.07434	1.152	1.22774	1.30099	1.37117	1.4377	1.5	1.5575	1.60963	1.65581	1.69546	1.728	1.75286	1.76947	1.77725	1.77562	1.764	1.74182	1.70851	1.66349	1.60618	1.536	1.45238	1.35475	1.24253	1.11514	0.972	0.812544	0.636192	0.442368	0.230496
0	0.004704	0.018432	0.040608	0.070656	0.108	0.152064	0.202272	0.258048	0.318816	0.384	0.453024	0.525312	0.600288	0.677376	0.756	0.835584	0.915552	0.995328	1.07434	1.152	1.22774	1.30099	1.37117	1.4377	1.5	1.5575	1.60963	1.65581	1.69546	1.728	1.75286	1.76947	1.77725	1.77562	1.764	1.74182	1.70851	1.66349	1.60618	1.536	1.45238	1.35475	1.24253	1.11514	0.972	0.812544	0.636192	0.442368	0.230496
0	0.004704	0.018432	0.040608	0.070656	0.108	0.152064	0.202272	0.258048	0.318816	0.384	0.453024	0.525312	0.600288	0.677376	0.756	0.835584	0.915552	0.995328	1.07434	1.152	1.22774	1.30099	1.37117	1.4377	1.5	1.5575	1.60963	1.65581	1.69546	1.728	1.75286	1.76947	1.77725	1.77562	1.764	1.74182	1.70851	1.66349	1.60618	1.536	1.45238	1.35475	1.24253	1.11514	0.972	0.812544	0.636192	0.442368	0.230496
0	0.004704	0.018432	0.040608	0.070656	0.108	0.152064	0.202272	0.258048	0.318816	0.384	0.453024	0.525312	0.600288	0.677376	0.756	0.835584	0.915552	0.995328	1.07434	1.152	1.22774	1.30099	1.37117	1.4377	1.5	1.5575	1.60963	1.65581	1.69546	1.728	1.75286	1.76947	1.77725	1.77562	1.764	1.74182	1.70851	1.66349	1.60618	1.536	1.45238	1.35475	1.24253	1.11514	0.972	0.812544	0.636192	0.442368	0.230496
0	0.004704	0.018432	0.040608	0.070656	0.108	0.152064	0.202272	0.258048	0.318816	0.384	0.453024	0.525312	0.600288	0.677376	0.756	0.835584	0.915552	0.995328	1.07434	1.152	1.22774	1.30099	1.37117	1.4377	1.5	1.5575	1.60963	1.65581	1.69546	1.728	1.75286	1.76947	1.77725	1.77562	1.764	1.74182	1.70851	1.66349	1.60618	1.536	1.45238	1.35475	1.24253	1.11514	0.972	0.812544	0.636192	0.442368	0.230496
0	0.004704	0.018432	0.040608	0.070656	0.108	0.152064	0.202272	0.258048	0.318816	0.384	0.453024	0.525312	0.600288	0.677376	0.756	0.835584	0.915552	0.995328	1.07434	1.152	1.22774	1.30099	1.37117	1.4377	1.5	1.5575	1.60963	1.65581	1.69546	1.728	1.75286	1.76947	1.77725	1.77562	1.764	1.74182	1.70851	1.66349	1.60618	1.536	1.45238	1.35475	1.24253	1.11514	0.972	0.812544	0.636192	0.442368	0.230496
0	0.004704	0.018432	0.040608	0.070656	0.108	0.152064	0.202272	0.258048	0.318816	0.384	0.453024	0.525312	0.600288	0.677376	0.756	0.835584	0.915552	0.995328	1.07434	1.152	1.22774	1.30099	1.37117	1.4377	1.5	1.5575	1.60963	1.65581	1.69546	1.728	1.75286	1.76947	1.77725	1.77562	1.764	1.74182	1.70851	1.66349	1.60618	1.536	1.45238	1.35475	1.24253	1.11514	0.972	0.812544	0.636192	0.442368	0.230496
0	0.004704	0.018432	0.040608	0.070656	0.108	0.152064	0.202272	0.258048	0.318816	0.384	0.453024	0.525312	0.600288	0.677376	0.756	0.835584	0.915552	0.995328	1.07434	1.152	1.22774	1.30099	1.37117	1.4377	1.5	1.5575	1.60963	1.65581	1.69546	1.728	1.75286	1.76947	1.77725	1.77562	1.764	1.74182	1.70851	1.66349	1.60618	1.536	1.45238	1.35475	1.24253	1.11514	0.972	0.812544	0.636192	0.442368	0.230496
0	0.004704	0.018432	0.040608	0.070656	0.108	0.152064	0.202272	0.258048	0.318816	0.384	0.453024	0.525312	0.600288	0.677376	0.756	0.835584	0.915552	0.995328	1.07434	1.152	1.22774	1.30099	1.37117	1.4377	1.5	1.5575	1.60963	1.65581	1.69546	1.728	1.75286	1.76947	1.77725	1.77562	1.764	1.74182	1.70851	1.66349	1.60618	1.536	1.45238	1.35475	1.24253	1.11514	0.972	0.812544	0.636192	0.442368	0.230496
0	0.004704	0.018432	0.040608	0.070656	0.108	0.152064	0.202272	0.258048	0.318816	0.384	0.453024	0.525312	0.600288	0.677376	0.756	0.835584	0.915552	0.995328	1.07434	1.152	1.22774	1.30099	1.37117	1.4377	1.5	1.5575	1.60963	1.65581	1.69546	1.728	1.75286	1.76947	1.77725	1.77562	1.764	1.74182	1.70851	1.66349	1.60618	1.536	1.45238	1.35475	1.24253	1.11514	0.972	0.812544	0.636192	0.442368	0.230496
0	0.004704	0.018432	0.040608	0.070656	0.108	0.152064	0.202272	0.258048	0.318816	0.384	0.453024	0.525312	0.600288	0.677376	0.756	0.835584	0.915552	0.995328	1.07434	1.152	1.22774	1.30099	1.37117	1.4377	1.5	1.5575	1.60963	1.65581	1.69546	1.728	1.75286	1.76947	1.77725	1.77562	1.764	1.74182	1.70851	1.66349	1.60618	1.536	1.45238	1.35475	1.24253	1.11514	0.972	0.812544	0.636192	0.442368	0.230496
0	0.004704	0.018432	0.040608	0.070656	0.108	0.152064	0.202272	0.258048	0.318816	0.384	0.453024	0.525312	0.600288	0.677376	0.756	0.835584	0.915552	0.995328	1.07434	1.152	1.22774	1.30099	1.37117	1.4377	1.5	1.5575	1.60963	1.65581	1.69546	1.728	1.75286	1.76947	1.77725	1.77562	1.764	1.74182	1.70851	1.66349	1.60618	1.536	1.45238	1.35475	1.24253	1.11514	0.972	0.812544	0.636192	0.442368	0.230496
0	0.004704	0.018432	0.040608	0.070656	0.108	0.152064	0.202272	0.258048	0.318816	0.384	0.453024	0.525312	0.600288	0.677376	0.756	0.835584	0.915552	0.995328	1.07434	1.152	1.22774	1.30099	1.37117	1.4377	1.5	1.5575	1.60963	1.65581	1.69546	1.728	1.75286	1.76947	1.77725	1.77562	1.764	1.74182	1.70851	1.66349	1.60618	1.536	1.45238	1.35475	1.24253	1.11514	0.972	0.812544	0.636192	0.442368	0.230496
0	0.004704	0.018432	0.040608	0.070656	0.108	0.152064	0.202272	0.258048	0.318816	0.384	0.453024	0.525312	0.600288	0.677376	0.756	0.835584	0.915552	0.995328	1.07434	1.152	1.22774	1.30099	1.37117	1.4377	1.5	1.5575	1.60963	1.65581	1.69546	1.728	1.75286	1.76947	1.77725	1.77562	1.764	1.74182	1.70851	1.66349	1.60618	1.536	1.45238	1.35475	1.24253	1.11514	0.972	0.812544	0.636192	0.442368	0.230496
0	0.004704	0.018432	0.040608	0.070656	0.108	0.152064	0.202272	0.258048	0.318816	0.384	0.453024	0.525312	0.600288	0.677376	0.756	0.835584	0.915552	0.995328	1.07434	1.152	1.22774	1.30099	1.37117	1.4377	1.5	1.5575	1.60963	1.65581	1.69546	1.728	1.75286	1.76947	1.77725	1.77562	1.764	1.74182	1.70851	1.66349	1.60618	1.536	1.45238	1.35475	1.24253	1.11514	0.972	0.812544	0.636192	0.442368	0.230496
0	0.004704	0.018432	0.040608	0.070656	0.108	0.152064	0.202272	0.258048	0.318816	0.384	0.453024	0.525312	0.600288	0.677376	0.756	0.835584	0.915552	0.995328	1.07434	1.152	1.22774	1.30099	1.37117	1.4377	1.5	1.5575	1.60963	1.65581	1.69546	1.728	1.75286	1.76947	1.77725	1.77562	1.764	1.74182	1.70851	1.66349	1.60618	1.536	1.45238	1.35475	1.24253	1.11514	0.972	0.812544	0.636192	0.442368	0.230496
0	0.004704	0.018432	0.040608	0.070656	0.108	0.152064	0.202272	0.258048	0.318816	0.384	0.453024	0.525312	0.600288	0.677376	0.756	0.835584	0.915552	0.995328	1.07434	1.152	1.22774	1.30099	1.37117	1.4377	1.5	1.5575	1.60963	1.65581	1.69546	1.728	1.75286	1.76947	1.77725	1.77562	1.764	1.74182	1.70851	1.66349	1.60618	1.536	1.45238	1.35475	1.24253	1.11514	0.972	0.812544	0.636192	0.442368	0.230496
0	0.004704	0.018432	0.040608	0.070656	0.108	0.152064	0.202272	0.258048	0.318816	0.384	0.453024	0.525312	0.600288	0.677376	0.756	0.835584	0.915552	0.995328	1.07434	1.152	1.22774	1.30099	1.37117	1.4377	1.5	1.5575	1.60963	1.65581	1.69546	1.728	1.75286	1.76947	1.77725	1.77562	1.764	1.74182	1.70851	1.66349	1.60618	1.536	1.45238	1.35475	1.24253	1.11514	0.972	0.812544	0.636192	0.442368	0.230496
0	0.004704	0.018432	0.040608	0.070656	0.108	0.152064	0.202272	0.258048	0.318816	0.384	0.453024	0.525312	0.600288	0.677376	0.756	0.835584	0.915552	0.995328	1.07434	1.152	1.22774	1.30099	1.37117	1.4377	1.5	1.5575	1.60963	1.65581	1.69546	1.728	1.75286	1.76947	1.77725	1.77562	1.764	1.74182	1.70851	1.66349	1.60618	1.536	1.45238	1.35475	1.24253	1.11514	0.972	0.812544	0.636192	0.442368	0.230496
0	0.004704	0.018432	0.040608	0.070656	0.108	0.152064	0.202272	0.258048	0.318816	0.384	0.453024	0.525312	0.600288	0.677376	0.756	0.835584	0.915552	0.995328	1.07434	1.152	1.22774	1.30099	1.37117	1.4377	1.5	1.5575	1.60963	1.65581	1.69546	1.728	1.75286	1.76947	1.77725	1.77562	1.764	1.74182	1.70851	1.66349	1.60618	1.536	1.45238	1.35475	1.24253	1.11514	0.972	0.812544	0.636192	0.442368	0.230496
0	0.004704	0.018432	0.040608	0.070656	0.108	0.152064	0.202272	0.258048	0.318816	0.384	0.453024	0.525312	0.600288	0.677376	0.756	0.835584	0.915552	0.995328	1.07434	1.152	1.22774	1.30099	1.37117	1.4377	1.5	1.5575	1.60963	1.65581	1.69546	1.728	1.75286	1.76947	1.77725	1.77562	1.764	1.74182	1.70851	1.66349	1.60618	1.536	1.45238	1.35475	1.24253	1.11514	0.972	0.812544	0.636192	0.442368	0.230496
0	0.004704	0.018432	0.040608	0.070656	0.108	0.152064	0.202272	0.258048	0.318816	0.384	0.453024	0.525312	0.600288	0.677376	0.756	0.835584	0.915552	0.995328	1.07434	1.152	1.22774	1.30099	1.37117	1.4377	1.5	1.5575	1.60963	1.65581	1.69546	1.728	1.75286	1.76947	1.77725	1.77562	1.764	1.74182	1.70851	1.66349	1.60618	1.536	1.45238	1.35475	1.24253	1.11514	0.972	0.812544	0.636192	0.442368	0.230496
0	0.004704	0.018432	0.040608	0.070656	0.108	0.152064	0.202272	0.258048	0.318816	0.384	0.453024	0.525312	0.600288	0.677376	0.756	0.835584	0.915552	0.995328	1.07434	1.152	1.22774	1.30099	1.37117	1.4377	1.5	1.5575	1.60963	1.65581	1.69546	1.728	1.75286	1.76947	1.77725	1.77562	1.764	1.74182	1.70851	1.66349	1.60618	1.536	1.45238	1.35475	1.24253	1.11514	0.972	0.812544	0.636192	0.442368	0.230496
0	0.004704	0.018432	0.040608	0.070656	0.108	0.152064	0.202272	0.258048	0.318816	0.384	0.453024	0.525312	0.600288	0.677376	0.756	0.835584	0.915552	0.995328	1.07434	1.152	1.22774	1.30099	1.37117	1.4377	1.5	1.5575	1.60963	1.65581	1.69546	1.728	1.75286	1.76947	1.77725	1.77562	1.764	1.74182	1.70851	1.66349	1.60618	1.536	1.45238	1.35475	1.24253	1.11514	0.972	0.812544	0.636192	0.442368	0.230496
0	0.004704	0.018432	0.040608	0.070656	0.108	0.152064	0.202272	0.258048	0.318816	0.384	0.453024	0.525312	0.600288	0.677376	0.756	0.835584	0.915552	0.995328	1.07434	1.152	1.22774	1.30099	1.37117	1.4377	1.5	1.5575	1.60963	1.65581	1.69546	1.728	1.75286	1.76947	1.77725	1.77562	1.764	1.74182	1.70851	1.66349	1.60618	1.536	1.45238	1.35475	1.24253	1.11514	0.972	0.812544	0.636192	0.442368	0.230496
0	0.004704	0.018432	0.040608	0.070656	0.108	0.152064	0.202272	0.258048	0.318816	0.384	0.453024	0.525312	0.600288	0.677376	0.756	0.835584	0.915552	0.995328	1.07434	1.152	1.22774	1.30099	1.37117	1.4377	1.5	1.5575	1.60963	1.65581	1.69546	1.728	1.75286	1.76947	1.77725	1.77562	1.764	1.74182	1.70851	1.66349	1.60618	1.536	1.45238	1.35475	1.24253	1.11514	0.972	0.812544	0.636192	0.442368	0.230496
0	0.004704	0.018432	0.040608	0.070656	0.108	0.152064	0.202272	0.258048	0.318816	0.384	0.453024	0.525312	0.600288	0.677376	0.756	0.835584	0.915552	0.995328	1.07434	1.152	1.22774	1.30099	1.37117	1.4377	1.5	1.5575	1.60963	1.65581	1.69546	1.728	1.75286	1.76947	1.77725	1.77562	1.764	1.74182	1.70851	1.66349	1.60618	1.536	1.45238	1.35475	1.24253	1.11514	0.972	0.812544	0.636192	0.442368	0.230496
0	0.004704	0.018432	0.040608	0.070656	0.108	0.152064	0.202272	0.258048	0.318816	0.384	0.453024	0.525312	0.600288	0.677376	0.756	0.835584	0.915552	0.995328	1.07434	1.152	1.22774	1.30099	1.37117	1.4377	1.5	1.5575	1.60963	1.65581	1.69546	1.728	1.75286	1.76947	1.77725	1.77562	1.764	1.74182	1.70851	1.66349	1.60618	1.536	1.45238	1.35475	1.24253	1.11514	0.972	0.812544	0.636192	0.442368	0.230496
0	0.004704	0.018432	0.040608	0.070656	0.108	0.152064	0.202272	0.258048	0.318816	0.384	0.453024	0.525312	0.600288	0.677376	0.756	0.835584	0.915552	0.995328	1.07434	1.152	1.22774	1.30099	1.37117	1.4377	1.5	1.5575	1.60963	1.65581	1.69546	1.728	1.75286	1.76947	1.77725	1.77562	1.764	1.74182	1.70851	1.66349	1.60618	1.536	1.45238	1.35475	1.24253	1.11514	0.972	0.812544	0.636192	0.442368	0.230496
0	0.004704	0.018432	0.040608	0.070656	0.108	0.152064	0.202272	0.258048	0.318816	0.384	0.453024	0.525312	0.600288	0.677376	0.756	0.835584	0.915552	0.995328	1.07434	1.152	1.22774	1.30099	1.37117	1.4377	1.5	1.5575	1.60963	1.65581	1.69546	1.728	1.75286	1.76947	1.77725	1.77562	1.764	1.74182	1.70851	1.66349	1.60618	1.536	1.45238	1.35475	1.24253	1.11514	0.972	0.812544	0.636192	0.442368	0.230496
0	0.004704	0.018432	0.040608	0.070656	0.108	0.152064	0.202272	0.258048	0.318816	0.384	0.453024	0.525312	0.600288	0.677376	0.756	0.835584	0.915552	0.995328	1.07434	1.152	1.22774	1.30099	1.37117	1.4377	1.5	1.5575	1.60963	1.65581	1.69546	1.728	1.75286	1.76947	1.77725	1.77562	1.764	1.74182	1.70851	1.66349	1.60618	1.536	1.45238	1.35475	1.24253	1.11514	0.972	0.812544	0.636192	0.442368	0.230496
0	0.004704	0.018432	0.040608	0.070656	0.108	0.152064	0.202272	0.258048	0.318816	0.384	0.453024	0.525312	0.600288	0.677376	0.756	0.835584	0.915552	0.995328	1.07434	1.152	1.22774	1.30099	1.37117	1.4377	1.5	1.5575	1.60963	1.65581	1.69546	1.728	1.75286	1.76947	1.77725	1.77562	1.764	1.74182	1.70851	1.66349	1.60618	1.536	1.45238	1.35475	1.24253	1.11514	0.972	0.812544	0.636192	0.442368	0.230496
0	0.004704	0.018432	0.040608	0.070656	0.108	0.152064	0.202272	0.258048	0.318816	0.384	0.453024	0.525312	0.600288	0.677376	0.756	0.835584	0.915552	0.995328	1.07434	1.152	1.22774	1.30099	1.37117	1.4377	1.5	1.5575	1.60963	1.65581	1.69546	1.728	1.75286	1.76947	1.77725	1.77562	1.764	1.74182	1.70851	1.66349	1.60618	1.536	1.45238	1.35475	1.24253	1.11514	0.972	0.812544	0.636192	0.442368	0.230496
0	0.004704	0.018432	0.040608	0.070656	0.108	0.152064	0.202272	0.258048	0.318816	0.384	0.453024	0.525312	0.600288	0.677376	0.756	0.835584	0.915552	0.995328	1.07434	1.152	1.22774	1.30099	1.37117	1.4377	1.5	1.5575	1.60963	1.65581	1.69546	1.728	1.75286	1.76947	1.77725	1.77562	1.764	1.74182	1.70851	1.66349	1.60618	1.536	1.45238	1.35475	1.24253	1.11514	0.972	0.812544	0.636192	0.442368	0.230496
0	0.004704	0.018432	0.040608	0.070656	0.108	0.152064	0.202272	0.258048	0.318816	0.384	0.453024	0.525312	0.600288	0.677376	0.756	0.835584	0.915552	0.995328	1.07434	1.152	1.22774	1.30099	1.37117	1.4377	1.5	1.5575	1.60963	1.65581	1.69546	1.728	1.75286	1.76947	1.77725	1.77562	1.764	1.74182	1.70851	1.66349	1.60618	1.536	1.45238	1.35475	1.24253	1.11514	0.972	0.812544	0.636192	0.442368	0.230496
0	0.004704	0.018432	0.040608	0.070656	0.108	0.152064	0.202272	0.258048	0.318816	0.384	0.453024	0.525312	0.600288	0.677376	0.756	0.835584	0.915552	0.995328	1.07434	1.152	1.22774	1.30099	1.37117	1.4377	1.5	1.5575	1.60963	1.65581	1.69546	1.728	1.75286	1.76947	1.77725	1.77562	1.764	1.74182	1.70851	1.66349	1.60618	1.536	1.45238	1.35475	1.24253	1.11514	0.972	0.812544	0.636192	0.442368	0.230496
0	0.004704	0.018432	0.040608	0.070656	0.108	0.152064	0.202272	0.258048	0.318816	0.384	0.453024	0.525312	0.600288	0.677376	0.756	0.835584	0.915552	0.995328	1.07434	1.152	1.22774	1.30099	1.37117	1.4377	1.5	1.5575	1.60963	1.65581	1.69546	1.728	1.75286	1.76947	1.77725	1.77562	1.764	1.74182	1.70851	1.66349	1.60618	1.536	1.45238	1.35475	1.24253	1.11514	0.972	0.812544	0.636192	0.442368	0.230496
0	0.004704	0.018432	0.040608	0.070656	0.108	0.152064	0.202272	0.258048	0.318816	0.384	0.453024	0.525312	0.600288	0.677376	0.756	0.835584	0.915552	0.995328	1.07434	1.152	1.22774	1.30099	1.37117	1.4377	1.5	1.5575	1.60963	1.65581	1.69546	1.728	1.75286	1.76947	1.77725	1.77562	1.764	1.74182	1.70851	1.66349	1.60618	1.536	1.45238	1.35475	1.24253	1.11514	0.972	0.812544	0.636192	0.442368	0.230496
0	0.004704	0.018432	0.040608	0.070656	0.108	0.152064	0.202272	0.258048	0.318816	0.384	0.453024	0.525312	0.600288	0.677376	0.756	0.835584	0.915552	0.995328	1.07434	1.152	1.22774	1.30099	1.37117	1.4377	1.5	1.5575	1.60963	1.65581	1.69546	1.728	1.75286	1.76947	1.77725	1.77562	1.764	1.74182	1.70851	1.66349	1.60618	1.536	1.45238	1.35475	1.24253	1.11514	0.972	0.812544	0.636192	0.442368	0.230496
0	0.004704	0.018432	0.040608	0.070656	0.108	0.152064	0.202272	0.258048	0.318816	0.384	0.453024	0.525312	0.600288	0.677376	0.756	0.835584	0.915552	0.995328	1.07434	1.152	1.22774	1.30099	1.37117	1.4377	1.5	1.5575	1.60963	1.65581	1.69546	1.728	1.75286	1.76947	1.77725	1.77562	1.764	1.74182	1.70851	1.66349	1.60618	1.536	1.45238	1.35475	1.24253	1.11514	0.972	0.812544	0.636192	0.442368	0.230496
0	0.004704	0.018432	0.040608	0.070656	0.108	0.152064	0.202272	0.258048	0.318816	0.384	0.453024	0.525312	0.600288	0.677376	0.756	0.835584	0.915552	0.995328	1.07434	1.152	1.22774	1.30099	1.37117	1.4377	1.5	1.5575	1.60963	1.65581	1.69546	1.728	1.75286	1.76947	1.77725	1.77562	1.764	1.74182	1.70851	1.66349	1.60618	1.536	1.45238	1.35475	1.24253	1.11514	0.972	0.812544	0.636192	0.442368	0.230496
0	0.004704	0.018432	0.040608	0.070656	0.108	0.152064	0.202272	0.258048	0.318816	0.384	0.453024	0.525312	0.600288	0.677376	0.756	0.835584	0.915552	0.995328	1.07434	1.152	1.22774	1.30099	1.37117	1.4377	1.5	1.5575	1.60963	1.65581	1.69546	1.728	1.75286	1.76947	1.77725	1.77562	1.764	1.74182	1.70851	1.66349	1.60618	1.536	1.45238	1.35475	1.24253	1.11514	0.972	0.812544	0.636192	0.442368	0.230496
0	0.004704	0.018432	0.040608	0.070656	0.108	0.152064	0.202272	0.258048	0.318816	0.384	0.453024	0.525312	0.600288	0.677376	0.756	0.835584	0.915552	0.995328	1.07434	1.152	1.22774	1.30099	1.37117	1.4377	1.5	1.5575	1.60963	1.65581	1.69546	1.728	1.75286	1.76947	1.77725	1.77562	1.764	1.74182	1.70851	1.66349	1.60618	1.536	1.45238	1.35475	1.24253	1.11514	0.972	0.812544	0.636192	0.442368	0.230496
0	0.004704	0.018432	0.040608	0.070656	0.108	0.152064	0.202272	0.258048	0.318816	0.384	0.453024	0.525312	0.600288	0.677376	0.756	0.835584	0.915552	0.995328	1.07434	1.152	1.22774	1.30099	1.37117	1.4377	1.5	1.5575	1.60963	1.65581	1.69546	1.728	1.75286	1.76947	1.77725	1.77562	1.764	1.74182	1.70851	1.66349	1.60618	1.536	1.45238	1.35475	1.24253	1.11514	0.972	0.812544	0.636192	0.442368	0.230496
0	0.004704	0.018432	0.040608	0.070656	0.108	0.152064	0.202272	0.258048	0.318816	0.384	0.453024	0.525312	0.600288	0.677376	0.756	0.835584	0.915552	0.995328	1.07434	1.152	1.22774	1.30099	1.37117	1.4377	1.5	1.5575	1.60963	1.65581	1.69546	1.728	1.75286	1.76947	1.77725	1.77562	1.764	1.74182	1.70851	1.66349	1.60618	1.536	1.45238	1.35475	1.24253	1.11514	0.972	0.812544	0.636192	0.442368	0.230496
0	0.004704	0.018432	0.040608	0.070656	0.108	0.152064	0.202272	0.258048	0.318816	0.384	0.453024	0.525312	0.600288	0.677376	0.756	0.835584	0.915552	0.995328	1.07434	1.152	1.22774	1.30099	1.37117	1.4377	1.5	1.5575	1.60963	1.65581	1.69546	1.728	1.75286	1.76947	1.77725	1.77562	1.764	1.74182	1.70851	1.66349	1.60618	1.536	1.45238	1.35475	1.24253	1.11514	0.972	0.812544	0.636192	0.442368	0.230496
0	0.004704	0.018432	0.040608	0.070656	0.108	0.152064	0.202272	0.258048	0.318816	0.384	0.453024	0.525312	0.600288	0.677376	0.756	0.835584	0.915552	0.995328	1.07434	1.152	1.22774	1.30099	1.37117	1.4377	1.5	1.5575	1.60963	1.65581	1.69546	1.728	1.75286	1.76947	1.77725	1.77562	1.764	1.74182	1.70851	1.66349	1.60618	1.536	1.45238	1.35475	1.24253	1.11514	0.972	0.812544	0.636192	0.442368	0.230496
0	0.004704	0.018432	0.040608	0.070656	0.108	0.152064	0.202272	0.258048	0.318816	0.384	0.453024	0.525312	0.600288	0.677376	0.756	0.835584	0.915552	0.995328	1.07434	1.152	1.22774	1.30099	1.37117	1.4377	1.5	1.5575	1.60963	1.65581	1.69546	1.728	1.75286	1.76947	1.77725	1.77562	1.764	1.74182	1.70851	1.66349	1.60618	1.536	1.45238	1.35475	1.24253	1.11514	0.972	0.812544	0.636192	0.442368	0.230496
0	0.004704	0.018432	0.040608	0.070656	0.108	0.152064	0.202272	0.258048	0.318816	0.384	0.453024	0.525312	0.600288	0.677376	0.756	0.835584	0.915552	0.995328	1.07434	1.152	1.22774	1.30099	1.37117	1.4377	1.5	1.5575	1.60963	1.65581	1.69546	1.728	1.75286	1.76947	1.77725	1.77562	1.764	1.74182	1.70851	1.66349	1.60618	1.536	1.45238	1.35475	1.24253	1.11514	0.972	0.812544	0.636192	0.442368	0.230496
0	0.004704	0.018432	0.040608	0.070656	0.108	0.152064	0.202272	0.258048	0.318816	0.384	0.453024	0.525312	0.600288	0.677376	0.756	0.835584	0.915552	0.995328	1.07434	1.152	1.22774	1.30099	1.37117	1.4377	1.5	1.5575	1.60963	1.65581	1.69546	1.728	1.75286	1.76947	1.77725	1.77562	1.764	1.74182	1.70851	1.66349	1.60618	1.536	1.45238	1.35475	1.24253	1.11514	0.972	0.812544	0.636192	0.442368	0.230496
0	0.004704	0.018432	0.040608	0.070656	0.108	0.152064	0.202272	0.258048	0.318816	0.384	0.453024	0.525312	0.600288	0.677376	0.756	0.835584	0.915552	0.995328	1.07434	1.152	1.22774	1.30099	1.37117	1.4377	1.5	1.5575	1.60963	1.65581	1.69546	1.728	1.75286	1.76947	1.77725	1.77562	1.764	1.74182	1.70851	1.66349	1.60618	1.536	1.45238	1.35475	1.24253	1.11514	0.972	0.812544	0.636192	0.442368	0.230496
0	0.004704	0.018432	0.040608	0.070656	0.108	0.152064	0.202272	0.258048	0.318816	0.384	0.453024	0.525312	0.600288	0.677376	0.756	0.835584	0.915552	0.995328	1.07434	1.152	1.22774	1.30099	1.37117	1.4377	1.5	1.5575	1.60963	1.65581	1.69546	1.728	1.75286	1.76947	1.77725	1.77562	1.764	1.74182	1.70851	1.66349	1.60618	1.536	1.45238	1.35475	1.24253	1.11514	0.972	0.812544	0.636192	0.442368	0.230496
0	0.004704	0.018432	0.040608	0.070656	0.108	0.152064	0.202272	0.258048	0.318816	0.384	0.453024	0.525312	0.600288	0.677376	0.756	0.835584	0.915552	0.995328	1.07434	1.152	1.22774	1.30099	1.37117	1.4377	1.5	1.5575	1.60963	1.65581	1.69546	1.728	1.75286	1.76947	1.77725	1.77562	1.764	1.74182	1.70851	1.66349	1.60618	1.536	1.45238	1.35475	1.24253	1.11514	0.972	0.812544	0.636192	0.442368	0.230496
0	0.004704	0.018432	0.040608	0.070656	0.108	0.152064	0.202272	0.258048	0.318816	0.384	0.453024	0.525312	0.600288	0.677376	0.756	0.835584	0.915552	0.995328	1.07434	1.152	1.22774	1.30099	1.37117	1.4377	1.5	1.5575	1.60963	1.65581	1.69546	1.728	1.75286	1.76947	1.77725	1.77562	1.764	1.74182	1.70851	1.66349	1.60618	1.536	1.45238	1.35475	1.24253	1.11514	0.972	0.812544	0.636192	0.442368	0.230496
0	0.004704	0.018432	0.040608	0.070656	0.108	0.152064	0.202272	0.258048	0.318816	0.384	0.453024	0.525312	0.600288	0.677376	0.756	0.835584	0.915552	0.995328	1.07434	1.152	1.22774	1.30099	1.37117	1.4377	1.5	1.5575	1.60963	1.65581	1.69546	1.728	1.75286	1.76947	1.77725	1.77562	1.764	1.74182	1.70851	1.66349	1.60618	1.536	1.45238	1.35475	1.24253	1.11514	0.972	0.812544	0.636192	0.442368	0.230496
0	0.004704	0.018432	0.040608	0.070656	0.108	0.152064	0.202272	0.258048	0.318816	0.384	0.453024	0.525312	0.600288	0.677376	0.756	0.835584	0.915552	0.995328	1.07434	1.152	1.22774	1.30099	1.37117	1.4377	1.5	1.5575	1.60963	1.65581	1.69546	1.728	1.75286	1.76947	1.77725	1.77562	1.764	1.74182	1.70851	1.66349	1.60618	1.536	1.45238	1.35475	1.24253	1.11514	0.972	0.812544	0.636192	0.442368	0.230496
0	0.004704	0.018432	0.040608	0.070656	0.108	0.152064	0.202272	0.258048	0.318816	0.384	0.453024	0.525312	0.600288	0.677376	0.756	0.835584	0.915552	0.995328	1.07434	1.152	1.22774	1.30099	1.37117	1.4377	1.5	1.5575	1.60963	1.65581	1.69546	1.728	1.75286	1.76947	1.77725	1.77562	1.764	1.74182	1.70851	1.66349	1.60618	1.536	1.45238	1.35475	1.24253	1.11514	0.972	0.812544	0.636192	0.442368	0.230496
0	0.004704	0.018432	0.040608	0.070656	0.108	0.152064	0.202272	0.258048	0.318816	0.384	0.453024	0.525312	0.600288	0.677376	0.756	0.835584	0.915552	0.995328	1.07434	1.152	1.22774	1.30099	1.37117	1.4377	1.5	1.5575	1.60963	1.65581	1.69546	1.728	1.75286	1.76947	1.77725	1.77562	1.764	1.74182	1.70851	1.66349	1.60618	1.536	1.45238	1.35475	1.24253	1.11514	0.972	0.812544	0.636192	0.442368	0.230496
0	0.004704	0.018432	0.040608	0.070656	0.108	0.152064	0.202272	0.258048	0.318816	0.384	0.453024	0.525312	0.600288	0.677376	0.756	0.835584	0.915552	0.995328	1.07434	1.152	1.22774	1.30099	1.37117	1.4377	1.5	1.5575	1.60963	1.65581	1.69546	1.728	1.75286	1.76947	1.77725	1.77562	1.764	1.74182	1.70851	1.66349	1.60618	1.536	1.45238	1.35475	1.24253	1.11514	0.972	0.812544	0.636192	0.442368	0.230496
0	0.004704	0.018432	0.040608	0.070656	0.108	0.152064	0.202272	0.258048	0.318816	0.384	0.453024	0.525312	0.600288	0.677376	0.756	0.835584	0.915552	0.995328	1.07434	1.152	1.22774	1.30099	1.37117	1.4377	1.5	1.5575	1.60963	1.65581	1.69546	1.728	1.75286	1.76947	1.77725	1.77562	1.764	1.74182	1.70851	1.66349	1.60618	1.536	1.45238	1.35475	1.24253	1.11514	0.972	0.812544	0.636192	0.442368	0.230496
0	0.004704	0.018432	0.040608	0.070656	0.108	0.152064	0.202272	0.258048	0.318816	0.384	0.453024	0.525312	0.600288	0.677376	0.756	0.835584	0.915552	0.995328	1.07434	1.152	1.22774	1.30099	1.37117	1.4377	1.5	1.5575	1.60963	1.65581	1.69546	1.728	1.75286	1.76947	1.77725	1.77562	1.764	1.74182	1.70851	1.66349	1.60618	1.536	1.45238	1.35475	1.24253	1.11514	0.972	0.812544	0.636192	0.442368	0.230496
0	0.004704	0.018432	0.040608	0.070656	0.108	0.152064	0.202272	0.258048	0.318816	0.384	0.453024	0.525312	0.600288	0.677376	0.756	0.835584	0.915552	0.995328	1.07434	1.152	1.22774	1.30099	1.37117	1.4377	1.5	1.5575	1.60963	1.65581	1.69546	1.728	1.75286	1.76947	1.77725	1.77562	1.764	1.74182	1.70851	1.66349	1.60618	1.536	1.45238	1.35475	1.24253	1.11514	0.972	0.812544	0.636192	0.442368	0.230496
0	0.004704	0.018432	0.040608	0.070656	0.108	0.152064	0.202272	0.258048	0.318816	0.384	0.453024	0.525312	0.600288	0.677376	0.756	0.835584	0.915552	0.995328	1.07434	1.152	1.22774	1.30099	1.37117	1.4377	1.5	1.5575	1.60963	1.65581	1.69546	1.728	1.75286	1.76947	1.77725	1.77562	1.764	1.74182	1.70851	1.66349	1.60618	1.536	1.45238	1.35475	1.24253	1.11514	0.972	0.812544	0.636192	0.442368	0.230496
0	0.004704	0.018432	0.040608	0.070656	0.108	0.152064	0.202272	0.258048	0.318816	0.384	0.453024	0.525312	0.600288	0.677376	0.756	0.835584	0.915552	0.995328	1.07434	1.152	1.22774	1.30099	1.37117	1.4377	1.5	1.5575	1.60963	1.65581	1.69546	1.728	1.75286	1.76947	1.77725	1.77562	1.764	1.74182	1.70851	1.66349	1.60618	1.536	1.45238	1.35475	1.24253	1.11514	0.972	0.812544	0.636192	0.442368	0.230496
0	0.004704	0.018432	0.040608	0.070656	0.108	0.152064	0.202272	0.258048	0.318816	0.384	0.453024	0.525312	0.600288	0.677376	0.756	0.835584	0.915552	0.995328	1.07434	1.152	1.22774	1.30099	1.37117	1.4377	1.5	1.5575	1.60963	1.65581	1.69546	1.728	1.75286	1.76947	1.77725	1.77562	1.764	1.74182	1.70851	1.66349	1.60618	1.536	1.45238	1.35475	1.24253	1.11514	0.972	0.812544	0.636192	0.442368	0.230496
0	0.004704	0.018432	0.040608	0.070656	0.108	0.152064	0.202272	0.258048	0.318816	0.384	0.453024	0.525312	0.600288	0.677376	0.756	0.835584	0.915552	0.995328	1.07434	1.152	1.22774	1.30099	1.37117	1.4377	1.5	1.5575	1.60963	1.65581	1.69546	1.728	1.75286	1.76947	1.77725	1.77562	1.764	1.74182	1.70851	1.66349	1.60618	1.536	1.45238	1.35475	1.24253	1.11514	0.972	0.812544	0.636192	0.442368	0.230496
0	0.004704	0.018432	0.040608	0.070656	0.108	0.152064	0.202272	0.258048	0.318816	0.384	0.453024	0.525312	0.600288	0.677376	0.756	0.835584	0.915552	0.995328	1.07434	1.152	1.22774	1.30099	1.37117	1.4377	1.5	1.5575	1.60963	1.65581	1.69546	1.728	1.75286	1.76947	1.77725	1.77562	1.764	1.74182	1.70851	1.66349	1.60618	1.536	1.45238	1.35475	1.24253	1.11514	0.972	0.812544	0.636192	0.442368	0.230496
0	0.004704	0.018432	0.040608	0.070656	0.108	0.152064	0.202272	0.258048	0.318816	0.384	0.453024	0.525312	0.600288	0.677376	0.756	0.835584	0.915552	0.995328	1.07434	1.152	1.22774	1.30099	1.37117	1.4377	1.5	1.5575	1.60963	1.65581	1.69546	1.728	1.75286	1.76947	1.77725	1.77562	1.764	1.74182	1.70851	1.66349	1.60618	1.536	1.45238	1.35475	1.24253	1.11514	0.972	0.812544	0.636192	0.442368	0.230496
0	0.004704	0.018432	0.040608	0.070656	0.108	0.152064	0.202272	0.258048	0.318816	0.384	0.453024	0.525312	0.600288	0.677376	0.756	0.835584	0.915552	0.995328	1.07434	1.152	1.22774	1.30099	1.37117	1.4377	1.5	1.5575	1.60963	1.65581	1.69546	1.728	1.75286	1.76947	1.77725	1.77562	1.764	1.74182	1.70851	1.66349	1.60618	1.536	1.45238	1.35475	1.24253	1.11514	0.972	0.812544	0.636192	0.442368	0.230496
0	0.004704	0.018432	0.040608	0.070656	0.108	0.152064	0.202272	0.258048	0.318816	0.384	0.453024	0.525312	0.600288	0.677376	0.756	0.835584	0.915552	0.995328	1.07434	1.152	1.22774	1.30099	1.37117	1.4377	1.5	1.5575	1.60963	1.65581	1.69546	1.728	1.75286	1.76947	1.77725	1.77562	1.764	1.74182	1.70851	1.66349	1.60618	1.536	1.45238	1.35475	1.24253	1.11514	0.972	0.812544	0.636192	0.442368	0.230496
0	0.004704	0.018432	0.040608	0.070656	0.108	0.152064	0.202272	0.258048	0.318816	0.384	0.453024	0.525312	0.600288	0.677376	0.756	0.835584	0.915552	0.995328	1.07434	1.152	1.22774	1.30099	1.37117	1.4377	1.5	1.5575	1.60963	1.65581	1.69546	1.728	1.75286	1.76947	1.77725	1.77562	1.764	1.74182	1.70851	1.66349	1.60618	1.536	1.45238	1.35475	1.24253	1.11514	0.972	0.812544	0.636192	0.442368	0.230496
0	0.004704	0.018432	0.040608	0.070656	0.108	0.152064	0.202272	0.258048	0.318816	0.384	0.453024	0.525312	0.600288	0.677376	0.756	0.835584	0.915552	0.995328	1.07434	1.152	1.22774	1.30099	1.37117	1.4377	1.5	1.5575	1.60963	1.65581	1.69546	1.728	1.75286	1.76947	1.77725	1.77562	1.764	1.74182	1.70851	1.66349	1.60618	1.536	1.45238	1.35475	1.24253	1.11514	0.972	0.812544	0.636192	0.442368	0.230496
0	0.004704	0.018432	0.040608	0.070656	0.108	0.152064	0.202272	0.258048	0.318816	0.384	0.453024	0.525312	0.600288	0.677376	0.756	0.835584	0.915552	0.995328	1.07434	1.152	1.22774	1.30099	1.37117	1.4377	1.5	1.5575	1.60963	1.65581	1.69546	1.728	1.75286	1.76947	1.77725	1.77562	1.764	1.74182	1.70851	1.66349	1.60618	1.536	1.45238	1.35475	1.24253	1.11514	0.972	0.812544	0.636192	0.442368	0.230496
0	0.004704	0.018432	0.040608	0.070656	0.108	0.152064	0.202272	0.258048	0.318816	0.384	0.453024	0.525312	0.600288	0.677376	0.756	0.835584	0.915552	0.995328	1.07434	1.152	1.22774	1.30099	1.37117	1.4377	1.5	1.5575	1.60963	1.65581	1.69546	1.728	1.75286	1.76947	1.77725	1.77562	1.764	1.74182	1.70851	1.66349	1.60618	1.536	1.45238	1.35475	1.24253	1.11514	0.972	0.812544	0.636192	0.442368	0.230496
0	0.004704	0.018432	0.040608	0.070656	0.108	0.152064	0.202272	0.258048	0.318816	0.384	0.453024	0.525312	0.600288	0.677376	0.756	0.835584	0.915552	0.995328	1.07434	1.152	1.22774	1.30099	1.37117	1.4377	1.5	1.5575	1.60963	1.65581	1.69546	1.728	1.75286	1.76947	1.77725	1.77562	1.764	1.74182	1.70851	1.66349	1.60618	1.536	1.45238	1.35475	1.24253	1.11514	0.972	0.812544	0.636192	0.442368	0.230496
0	0.004704	0.018432	0.040608	0.070656	0.108	0.152064	0.202272	0.258048	0.318816	0.384	0.453024	0.525312	0.600288	0.677376	0.756	0.835584	0.915552	0.995328	1.07434	1.152	1.22774	1.30099	1.37117	1.4377	1.5	1.5575	1.60963	1.65581	1.69546	1.728	1.75286	1.76947	1.77725	1.77562	1.764	1.74182	1.70851	1.66349	1.60618	1.536	1.45238	1.35475	1.24253	1.11514	0.972	0.812544	0.636192	0.442368	0.230496
0	0.004704	0.018432	0.040608	0.070656	0.108	0.152064	0.202272	0.258048	0.318816	0.384	0.453024	0.525312	0.600288	0.677376	0.756	0.835584	0.915552	0.995328	1.07434	1.152	1.22774	1.30099	1.37117	1.4377	1.5	1.5575	1.60963	1.65581	1.69546	1.728	1.75286	1.76947	1.77725	1.77562	1.764	1.74182	1.70851	1.66349	1.60618	1.536	1.45238	1.35475	1.24253	1.11514	0.972	0.812544	0.636192	0.442368	0.230496
0	0.004704	0.018432	0.040608	0.070656	0.108	0.152064	0.202272	0.258048	0.318816	0.384	0.453024	0.525312	0.600288	0.677376	0.756	0.835584	0.915552	0.995328	1.07434	1.152	1.22774	1.30099	1.37117	1.4377	1.5	1.5575	1.60963	1.65581	1.69546	1.728	1.75286	1.76947	1.77725	1.77562	1.764	1.74182	1.70851	1.66349	1.60618	1.536	1.45238	1.35475	1.24253	1.11514	0.972	0.812544	0.636192	0.442368	0.230496
0	0.004704	0.018432	0.040608	0.070656	0.108	0.152064	0.202272	0.258048	0.318816	0.384	0.453024	0.525312	0.600288	0.677376	0.756	0.835584	0.915552	0.995328	1.07434	1.152	1.22774	1.30099	1.37117	1.4377	1.5	1.5575	1.60963	1.65581	1.69546	1.728	1.75286	1.76947	1.77725	1.77562	1.764	1.74182	1.70851	1.66349	1.60618	1.536	1.45238	1.35475	1.24253	1.11514	0.972	0.812544	0.636192	0.442368	0.230496
0	0.004704	0.018432	0.040608	0.070656	0.108	0.152064	0.202272	0.258048	0.318816	0.384	0.453024	0.525312	0.600288	0.677376	0.756	0.835584	0.915552	0.995328	1.07434	1.152	1.22774	1.30099	1.37117	1.4377	1.5	1.5575	1.60963	1.65581	1.69546	1.728	1.75286	1.76947	1.77725	1.77562	1.764	1.74182	1.70851	1.66349	1.60618	1.536	1.45238	1.35475	1.24253	1.11514	0.972	0.812544	0.636192	0.442368	0.230496
0	0.004704	0.018432	0.040608	0.070656	0.108	0.152064	0.202272	0.258048	0.318816	0.384	0.453024	0.525312	0.600288	0.677376	0.756	0.835584	0.915552	0.995328	1.07434	1.152	1.22774	1.30099	1.37117	1.4377	1.5	1.5575	1.60963	1.65581	1.69546	1.728	1.75286	1.76947	1.77725	1.77562	1.764	1.74182	1.70851	1.66349	1.60618	1.536	1.45238	1.35475	1.24253	1.11514	0.972	0.812544	0.636192	0.442368	0.230496
0	0.004704	0.018432	0.040608	0.070656	0.108	0.152064	0.202272	0.258048	0.318816	0.384	0.453024	0.525312	0.600288	0.677376	0.756	0.835584	0.915552	0.995328	1.07434	1.152	1.22774	1.30099	1.37117	1.4377	1.5	1.5575	1.60963	1.65581	1.69546	1.728	1.75286	1.76947	1.77725	1.77562	1.764	1.74182	1.70851	1.66349	1.60618	1.536	1.45238	1.35475	1.24253	1.11514	0.972	0.812544	0.636192	0.442368	0.230496
0	0.004704	0.018432	0.040608	0.070656	0.108	0.152064	0.202272	0.258048	0.318816	0.384	0.453024	0.525312	0.600288	0.677376	0.756	0.835584	0.915552	0.995328	1.07434	1.152	1.22774	1.30099	1.37117	1.4377	1.5	1.5575	1.60963	1.65581	1.69546	1.728	1.75286	1.76947	1.77725	1.77562	1.764	1.74182	1.70851	1.66349	1.60618	1.536	1.45238	1.35475	1.24253	1.11514	0.972	0.812544	0.636192	0.442368	0.230496
0	0.004704	0.018432	0.040608	0.070656	0.108	0.152064	0.202272	0.258048	0.318816	0.384	0.453024	0.525312	0.600288	0.677376	0.756	0.835584	0.915552	0.995328	1.07434	1.152	1.22774	1.30099	1.37117	1.4377	1.5	1.5575	1.60963	1.65581	1.69546	1.728	1.75286	1.76947	1.77725	1.77562	1.764	1.74182	1.70851	1.66349	1.60618	1.536	1.45238	1.35475	1.24253	1.11514	0.972	0.812544	0.636192	0.442368	0.230496
0	0.004704	0.018432	0.040608	0.070656	0.108	0.152064	0.202272	0.258048	0.318816	0.384	0.453024	0.525312	0.600288	0.677376	0.756	0.835584	0.915552	0.995328	1.07434	1.152	1.22774	1.30099	1.37117	1.4377	1.5	1.5575	1.60963	1.65581	1.69546	1.728	1.75286	1.76947	1.77725	1.77562	1.764	1.74182	1.70851	1.66349	1.60618	1.536	1.45238	1.35475	1.24253	1.11514	0.972	0.812544	0.636192	0.442368	0.230496
0	0.004704	0.018432	0.040608	0.070656	0.108	0.152064	0.202272	0.258048	0.318816	0.384	0.453024	0.525312	0.600288	0.677376	0.756	0.835584	0.915552	0.995328	1.07434	1.152	1.22774	1.30099	1.37117	1.4377	1.5	1.5575	1.60963	1.65581	1.69546	1.728	1.75286	1.76947	1.77725	1.77562	1.764	1.74182	1.70851	1.66349	1.60618	1.536	1.45238	1.35475	1.24253	1.11514	0.972	0.812544	0.636192	0.442368	0.230496
0	0.004704	0.018432	0.040608	0.070656	0.108	0.152064	0.202272	0.258048	0.318816	0.384	0.453024	0.525312	0.600288	0.677376	0.756	0.835584	0.915552	0.995328	1.07434	1.152	1.22774	1.30099	1.37117	1.4377	1.5	1.5575	1.60963	1.65581	1.69546	1.728	1.75286	1.76947	1.77725	1.77562	1.764	1.74182	1.70851	1.66349	1.60618	1.536	1.45238	1.35475	1.24253	1.11514	0.972	0.812544	0.636192	0.442368	0.230496
0	0.004704	0.018432	0.040608	0.070656	0.108	0.152064	0.202272	0.258048	0.318816	0.384	0.453024	0.525312	0.600288	0.677376	0.756	0.835584	0.915552	0.995328	1.07434	1.152	1.22774	1.30099	1.37117	1.4377	1.5	1.5575	1.60963	1.65581	1.69546	1.728	1.75286	1.76947	1.77725	1.77562	1.764	1.74182	1.70851	1.66349	1.60618	1.536	1.45238	1.35475	1.24253	1.11514	0.972	0.812544	0.636192	0.442368	0.230496
0	0.004704	0.018432	0.040608	0.070656	0.108	0.152064	0.202272	0.258048	0.318816	0.384	0.453024	0.525312	0.600288	0.677376	0.756	0.835584	0.915552	0.995328	1.07434	1.152	1.22774	1.30099	1.37117	1.4377	1.5	1.5575	1.60963	1.65581	1.69546	1.728	1.75286	1.76947	1.77725	1.77562	1.764	1.74182	1.70851	1.66349	1.60618	1.536	1.45238	1.35475	1.24253	1.11514	0.972	0.812544	0.636192	0.442368	0.230496
0	0.004704	0.018432	0.040608	0.070656	0.108	0.152064	0.202272	0.258048	0.318816	0.384	0.453024	0.525312	0.600288	0.677376	0.756	0.835584	0.915552	0.995328	1.07434	1.152	1.22774	1.30099	1.37117	1.4377	1.5	1.5575	1.60963	1.65581	1.69546	1.728	1.75286	1.76947	1.77725	1.77562	1.764	1.74182	1.70851	1.66349	1.60618	1.536	1.45238	1.35475	1.24253	1.11514	0.972	0.812544	0.636192	0.442368	0.230496
0	0.004704	0.018432	0.040608	0.070656	0.108	0.152064	0.202272	0.258048	0.318816	0.384	0.453024	0.525312	0.600288	0.677376	0.756	0.835584	0.915552	0.995328	1.07434	1.152	1.22774	1.30099	1.37117	1.4377	1.5	1.5575	1.60963	1.65581	1.69546	1.728	1.75286	1.76947	1.77725	1.77562	1.764	1.74182	1.70851	1.66349	1.60618	1.536	1.45238	1.35475	1.24253	1.11514	0.972	0.812544	0.636192	0.442368	0.230496
0	0.004704	0.018432	0.040608	0.070656	0.108	0.152064	0.202272	0.258048	0.318816	0.384	0.453024	0.525312	0.600288	0.677376	0.756	0.835584	0.915552	0.995328	1.07434	1.152	1.22774	1.30099	1.37117	1.4377	1.5	1.5575	1.60963	1.65581	1.69546	1.728	1.75286	1.76947	1.77725	1.77562	1.764	1.74182	1.70851	1.66349	1.60618	1.536	1.45238	1.35475	1.24253	1.11514	0.972	0.812544	0.636192	0.442368	0.230496
0	0.004704	0.018432	0.040608	0.070656	0.108	0.152064	0.202272	0.258048	0.318816	0.384	0.453024	0.525312	0.600288	0.677376	0.756	0.835584	0.915552	0.995328	1.07434	1.152	1.22774	1.30099	1.37117	1.4377	1.5	1.5575	1.60963	1.65581	1.69546	1.728	1.75286	1.76947	1.77725	1.77562	1.764	1.74182	1.70851	1.66349	1.60618	1.536	1.45238	1.35475	1.24253	1.11514	0.972	0.812544	0.636192	0.442368	0.230496
0	0.004704	0.018432	0.040608	0.070656	0.108	0.152064	0.202272	0.258048	0.318816	0.384	0.453024	0.525312	0.600288	0.677376	0.756	0.835584	0.915552	0.995328	1.07434	1.152	1.22774	1.30099	1.37117	1.4377	1.5	1.5575	1.60963	1.65581	1.69546	1.728	1.75286	1.76947	1.77725	1.77562	1.764	1.74182	1.70851	1.66349	1.60618	1.536	1.45238	1.35475	1.24253	1.11514	0.972	0.812544	0.636192	0.442368	0.230496
0	0.004704	0.018432	0.040608	0.070656	0.108	0.152064	0.202272	0.258048	0.318816	0.384	0.453024	0.525312	0.600288	0.677376	0.756	0.835584	0.915552	0.995328	1.07434	1.152	1.22774	1.30099	1.37117	1.4377	1.5	1.5575	1.60963	1.65581	1.69546	1.728	1.75286	1.76947	1.77725	1.77562	1.764	1.74182	1.70851	1.66349	1.60618	1.536	1.45238	1.35475	1.24253	1.11514	0.972	0.812544	0.636192	0.442368	0.230496
0	0.004704	0.018432	0.040608	0.070656	0.108	0.152064	0.202272	0.258048	0.318816	0.384	0.453024	0.525312	0.600288	0.677376	0.756	0.835584	0.915552	0.995328	1.07434	1.152	1.22774	1.30099	1.37117	1.4377	1.5	1.5575	1.60963	1.65581	1.69546	1.728	1.75286	1.76947	1.77725	1.77562	1.764	1.74182	1.70851	1.66349	1.60618	1.536	1.45238	1.35475	1.24253	1.11514	0.972	0.812544	0.636192	0.442368	0.230496
0	0.004704	0.018432	0.040608	0.070656	0.108	0.152064	0.202272	0.258048	0.318816	0.384	0.453024	0.525312	0.600288	0.677376	0.756	0.835584	0.915552	0.995328	1.07434	1.152	1.22774	1.30099	1.37117	1.4377	1.5	1.5575	1.60963	1.65581	1.69546	1.728	1.75286	1.76947	1.77725	1.77562	1.764	1.74182	1.70851	1.66349	1.60618	1.536	1.45238	1.35475	1.24253	1.11514	0.972	0.812544	0.636192	0.442368	0.230496
0	0.004704	0.018432	0.040608	0.070656	0.108	0.152064	0.202272	0.258048	0.318816	0.384	0.453024	0.525312	0.600288	0.677376	0.756	0.835584	0.915552	0.995328	1.07434	1.152	1.22774	1.30099	1.37117	1.4377	1.5	1.5575	1.60963	1.65581	1.69546	1.728	1.75286	1.76947	1.77725	1.77562	1.764	1.74182	1.70851	1.66349	1.60618	1.536	1.45238	1.35475	1.24253	1.11514	0.972	0.812544	0.636192	0.442368	0.230496
0	0.004704	0.018432	0.040608	0.070656	0.108	0.152064	0.202272	0.258048	0.318816	0.384	0.453024	0.525312	0.600288	0.677376	0.756	0.835584	0.915552	0.995328	1.07434	1.152	1.22774	1.30099	1.37117	1.4377	1.5	1.5575	1.60963	1.65581	1.69546	1.728	1.75286	1.76947	1.77725	1.77562	1.764	1.74182	1.70851	1.66349	1.60618	1.536	1.45238	1.35475	1.24253	1.11514	0.972	0.812544	0.636192	0.442368	0.230496
0	0.004704	0.018432	0.040608	0.070656	0.108	0.152064	0.202272	0.258048	0.318816	0.384	0.453024	0.525312	0.600288	0.677376	0.756	0.835584	0.915552	0.995328	1.07434	1.152	1.22774	1.30099	1.37117	1.4377	1.5	1.5575	1.60963	1.65581	1.69546	1.728	1.75286	1.76947	1.77725	1.77562	1.764	1.74182	1.70851	1.66349	1.60618	1.536	1.45238	1.35475	1.24253	1.11514	0.972	0.812544	0.636192	0.442368	0.230496
0	0.004704	0.018432	0.040608	0.070656	0.108	0.152064	0.202272	0.258048	0.318816	0.384	0.453024	0.525312	0.600288	0.677376	0.756	0.835584	0.915552	0.995328	1.07434	1.152	1.22774	1.30099	1.37117	1.4377	1.5	1.5575	1.60963	1.65581	1.69546	1.728	1.75286	1.76947	1.77725	1.77562	1.764	1.74182	1.70851	1.66349	1.60618	1.536	1.45238	1.35475	1.24253	1.11514	0.972	0.812544	0.636192	0.442368	0.230496
0	0.004704	0.018432	0.040608	0.070656	0.108	0.152064	0.202272	0.258048	0.318816	0.384	0.453024	0.525312	0.600288	0.677376	0.756	0.835584	0.915552	0.995328	1.07434	1.152	1.22774	1.30099	1.37117	1.4377	1.5	1.5575	1.60963	1.65581	1.69546	1.728	1.75286	1.76947	1.77725	1.77562	1.764	1.74182	1.70851	1.66349	1.60618	1.536	1.45238	1.35475	1.24253	1.11514	0.972	0.812544	0.636192	0.442368	0.230496
0	0.004704	0.018432	0.040608	0.070656	0.108	0.152064	0.202272	0.258048	0.318816	0.384	0.453024	0.525312	0.600288	0.677376	0.756	0.835584	0.915552	0.995328	1.07434	1.152	1.22774	1.30099	1.37117	1.4377	1.5	1.5575	1.60963	1.65581	1.69546	1.728	1.75286	1.76947	1.77725	1.77562	1.764	1.74182	1.70851	1.66349	1.60618	1.536	1.45238	1.35475	1.24253	1.11514	0.972	0.812544	0.636192	0.442368	0.230496
0	0.004704	0.018432	0.040608	0.070656	0.108	0.152064	0.202272	0.258048	0.318816	0.384	0.453024	0.525312	0.600288	0.677376	0.756	0.835584	0.915552	0.995328	1.07434	1.152	1.22774	1.30099	1.37117	1.4377	1.5	1.5575	1.60963	1.65581	1.69546	1.728	1.75286	1.76947	1.77725	1.77562	1.764	1.74182	1.70851	1.66349	1.60618	1.536	1.45238	1.35475	1.24253	1.11514	0.972	0.812544	0.636192	0.442368	0.230496
0	0.004704	0.018432	0.040608	0.070656	0.108	0.152064	0.202272	0.258048	0.318816	0.384	0.453024	0.525312	0.600288	0.677376	0.756	0.835584	0.915552	0.995328	1.07434	1.152	1.22774	1.30099	1.37117	1.4377	1.5	1.5575	1.60963	1.65581	1.69546	1.728	1.75286	1.76947	1.77725	1.77562	1.764	1.74182	1.70851	1.66349	1.60618	1.536	1.45238	1.35475	1.24253	1.11514	0.972	0.812544	0.636192	0.442368	0.230496
0	0.004704	0.018432	0.040608	0.070656	0.108	0.152064	0.202272	0.258048	0.318816	0.384	0.453024	0.525312	0.600288	0.677376	0.756	0.835584	0.915552	0.995328	1.07434	1.152	1.22774	1.30099	1.37117	1.4377	1.5	1.5575	1.60963	1.65581	1.69546	1.728	1.75286	1.76947	1.77725	1.77562	1.764	1.74182	1.70851	1.66349	1.60618	1.536	1.45238	1.35475	1.24253	1.11514	0.972	0.812544	0.636192	0.442368	0.230496
0	0.004704	0.018432	0.040608	0.070656	0.108	0.152064	0.202272	0.258048	0.318816	0.384	0.453024	0.525312	0.600288	0.677376	0.756	0.835584	0.915552	0.995328	1.07434	1.152	1.22774	1.30099	1.37117	1.4377	1.5	1.5575	1.60963	1.65581	1.69546	1.728	1.75286	1.76947	1.77725	1.77562	1.764	1.74182	1.70851	1.66349	1.60618	1.536	1.45238	1.35475	1.24253	1.11514	0.972	0.812544	0.636192	0.442368	0.230496
0	0.004704	0.018432	0.040608	0.070656	0.108	0.152064	0.202272	0.258048	0.318816	0.384	0.453024	0.525312	0.600288	0.677376	0.756	0.835584	0.915552	0.995328	1.07434	1.152	1.22774	1.30099	1.37117	1.4377	1.5	1.5575	1.60963	1.65581	1.69546	1.728	1.75286	1.76947	1.77725	1.77562	1.764	1.74182	1.70851	1.66349	1.60618	1.536	1.45238	1.35475	1.24253	1.11514	0.972	0.812544	0.636192	0.442368	0.230496
0	0.004704	0.018432	0.040608	0.070656	0.108	0.152064	0.202272	0.258048	0.318816	0.384	0.453024	0.525312	0.600288	0.677376	0.756	0.835584	0.915552	0.995328	1.07434	1.152	1.22774	1.30099	1.37117	1.4377	1.5	1.5575	1.60963	1.65581	1.69546	1.728	1.75286	1.76947	1.77725	1.77562	1.764	1.74182	1.70851	1.66349	1.60618	1.536	1.45238	1.35475	1.24253	1.11514	0.972	0.812544	0.636192	0.442368	0.230496
0	0.004704	0.018432	0.040608	0.070656	0.108	0.152064	0.202272	0.258048	0.318816	0.384	0.453024	0.525312	0.600288	0.677376	0.756	0.835584	0.915552	0.995328	1.07434	1.152	1.22774	1.30099	1.37117	1.4377	1.5	1.5575	1.60963	1.65581	1.69546	1.728	1.75286	1.76947	1.77725	1.77562	1.764	1.74182	1.70851	1.66349	1.60618	1.536	1.45238	1.35475	1.24253	1.11514	0.972	0.812544	0.636192	0.442368	0.230496
0	0.004704	0.018432	0.040608	0.070656	0.108	0.152064	0.202272	0.258048	0.318816	0.384	0.453024	0.525312	0.600288	0.677376	0.756	0.835584	0.915552	0.995328	1.07434	1.152	1.22774	1.30099	1.37117	1.4377	1.5	1.5575	1.60963	1.65581	1.69546	1.728	1.75286	1.76947	1.77725	1.77562	1.764	1.74182	1.70851	1.66349	1.60618	1.536	1.45238	1.35475	1.24253	1.11514	0.972	0.812544	0.636192	0.442368	0.230496
0	0.004704	0.018432	0.040608	0.070656	0.108	0.152064	0.202272	0.258048	0.318816	0.384	0.453024	0.525312	0.600288	0.677376	0.756	0.835584	0.915552	0.995328	1.07434	1.152	1.22774	1.30099	1.37117	1.4377	1.5	1.5575	1.60963	1.65581	1.69546	1.728	1.75286	1.76947	1.77725	1.77562	1.764	1.74182	1.70851	1.66349	1.60618	1.536	1.45238	1.35475	1.24253	1.11514	0.972	0.812544	0.636192	0.442368	0.230496
0	0.004704	0.018432	0.040608	0.070656	0.108	0.152064	0.202272	0.258048	0.318816	0.384	0.453024	0.525312	0.600288	0.677376	0.756	0.835584	0.915552	0.995328	1.07434	1.152	1.22774	1.30099	1.37117	1.4377	1.5	1.5575	1.60963	1.65581	1.69546	1.728	1.75286	1.76947	1.77725	1.77562	1.764	1.74182	1.70851	1.66349	1.60618	1.536	1.45238	1.35475	1.24253	1.11514	0.972	0.812544	0.636192	0.442368	0.230496
0	0.004704	0.018432	0.040608	0.070656	0.108	0.152064	0.202272	0.258048	0.318816	0.384	0.453024	0.525312	0.600288	0.677376	0.756	0.835584	0.915552	0.995328	1.07434	1.152	1.22774	1.30099	1.37117	1.4377	1.5	1.5575	1.60963	1.65581	1.69546	1.728	1.75286	1.76947	1.77725	1.77562	1.764	1.74182	1.70851	1.66349	1.60618	1.536	1.45238	1.35475	1.24253	1.11514	0.972	0.812544	0.636192	0.442368	0.230496
0	0.004704	0.018432	0.040608	0.070656	0.108	0.152064	0.202272	0.258048	0.318816	0.384	0.453024	0.525312	0.600288	0.677376	0.756	0.835584	0.915552	0.995328	1.07434	1.152	1.22774	1.30099	1.37117	1.4377	1.5	1.5575	1.60963	1.65581	1.69546	1.728	1.75286	1.76947	1.77725	1.77562	1.764	1.74182	1.70851	1.66349	1.60618	1.536	1.45238	1.35475	1.24253	1.11514	0.972	0.812544	0.636192	0.442368	0.230496
0	0.004704	0.018432	0.040608	0.070656	0.108	0.152064	0.202272	0.258048	0.318816	0.384	0.453024	0.525312	0.600288	0.677376	0.756	0.835584	0.915552	0.995328	1.07434	1.152	1.22774	1.30099	1.37117	1.4377	1.5	1.5575	1.60963	1.65581	1.69546	1.728	1.75286	1.76947	1.77725	1.77562	1.764	1.74182	1.70851	1.66349	1.60618	1.536	1.45238	1.35475	1.24253	1.11514	0.972	0.812544	0.636192	0.442368	0.230496
0	0.004704	0.018432	0.040608	0.070656	0.108	0.152064	0.202272	0.258048	0.318816	0.384	0.453024	0.525312	0.600288	0.677376	0.756	0.835584	0.915552	0.995328	1.07434	1.152	1.22774	1.30099	1.37117	1.4377	1.5	1.5575	1.60963	1.65581	1.69546	1.728	1.75286	1.76947	1.77725	1.77562	1.764	1.74182	1.70851	1.66349	1.60618	1.536	1.45238	1.35475	1.24253	1.11514	0.972	0.812544	0.636192	0.442368	0.230496
0	0.004704	0.018432	0.040608	0.070656	0.108	0.152064	0.202272	0.258048	0.318816	0.384	0.453024	0.525312	0.600288	0.677376	0.756	0.835584	0.915552	0.995328	1.07434	1.152	1.22774	1.30099	1.37117	1.4377	1.5	1.5575	1.60963	1.65581	1.69546	1.728	1.75286	1.76947	1.77725	1.77562	1.764	1.74182	1.70851	1.66349	1.60618	1.536	1.45238	1.35475	1.24253	1.11514	0.972	0.812544	0.636192	0.442368	0.230496
0	0.004704	0.018432	0.040608	0.070656	0.108	0.152064	0.202272	0.258048	0.318816	0.384	0.453024	0.525312	0.600288	0.677376	0.756	0.835584	0.915552	0.995328	1.07434	1.152	1.22774	1.30099	1.37117	1.4377	1.5	1.5575	1.60963	1.65581	1.69546	1.728	1.75286	1.76947	1.77725	1.77562	1.764	1.74182	1.70851	1.66349	1.60618	1.536	1.45238	1.35475	1.24253	1.11514	0.972	0.812544	0.636192	0.442368	0.230496
0	0.004704	0.018432	0.040608	0.070656	0.108	0.152064	0.202272	0.258048	0.318816	0.384	0.453024	0.525312	0.600288	0.677376	0.756	0.835584	0.915552	0.995328	1.07434	1.152	1.22774	1.30099	1.37117	1.4377	1.5	1.5575	1.60963	1.65581	1.69546	1.728	1.75286	1.76947	1.77725	1.77562	1.764	1.74182	1.70851	1.66349	1.60618	1.536	1.45238	1.35475	1.24253	1.11514	0.972	0.812544	0.636192	0.442368	0.230496
0	0.004704	0.018432	0.040608	0.070656	0.108	0.152064	0.202272	0.258048	0.318816	0.384	0.453024	0.525312	0.600288	0.677376	0.756	0.835584	0.915552	0.995328	1.07434	1.152	1.22774	1.30099	1.37117	1.4377	1.5	1.5575	1.60963	1.65581	1.69546	1.728	1.75286	1.76947	1.77725	1.77562	1.764	1.74182	1.70851	1.66349	1.60618	1.536	1.45238	1.35475	1.24253	1.11514	0.972	0.812544	0.636192	0.442368	0.230496
0	0.004704	0.018432	0.040608	0.070656	0.108	0.152064	0.202272	0.258048	0.318816	0.384	0.453024	0.525312	0.600288	0.677376	0.756	0.835584	0.915552	0.995328	1.07434	1.152	1.22774	1.30099	1.37117	1.4377	1.5	1.5575	1.60963	1.65581	1.69546	1.728	1.75286	1.76947	1.77725	1.77562	1.764	1.74182	1.70851	1.66349	1.60618	1.536	1.45238	1.35475	1.24253	1.11514	0.972	0.812544	0.636192	0.442368	0.230496
0	0.004704	0.018432	0.040608	0.070656	0.108	0.152064	0.202272	0.258048	0.318816	0.384	0.453024	0.525312	0.600288	0.677376	0.756	0.835584	0.915552	0.995328	1.07434	1.152	1.22774	1.30099	1.37117	1.4377	1.5	1.5575	1.60963	1.65581	1.69546	1.728	1.75286	1.76947	1.77725	1.77562	1.764	1.74182	1.70851	1.66349	1.60618	1.536	1.45238	1.35475	1.24253	1.11514	0.972	0.812544	0.636192	0.442368	0.230496
0	0.004704	0.018432	0.040608	0.070656	0.108	0.152064	0.202272	0.258048	0.318816	0.384	0.453024	0.525312	0.600288	0.677376	0.756	0.835584	0.915552	0.995328	1.07434	1.152	1.22774	1.30099	1.37117	1.4377	1.5	1.5575	1.60963	1.65581	1.69546	1.728	1.75286	1.76947	1.77725	1.77562	1.764	1.74182	1.70851	1.66349	1.60618	1.536	1.45238	1.35475	1.24253	1.11514	0.972	0.812544	0.636192	0.442368	0.230496
0	0.004704	0.018432	0.040608	0.070656	0.108	0.152064	0.202272	0.258048	0.318816	0.384	0.453024	0.525312	0.600288	0.677376	0.756	0.835584	0.915552	0.995328	1.07434	1.152	1.22774	1.30099	1.37117	1.4377	1.5	1.5575	1.60963	1.65581	1.69546	1.728	1.75286	1.76947	1.77725	1.77562	1.764	1.74182	1.70851	1.66349	1.60618	1.536	1.45238	1.35475	1.24253	1.11514	0.972	0.812544	0.636192	0.442368	0.230496
0	0.004704	0.018432	0.040608	0.070656	0.108	0.152064	0.202272	0.258048	0.318816	0.384	0.453024	0.525312	0.600288	0.677376	0.756	0.835584	0.915552	0.995328	1.07434	1.152	1.22774	1.30099	1.37117	1.4377	1.5	1.5575	1.60963	1.65581	1.69546	1.728	1.75286	1.76947	1.77725	1.77562	1.764	1.74182	1.70851	1.66349	1.60618	1.536	1.45238	1.35475	1.24253	1.11514	0.972	0.812544	0.636192	0.442368	0.230496
0	0.004704	0.018432	0.040608	0.070656	0.108	0.152064	0.202272	0.258048	0.318816	0.384	0.453024	0.525312	0.600288	0.677376	0.756	0.835584	0.915552	0.995328	1.07434	1.152	1.22774	1.30099	1.37117	1.4377	1.5	1.5575	1.60963	1.65581	1.69546	1.728	1.75286	1.76947	1.77725	1.77562	1.764	1.74182	1.70851	1.66349	1.60618	1.536	1.45238	1.35475	1.24253	1.11514	0.972	0.812544	0.636192	0.442368	0.230496
0	0.004704	0.018432	0.040608	0.070656	0.108	0.152064	0.202272	0.258048	0.318816	0.384	0.453024	0.525312	0.600288	0.677376	0.756	0.835584	0.915552	0.995328	1.07434	1.152	1.22774	1.30099	1.37117	1.4377	1.5	1.5575	1.60963	1.65581	1.69546	1.728	1.75286	1.76947	1.77725	1.77562	1.764	1.74182	1.70851	1.66349	1.60618	1.536	1.45238	1.35475	1.24253	1.11514	0.972	0.812544	0.636192	0.442368	0.230496
0	0.004704	0.018432	0.040608	0.070656	0.108	0.152064	0.202272	0.258048	0.318816	0.384	0.453024	0.525312	0.600288	0.677376	0.756	0.835584	0.915552	0.995328	1.07434	1.152	1.22774	1.30099	1.37117	1.4377	1.5	1.5575	1.60963	1.65581	1.69546	1.728	1.75286	1.76947	1.77725	1.77562	1.764	1.74182	1.70851	1.66349	1.60618	1.536	1.45238	1.35475	1.24253	1.11514	0.972	0.812544	0.636192	0.442368	0.230496
0	0.004704	0.018432	0.040608	0.070656	0.108	0.152064	0.202272	0.258048	0.318816	0.384	0.453024	0.525312	0.600288	0.677376	0.756	0.835584	0.915552	0.995328	1.07434	1.152	1.22774	1.30099	1.37117	1.4377	1.5	1.5575	1.60963	1.65581	1.69546	1.728	1.75286	1.76947	1.77725	1.77562	1.764	1.74182	1.70851	1.66349	1.60618	1.536	1.45238	1.35475	1.24253	1.11514	0.972	0.812544	0.636192	0.442368	0.230496
0	0.004704	0.018432	0.040608	0.070656	0.108	0.152064	0.202272	0.258048	0.318816	0.384	0.453024	0.525312	0.600288	0.677376	0.756	0.835584	0.915552	0.995328	1.07434	1.152	1.22774	1.30099	1.37117	1.4377	1.5	1.5575	1.60963	1.65581	1.69546	1.728	1.75286	1.76947	1.77725	1.77562	1.764	1.74182	1.70851	1.66349	1.60618	1.536	1.45238	1.35475	1.24253	1.11514	0.972	0.812544	0.636192	0.442368	0.230496
0	0.004704	0.018432	0.040608	0.070656	0.108	0.152064	0.202272	0.258048	0.318816	0.384	0.453024	0.525312	0.600288	0.677376	0.756	0.835584	0.915552	0.995328	1.07434	1.152	1.22774	1.30099	1.37117	1.4377	1.5	1.5575	1.60963	1.65581	1.69546	1.728	1.75286	1.76947	1.77725	1.77562	1.764	1.74182	1.70851	1.66349	1.60618	1.536	1.45238	1.35475	1.24253	1.11514	0.972	0.812544	0.636192	0.442368	0.230496
0	0.004704	0.018432	0.040608	0.070656	0.108	0.152064	0.202272	0.258048	0.318816	0.384	0.453024	0.525312	0.600288	0.677376	0.756	0.835584	0.915552	0.995328	1.07434	1.152	1.22774	1.30099	1.37117	1.4377	1.5	1.5575	1.60963	1.65581	1.69546	1.728	1.75286	1.76947	1.77725	1.77562	1.764	1.74182	1.70851	1.66349	1.60618	1.536	1.45238	1.35475	1.24253	1.11514	0.972	0.812544	0.636192	0.442368	0.230496
0	0.004704	0.018432	0.040608	0.070656	0.108	0.152064	0.202272	0.258048	0.318816	0.384	0.453024	0.525312	0.600288	0.677376	0.756	0.835584	0.915552	0.995328	1.07434	1.152	1.22774	1.30099	1.37117	1.4377	1.5	1.5575	1.60963	1.65581	1.69546	1.728	1.75286	1.76947	1.77725	1.77562	1.764	1.74182	1.70851	1.66349	1.60618	1.536	1.45238	1.35475	1.24253	1.11514	0.972	0.812544	0.636192	0.442368	0.230496
0	0.004704	0.018432	0.040608	0.070656	0.108	0.152064	0.202272	0.258048	0.318816	0.384	0.453024	0.525312	0.600288	0.677376	0.756	0.835584	0.915552	0.995328	1.07434	1.152	1.22774	1.30099	1.37117	1.4377	1.5	1.5575	1.60963	1.65581	1.69546	1.728	1.75286	1.76947	1.77725	1.77562	1.764	1.74182	1.70851	1.66349	1.60618	1.536	1.45238	1.35475	1.24253	1.11514	0.972	0.812544	0.636192	0.442368	0.230496
0	0.004704	0.018432	0.040608	0.070656	0.108	0.152064	0.202272	0.258048	0.318816	0.384	0.453024	0.525312	0.600288	0.677376	0.756	0.835584	0.915552	0.995328	1.07434	1.152	1.22774	1.30099	1.37117	1.4377	1.5	1.5575	1.60963	1.65581	1.69546	1.728	1.75286	1.76947	1.77725	1.77562	1.764	1.74182	1.70851	1.66349	1.60618	1.536	1.45238	1.35475	1.24253	1.11514	0.972	0.812544	0.636192	0.442368	0.230496
0	0.004704	0.018432	0.040608	0.070656	0.108	0.152064	0.202272	0.258048	0.318816	0.384	0.453024	0.525312	0.600288	0.677376	0.756	0.835584	0.915552	0.995328	1.07434	1.152	1.22774	1.30099	1.37117	1.4377	1.5	1.5575	1.60963	1.65581	1.69546	1.728	1.75286	1.76947	1.77725	1.77562	1.764	1.74182	1.70851	1.66349	1.60618	1.536	1.45238	1.35475	1.24253	1.11514	0.972	0.812544	0.636192	0.442368	0.230496
0	0.004704	0.018432	0.040608	0.070656	0.108	0.152064	0.202272	0.258048	0.318816	0.384	0.453024	0.525312	0.600288	0.677376	0.756	0.835584	0.915552	0.995328	1.07434	1.152	1.22774	1.30099	1.37117	1.4377	1.5	1.5575	1.60963	1.65581	1.69546	1.728	1.75286	1.76947	1.77725	1.77562	1.764	1.74182	1.70851	1.66349	1.60618	1.536	1.45238	1.35475	1.24253	1.11514	0.972	0.812544	0.636192	0.442368	0.230496
0	0.004704	0.018432	0.040608	0.070656	0.108	0.152064	0.202272	0.258048	0.318816	0.384	0.453024	0.525312	0.600288	0.677376	0.756	0.835584	0.915552	0.995328	1.07434	1.152	1.22774	1.30099	1.37117	1.4377	1.5	1.5575	1.60963	1.65581	1.69546	1.728	1.75286	1.76947	1.77725	1.77562	1.764	1.74182	1.70851	1.66349	1.60618	1.536	1.45238	1.35475	1.24253	1.11514	0.972	0.812544	0.636192	0.442368	0.230496
0	0.004704	0.018432	0.040608	0.070656	0.108	0.152064	0.202272	0.258048	0.318816	0.384	0.453024	0.525312	0.600288	0.677376	0.756	0.835584	0.915552	0.995328	1.07434	1.152	1.22774	1.30099	1.37117	1.4377	1.5	1.5575	1.60963	1.65581	1.69546	1.728	1.75286	1.76947	1.77725	1.77562	1.764	1.74182	1.70851	1.66349	1.60618	1.536	1.45238	1.35475	1.24253	1.11514	0.972	0.812544	0.636192	0.442368	0.230496
0	0.004704	0.018432	0.040608	0.070656	0.108	0.152064	0.202272	0.258048	0.318816	0.384	0.453024	0.525312	0.600288	0.677376	0.756	0.835584	0.915552	0.995328	1.07434	1.152	1.22774	1.30099	1.37117	1.4377	1.5	1.5575	1.60963	1.65581	1.69546	1.728	1.75286	1.76947	1.77725	1.77562	1.764	1.74182	1.70851	1.66349	1.60618	1.536	1.45238	1.35475	1.24253	1.11514	0.972	0.812544	0.636192	0.442368	0.230496
0	0.004704	0.018432	0.040608	0.070656	0.108	0.152064	0.202272	0.258048	0.318816	0.384	0.453024	0.525312	0.600288	0.677376	0.756	0.835584	0.915552	0.995328	1.07434	1.152	1.22774	1.30099	1.37117	1.4377	1.5	1.5575	1.60963	1.65581	1.69546	1.728	1.75286	1.76947	1.77725	1.77562	1.764	1.74182	1.70851	1.66349	1.60618	1.536	1.45238	1.35475	1.24253	1.11514	0.972	0.812544	0.636192	0.442368	0.230496
[truncated: 2 more columns]
