# Supplementary material for: Event-triggered iterative learning control for output constrained multi-agent systems
Source: PLoS One. 2025 Mar 21;20(3):e0315209. doi: 10.1371/journal.pone.0315209 (PMC11927920; doi:10.1371/journal.pone.0315209)
Supplement: S1 Data — (ZIP) [file pone.0315209.s001.zip › S1 data/data - matlab/Figure 12 data/agent 3 501 iterations.xlsx]

## Sheet: Sheet1
agent 3 501 iterations
0	1	1	1	1	1	1	1	1	1	1	1	1	1	1	1	1	1	1	1	1	1	1	1	1	1	1	1	1	1	1	1	1	1	1	1	1	1	1	1	1	1	1	1	1	1	1	1	1	1
0	0.999688	0.998755	0.997203	0.99503	0.992272	0.988861	0.984973	0.980308	0.97542	0.96947	0.963765	0.956486	0.950191	0.941539	0.934913	0.924858	0.91817	0.906712	0.900226	0.887413	0.881365	0.867301	0.861884	0.846743	0.84209	0.826115	0.822296	0.805799	0.802814	0.786163	0.783953	0.767559	0.76601	0.750307	0.749268	0.73469	0.733991	0.720948	0.72042	0.70927	0.708768	0.699791	0.69922	0.692584	0.691925	0.687649	0.687	0.684907	0.68452
0	0.999688	0.998755	0.997203	0.99503	0.992272	0.988861	0.984973	0.980308	0.97542	0.96947	0.963765	0.956486	0.950191	0.941539	0.934913	0.924858	0.91817	0.906712	0.900226	0.887413	0.881365	0.867301	0.861884	0.846743	0.84209	0.826115	0.822296	0.805799	0.802814	0.786163	0.783953	0.767559	0.76601	0.750307	0.749268	0.73469	0.733991	0.720948	0.72042	0.70927	0.708768	0.699791	0.69922	0.692584	0.691925	0.687649	0.687	0.684907	0.68452
0	0.999426	0.997706	0.994848	0.990831	0.985764	0.979398	0.972318	0.963466	0.954721	0.943164	0.933247	0.917949	0.86629	0.840204	0.82516	0.793121	0.780081	0.741555	0.731706	0.686546	0.680797	0.629302	0.628177	0.571126	0.574707	0.513336	0.521265	0.457183	0.468708	0.403788	0.417858	0.354111	0.369485	0.308938	0.324308	0.2689	0.282996	0.234489	0.246185	0.206072	0.214498	0.432186	0.18634	0.407426	0.414351	0.401726	0.41233	0.412106	0.414583
0	0.999164	0.995773	0.992493	0.986618	0.979257	0.969855	0.959663	0.932611	0.916591	0.895194	0.877038	0.84318	0.837591	0.795405	0.787796	0.736584	0.733231	0.674739	0.674716	0.612283	0.612977	0.551209	0.548555	0.492619	0.481821	0.436572	0.418946	0.390926	0.351472	0.334455	0.283307	0.263689	0.215593	0.308003	0.153747	0.24866	0.257123	0.18382	0.214274	0.0765285	0.0548898	-0.00363865	0.0703914	-0.0382052	0.0952274	-0.0499219	0.15958	-0.17889	0.104132
0	0.998943	0.995194	0.99051	0.983059	0.973776	0.961755	0.940348	0.922484	0.905174	0.878243	0.860209	0.818572	0.837595	0.77581	0.787803	0.722499	0.733177	0.67025	0.674329	0.619808	0.61156	0.561073	0.548866	0.52239	0.484965	0.388936	0.396663	-0.390329	0.141911	-1.30656	-0.905344	-1.5	-1.5	-0.614738	0.0825811	-1.5	-1.04066	-1.5	-0.829328	-1.5	-0.573257	-1.5	-0.552571	-0.327093	-1.5	-0.909565	-1.0739	-1.14123	-0.266054
0	0.998763	0.994707	0.988898	0.980162	0.969324	0.949536	0.934739	0.920455	0.905177	0.874186	0.860206	0.827647	0.789184	0.782449	0.723393	0.72118	0.644146	0.653109	0.529145	0.578025	0.298821	0.504084	-0.372993	0.448051	-1.5	0.332075	-0.892068	-1.1476	-0.531814	-0.957296	0.150877	-1.18069	-0.730452	0.0157472	-0.149806	-0.021616	-1.5	-1.17316	-1.5	-1.5	-1.37448	-0.873442	-1.5	-0.202623	-1.5	-1.5	-1.47439	-0.659776	-0.379426
0	0.998619	0.994297	0.9876	0.977824	0.965736	0.946209	0.934739	0.911132	0.885963	0.856334	0.831881	0.806597	0.772665	0.740089	0.702914	0.646604	0.627504	0.552046	0.551845	0.451759	0.490366	0.369123	0.493528	0.256578	0.541992	0.246939	0.179534	0.416149	0.0505387	0.477904	0.197912	0.321024	0.228175	0.00920677	-0.236508	-0.28866	-0.0275964	-1.35335	0.0571759	0.0124182	-1.05733	-1.5	-1.5	-1.5	-0.593165	-1.5	-1.5	-1.32248	-1.5
0	0.998502	0.994296	0.986556	0.975944	0.960534	0.946724	0.930014	0.90217	0.879367	0.857928	0.822027	0.795559	0.771847	0.702308	0.700833	0.610596	0.623782	0.503071	0.517174	0.383281	0.443147	0.262757	0.42915	0.17087	0.482919	0.134585	0.254143	0.471745	0.152702	0.314432	0.0530758	-0.196211	-0.162028	-0.613346	-0.47027	-0.355209	-0.365202	-0.192023	-0.80869	-0.501012	-1.5	-0.621379	-1.5	-0.704883	-0.201284	-0.349816	-0.440917	-1.5	-1.5
0	0.998409	0.99395	0.985717	0.974434	0.960534	0.943844	0.921314	0.901359	0.87936	0.844278	0.822099	0.775643	0.758521	0.679224	0.684703	0.593482	0.60501	0.51173	0.499895	0.405154	0.420133	0.269503	0.383734	0.114189	0.402751	0.120073	0.217978	0.391428	-0.027011	0.24529	0.0787574	0.0561536	0.197146	-0.45412	-0.186254	-0.0797664	-0.0222367	0.101639	-0.11359	-0.087782	0.0677323	0.00340675	-0.0756265	-0.305281	-0.306476	-0.294958	-0.129531	-0.252413	-0.382553
0	0.998334	0.993605	0.985043	0.973224	0.959038	0.939949	0.918712	0.891075	0.873849	0.817312	0.814052	0.742055	0.733357	0.657174	0.651708	0.570546	0.56193	0.481567	0.473574	0.407381	0.375615	0.341617	0.284941	0.265362	0.16352	0.0509854	-0.194794	-0.118373	-0.454773	-0.185412	-0.401205	-0.0363816	-0.118504	-0.262452	-0.638951	-0.706507	-0.427827	-0.974578	-0.538225	-1.5	-0.649032	-0.450445	-1.25476	-1.11864	-1.10179	-1.5	-0.73476	-1.5	-0.321463
0	0.998273	0.993315	0.984502	0.972254	0.957541	0.937502	0.918712	0.88663	0.868317	0.816792	0.799032	0.728568	0.725649	0.645657	0.641497	0.562938	0.549241	0.459688	0.457258	0.395764	0.343544	0.329363	0.211331	0.233987	0.0573092	0.105543	-0.195108	0.167978	-0.0634532	0.145789	-0.181541	0.0770932	0.00435333	-0.323448	-0.351968	-0.153385	-0.202515	-0.0201776	-0.253024	-0.293778	-0.10181	-0.212754	-0.271705	-0.44135	-1.5	-0.241682	-0.753052	-1.5	-0.962496
0	0.998225	0.993079	0.984066	0.971421	0.956281	0.936232	0.916518	0.887613	0.859847	0.825306	0.794353	0.746974	0.718287	0.664381	0.629605	0.558106	0.524348	0.426167	0.388743	0.276616	0.148436	0.102777	-0.444145	-0.089143	-1.5	-0.419723	0.122236	-1.1644	-0.291201	-1.13609	-0.319919	-1.03187	-0.248722	-0.998659	-0.444279	-0.525062	-0.221514	-0.197292	-0.392711	-0.116028	-1.22628	-0.469845	-0.849326	-1.5	-0.36958	-1.5	-1.5	-1.5	-1.5
0	0.998186	0.992889	0.983717	0.970858	0.955257	0.934929	0.914325	0.885616	0.857391	0.825097	0.790533	0.743628	0.712738	0.649654	0.623072	0.522791	0.524509	0.361133	0.432819	0.203899	0.353664	0.115459	0.30656	0.0622191	0.502622	0.140647	-0.414239	0.281419	0.0491756	-0.375384	-0.0642681	-0.0407288	-0.130316	-0.324652	-0.33204	-0.231666	-0.312361	-0.13033	-0.344158	-0.114318	-0.215022	-0.62235	-0.104611	-1.5	-0.915549	-0.709232	-0.341206	-1.5	-0.542915
0	0.998155	0.992737	0.983436	0.970383	0.954432	0.933007	0.91248	0.879042	0.857408	0.807955	0.79073	0.720197	0.709338	0.624934	0.621104	0.512942	0.525886	0.408332	0.440095	0.316074	0.350547	0.24693	0.286005	0.200881	0.234049	0.106292	-0.269915	-0.0855972	-0.258349	-0.366709	-0.409463	-1.48744	-0.5431	-0.493655	-1.15446	-0.309547	-0.625009	-1.5	-0.522418	-0.395192	-0.306988	-0.361583	-0.223713	-0.324889	-0.358173	-0.48016	-0.614054	-0.0143752	-1.45476
0	0.99813	0.992614	0.98321	0.969991	0.953769	0.932027	0.91098	0.877164	0.855343	0.804562	0.787559	0.718511	0.70931	0.624753	0.615828	0.514637	0.519418	0.391149	0.422288	0.28551	0.330741	0.219391	0.282153	0.193822	0.214033	0.105695	-0.199639	-0.160228	-0.284197	-0.793122	-0.450329	-1.5	-1.28333	-0.129167	-1.5	-1.5	-0.659972	-1.5	-1.5	-1.5	-1.5	-1.5	-1.5	-0.403038	-1.02303	-0.349078	-1.5	-0.713539	-1.5
0	0.998109	0.992516	0.983029	0.969675	0.953236	0.931659	0.90977	0.879006	0.853259	0.811412	0.781543	0.726328	0.700842	0.634055	0.608863	0.508177	0.504987	0.360774	0.390504	0.197542	0.262051	-0.0120791	0.1587	-0.19193	0.191901	-0.230829	0.247677	-0.0532315	0.0506423	0.0228923	-0.189858	0.294435	-1.5	-0.203643	-1.5	-0.239808	-1.5	-1.18094	-1.5	-1.5	-0.675681	-0.732892	-1.5	-0.591092	-0.992808	-1.5	-0.365684	-1.5	-0.843672
0	0.998093	0.992437	0.982883	0.969424	0.952808	0.931171	0.908798	0.878435	0.851517	0.812747	0.779761	0.73093	0.697902	0.634073	0.603677	0.508224	0.493601	0.342973	0.364259	0.112447	0.230503	-0.111496	0.2077	-0.240828	0.351294	-0.105763	-0.110094	0.167082	-0.331331	0.183917	-0.158592	-0.380435	-0.00599772	-0.908157	0.034179	-0.194652	-1.04534	0.0867742	-0.348817	-0.566113	-0.442126	-0.671627	-0.26586	-0.759057	-0.380822	-0.584391	-0.575444	-0.983237	-1.5
0	0.99808	0.992373	0.982766	0.969226	0.952463	0.930701	0.908018	0.8753	0.850116	0.802344	0.779886	0.707907	0.696718	0.598934	0.605551	0.48223	0.507335	0.407018	0.405346	0.2956	0.303897	0.27109	0.225154	0.180847	0.116483	0.0945036	-0.182993	-0.00936288	-0.466297	0.114299	-0.464631	0.264083	0.0247129	-1.22795	-0.0624392	-0.427811	-0.587319	-0.266132	-0.435088	-0.237271	-0.322434	-0.542049	-0.253729	-1.41589	-0.624699	-1.01601	-0.736371	-0.00741319	-1.5
0	0.99807	0.992322	0.982672	0.96907	0.952187	0.930312	0.907391	0.874487	0.84898	0.800666	0.778421	0.70595	0.696703	0.60172	0.602714	0.491114	0.503819	0.392946	0.405198	0.273128	0.320321	0.102336	0.28097	-0.0258312	0.23277	-0.0662876	-0.0923585	0.0808739	-0.514791	0.103621	-0.213337	-0.304881	-0.0727476	-0.67645	-0.147426	-0.404506	-0.46236	-0.095902	-0.432922	-0.479248	-0.320895	-0.642003	-0.349914	-0.480235	-0.526018	-0.41544	-0.529074	-0.315424	-0.255629
0	0.998061	0.992281	0.982596	0.968949	0.951965	0.930011	0.906887	0.875036	0.848057	0.80602	0.776844	0.719369	0.692285	0.616753	0.597955	0.485677	0.493135	0.338339	0.38014	0.160596	0.268927	-0.0573402	0.198242	-0.225175	0.247414	-0.256324	0.112367	-0.0349835	-0.391777	-0.00357203	-0.177128	0.00571876	-0.19799	-0.400147	-0.546071	-0.5078	-0.211669	-0.107495	-0.677483	-0.372329	-0.637146	-0.512542	-0.8286	-0.550114	-0.596009	-0.77338	-1.1075	-1.5	-1.5
0	0.998054	0.992248	0.982536	0.968854	0.951786	0.929785	0.906482	0.874978	0.847321	0.806448	0.774582	0.72367	0.690868	0.620076	0.595195	0.490883	0.485943	0.335785	0.355341	0.16476	0.16297	-0.159539	-0.12809	-0.391784	-0.487322	-0.746198	-0.933278	-0.842776	-1.48918	-0.951348	-1.5	-1.27876	-0.317352	-1.5	-1.5	-0.887359	-1.5	-1.5	-1.31552	-1.5	-1.5	-1.4975	-1.5	-1.5	-1.5	-1.5	-1.5	-1.5	-1.5
0	0.998049	0.992222	0.982487	0.968781	0.951643	0.929619	0.906156	0.874729	0.846733	0.801693	0.774628	0.710078	0.690393	0.59553	0.597098	0.478443	0.497761	0.348567	0.400225	0.238494	0.316204	0.190076	0.266716	0.104719	0.176864	0.152026	-0.037141	0.0686848	-0.197866	-0.294788	-0.783066	-0.620575	-0.388488	-1.3024	-0.177839	-1.5	-0.190276	-0.304129	-0.335354	-0.820935	-0.429063	-0.949979	-0.36541	-1.35098	-0.610896	-0.415784	-1.14565	-0.197107	-1.5
0	0.998045	0.992201	0.982448	0.968725	0.951528	0.929501	0.905895	0.874502	0.846259	0.801146	0.77398	0.709404	0.690376	0.596778	0.595514	0.485722	0.494598	0.356822	0.393229	0.207504	0.302533	0.00846606	0.27792	-0.0972663	0.267594	-0.035715	0.0118869	0.0887421	-0.2647	0.076175	-0.320815	-0.0318014	-0.18781	-0.561624	-0.139472	-0.600628	-0.311031	-0.18582	-0.536362	-0.45113	-0.423031	-0.741224	-0.356091	-0.5207	-0.695004	-0.426418	-0.728753	-0.110895	-1.5
0	0.998041	0.992184	0.982416	0.968682	0.951435	0.92942	0.905685	0.874347	0.845878	0.802968	0.773305	0.715798	0.688254	0.61204	0.592562	0.492379	0.484504	0.336781	0.355575	0.103714	0.189237	-0.150006	0.0294229	-0.381604	-0.0213208	-0.495644	0.244859	-0.176986	-0.0941864	0.0878486	-0.55332	0.14927	-0.222257	-0.974904	-0.558313	-0.427019	-0.310081	-0.356663	-0.583805	-0.396063	-1.11409	-0.613327	-1.10739	-0.517747	-0.963812	-0.652696	-0.55757	-0.548158	-0.53373
0	0.998038	0.99217	0.982391	0.968649	0.951361	0.929368	0.905516	0.874263	0.845572	0.803534	0.772735	0.720997	0.687451	0.621352	0.590181	0.493202	0.475517	0.318567	0.325442	0.0740412	0.102251	-0.153326	-0.291466	-0.635468	-0.960781	-0.891607	-1.5	-1.44377	-1.09572	-1.5	-1.5	-1.02458	-1.5	-1.5	-0.77052	-1.5	-1.5	-1.5	-1.5	-1.5	-1.5	-0.85186	-1.5	-0.966875	-1.5	-1.38137	-1.5	-1.5	-0.239241
0	0.998036	0.992159	0.98237	0.968625	0.951301	0.929338	0.905381	0.874236	0.845326	0.803635	0.772294	0.71912	0.687056	0.616107	0.590597	0.470783	0.483567	0.311803	0.373102	0.111398	0.276648	-0.0757646	0.254929	-0.130718	0.358392	-0.0864158	0.243662	0.233893	-0.439328	-0.0793689	-0.258586	0.0731537	-0.610091	0.43465	-0.259679	-1.5	-0.621751	-0.262973	-0.408672	-1.5	-0.830674	-0.587231	-0.541911	-1.5	-0.569841	-1.09473	-0.608966	-1.5	-0.389813
0	0.998034	0.992151	0.982354	0.968607	0.951253	0.929324	0.905272	0.874254	0.845128	0.803681	0.771936	0.714818	0.687109	0.604236	0.591112	0.470126	0.488061	0.340155	0.383531	0.155875	0.2797	-0.0583758	0.217687	-0.229774	0.30479	-0.174843	0.276291	0.174376	-0.389198	0.166226	-0.1908	-0.0778803	-0.272529	0.0611266	-0.244352	-1.14694	-0.315778	-0.2633	-0.714418	-0.335069	-0.541095	-0.592847	-0.806858	-0.561508	-1.04625	-0.626166	-0.596586	-0.375556	-0.311626
0	0.998033	0.992143	0.982341	0.968594	0.951214	0.929323	0.905184	0.874304	0.844969	0.80378	0.771647	0.717236	0.686617	0.607526	0.589927	0.490075	0.483031	0.305148	0.364195	0.156556	0.218607	-0.130018	-0.0472397	-0.4139	-0.483498	-0.876067	-0.807365	-0.771457	-0.571759	-0.656763	-0.260222	-0.60572	-0.208811	-0.0957713	-0.373978	0.0099129	-0.480667	-0.342114	-0.836249	-0.505951	-1.5	-0.974211	-1.02379	-0.74912	-1.5	-0.770653	-0.679589	-0.394047	-0.502041
0	0.998032	0.992138	0.98233	0.968584	0.951183	0.929331	0.905114	0.874378	0.844842	0.803941	0.771415	0.718365	0.686144	0.614498	0.588694	0.49707	0.475666	0.311234	0.325768	0.115293	0.0565168	-0.23469	-0.600446	-0.747674	-1.5	-1.24386	-0.504576	-1.5	-1.34435	-0.636612	-1.5	-1.5	-1.34233	-1.5	-1.5	-0.658425	-1.5	-1.38787	-0.829424	-0.553688	-1.26018	-0.653078	-0.718417	-0.710353	-0.548798	-0.83493	-0.661171	-0.497358	-0.419837
0	0.998031	0.992133	0.982322	0.968578	0.951158	0.929346	0.905057	0.874468	0.84474	0.80415	0.771228	0.718852	0.685762	0.61717	0.588139	0.495502	0.474159	0.341612	0.312403	0.0456679	0.00940727	-0.158846	-0.648759	-0.753641	-1.5	-1.4375	-0.274457	-1.5	-1.45988	-0.951633	-1.34167	-1.44863	-1.5	-1.5	-1.5	-1.5	-1.5	-1.5	-1.5	-0.744021	-1.5	-1.5	-0.876052	-1.5	-1.5	-0.785523	-1.5	-1.5	-1.0752
0	0.99803	0.99213	0.982315	0.968574	0.951138	0.929365	0.905012	0.874569	0.844658	0.804391	0.771078	0.719209	0.685459	0.617897	0.587875	0.490221	0.475436	0.316999	0.333289	0.0310062	0.112805	-0.200303	-0.065426	-0.35248	-0.085913	-0.31844	0.113273	-0.46353	0.643269	0.210954	-0.78473	-0.355844	-0.550249	0.188856	-0.533976	-0.445243	-0.0830162	-1.11391	-0.385005	-0.498199	-0.203032	-1.30473	-0.661401	-0.844926	-0.530647	-0.930611	-0.697657	-0.517837	-0.581412
0	0.998029	0.992127	0.98231	0.968571	0.951122	0.929387	0.904976	0.874676	0.844592	0.80465	0.770959	0.719586	0.685219	0.618171	0.587591	0.481541	0.476332	0.320893	0.341402	0.102373	0.0998885	-0.274596	-0.273317	-0.311138	-0.718284	-0.681583	-1.5	-1.25977	-0.276252	-1.44262	-1.15583	-0.440032	-1.03878	-1.5	-1.5	-1.42182	-1.5	-1.5	-1.44035	-1.19892	-1.5	-1.23025	-1.5	-1.29429	-1.14586	-0.777022	-0.767722	-1.5	-1.5
0	0.998029	0.992124	0.982305	0.96857	0.951109	0.929411	0.904946	0.874785	0.844539	0.804919	0.770863	0.720003	0.685027	0.618509	0.587336	0.488296	0.474827	0.331176	0.328558	0.0949599	0.0468286	-0.184724	-0.603013	-0.498957	-0.988318	-0.988631	-0.840025	-0.801911	0.333023	-1.157	-1.21556	-0.308233	-1.5	-1.5	0.071359	-1.5	-1.5	-0.102358	-1.5	-1.5	-0.184489	-1.5	-1.5	-0.472163	-1.5	-0.785162	-1.5	-0.598843	-1.01495
0	0.998028	0.992122	0.982302	0.968569	0.951099	0.929436	0.904923	0.874894	0.844497	0.805189	0.770786	0.720452	0.684875	0.619018	0.587113	0.492077	0.473702	0.334668	0.316157	0.0806404	0.00122985	-0.120432	-0.825406	-0.660706	-0.420531	-0.891581	-0.892121	-1.12171	-0.728749	-1.48388	-1.16976	-0.616046	-1.5	-1.45443	-0.832342	-1.5	-1.5	-1.11167	-1.5	-1.5	-1.5	-1.5	-1.5	-1.5	-1.5	-1.5	-1.42292	-1.41778	-0.628966
0	0.998028	0.992121	0.982299	0.968569	0.951091	0.929461	0.904904	0.875	0.844463	0.805456	0.770725	0.720919	0.684755	0.619682	0.586924	0.494311	0.472924	0.33621	0.311548	0.125207	-0.0992472	-0.221738	-0.863366	-0.333136	-0.118322	-0.763433	-0.358436	-1.05062	-0.892782	-1.23671	-0.770479	-0.643747	-0.764659	-0.694862	-1.5	-1.43395	-1.47826	-1.5	-1.5	-1.5	-1.5	-1.5	-1.5	-1.5	-1.5	-1.5	-1.0851	-0.917364	-0.624733
0	0.998028	0.99212	0.982297	0.968569	0.951084	0.929485	0.904889	0.875103	0.844436	0.805714	0.770677	0.721394	0.684661	0.620459	0.586765	0.496158	0.472296	0.337336	0.310139	0.118915	-0.093953	-0.261584	-0.668505	-0.102733	-0.592465	-0.507334	0.381751	0.241394	-0.533962	0.442538	0.596606	0.482905	-1.161	0.799774	0.0709469	-0.0253118	-0.502801	-0.394823	-0.472541	-0.402881	-0.204761	-0.392457	-0.562822	-1.5	-0.467277	-1.5	-1.5	-1.5	-1.5
0	0.998028	0.992119	0.982295	0.96857	0.951079	0.929509	0.904877	0.875202	0.844414	0.805963	0.770638	0.721868	0.684588	0.621308	0.586475	0.497907	0.471708	0.338536	0.306715	0.120459	-0.0395945	-0.176436	-0.494266	-0.00185941	-0.626067	-0.464743	0.11955	0.363035	0.181398	0.858318	0.536478	-0.144352	0.0953682	0.801262	-0.433072	-1.26695	-0.329297	-1.02611	-0.113673	-0.120407	-1.5	-0.70581	-0.176633	-1.5	-0.274787	-1.09746	-1.5	-0.546405	-0.773206
0	0.998027	0.992118	0.982293	0.968571	0.951074	0.929532	0.904867	0.875295	0.844396	0.806199	0.770608	0.722335	0.684532	0.622198	0.586353	0.499709	0.471259	0.340292	0.303349	0.126338	-0.055732	-0.0548138	-0.547728	-0.172862	-0.370537	-0.447836	-0.300096	-0.105592	0.479845	0.419027	-0.72252	-0.3318	-0.0725708	-0.083488	-1.48294	0.175355	-0.156895	-1.36186	-0.762449	-0.323115	-0.197067	-1.14811	-0.20367	-1.5	-1.5	-0.599464	-1.5	-0.407263	-1.5
0	0.998027	0.992117	0.982292	0.968572	0.951071	0.929554	0.904859	0.875383	0.844382	0.806423	0.770584	0.72279	0.68449	0.623104	0.586286	0.501526	0.470911	0.342426	0.300394	0.133416	-0.0695167	-0.025868	-0.500291	-0.0821058	-0.283346	-0.290204	-0.159875	-0.17812	0.235737	0.105931	-0.610832	-0.702812	-0.455515	-1.01188	-1.46031	-1.38959	-0.254213	-1.5	-1.5	-1.47221	-1.5	-1.5	-1.5	-1.13223	-1.5	-1.5	-1.5	-1.5	-0.67499
0	0.998027	0.992117	0.982291	0.968573	0.951068	0.929574	0.904853	0.875464	0.844371	0.806633	0.770565	0.72323	0.684459	0.62401	0.586249	0.503325	0.470662	0.344856	0.287278	0.131336	-0.100213	-0.00815414	-0.536413	-0.164242	-0.118955	-0.316686	-0.26166	-0.365227	0.130259	0.00529389	-0.588003	-0.830395	-0.831093	-1.3076	-1.34297	-1.36095	-1.0493	-1.49652	-1.5	-1.5	-1.5	-1.5	-1.5	-1.5	-1.5	-1.5	-0.761021	-1.5	-0.717279
0	0.998027	0.992116	0.98229	0.968574	0.951066	0.929593	0.904848	0.87554	0.844362	0.80683	0.77055	0.723652	0.684436	0.624899	0.586233	0.505089	0.470508	0.347526	0.285072	0.139803	-0.103403	0.0231645	-0.345007	0.020256	-0.314795	-0.163824	-0.148605	0.0753518	0.140018	0.283033	0.135113	0.339644	-0.974435	0.484525	0.256297	-1.20276	-0.0246986	-0.13136	-0.854951	-0.419872	-0.342143	-0.504649	-1.36489	-0.0428187	-1.5	-0.669873	-1.5	-0.694939	-0.755303
0	0.998027	0.992116	0.98229	0.968575	0.951064	0.929611	0.904844	0.87561	0.844355	0.807013	0.770538	0.724055	0.684421	0.625764	0.586236	0.50681	0.470444	0.350388	0.285233	0.149808	-0.0981322	0.055934	-0.27557	0.0440778	-0.305336	-0.0889469	-0.334901	0.0952572	0.229625	-0.0611516	0.173553	0.253396	-1.19637	0.315283	0.371135	-0.702997	0.0542345	-0.372571	-0.297456	-0.090572	-0.829727	-0.060278	-0.589623	-0.0195279	-0.653952	-0.879368	-1.5	-1.5	-1.5
0	0.998027	0.992116	0.982289	0.968576	0.951062	0.929627	0.90484	0.875675	0.844349	0.807184	0.77053	0.724438	0.684411	0.626595	0.586254	0.508482	0.470465	0.353404	0.2861	0.159731	-0.0888398	0.0873486	-0.212242	0.0633492	-0.28398	0.00697031	-0.470688	-0.108189	0.119051	0.0783234	-0.245258	0.244981	-0.262627	0.0574653	-0.944464	0.842692	-0.721881	-1.5	-1.5	-0.889786	-1.5	-0.523749	-1.5	-0.924826	-1.5	-0.434662	-1.5	-1.5	-1.3334
0	0.998027	0.992116	0.982289	0.968577	0.951061	0.929642	0.904838	0.875734	0.844345	0.807342	0.770523	0.7248	0.684405	0.627388	0.586284	0.510103	0.468777	0.355446	0.28537	0.167207	-0.0814744	0.114483	-0.157565	0.0752325	-0.252983	0.0881049	-0.574692	-0.341774	-0.0271931	0.0982867	-0.17352	0.00570256	-0.302939	-0.435998	-1.2795	-0.249426	-0.0590478	0.213441	0.238592	-0.426511	-0.0698454	-0.736814	-1.2216	-1.5	-1.36163	-1.5	-1.5	-0.790412	-1.5
0	0.998027	0.992115	0.982289	0.968577	0.95106	0.929656	0.904836	0.875788	0.844341	0.807489	0.770518	0.72514	0.684403	0.628141	0.586325	0.511671	0.468955	0.358836	0.286786	0.154123	-0.0420053	0.192774	-0.0788165	0.11647	-0.219278	0.186612	-0.667242	-0.558739	-0.099887	0.0634731	-0.418279	-0.231324	-0.188277	-0.647336	-1.46243	-1.11612	-0.31908	-0.796006	-1.46966	-1.5	-0.963431	-1.5	-1.5	-0.529875	-0.867118	-1.5	-0.30825	-0.300603	-0.478707
0	0.998027	0.992115	0.982288	0.968578	0.95106	0.929669	0.904834	0.875838	0.844338	0.807624	0.770514	0.725458	0.684404	0.628851	0.586374	0.513183	0.469484	0.351855	0.295368	0.186516	-0.00188173	0.207012	-0.0196125	0.179693	-0.162231	0.25724	-0.715763	-0.760123	-0.25631	-0.289388	-0.621082	-0.888102	-0.616438	-1.5	-1.5	-0.0727252	-1.5	-1.27391	0.00972332	-0.50618	-1.5	-1.36509	-1.00223	-1.00557	-1.5	-1.5	-1.5	-1.5	-0.852555
0	0.998027	0.992115	0.982288	0.968579	0.951059	0.92968	0.904833	0.875883	0.844336	0.807748	0.770511	0.725755	0.684406	0.629517	0.586429	0.51464	0.470068	0.355995	0.297815	0.219388	-0.0218604	0.155844	-0.0253337	0.166543	-0.129877	0.270062	-0.679933	-0.813263	-0.454136	-0.549729	-0.571773	-1.3105	-1.13271	-1.35797	-1.16705	-0.0801416	-1.37753	-1.5	-1.5	-1.5	-1.5	-1.3654	-1.5	-1.5	-1.5	-1.11092	-0.76352	-0.832626	-0.803828
0	0.998027	0.992115	0.982288	0.968579	0.951058	0.929691	0.904831	0.875924	0.844334	0.807863	0.770509	0.726031	0.68441	0.63014	0.586488	0.51604	0.470651	0.372749	0.291583	0.183034	-0.0249379	0.209669	0.0146232	0.141065	-0.0908182	0.341221	-0.625485	-0.810059	-0.8665	-1.0424	-0.38151	-1.5	-1.06716	0.378602	0.580513	-1.02842	-0.0557957	0.173804	-1.12427	-0.140342	0.163268	-0.889111	0.104905	-0.239838	-0.77702	-0.459388	-0.290054	-0.373777	-0.768897
0	0.998027	0.992115	0.982288	0.96858	0.951058	0.9297	0.904831	0.875961	0.844333	0.807969	0.770508	0.726287	0.684416	0.630722	0.586551	0.517382	0.471225	0.367259	0.298999	0.206285	0.0197753	0.236162	0.0723774	0.200773	-0.0109508	0.38708	-0.493074	-0.527644	-1.14199	-1.11271	0.00156239	-1.40635	-0.779805	0.372737	0.53277	-0.783293	-0.151661	0.415874	-0.458322	-0.622737	0.163425	-0.208662	-0.443848	-0.115671	0.0428797	-0.34296	-0.326936	-0.381687	-0.661596
0	0.998027	0.992115	0.982288	0.96858	0.951058	0.929709	0.90483	0.875995	0.844332	0.808065	0.770507	0.726523	0.684421	0.631263	0.586616	0.518665	0.471785	0.370577	0.302403	0.219623	0.0300107	0.232098	0.0931123	0.217459	0.0404702	0.402377	-0.303773	-0.0804346	-1.39226	-0.614993	0.566141	0.363294	-0.957541	-1.36517	-0.997142	-1.47083	-1.5	-1.5	-1.23048	-1.5	-1.5	-1.18555	-1.5	-1.5	-1.5	-1.5	-1.5	-1.21366	-1.5
0	0.998027	0.992115	0.982288	0.968581	0.951058	0.929716	0.904829	0.876026	0.844331	0.808154	0.770506	0.726741	0.684428	0.631765	0.586682	0.519888	0.472333	0.375169	0.30423	0.226605	0.0383895	0.233359	0.112107	0.224936	0.0890351	0.417708	-0.0650138	0.220744	-1.20439	-1.41187	-0.688906	-1.5	-0.943476	0.199186	0.412711	-0.712839	-0.0470523	-0.0303672	-0.0559035	-0.456295	-0.273957	-0.0665788	-0.447921	-0.331121	-0.0510907	-0.381566	-0.336912	-0.5509	-0.660547
0	0.998027	0.992115	0.982288	0.968581	0.951057	0.929723	0.904829	0.876053	0.84433	0.808235	0.770506	0.726941	0.684435	0.63223	0.586747	0.521051	0.472866	0.379615	0.305992	0.232178	0.0486583	0.237296	0.131928	0.232215	0.140473	0.429153	0.209892	0.453465	-0.51327	-1.49746	-1.30701	-0.29018	-0.305582	-0.500309	0.41409	0.527566	-0.604798	-0.664776	-0.0136884	-0.78216	-0.0962905	-0.0579096	-0.673508	-0.267393	0.026959	-0.37676	-0.289135	-0.557626	-0.679802
0	0.998027	0.992115	0.982287	0.968581	0.951057	0.929729	0.904828	0.876078	0.84433	0.808309	0.770506	0.727125	0.684441	0.632661	0.586812	0.522154	0.473384	0.383687	0.308081	0.237974	0.0604585	0.241133	0.152589	0.240962	0.196258	0.434824	0.491035	0.587467	0.458743	-0.848195	0.591115	0.572483	-0.605828	-1.02021	-1.47075	-1.27837	-0.813289	-1.1469	-1.36181	-1.5	-1.14111	-1.5	-1.5	-1.5	-1.5	-1.5	-1.5	-1.5	-1.48102
0	0.998027	0.992115	0.982287	0.968582	0.951057	0.929735	0.904828	0.876101	0.844329	0.808377	0.770506	0.727293	0.684448	0.63306	0.586875	0.523197	0.473886	0.387385	0.310504	0.244163	0.0732244	0.244064	0.17448	0.250912	0.290679	0.460499	0.810832	0.646823	0.860525	-0.127198	0.406466	0.337039	-0.234415	-0.986989	-1.5	-1.39335	-0.614177	-1.1396	-1.5	-1.5	-1.13904	-1.5	-1.5	-1.5	-1.5	-1.5	-1.5	-1.5	-1.22365
0	0.998027	0.992115	0.982287	0.968582	0.951057	0.92974	0.904828	0.876121	0.844329	0.808438	0.770506	0.727447	0.684455	0.633428	0.586937	0.524179	0.474371	0.39074	0.313178	0.250529	0.0865272	0.246065	0.194916	0.259683	0.311589	0.413646	0.875205	0.648291	0.671342	-0.518172	0.447489	0.255547	-0.132767	-0.78722	-1.5	-1.32212	-0.410847	-0.63566	-1.5	-1.2062	-0.416892	-0.695504	-1.12392	-1.0729	-0.507962	-0.927889	-0.785993	-1.24669	-0.798456
0	0.998027	0.992115	0.982287	0.968582	0.951057	0.929744	0.904828	0.87614	0.844329	0.808494	0.770506	0.727587	0.684462	0.633767	0.586996	0.525102	0.474838	0.393791	0.316014	0.256825	0.100027	0.247276	0.213329	0.266375	0.369121	0.391767	0.91649	0.483133	0.402998	-0.138865	0.425198	-0.674542	0.477018	-1.43457	-0.26744	0.828355	-0.199663	-1.5	-1.19471	-0.324379	-1.08869	-1.5	-1.5	-1.4777	-1.5	-1.5	-1.23277	-1.5	-1.40667
0	0.998027	0.992115	0.982287	0.968582	0.951057	0.929748	0.904828	0.876157	0.844328	0.808545	0.770507	0.727715	0.684468	0.634081	0.587053	0.525966	0.475287	0.396567	0.318939	0.262866	0.113444	0.247833	0.229577	0.270525	0.420256	0.356084	0.851257	0.168982	0.000791802	0.522851	0.180495	-1.5	0.682898	-0.943021	-0.561721	-0.245929	-0.947398	-1.35742	-1.34051	-1.14558	-1.5	-1.5	-1.40025	-1.5	-1.5	-1.5	-1.5	-1.5	-1.48913
0	0.998027	0.992115	0.982287	0.968582	0.951057	0.929752	0.904828	0.876172	0.844328	0.808592	0.770507	0.727831	0.684474	0.634369	0.587107	0.526774	0.475717	0.399098	0.321891	0.26853	0.126544	0.247831	0.226868	0.261051	0.427761	0.288355	0.713814	0.0103756	0.148317	0.424533	-0.111447	-0.881838	0.562969	0.499473	-1.30529	0.50269	-0.51648	-1.5	-1.2608	-0.491101	-0.886962	-1.5	-0.925097	-0.475153	-0.221213	-0.69986	-0.126268	-0.420213	-0.509796
0	0.998027	0.992115	0.982287	0.968582	0.951057	0.929755	0.904827	0.876185	0.844328	0.808634	0.770507	0.727937	0.68448	0.634635	0.587158	0.527526	0.476128	0.401407	0.324824	0.273748	0.139143	0.247344	0.239041	0.260951	0.462682	0.23268	0.571178	-0.0438736	0.218068	0.198834	-0.30112	-0.198523	0.453353	-0.422679	0.0438874	0.0730295	-1.5	0.156641	0.0535332	-1.5	-0.233356	-0.0394638	-0.525682	-0.216037	-0.273413	-0.184644	-0.288961	-0.311311	-0.539183
0	0.998027	0.992115	0.982287	0.968583	0.951057	0.929757	0.904827	0.876198	0.844328	0.808672	0.770508	0.728034	0.684485	0.634879	0.587206	0.528225	0.47652	0.403516	0.327701	0.27849	0.151102	0.246428	0.24922	0.289205	0.427739	0.0664156	0.459444	-0.102027	0.152031	-0.0728888	-0.169979	-0.00526648	0.317235	-0.472902	0.142553	0.141094	-1.5	0.341844	-0.0788464	-1.5	-0.911538	0.018997	0.239238	-0.684898	-0.201158	-0.383125	-0.578651	-0.45248	-0.637563
0	0.998027	0.992115	0.982287	0.968583	0.951057	0.92976	0.904827	0.876209	0.844328	0.808706	0.770508	0.728121	0.68449	0.635104	0.587252	0.528872	0.476892	0.405442	0.330496	0.282751	0.162323	0.245136	0.257387	0.282956	0.451705	0.024255	0.358811	-0.136989	0.134579	-0.204754	-0.106876	-0.031699	0.0824163	-0.29661	0.158632	0.113247	-0.990264	0.187202	0.435087	-1.04663	-0.242778	-0.0850546	-0.804756	-0.299926	-0.267823	-0.391955	-0.412024	-0.523779	-0.729717
0	0.998027	0.992115	0.982287	0.968583	0.951057	0.929762	0.904827	0.876219	0.844328	0.808737	0.770509	0.728201	0.684495	0.635311	0.587294	0.529471	0.477245	0.407203	0.333186	0.286545	0.172743	0.243515	0.263569	0.2341	0.538572	0.10144	0.223058	-0.0962546	0.0959217	-0.501845	-0.0244888	0.0871862	-0.356046	-0.117704	0.223884	-0.70429	-0.223162	0.0411389	-0.820683	0.256363	-0.277938	-1.3554	-0.14958	-0.422875	-0.774981	-0.568161	-0.572019	-0.692969	-0.775221
0	0.998027	0.992115	0.982287	0.968583	0.951057	0.929764	0.904827	0.876228	0.844328	0.808765	0.770509	0.728273	0.684499	0.6355	0.587334	0.530023	0.477579	0.408814	0.335759	0.289897	0.170322	0.228092	0.243002	0.212194	0.473969	-0.0412374	0.208193	-0.12096	0.0388978	-0.438226	-0.105513	-0.0981857	-0.19019	-0.122413	-0.0800624	-0.486053	-0.155897	-0.0888228	-0.343671	0.0107761	-0.472763	-0.528196	-0.0866619	-0.67828	-0.513493	-0.621739	-0.68856	-0.751163	-0.817951
0	0.998027	0.992115	0.982287	0.968583	0.951057	0.929765	0.904827	0.876236	0.844328	0.80879	0.770509	0.728338	0.684503	0.635674	0.587371	0.530531	0.477893	0.410288	0.338204	0.292838	0.180585	0.229899	0.249658	0.226084	0.416122	-0.206191	0.162056	-0.172371	-0.00529068	-0.422485	-0.141735	-0.225405	-0.142928	-0.133179	-0.28782	-0.331621	-0.174039	-0.245385	-0.131358	-0.18778	-0.761964	-0.24282	-0.243066	-0.809461	-0.525813	-0.680909	-0.63188	-0.746409	-0.815463
0	0.998027	0.992115	0.982287	0.968583	0.951057	0.929767	0.904827	0.876243	0.844328	0.808813	0.77051	0.728398	0.684507	0.635833	0.587405	0.530998	0.478189	0.411637	0.340515	0.295404	0.191787	0.232821	0.258498	0.190656	0.530708	-0.00571586	0.0907831	-0.193114	-0.0558095	-0.489036	-0.198735	-0.294397	-0.0655787	-0.217377	-0.415924	-0.232531	-0.258343	-0.403523	-0.0781016	-0.317259	-0.765385	-0.241067	-0.293896	-0.734737	-0.60889	-0.729106	-0.716803	-0.785513	-0.868928
0	0.998027	0.992115	0.982287	0.968583	0.951057	0.929768	0.904827	0.87625	0.844328	0.808834	0.77051	0.728452	0.684511	0.635978	0.587437	0.531427	0.478467	0.412873	0.342689	0.297629	0.201821	0.234299	0.264937	0.182218	0.423308	-0.278982	0.0626814	-0.210252	-0.099625	-0.48281	-0.267275	-0.396361	-0.100621	-0.2634	-0.386839	-0.220404	-0.367403	-0.440618	-0.136199	-0.362516	-0.668749	-0.448038	-0.379345	-0.669855	-0.683513	-0.768535	-0.747544	-0.861583	-0.888763
0	0.998027	0.992115	0.982287	0.968583	0.951057	0.929769	0.904827	0.876256	0.844328	0.808852	0.77051	0.728501	0.684514	0.636112	0.587467	0.53182	0.478727	0.414003	0.344727	0.299549	0.210451	0.234295	0.268437	0.191134	0.363734	-0.395569	-0.0800391	-0.359268	-0.28393	-0.598027	-0.575193	-0.693318	-0.303324	-0.50206	-0.118891	-0.452374	-0.389392	-0.348083	-0.351095	-0.392757	-0.581391	-0.524544	-0.462855	-0.687765	-0.716957	-0.803141	-0.778779	-0.861326	-0.905275
0	0.998027	0.992115	0.982287	0.968583	0.951057	0.92977	0.904827	0.876261	0.844328	0.808869	0.770511	0.728545	0.684517	0.636233	0.587494	0.532179	0.47897	0.415039	0.34663	0.301198	0.217788	0.233157	0.269269	0.178235	0.33962	-0.405139	-0.214532	-0.541663	-0.652276	-0.751964	-1.42018	-1.411	-1.5	-1.40159	-1.5	-1.5	-1.11165	-1.5	-1.5	-0.76854	-1.5	-1.5	-1.35579	-1.5	-1.5	-1.25534	-1.5	-1.5	-1.5
0	0.998027	0.992115	0.982287	0.968583	0.951057	0.929771	0.904827	0.876266	0.844328	0.808884	0.770511	0.728586	0.68452	0.636344	0.587519	0.532507	0.479197	0.415987	0.348402	0.302608	0.223994	0.231223	0.267845	0.161058	0.315644	-0.398578	-0.355009	-0.699444	-1.15905	-1.00739	-1.5	-1.5	-0.68203	-1.5	-1.5	-0.736872	-1.5	-1.5	-0.611493	-1.5	-1.5	-0.584752	-1.5	-1.5	-1.5	-1.5	-1.5	-1.5	-1.5
0	0.998027	0.992115	0.982287	0.968583	0.951057	0.929772	0.904827	0.876271	0.844328	0.808897	0.770511	0.728622	0.684522	0.636445	0.587542	0.532807	0.479408	0.416856	0.350047	0.303808	0.22922	0.228763	0.264577	0.143273	0.287239	-0.389978	-0.501939	-0.812437	-1.5	-1.30808	-0.806383	-1.17273	-1.5	-1.5	-0.911397	-1.5	-1.5	-0.994112	-1.5	-1.5	-1.09151	-1.5	-1.5	-0.871192	-1.5	-1.5	-1.5	-1.5	-1.5
0	0.998027	0.992115	0.982287	0.968583	0.951057	0.929772	0.904827	0.876274	0.844328	0.80891	0.770511	0.728656	0.684525	0.636537	0.587564	0.533081	0.479604	0.41765	0.351571	0.304825	0.233603	0.225982	0.282182	0.151405	0.300839	-0.357518	-0.552287	-0.823119	-1.5	-1.10768	0.0211507	0.121804	-1.43797	0.380569	-0.129545	-1.5	-0.970801	-0.212065	-0.163576	-0.32807	-0.7277	-0.478377	-0.825521	-0.730459	-1.5	-1.5	-1.5	-1.5	-1.5
0	0.998027	0.992115	0.982287	0.968583	0.951057	0.929773	0.904827	0.876278	0.844328	0.80892	0.770511	0.728686	0.684527	0.636621	0.587583	0.53333	0.479785	0.418378	0.352978	0.305681	0.237262	0.223037	0.275577	0.120774	0.27764	-0.317656	-0.702384	-0.972046	-1.44457	-0.96083	-0.0737195	0.323547	-0.847085	0.334311	0.032559	-1.5	-0.307219	-0.390758	-1.36988	-0.678402	-0.517265	-0.643054	-1.2245	-1.29309	-1.43014	-1.5	-1.5	-1.5	-1.5
0	0.998027	0.992115	0.982287	0.968583	0.951057	0.929773	0.904827	0.876281	0.844328	0.80893	0.770512	0.728713	0.684529	0.636697	0.587601	0.533558	0.479953	0.419044	0.354277	0.3064	0.240301	0.22004	0.2403	0.0718316	0.174088	-0.359623	-0.879518	-0.806301	-0.5879	-0.635594	-0.312177	0.461967	-0.0577328	-0.645797	0.0484153	0.278117	-0.999728	-0.359273	-0.334434	-0.934397	-0.348899	-0.542854	-1.19187	-1.21502	-1.22514	-1.5	-1.5	-1.5	-1.5
0	0.998027	0.992115	0.982287	0.968583	0.951057	0.929774	0.904827	0.876284	0.844328	0.808939	0.770512	0.728738	0.68453	0.636766	0.587618	0.533765	0.480108	0.419652	0.355473	0.307	0.242813	0.217078	0.234217	0.0648109	0.135254	-0.359223	-0.965962	-0.828326	-0.343156	-0.571611	-0.548686	0.129677	-0.214475	-0.130108	-0.314976	-0.0863291	-0.114777	-0.59621	-0.299079	-0.260205	-1.27463	-0.884361	-0.368177	-0.781458	-1.5	-1.5	-1.5	-1.5	-1.5
0	0.998027	0.992115	0.982287	0.968583	0.951057	0.929774	0.904827	0.876286	0.844328	0.808947	0.770512	0.72876	0.684532	0.636828	0.587633	0.533954	0.480251	0.420209	0.356574	0.307497	0.244877	0.214207	0.227623	0.0577881	0.0997619	-0.350671	-1.00561	-0.608038	0.223889	0.238293	-0.567297	-0.299984	0.281683	-0.774862	-0.501217	-0.198894	-1.10884	-0.413897	-0.233416	-0.505386	-0.588663	-0.657814	-0.825973	-0.96088	-1.29645	-1.5	-1.5	-1.5	-1.5
0	0.998027	0.992115	0.982287	0.968583	0.951057	0.929775	0.904827	0.876289	0.844328	0.808954	0.770512	0.728781	0.684533	0.636885	0.587647	0.534126	0.480383	0.420717	0.357584	0.307907	0.246558	0.211469	0.220728	0.0510761	0.0674319	-0.337034	-1.00176	-0.490944	0.194979	0.628509	-0.193673	-1.32892	-0.0233118	0.0979972	-1.24281	-0.0339505	-0.148361	-1.5	-0.590564	-0.721396	-1.37874	-1.5	-0.813466	-1.5	-1.5	-1.41644	-1.5	-1.19321	-1.42772
0	0.998027	0.992115	0.982287	0.968583	0.951057	0.929775	0.904827	0.876291	0.844328	0.80896	0.770512	0.728799	0.684535	0.636936	0.587659	0.534283	0.480504	0.421181	0.358512	0.308243	0.247917	0.20889	0.213708	0.0430541	0.0410421	-0.3588	-0.898647	-0.232666	-0.246166	0.808863	0.152718	-1.5	-0.770391	-0.0247928	-0.0740032	-0.979336	-0.0827109	-0.291082	-1.5	-0.921398	-0.423011	-0.809345	-1.1726	-1.5	-1.22356	-1.5	-1.5	-1.15634	-1.33024
0	0.998027	0.992115	0.982287	0.968583	0.951057	0.929775	0.904827	0.876293	0.844328	0.808966	0.770512	0.728816	0.684536	0.636983	0.587671	0.534425	0.480615	0.421605	0.359362	0.308516	0.249003	0.206486	0.206704	0.0365995	0.0157765	-0.288144	-0.905185	-0.277102	-0.14955	0.487923	-0.417211	-0.641854	-0.295958	-1.17195	-0.284566	-0.0799611	-0.860134	-0.329235	-0.357467	-0.55648	-0.463803	-0.554189	-0.885309	-0.817244	-1.07573	-1.5	-1.5	-1.5	-1.48068
0	0.998027	0.992115	0.982287	0.968583	0.951057	0.929775	0.904827	0.876294	0.844328	0.808971	0.770512	0.728831	0.684537	0.637025	0.587682	0.534555	0.480716	0.421991	0.36014	0.308736	0.249861	0.204265	0.199831	0.0313303	-0.0074381	-0.270552	-0.819136	-0.14383	-0.416768	0.319661	-0.353763	-0.376867	-0.121348	-1.25923	-0.20006	-0.247264	-1.20114	-0.482927	-0.302869	-0.493898	-0.637752	-0.706411	-0.781006	-0.889655	-1.21845	-1.5	-1.5	-1.5	-1.33268
0	0.998027	0.992115	0.982287	0.968583	0.951057	0.929775	0.904827	0.876296	0.844328	0.808976	0.770512	0.728845	0.684538	0.637063	0.587691	0.534673	0.480809	0.422343	0.360853	0.308911	0.250528	0.204903	0.189345	0.0193399	-0.0401454	-0.25549	-0.730129	-0.0644685	-0.665895	0.081903	-0.339545	-0.00633093	0.0830624	-1.3477	-0.282517	-0.617911	-1.36214	-1.22772	-0.343585	-0.992171	-1.5	-1.5	-0.998023	-1.5	-1.5	-0.15897	-0.795381	-1.05753	-0.516397
0	0.998027	0.992115	0.982287	0.968583	0.951057	0.929776	0.904827	0.876297	0.844328	0.80898	0.770513	0.728857	0.684539	0.637098	0.5877	0.53478	0.480895	0.422663	0.361505	0.309048	0.251036	0.202725	0.184037	0.0248909	-0.0724507	-0.262802	-0.634639	-0.0255537	-0.835293	-0.337304	-0.542306	0.392665	-0.132877	-1.11511	-0.451726	-0.275838	-0.35571	-0.374114	-0.640921	-0.512675	-0.618788	-0.757687	-0.829589	-0.887166	-1.14429	-1.5	-1.5	-1.33303	-1.16106
0	0.998027	0.992115	0.982287	0.968583	0.951057	0.929776	0.904827	0.876298	0.844328	0.808984	0.770513	0.728868	0.68454	0.637129	0.587708	0.534878	0.480973	0.422954	0.362102	0.309154	0.251412	0.200327	0.179456	0.0258439	-0.0863523	-0.24309	-0.539469	-0.0209625	-0.923528	-0.831086	-0.856436	-0.350891	-0.767158	0.362017	-0.430515	-1.14224	-0.27608	-0.485214	-0.579422	-0.591302	-0.706246	-0.798075	-1.04069	-1.13056	-1.15758	-1.5	-1.5	-1.11959	-1.07515
0	0.998027	0.992115	0.982287	0.968583	0.951057	0.929776	0.904827	0.876299	0.844328	0.808987	0.770513	0.728878	0.68454	0.637158	0.587715	0.534967	0.481044	0.423219	0.362647	0.309235	0.251676	0.198175	0.174884	0.0264704	-0.0949015	-0.219214	-0.455982	-0.0400934	-0.930377	-1.19326	-1.22433	-1.33033	-1.15738	-1.45824	-1.5	-1.5	-1.24507	-1.5	-1.5	-0.80851	-1.5	-1.5	-0.84261	-1.5	-1.45705	-0.0123821	-0.350375	-0.676348	-0.316598
0	0.998027	0.992115	0.982287	0.968583	0.951057	0.929776	0.904827	0.8763	0.844328	0.80899	0.770513	0.728887	0.684541	0.637183	0.587722	0.535047	0.481109	0.42346	0.363145	0.309294	0.251849	0.19632	0.170308	0.026765	-0.101388	-0.220739	-0.3979	0.0116812	-0.905484	-1.24718	-1.29332	-1.37936	-1.14227	-1.3472	-1.5	-1.5	-1.22414	-1.5	-1.5	-0.885634	-1.5	-1.5	-1.06125	-1.5	-1.5	-0.31743	-0.402778	-0.578608	-0.287936
0	0.998027	0.992115	0.982287	0.968583	0.951057	0.929776	0.904827	0.876301	0.844328	0.808993	0.770513	0.728895	0.684542	0.637206	0.587728	0.535121	0.481168	0.423679	0.3636	0.309336	0.251947	0.194738	0.165814	0.0269347	-0.0892242	-0.172418	-0.352798	-0.0282113	-0.824339	-1.06601	-1.34251	-1.40529	-0.985388	-1.30678	-1.5	-1.5	-0.938805	-1.5	-1.5	-0.619892	-1.5	-1.5	-1.04295	-1.5	-1.4945	-0.573154	-0.566168	-0.495857	-0.430632
0	0.998027	0.992115	0.982287	0.968583	0.951057	0.929776	0.904827	0.876301	0.844328	0.808995	0.770513	0.728903	0.684542	0.637227	0.587733	0.535187	0.481222	0.423877	0.364014	0.309364	0.251985	0.193392	0.161486	0.0271556	-0.0952337	-0.146321	-0.300413	-0.0986487	-0.735949	-0.695593	-1.36259	-1.15202	-0.317993	-0.227723	-1.38105	-0.120278	0.162561	-0.807296	-0.535887	-0.9195	-0.723486	-1.12682	-1.5	-1.5	-1.00073	-1.5	-1.5	-0.520425	-0.923082
0	0.998027	0.992115	0.982287	0.968583	0.951057	0.929776	0.904827	0.876302	0.844328	0.808997	0.770513	0.728909	0.684543	0.637246	0.587738	0.535248	0.481271	0.424057	0.364392	0.309381	0.251974	0.192252	0.157383	0.027536	-0.116137	-0.147758	-0.241772	-0.162262	-0.653482	-0.311898	-1.16602	-1.22498	-0.741861	-0.788951	-0.989203	-0.69992	-0.95618	-0.626224	-0.868702	-0.975114	-0.422886	-0.710761	-1.5	-1.32174	-0.459825	-1.5	-1.5	-0.692478	-1.05235
0	0.998027	0.992115	0.982287	0.968583	0.951057	0.929776	0.904827	0.876303	0.844328	0.808999	0.770513	0.728915	0.684543	0.637263	0.587743	0.535303	0.481316	0.424221	0.364737	0.309389	0.251925	0.191289	0.153544	0.0281327	-0.100378	-0.103873	-0.236675	-0.171604	-0.585192	-0.137963	-1.05257	-0.992363	-0.504155	-0.226884	-0.769661	0.0631568	-0.358315	-0.361282	-0.252618	-0.557442	-0.362977	-0.251197	-1.07244	-0.224665	-0.270889	-0.957085	-1.5	-1.5	-1.5
0	0.998027	0.992115	0.982287	0.968583	0.951057	0.929776	0.904827	0.876303	0.844328	0.809001	0.770513	0.728921	0.684544	0.637279	0.587747	0.535352	0.481357	0.424368	0.36505	0.30939	0.251844	0.190479	0.14999	0.0234957	-0.092666	-0.061887	-0.23833	-0.230187	-0.531324	-0.0133285	-0.855554	-0.736548	-1.00903	-0.247629	0.0698094	-0.0822416	-0.822258	-0.124878	-0.304474	-0.718058	-0.289252	-0.329058	-0.993151	-0.332425	-0.547838	-1.13928	-1.5	-1.5	-1.5
0	0.998027	0.992115	0.982287	0.968583	0.951057	0.929776	0.904827	0.876304	0.844328	0.809003	0.770513	0.728926	0.684544	0.637293	0.587751	0.535398	0.481394	0.424503	0.365336	0.309385	0.251741	0.189799	0.146732	0.0246916	-0.0957492	-0.0573152	-0.201279	-0.192597	-0.527641	-0.0452119	-0.693149	-0.34346	-1.40649	-0.35965	0.195009	-0.368107	-0.691808	-0.176611	-0.613047	-0.570203	-0.289771	-0.401804	-0.709284	-0.310831	-0.774684	-1.30351	-1.426	-1.5	-1.5
0	0.998027	0.992115	0.982287	0.968583	0.951057	0.929776	0.904827	0.876304	0.844328	0.809004	0.770513	0.72893	0.684544	0.637305	0.587754	0.535438	0.481427	0.424624	0.365596	0.309375	0.251621	0.18923	0.143771	0.0269959	-0.11538	-0.0786172	-0.169161	-0.200775	-0.429659	0.138023	-0.24485	-0.00553454	-1.32443	-1.20233	-0.708229	-1.25787	-1.5	-1.5	-1.28761	-1.5	-1.5	-0.882245	-1.5	-1.5	-1.4778	-1.35573	-1.25244	-0.723647	-0.824572
0	0.998027	0.992115	0.982287	0.968583	0.951057	0.929776	0.904827	0.876304	0.844328	0.809006	0.770513	0.728934	0.684544	0.637317	0.587757	0.535476	0.481458	0.424734	0.365832	0.309363	0.251488	0.188757	0.144057	0.0340061	-0.0892687	-0.0391494	-0.197345	-0.178658	-0.432943	-0.0030552	-0.134867	0.250206	-0.598587	-1.3575	-1.5	-1.5	-1.36529	-1.5	-1.5	-1.33064	-1.5	-1.5	-1.16107	-1.5	-1.32223	-0.336209	-0.411218	-0.575263	-0.384403
0	0.998027	0.992115	0.982287	0.968583	0.951057	0.929776	0.904827	0.876305	0.844328	0.809007	0.770513	0.728937	0.684545	0.637327	0.58776	0.535509	0.481486	0.424833	0.366047	0.309348	0.251348	0.188364	0.141236	0.0358573	-0.0924918	-0.0380929	-0.192221	-0.168409	-0.369258	0.0480752	0.180971	0.405708	0.124478	-1.15363	-1.01631	-0.950429	-0.814851	-1.21908	-1.12024	-0.800589	-1.23314	-1.294	-1.16234	-0.604274	-0.472126	-0.464698	0.0758914	-0.304064	-0.148654
0	0.998027	0.992115	0.982287	0.968583	0.951057	0.929776	0.904827	0.876305	0.844328	0.809008	0.770513	0.728941	0.684545	0.637336	0.587762	0.53554	0.481511	0.424923	0.366242	0.309332	0.251202	0.188042	0.138247	0.0362909	-0.0936961	-0.0327891	-0.173659	-0.14501	-0.338503	0.0452719	0.45226	0.393511	0.490607	0.030717	0.254207	-1.22203	0.281418	-0.242416	-1.5	-1.47316	-0.290178	-0.406777	-0.389987	0.0527398	-0.021822	0.0282367	0.233453	-0.115017	-0.380385
0	0.998027	0.992115	0.982287	0.968583	0.951057	0.929776	0.904827	0.876305	0.844328	0.809009	0.770513	0.728943	0.684545	0.637345	0.587764	0.535567	0.481534	0.425005	0.36642	0.309315	0.251055	0.187778	0.135616	0.036928	-0.0932011	-0.0264545	-0.171633	-0.13356	-0.314898	0.0270914	0.439075	-0.125903	0.347321	0.423094	0.125562	-1.30461	0.305584	-0.182502	-1.5	-0.965421	-0.312388	-0.334477	-0.149873	-0.0772095	0.0765735	0.0278312	-0.19704	-0.363874	-0.438067
0	0.998027	0.992115	0.982287	0.968583	0.951057	0.929776	0.904827	0.876305	0.844328	0.80901	0.770513	0.728946	0.684545	0.637353	0.587766	0.535592	0.481554	0.425079	0.366581	0.309297	0.250908	0.187564	0.133389	0.0380735	-0.0915554	-0.0203526	-0.170483	-0.119676	-0.291418	0.00964273	0.477392	-0.260877	0.233245	0.243655	0.00743374	-0.550445	-0.0244266	-0.425196	-0.0963893	-0.32394	-0.832916	-0.39846	0.0122462	-0.164178	-0.0410517	-0.142215	-0.133523	-0.476868	-0.660292
0	0.998027	0.992115	0.982287	0.968583	0.951057	0.929776	0.904827	0.876305	0.844328	0.80901	0.770513	0.728948	0.684546	0.63736	0.587768	0.535615	0.481573	0.425145	0.366727	0.30928	0.250763	0.187393	0.131527	0.0396406	-0.0889897	-0.0147196	-0.169562	-0.103879	-0.266309	-0.0040559	0.46854	-0.474551	0.0962665	0.337303	-0.420006	-0.343471	-0.273867	-1.12879	-0.0375545	-0.387034	-0.805422	-0.501519	-0.274221	-0.271273	-0.260583	-0.345808	-0.247928	-0.460219	-0.601664
0	0.998027	0.992115	0.982287	0.968583	0.951057	0.929776	0.904827	0.876306	0.844328	0.809011	0.770513	0.72895	0.684546	0.637366	0.58777	0.535635	0.48159	0.425206	0.366859	0.309262	0.250622	0.187257	0.129981	0.0414768	-0.0856387	-0.00956575	-0.168421	-0.0867329	-0.23775	-0.01272	0.422221	-0.544916	0.0509347	0.150594	-0.638623	0.0398844	-0.265889	-1.42715	-0.310335	-0.363754	-0.676733	-0.619428	-0.350797	-0.509579	-0.337997	-0.571456	-0.274746	-0.653417	-0.768918
0	0.998027	0.992115	0.982287	0.968583	0.951057	0.929776	0.904827	0.876306	0.844328	0.809012	0.770513	0.728952	0.684546	0.637372	0.587771	0.535654	0.481606	0.42526	0.366979	0.309246	0.250486	0.187152	0.128702	0.0434485	-0.081631	-0.00490906	-0.166704	-0.0687734	-0.203865	-0.016396	0.343611	-0.519721	-0.0189738	-0.0898821	-0.450048	0.0550559	-0.258797	-0.701645	-0.150275	-0.577786	-0.481878	-0.661956	-0.475994	-0.451361	-0.483211	-0.569019	-0.475367	-0.695921	-0.758356
0	0.998027	0.992115	0.982287	0.968583	0.951057	0.929776	0.904827	0.876306	0.844328	0.809012	0.770513	0.728954	0.684546	0.637377	0.587773	0.535671	0.48162	0.42531	0.367088	0.309229	0.250355	0.187071	0.127653	0.0454545	-0.0771058	-0.000805025	-0.16414	-0.0505218	-0.162876	-0.0162553	0.233704	-0.406746	-0.103964	-0.379598	-0.213159	0.00539704	-0.743478	-0.0677008	-0.263093	-1.13066	-0.591483	-0.661987	-0.521461	-0.61588	-0.49106	-0.706966	-0.554375	-0.75019	-0.761347
0	0.998027	0.992115	0.982287	0.968583	0.951057	0.929776	0.904827	0.876306	0.844328	0.809013	0.770513	0.728955	0.684546	0.637381	0.587774	0.535686	0.481633	0.425354	0.367187	0.309214	0.25023	0.187011	0.126797	0.0474224	-0.072205	0.00267432	-0.160552	-0.0324914	-0.113346	-0.0144693	0.0918168	-0.231612	-0.176867	-0.650429	-0.145956	-0.0552357	-0.920997	-0.13378	-0.347204	-0.980842	-0.616004	-0.702803	-0.583009	-0.684387	-0.457732	-0.719786	-0.614119	-0.788643	-0.832491
0	0.998027	0.992115	0.982287	0.968583	0.951057	0.929776	0.904827	0.876306	0.844328	0.809013	0.770513	0.728957	0.684546	0.637386	0.587775	0.535699	0.481644	0.425395	0.367276	0.309199	0.250112	0.186969	0.126104	0.0493026	-0.0670654	0.00546086	-0.155869	-0.0151842	-0.054514	-0.0140382	-0.0800512	-0.0376008	-0.225293	-0.903699	-0.240994	-0.109973	-0.8602	-0.237958	-0.34779	-0.845609	-0.590446	-0.736437	-0.637479	-0.707549	-0.619301	-0.799555	-0.652898	-0.821629	-0.826452
0	0.998027	0.992115	0.982287	0.968583	0.951057	0.929776	0.904827	0.876306	0.844328	0.809014	0.770513	0.728958	0.684546	0.637389	0.587776	0.535712	0.481655	0.425432	0.367357	0.309185	0.25	0.186941	0.125549	0.0510635	-0.0618115	0.00750552	-0.150119	0.000925276	0.0457517	0.0648326	-0.30316	0.0389813	-0.242348	-1.05528	-0.391725	-0.200202	-0.606258	-0.342506	-0.498435	-0.513234	-0.588733	-0.802889	-0.713956	-0.752429	-0.669312	-0.842786	-0.695409	-0.851208	-0.876656
0	0.998027	0.992115	0.982287	0.968583	0.951057	0.929776	0.904827	0.876306	0.844328	0.809014	0.770513	0.728959	0.684546	0.637393	0.587777	0.535723	0.481664	0.425465	0.36743	0.309171	0.249895	0.186924	0.12511	0.052687	-0.0671105	-0.011056	-0.145794	0.0069413	0.0722119	-0.0509643	-0.428969	0.229623	-0.295889	-0.844419	-0.441643	-0.321808	-0.328818	-0.515735	-0.548934	-0.502179	-0.662943	-0.804191	-0.719885	-0.735415	-0.722523	-0.843456	-0.74766	-0.874335	-0.877222
0	0.998027	0.992115	0.982287	0.968583	0.951057	0.929776	0.904827	0.876306	0.844328	0.809014	0.770513	0.72896	0.684546	0.637396	0.587778	0.535733	0.481673	0.425495	0.367497	0.309159	0.249797	0.186917	0.124767	0.0541644	-0.0610368	-0.00585894	-0.139868	0.0105536	0.138364	-0.0714304	-0.58576	0.228359	-0.33842	-0.613357	-0.446075	-0.511046	-0.359054	-0.539539	-0.581291	-0.50443	-0.65792	-0.81471	-0.755445	-0.76563	-0.718672	-0.865994	-0.785401	-0.894368	-0.916783
0	0.998027	0.992115	0.982287	0.968583	0.951057	0.929776	0.904827	0.876306	0.844328	0.809015	0.770513	0.728961	0.684547	0.637399	0.587779	0.535742	0.481681	0.425522	0.367557	0.309147	0.249705	0.186917	0.124505	0.0554935	-0.0429073	0.0213713	-0.129005	0.023819	0.219731	-0.108288	-0.70573	0.185396	-0.38586	-0.363009	-0.416747	-0.696092	-0.420199	-0.505601	-0.581279	-0.597508	-0.698647	-0.825561	-0.79327	-0.827135	-0.795865	-0.884237	-0.812681	-0.911786	-0.914735
0	0.998027	0.992115	0.982287	0.968583	0.951057	0.929776	0.904827	0.876306	0.844328	0.809015	0.770513	0.728962	0.684547	0.637401	0.587779	0.53575	0.481688	0.425547	0.367611	0.309136	0.24962	0.186923	0.124308	0.056677	-0.0460295	0.00317591	-0.123121	0.0365946	0.291902	-0.169642	-0.743039	0.102415	-0.459079	-0.0819288	-0.395932	-0.831252	-0.578213	-0.502041	-0.620484	-0.631073	-0.71693	-0.830071	-0.848529	-0.850154	-0.841985	-0.916472	-0.843763	-0.931772	-0.942782
0	0.998027	0.992115	0.982287	0.968583	0.951057	0.929776	0.904827	0.876306	0.844328	0.809015	0.770513	0.728962	0.684547	0.637403	0.58778	0.535758	0.481694	0.425569	0.36766	0.309126	0.24954	0.186934	0.124166	0.0577219	-0.0412619	0.00284439	-0.115407	0.0407856	0.355297	-0.244175	-0.723414	-0.00395354	-0.565686	0.101505	-0.415221	-0.824583	-0.587289	-0.500237	-0.676333	-0.673499	-0.738158	-0.845755	-0.833537	-0.844605	-0.843919	-0.898885	-0.862691	-0.937078	-0.941943
0	0.998027	0.992115	0.982287	0.968583	0.951057	0.929776	0.904827	0.876306	0.844328	0.809015	0.770513	0.728963	0.684547	0.637406	0.58778	0.535764	0.4817	0.425589	0.367704	0.309117	0.249467	0.186948	0.124072	0.0586418	-0.0354648	0.00435756	-0.104824	0.0450843	0.412746	-0.339995	-0.65542	-0.127747	-0.732956	0.120264	-0.537006	-0.539762	-0.536715	-0.619357	-0.791953	-0.659892	-0.858285	-0.852673	-1.03627	-0.922281	-1.04615	-1.05256	-1.01482	-1.01203	-0.993757
0	0.998027	0.992115	0.982287	0.968583	0.951057	0.929776	0.904827	0.876306	0.844328	0.809016	0.770513	0.728964	0.684547	0.637407	0.587781	0.53577	0.481705	0.425607	0.367745	0.309108	0.249399	0.186965	0.124014	0.0594437	-0.0300583	0.0047059	-0.0943911	0.0482624	0.454637	-0.459224	-0.533078	-0.254078	-0.984047	-0.0697455	-0.541759	-0.37109	-0.513073	-0.620686	-0.762988	-0.708244	-0.880052	-0.847677	-0.978749	-0.931982	-1.01019	-1.00547	-0.96849	-0.995151	-0.989998
0	0.998027	0.992115	0.982287	0.968583	0.951057	0.929776	0.904827	0.876307	0.844328	0.809016	0.770513	0.728964	0.684547	0.637409	0.587781	0.535776	0.48171	0.425624	0.367781	0.3091	0.249337	0.186984	0.123987	0.0601368	-0.0252784	0.00362683	-0.0847828	0.0495274	0.477066	-0.590567	-0.372912	-0.350277	-1.25948	-0.355148	-0.495584	-0.343653	-0.558747	-0.61947	-0.721646	-0.743618	-0.811215	-0.856406	-0.855949	-0.878217	-0.85796	-0.920368	-0.88354	-0.948269	-0.962896
0	0.998027	0.992115	0.982287	0.968583	0.951057	0.929776	0.904827	0.876307	0.844328	0.809016	0.770513	0.728965	0.684547	0.637411	0.587782	0.535781	0.481714	0.425639	0.367814	0.309093	0.24928	0.187004	0.123983	0.0607314	-0.021112	0.00138508	-0.0763974	0.0483041	0.478265	-0.712787	-0.199001	-0.375732	-1.43266	-0.510523	-0.491079	-0.39854	-0.618774	-0.685917	-0.709132	-0.826289	-0.769028	-0.962887	-0.784123	-0.935923	-0.879459	-0.936854	-0.939203	-0.966078	-0.977552
0	0.998027	0.992115	0.982287	0.968583	0.951057	0.929776	0.904827	0.876307	0.844328	0.809016	0.770513	0.728965	0.684547	0.637412	0.587782	0.535785	0.481718	0.425652	0.367844	0.309086	0.249228	0.187024	0.123998	0.0612377	-0.0175	-0.00170375	-0.0694538	0.0443597	0.458809	-0.801996	-0.0373118	-0.311219	-1.43095	-0.4713	-0.49121	-0.437636	-0.581102	-0.654412	-0.731536	-0.791581	-0.787968	-0.89038	-0.817347	-0.895503	-0.860228	-0.901107	-0.903317	-0.948402	-0.969291
0	0.998027	0.992115	0.982287	0.968583	0.951057	0.929776	0.904827	0.876307	0.844328	0.809016	0.770513	0.728965	0.684547	0.637413	0.587782	0.535789	0.481721	0.425665	0.36787	0.30908	0.24918	0.187045	0.124027	0.0616656	-0.0143799	-0.00536627	-0.064051	0.0377364	0.421338	-0.842119	0.0764976	-0.234896	-1.18934	-0.339888	-0.540726	-0.437569	-0.597671	-0.669023	-0.734645	-0.798022	-0.811311	-0.906591	-0.828737	-0.912024	-0.877681	-0.922631	-0.927582	-0.954799	-0.973485
0	0.998027	0.992115	0.982287	0.968583	0.951057	0.929776	0.904827	0.876307	0.844328	0.809016	0.770513	0.728966	0.684547	0.637414	0.587783	0.535793	0.481725	0.425676	0.367895	0.309074	0.249136	0.187066	0.124067	0.0620245	-0.0116934	-0.00938169	-0.0601982	0.0286706	0.369941	-0.830233	0.112829	-0.221576	-0.739307	-0.240101	-0.749015	-0.575673	-0.617748	-0.708519	-0.756472	-0.822654	-0.811212	-0.93054	-0.834151	-0.947744	-0.901829	-0.951754	-0.943923	-0.978155	-0.986782
0	0.998027	0.992115	0.982287	0.968583	0.951057	0.929776	0.904827	0.876307	0.844328	0.809016	0.770513	0.728966	0.684547	0.637415	0.587783	0.535796	0.481727	0.425686	0.367917	0.309069	0.249096	0.187087	0.124115	0.0623227	-0.00938942	-0.0135773	-0.0578366	0.017521	0.309379	-0.774179	0.0611257	-0.350872	-0.159992	-0.218754	-1.28212	-0.916751	-0.764628	-0.789304	-0.767285	-0.867307	-0.805293	-0.991212	-0.849081	-1.04805	-0.962283	-1.05315	-1.01048	-1.03051	-1.00728
0	0.998027	0.992115	0.982287	0.968583	0.951057	0.929776	0.904827	0.876307	0.844328	0.809016	0.770513	0.728966	0.684547	0.637416	0.587783	0.535799	0.48173	0.425695	0.367937	0.309064	0.249059	0.187107	0.124169	0.0625681	-0.00742184	-0.0178197	-0.0568555	0.0047149	0.24436	-0.686942	-0.0561347	-0.596065	0.220992	-0.272113	-1.46466	-0.932115	-0.824479	-0.758247	-0.842166	-0.775898	-0.906839	-0.817829	-0.93415	-0.870793	-0.939316	-0.944196	-0.944883	-0.979252	-0.990665
0	0.998027	0.992115	0.982287	0.968583	0.951057	0.929776	0.904827	0.876307	0.844328	0.809016	0.770513	0.728966	0.684547	0.637417	0.587783	0.535802	0.481732	0.425703	0.367955	0.30906	0.249026	0.187126	0.124227	0.0627678	-0.00574932	-0.0220076	-0.0571084	-0.00929577	0.178981	-0.582363	-0.193741	-0.87481	0.204731	-0.306194	-1.11628	-0.561046	-0.648129	-0.661923	-0.897092	-0.726625	-1.12754	-0.847577	-1.41059	-1.11143	-1.5	-1.34803	-1.5	-1.33761	-1.43359
0	0.998027	0.992115	0.982287	0.968583	0.951057	0.929776	0.904827	0.876307	0.844328	0.809017	0.770513	0.728967	0.684547	0.637418	0.587784	0.535804	0.481734	0.42571	0.367971	0.309056	0.248995	0.187144	0.124286	0.0629281	-0.00433496	-0.0260659	-0.0698325	-0.033151	0.113621	-0.487456	-0.321325	-1.10433	-0.0358259	-0.405441	-0.441182	-0.433598	-0.602064	-0.705574	-0.720138	-0.805173	-0.769701	-0.86248	-0.769861	-0.852328	-0.805808	-0.852282	-0.943878	-0.905588	-0.982355
0	0.998027	0.992115	0.982287	0.968583	0.951057	0.929776	0.904827	0.876307	0.844328	0.809017	0.770513	0.728967	0.684547	0.637418	0.587784	0.535807	0.481736	0.425717	0.367986	0.309053	0.248967	0.187162	0.124346	0.0630548	-0.00314577	-0.029941	-0.069912	-0.045333	0.0584125	-0.383868	-0.393196	-1.25467	-0.274124	-0.42253	-0.219963	-0.574277	-0.591307	-0.75724	-0.701032	-0.930918	-0.756263	-1.10281	-0.841947	-1.20497	-1.03443	-1.21062	-1.07047	-1.1216	-0.990711
0	0.998027	0.992115	0.982287	0.968583	0.951057	0.929776	0.904827	0.876307	0.844328	0.809017	0.770513	0.728967	0.684547	0.637419	0.587784	0.535809	0.481738	0.425723	0.367999	0.309049	0.248942	0.187178	0.124406	0.0631529	-0.00215237	-0.0335961	-0.0616444	-0.0501814	0.0080502	-0.279671	-0.407448	-1.31167	-0.448669	-0.462624	-0.164026	-0.779689	-0.634028	-0.855203	-0.709829	-1.14661	-0.823181	-1.5	-1.11049	-1.5	-1.5	-1.5	-1.5	-1.5	-1.5
0	0.998027	0.992115	0.982287	0.968583	0.951057	0.929776	0.904827	0.876307	0.844328	0.809017	0.770513	0.728967	0.684547	0.637419	0.587784	0.53581	0.48174	0.425729	0.368011	0.309046	0.248919	0.187194	0.124465	0.0632268	-0.00132866	-0.037008	-0.0741988	-0.0735672	-0.0352882	-0.214215	-0.393927	-1.25568	-0.584709	-0.580024	-0.455019	-0.785641	-0.835024	-0.65545	-0.95825	-0.669906	-1.11764	-0.766499	-1.24809	-1.05121	-1.36285	-1.15177	-1.2898	-1.16618	-1.05059
0	0.998027	0.992115	0.982287	0.968583	0.951057	0.929776	0.904827	0.876307	0.844328	0.809017	0.770513	0.728967	0.684547	0.63742	0.587784	0.535812	0.481741	0.425734	0.368022	0.309044	0.248898	0.187209	0.124523	0.0632805	-0.000651514	-0.0401644	-0.0762621	-0.0855873	-0.0376527	-0.173203	-0.324606	-1.09341	-0.593351	-0.824318	-0.733872	-0.683335	-1.04688	-0.730521	-1.5	-1.07425	-1.5	-1.5	-1.5	-1.5	-1.5	-1.5	-1.5	-1.5	-1.5
0	0.998027	0.992115	0.982287	0.968583	0.951057	0.929776	0.904827	0.876307	0.844328	0.809017	0.770513	0.728967	0.684547	0.63742	0.587784	0.535813	0.481742	0.425738	0.368032	0.309041	0.248879	0.187222	0.124579	0.0633173	-0.000100429	-0.0430611	-0.0788038	-0.0973115	-0.0759219	-0.13039	-0.295043	-0.984577	-0.731705	-1.15192	-1.26493	-0.724855	-1.5	-1.36099	-1.5	-1.5	-1.26654	-1.5	-1.5	-0.954272	-1.5	-1.5	-1.5	-1.5	-1.5
0	0.998027	0.992115	0.982287	0.968583	0.951057	0.929776	0.904827	0.876307	0.844328	0.809017	0.770513	0.728968	0.684547	0.637421	0.587784	0.535815	0.481743	0.425742	0.368041	0.309039	0.248861	0.187235	0.124632	0.0633402	0.000342664	-0.0457004	-0.0816868	-0.108526	-0.142465	-0.0755577	-0.279752	-0.918363	-0.915445	-1.35506	-1.48184	-0.881537	-1.5	-1.5	-1.2193	-1.5	-1.5	-0.86612	-1.5	-1.5	-1.5	-1.5	-1.5	-1.35895	-1.5
0	0.998027	0.992115	0.982287	0.968583	0.951057	0.929776	0.904827	0.876307	0.844328	0.809017	0.770513	0.728968	0.684547	0.637421	0.587784	0.535816	0.481744	0.425746	0.368049	0.309037	0.248845	0.187247	0.124683	0.0633517	0.000693662	-0.0453467	-0.088422	-0.128329	-0.160165	-0.028215	-0.283437	-0.871924	-1.11419	-1.5	-1.5	-0.942489	-1.5	-1.5	-0.526061	-1.5	-1.5	-0.490515	-1.5	-1.5	-1.5	-1.33009	-1.5	-1.5	-1.5
0	0.998027	0.992115	0.982287	0.968583	0.951057	0.929776	0.904827	0.876307	0.844328	0.809017	0.770513	0.728968	0.684547	0.637421	0.587785	0.535817	0.481745	0.425749	0.368056	0.309035	0.248831	0.187258	0.124731	0.0633539	0.000970934	-0.0478695	-0.0905552	-0.134671	-0.176968	-0.0762094	-0.201769	-0.515217	-0.767885	-1.5	-1.43001	-0.576327	-1.47503	-1.5	-1.5	-1.01833	-1.5	-1.5	-1.17613	-1.5	-1.5	-0.826663	-1.5	-1.30198	-1.2262
0	0.998027	0.992115	0.982287	0.968583	0.951057	0.929776	0.904827	0.876307	0.844328	0.809017	0.770513	0.728968	0.684547	0.637422	0.587785	0.535818	0.481746	0.425752	0.368063	0.309033	0.248818	0.187269	0.124777	0.0633488	0.00118676	-0.0505573	-0.0923454	-0.139563	-0.191068	-0.0827852	-0.199946	-0.36432	-0.621404	-1.5	-1.18528	-0.671002	-1.0566	-1.5	-1.5	-0.619505	-1.5	-1.5	-1.45807	-1.5	-1.5	-1.05103	-1.5	-1.31514	-1.29193
0	0.998027	0.992115	0.982287	0.968583	0.951057	0.929776	0.904827	0.876307	0.844328	0.809017	0.770513	0.728968	0.684547	0.637422	0.587785	0.535819	0.481747	0.425755	0.368069	0.309032	0.248806	0.187278	0.12482	0.0633379	0.00133749	-0.0529553	-0.0889709	-0.131291	-0.193701	-0.118806	-0.182613	-0.240279	-0.403553	-1.40603	-0.742993	-0.592067	-0.194149	-1.02245	-0.287124	-0.317414	-0.499707	-0.345808	-0.279667	-0.26202	-0.297959	-0.416565	-0.245477	-0.353309	-0.472627
0	0.998027	0.992115	0.982287	0.968583	0.951057	0.929776	0.904827	0.876307	0.844328	0.809017	0.770513	0.728968	0.684547	0.637422	0.587785	0.53582	0.481747	0.425757	0.368074	0.30903	0.248795	0.187287	0.124859	0.0633204	0.00143628	-0.0550027	-0.0978558	-0.144398	-0.201558	-0.130039	-0.230132	-0.101378	-0.248641	-1.2957	-0.811894	-0.794361	-0.591445	-0.842904	-0.404189	-0.758098	-0.172566	-0.591697	-0.348048	-0.20729	-0.276451	-0.490864	-0.409073	-0.466942	-0.515482
0	0.998027	0.992115	0.982287	0.968583	0.951057	0.929776	0.904827	0.876307	0.844328	0.809017	0.770513	0.728968	0.684547	0.637422	0.587785	0.53582	0.481748	0.425759	0.368079	0.309029	0.248785	0.187295	0.124895	0.0632997	0.0014973	-0.056725	-0.100328	-0.160168	-0.214028	-0.109493	-0.221534	-0.0503575	-0.228897	-1.19035	-1.0965	-1.23863	-1.5	-0.997979	-1.5	-1.5	-1.5	-1.5	-1.5	-1.5	-1.5	-1.5	-1.5	-1.3124	-1.5
0	0.998027	0.992115	0.982287	0.968583	0.951057	0.929776	0.904827	0.876307	0.844328	0.809017	0.770513	0.728968	0.684547	0.637422	0.587785	0.535821	0.481749	0.425761	0.368084	0.309028	0.248776	0.187303	0.124929	0.0632774	0.00152837	-0.0581639	-0.0987093	-0.155836	-0.223353	-0.134213	-0.243149	-0.0495648	0.0294779	-0.837274	-0.524208	-1.03581	-0.178597	-0.188186	-0.372435	-0.444324	-0.169873	-0.526723	-0.370317	-0.350279	-0.477316	-0.47494	-0.371178	-0.496846	-0.500101
0	0.998027	0.992115	0.982287	0.968583	0.951057	0.929776	0.904827	0.876307	0.844328	0.809017	0.770513	0.728968	0.684547	0.637423	0.587785	0.535822	0.481749	0.425763	0.368088	0.309027	0.248768	0.18731	0.124962	0.0632542	0.00153524	-0.0593602	-0.101692	-0.161423	-0.229045	-0.149362	-0.289398	0.0277045	0.0534045	-0.732525	-0.586648	-1.29516	-0.481807	-0.182571	-0.258351	-0.677931	-0.144974	-0.442234	-0.486539	-0.342316	-0.356854	-0.480103	-0.394066	-0.497703	-0.505888
0	0.998027	0.992115	0.982287	0.968583	0.951057	0.929776	0.904827	0.876307	0.844328	0.809017	0.770513	0.728968	0.684547	0.637423	0.587785	0.535822	0.48175	0.425765	0.368091	0.309026	0.24876	0.187316	0.124992	0.0632306	0.00152278	-0.0603496	-0.10925	-0.173208	-0.230704	-0.166228	-0.29206	0.0128741	0.0252797	-0.455585	-0.466547	-1.45856	-0.567153	-0.0288258	-0.318849	-0.787544	-0.27221	-0.496824	-0.461753	-0.451691	-0.400045	-0.562297	-0.492397	-0.583502	-0.586576
0	0.998027	0.992115	0.982287	0.968583	0.951057	0.929776	0.904827	0.876307	0.844328	0.809017	0.770513	0.728968	0.684547	0.637423	0.587785	0.535823	0.48175	0.425766	0.368095	0.309025	0.248754	0.187322	0.12502	0.0632067	0.0014951	-0.0611633	-0.108695	-0.175563	-0.235578	-0.175436	-0.321845	0.021437	0.0358307	-0.304977	-0.256194	-1.3806	-0.32912	-0.20908	-0.636972	-0.388872	-0.488514	-0.673767	-0.422079	-0.697555	-0.42197	-0.715276	-0.586384	-0.744645	-0.675361
0	0.998027	0.992115	0.982287	0.968583	0.951057	0.929776	0.904827	0.876307	0.844328	0.809017	0.770513	0.728968	0.684547	0.637423	0.587785	0.535823	0.48175	0.425767	0.368097	0.309024	0.248748	0.187327	0.125046	0.063183	0.00145564	-0.0618279	-0.111066	-0.1795	-0.238027	-0.191302	-0.333378	-0.00162976	-0.154885	0.00682638	-0.1229	-1.5	-0.591477	-0.294366	-0.475763	-0.497201	-0.550023	-0.630085	-0.580079	-0.651516	-0.598918	-0.768433	-0.682784	-0.777781	-0.72257
0	0.998027	0.992115	0.982287	0.968583	0.951057	0.929776	0.904827	0.876307	0.844328	0.809017	0.770513	0.728968	0.684547	0.637423	0.587785	0.535823	0.481751	0.425768	0.3681	0.309024	0.248742	0.187332	0.12507	0.0631595	0.00140726	-0.0623663	-0.113723	-0.183628	-0.23937	-0.206554	-0.34284	-0.0311509	-0.240201	0.154159	0.141194	-1.38537	-0.393002	-0.294103	-0.686172	-0.494704	-0.550181	-0.630443	-0.635857	-0.728836	-0.650424	-0.798505	-0.72894	-0.814416	-0.821345
0	0.998027	0.992115	0.982287	0.968583	0.951057	0.929776	0.904827	0.876307	0.844328	0.809017	0.770513	0.728968	0.684547	0.637423	0.587785	0.535824	0.481751	0.42577	0.368103	0.309023	0.248737	0.187336	0.125092	0.0631365	0.00135234	-0.0627984	-0.116138	-0.187053	-0.240262	-0.221026	-0.35021	-0.0647382	-0.309753	0.216409	0.294769	-1.14424	-0.330034	-0.46731	-0.532128	-0.491241	-0.633992	-0.692865	-0.682324	-0.714019	-0.708835	-0.819999	-0.770806	-0.844695	-0.850383
0	0.998027	0.992115	0.982287	0.968583	0.951057	0.929776	0.904827	0.876307	0.844328	0.809017	0.770513	0.728968	0.684547	0.637423	0.587785	0.535824	0.481751	0.42577	0.368105	0.309022	0.248733	0.18734	0.125113	0.0631142	0.00129282	-0.0631411	-0.118231	-0.189611	-0.240937	-0.234661	-0.355662	-0.0999998	-0.359759	0.211447	0.246735	-0.862931	-0.425482	-0.700376	-0.620348	-0.606299	-0.686653	-0.74343	-0.767608	-0.818935	-0.760062	-0.881039	-0.798818	-0.877234	-0.848622
0	0.998027	0.992115	0.982287	0.968583	0.951057	0.929776	0.904827	0.876307	0.844328	0.809017	0.770513	0.728968	0.684547	0.637423	0.587785	0.535824	0.481751	0.425771	0.368107	0.309022	0.248728	0.187344	0.125132	0.0630926	0.00123031	-0.0634088	-0.120015	-0.191397	-0.241497	-0.247249	-0.357422	-0.137752	-0.391627	0.166904	-0.0908849	-0.444271	-0.682838	-1.5	-1.5	-0.605236	-1.5	-1.5	-1.5	-1.5	-1.5	-1.5	-1.5	-1.5	-1.5
0	0.998027	0.992115	0.982287	0.968583	0.951057	0.929776	0.904827	0.876307	0.844328	0.809017	0.770513	0.728968	0.684547	0.637423	0.587785	0.535825	0.481752	0.425772	0.368108	0.309021	0.248725	0.187348	0.125149	0.0630719	0.00116614	-0.0636148	-0.121521	-0.192573	-0.242001	-0.258568	-0.360675	-0.170328	-0.410185	0.0975408	-0.246007	-0.0682756	-0.512287	-1.5	-1.45482	-0.679948	-1.46255	-1.17317	-1.5	-1.5	-1.5	-1.5	-1.5	-1.5	-1.5
0	0.998027	0.992115	0.982287	0.968583	0.951057	0.929776	0.904827	0.876307	0.844328	0.809017	0.770513	0.728968	0.684547	0.637423	0.587785	0.535825	0.481752	0.425773	0.36811	0.309021	0.248721	0.187351	0.125165	0.063052	0.00110136	-0.0637694	-0.122782	-0.193247	-0.242472	-0.268614	-0.36313	-0.200909	-0.419452	0.0223361	-0.355562	0.125034	-0.348899	-1.5	-1.10416	-0.769092	-0.675333	-0.791137	-0.764177	-0.81147	-0.72879	-0.849048	-0.750359	-0.821612	-0.815835
0	0.998027	0.992115	0.982287	0.968583	0.951057	0.929776	0.904827	0.876307	0.844328	0.809017	0.770513	0.728968	0.684547	0.637423	0.587785	0.535825	0.481752	0.425773	0.368111	0.309021	0.248718	0.187353	0.12518	0.0630331	0.00103685	-0.0638813	-0.123828	-0.193555	-0.242929	-0.277334	-0.364655	-0.229509	-0.423052	-0.0506585	-0.414711	0.166547	-0.341722	-1.01347	-0.343681	-0.700613	-0.522441	-0.606466	-0.582912	-0.615002	-0.617436	-0.68093	-0.674448	-0.716504	-0.73203
0	0.998027	0.992115	0.982287	0.968583	0.951057	0.929776	0.904827	0.876307	0.844328	0.809017	0.770513	0.728969	0.684547	0.637424	0.587785	0.535825	0.481752	0.425774	0.368113	0.30902	0.248716	0.187356	0.125194	0.0630152	0.00097328	-0.0639553	-0.124691	-0.193605	-0.243374	-0.284772	-0.365488	-0.255769	-0.423808	-0.117751	-0.438027	0.124145	-0.455062	-0.493655	-0.332457	-0.868569	-0.681845	-0.611556	-0.564723	-0.690851	-0.624733	-0.718193	-0.700118	-0.748258	-0.760646
0	0.998027	0.992115	0.982287	0.968583	0.951057	0.929776	0.904827	0.876307	0.844328	0.809017	0.770513	0.728969	0.684547	0.637424	0.587785	0.535825	0.481752	0.425775	0.368114	0.30902	0.248713	0.187358	0.125206	0.0629983	0.000911205	-0.0639999	-0.125396	-0.193467	-0.243811	-0.291015	-0.365869	-0.279484	-0.423612	-0.177529	-0.442321	0.0472489	-0.571869	-0.247829	-0.408484	-0.913935	-0.80686	-0.666996	-0.678801	-0.805229	-0.708567	-0.804125	-0.747035	-0.806307	-0.80585
0	0.998027	0.992115	0.982287	0.968583	0.951057	0.929776	0.904827	0.876307	0.844328	0.809017	0.770513	0.728969	0.684547	0.637424	0.587785	0.535825	0.481753	0.425775	0.368115	0.30902	0.248711	0.187361	0.125218	0.0629824	0.000851038	-0.064021	-0.125961	-0.193196	-0.244238	-0.293184	-0.365597	-0.304287	-0.421134	-0.229794	-0.442087	-0.0364868	-0.63407	-0.131538	-0.433873	-0.91842	-0.833851	-0.750549	-0.848871	-0.844818	-0.867842	-0.88268	-0.868665	-0.875043	-0.892748
0	0.998027	0.992115	0.982287	0.968583	0.951057	0.929776	0.904827	0.876307	0.844328	0.809017	0.770513	0.728969	0.684547	0.637424	0.587785	0.535826	0.481753	0.425775	0.368116	0.309019	0.248709	0.187362	0.125228	0.0629674	0.000793091	-0.0640232	-0.126409	-0.192839	-0.244651	-0.298245	-0.365679	-0.321188	-0.423336	-0.274848	-0.439008	-0.120116	-0.642498	-0.28333	-0.540639	-0.701314	-0.696338	-0.784789	-0.813308	-0.805834	-0.827736	-0.885397	-0.862733	-0.904918	-0.882636
0	0.998027	0.992115	0.982287	0.968583	0.951057	0.929776	0.904827	0.876307	0.844328	0.809017	0.770513	0.728969	0.684547	0.637424	0.587785	0.535826	0.481753	0.425776	0.368117	0.309019	0.248707	0.187364	0.125238	0.0629534	0.000737589	-0.0640104	-0.126761	-0.192437	-0.245045	-0.302812	-0.365796	-0.335621	-0.426137	-0.313721	-0.440174	-0.195629	-0.621807	-0.351875	-0.579714	-0.679792	-0.691836	-0.780306	-0.78669	-0.789653	-0.80887	-0.868184	-0.854708	-0.8982	-0.897598
0	0.998027	0.992115	0.982287	0.968583	0.951057	0.929776	0.904827	0.876307	0.844328	0.809017	0.770513	0.728969	0.684547	0.637424	0.587785	0.535826	0.481753	0.425776	0.368117	0.309019	0.248705	0.187366	0.125247	0.0629404	0.000684685	-0.0639857	-0.127033	-0.192014	-0.245418	-0.306381	-0.365844	-0.348625	-0.419688	-0.35192	-0.444771	-0.261961	-0.596509	-0.416815	-0.609885	-0.696032	-0.67498	-0.787091	-0.780899	-0.79283	-0.819125	-0.881947	-0.892317	-0.922989	-0.932656
0	0.998027	0.992115	0.982287	0.968583	0.951057	0.929776	0.904827	0.876307	0.844328	0.809017	0.770513	0.728969	0.684547	0.637424	0.587785	0.535826	0.481753	0.425776	0.368118	0.309019	0.248704	0.187367	0.125255	0.0629282	0.000634472	-0.063952	-0.127222	-0.191572	-0.245772	-0.30901	-0.365834	-0.360331	-0.42323	-0.378977	-0.455948	-0.32109	-0.573061	-0.473474	-0.634462	-0.728099	-0.722092	-0.804756	-0.801886	-0.828311	-0.837365	-0.880166	-0.906393	-0.929963	-0.931241
0	0.998027	0.992115	0.982287	0.968583	0.951057	0.929776	0.904827	0.876307	0.844328	0.809017	0.770513	0.728969	0.684547	0.637424	0.587785	0.535826	0.481753	0.425777	0.368119	0.309019	0.248702	0.187369	0.125262	0.0629169	0.000586993	-0.0639114	-0.12735	-0.191135	-0.246104	-0.310874	-0.365801	-0.370731	-0.428566	-0.40151	-0.446077	-0.378253	-0.556259	-0.521101	-0.655643	-0.761376	-0.738153	-0.835919	-0.809223	-0.835232	-0.879746	-0.890884	-0.909635	-0.92838	-0.942015
0	0.998027	0.992115	0.982287	0.968583	0.951057	0.929776	0.904827	0.876307	0.844328	0.809017	0.770513	0.728969	0.684547	0.637424	0.587785	0.535826	0.481753	0.425777	0.368119	0.309018	0.248701	0.18737	0.125268	0.0629063	0.000542252	-0.0638659	-0.127429	-0.190717	-0.24641	-0.312132	-0.365774	-0.37985	-0.434022	-0.421034	-0.462595	-0.419637	-0.559766	-0.562857	-0.675105	-0.788674	-0.753868	-0.860269	-0.819471	-0.871742	-0.886323	-0.910937	-0.943308	-0.941255	-0.963681
0	0.998027	0.992115	0.982287	0.968583	0.951057	0.929776	0.904827	0.876307	0.844328	0.809017	0.770513	0.728969	0.684547	0.637424	0.587785	0.535826	0.481753	0.425777	0.36812	0.309018	0.2487	0.187371	0.125274	0.0628966	0.00050022	-0.0638169	-0.127468	-0.190325	-0.246691	-0.312931	-0.365771	-0.387737	-0.43926	-0.438029	-0.483248	-0.456266	-0.571297	-0.599759	-0.6936	-0.811678	-0.766848	-0.898345	-0.832336	-0.917213	-0.919858	-0.930572	-0.956265	-0.958697	-0.972205
0	0.998027	0.992115	0.982287	0.968583	0.951057	0.929776	0.904827	0.876307	0.844328	0.809017	0.770513	0.728969	0.684547	0.637424	0.587785	0.535826	0.481753	0.425777	0.36812	0.309018	0.248699	0.187372	0.12528	0.0628876	0.000460842	-0.0637658	-0.127475	-0.189962	-0.246947	-0.313353	-0.365796	-0.394524	-0.444177	-0.452781	-0.502778	-0.489534	-0.58678	-0.632134	-0.710292	-0.830579	-0.777286	-0.92618	-0.845344	-0.970444	-0.936035	-0.97285	-0.983785	-0.988911	-0.982363
0	0.998027	0.992115	0.982287	0.968583	0.951057	0.929776	0.904827	0.876307	0.844328	0.809017	0.770513	0.728969	0.684547	0.637424	0.587785	0.535826	0.481753	0.425778	0.368121	0.309018	0.248698	0.187373	0.125285	0.0628793	0.000430514	-0.0637005	-0.12744	-0.189626	-0.247182	-0.313482	-0.365855	-0.400309	-0.448735	-0.465537	-0.519948	-0.518916	-0.586628	-0.647886	-0.716426	-0.817739	-0.79262	-0.910301	-0.854985	-0.952799	-0.934647	-0.967356	-0.978995	-0.983579	-0.980074
0	0.998027	0.992115	0.982287	0.968583	0.951057	0.929776	0.904827	0.876307	0.844328	0.809017	0.770513	0.728969	0.684547	0.637424	0.587785	0.535826	0.481753	0.425778	0.368121	0.309018	0.248697	0.187374	0.125289	0.0628716	0.000402167	-0.0636359	-0.127386	-0.189322	-0.247393	-0.313417	-0.36594	-0.405187	-0.452921	-0.476518	-0.534554	-0.544008	-0.605986	-0.658811	-0.725544	-0.839814	-0.795787	-0.947693	-0.869199	-1.0145	-0.973002	-1.02798	-1.01233	-1.01389	-0.993448
0	0.998027	0.992115	0.982287	0.968583	0.951057	0.929776	0.904827	0.876307	0.844328	0.809017	0.770513	0.728969	0.684547	0.637424	0.587785	0.535826	0.481753	0.425778	0.368121	0.309018	0.248697	0.187374	0.125294	0.0628646	0.000374713	-0.0635769	-0.127318	-0.189046	-0.247582	-0.313223	-0.366048	-0.409261	-0.456728	-0.485932	-0.546704	-0.564799	-0.626604	-0.68634	-0.739291	-0.854617	-0.801099	-0.972565	-0.886485	-1.06288	-1.00513	-1.08167	-1.04597	-1.04637	-1.00863
0	0.998027	0.992115	0.982287	0.968583	0.951057	0.929776	0.904827	0.876307	0.844328	0.809017	0.770513	0.728969	0.684547	0.637424	0.587785	0.535826	0.481753	0.425778	0.368122	0.309018	0.248696	0.187375	0.125297	0.0628581	0.000348157	-0.0635236	-0.127242	-0.188796	-0.24775	-0.312945	-0.366172	-0.412637	-0.460154	-0.493969	-0.556624	-0.58158	-0.644237	-0.710889	-0.751921	-0.864683	-0.806386	-0.991463	-0.906239	-1.10354	-1.03603	-1.14759	-1.06164	-1.08787	-1.02252
0	0.998027	0.992115	0.982287	0.968583	0.951057	0.929776	0.904827	0.876307	0.844328	0.809017	0.770513	0.728969	0.684547	0.637424	0.587785	0.535826	0.481753	0.425778	0.368122	0.309018	0.248695	0.187376	0.125301	0.0628521	0.000322652	-0.063475	-0.127159	-0.188573	-0.247898	-0.312614	-0.366309	-0.413122	-0.464111	-0.500788	-0.564653	-0.594575	-0.658395	-0.727499	-0.761249	-0.867687	-0.811741	-1.00013	-0.925176	-1.12477	-1.05843	-1.17711	-1.07288	-1.10683	-1.02866
0	0.998027	0.992115	0.982287	0.968583	0.951057	0.929776	0.904827	0.876307	0.844328	0.809017	0.770513	0.728969	0.684547	0.637424	0.587785	0.535827	0.481753	0.425778	0.368122	0.309018	0.248695	0.187376	0.125304	0.0628466	0.000298332	-0.0634302	-0.127073	-0.188377	-0.248028	-0.312254	-0.366454	-0.415872	-0.466602	-0.506586	-0.57094	-0.604925	-0.668881	-0.737791	-0.766201	-0.867841	-0.816893	-1.00649	-0.94461	-1.13919	-1.07704	-1.15258	-1.08377	-1.10172	-1.02621
0	0.998027	0.992115	0.982287	0.968583	0.951057	0.929776	0.904827	0.876307	0.844328	0.809017	0.770513	0.728969	0.684547	0.637424	0.587785	0.535827	0.481753	0.425778	0.368123	0.309018	0.248694	0.187377	0.125307	0.0628416	0.000275283	-0.0633885	-0.126986	-0.188208	-0.248141	-0.311883	-0.366603	-0.418503	-0.468499	-0.511492	-0.575808	-0.612825	-0.676426	-0.742607	-0.768274	-0.864028	-0.82199	-1.00568	-0.960906	-1.13624	-1.0855	-1.14125	-1.07897	-1.08721	-1.02373
0	0.998027	0.992115	0.982287	0.968583	0.951057	0.929776	0.904827	0.876307	0.844328	0.809017	0.770513	0.728969	0.684547	0.637424	0.587785	0.535827	0.481753	0.425778	0.368123	0.309018	0.248694	0.187377	0.125309	0.062837	0.000253553	-0.0633492	-0.126899	-0.188064	-0.24824	-0.311515	-0.366752	-0.420613	-0.470196	-0.511339	-0.578549	-0.615422	-0.677839	-0.748735	-0.764816	-0.873184	-0.828711	-1.03753	-0.995605	-1.19468	-1.12252	-1.20866	-1.11021	-1.12984	-1.03987
0	0.998027	0.992115	0.982287	0.968583	0.951057	0.929776	0.904827	0.876307	0.844328	0.809017	0.770513	0.728969	0.684547	0.637424	0.587785	0.535827	0.481753	0.425779	0.368123	0.309017	0.248694	0.187378	0.125311	0.0628328	0.000233159	-0.0633122	-0.126813	-0.187942	-0.248324	-0.311161	-0.366899	-0.42222	-0.471777	-0.515505	-0.581428	-0.620731	-0.682023	-0.746232	-0.766364	-0.862278	-0.833164	-1.01629	-1.00281	-1.18757	-1.0824	-1.13926	-1.09432	-1.09045	-1.02501
0	0.998027	0.992115	0.982287	0.968583	0.951057	0.929776	0.904827	0.876307	0.844328	0.809017	0.770513	0.728969	0.684547	0.637424	0.587785	0.535827	0.481754	0.425779	0.368123	0.309017	0.248693	0.187378	0.125314	0.062829	0.000214092	-0.0632786	-0.126726	-0.187834	-0.248394	-0.310831	-0.36704	-0.42341	-0.473236	-0.519733	-0.583969	-0.625149	-0.686133	-0.741748	-0.767065	-0.850753	-0.836458	-0.992003	-1.00262	-1.07574	-1.08459	-1.04006	-1.02889	-0.999449	-1.00513
0	0.998027	0.992115	0.982287	0.968583	0.951057	0.929776	0.904827	0.876307	0.844328	0.809017	0.770513	0.728969	0.684547	0.637424	0.587785	0.535827	0.481754	0.425779	0.368123	0.309017	0.248693	0.187378	0.125315	0.0628255	0.000196325	-0.0632467	-0.126642	-0.187743	-0.248454	-0.310528	-0.367175	-0.424277	-0.474555	-0.523257	-0.58593	-0.628373	-0.68907	-0.73708	-0.76779	-0.840327	-0.838678	-0.968214	-0.997309	-1.04764	-1.04457	-0.985057	-1.01214	-0.958613	-0.991122
0	0.998027	0.992115	0.982287	0.968583	0.951057	0.929776	0.904827	0.876307	0.844328	0.809017	0.770513	0.728969	0.684547	0.637424	0.587785	0.535827	0.481754	0.425779	0.368123	0.309017	0.248693	0.187379	0.125317	0.0628223	0.000179817	-0.0632162	-0.126562	-0.187671	-0.248506	-0.310242	-0.367302	-0.4249	-0.475721	-0.526059	-0.587317	-0.630617	-0.690811	-0.732671	-0.768678	-0.830857	-0.839925	-0.960908	-0.975079	-0.969924	-1.05422	-0.9377	-0.977471	-0.924636	-0.98034
0	0.998027	0.992115	0.982287	0.968583	0.951057	0.929776	0.904827	0.876307	0.844328	0.809017	0.770513	0.728969	0.684547	0.637424	0.587785	0.535827	0.481754	0.425779	0.368123	0.309017	0.248692	0.187379	0.125319	0.0628194	0.000164519	-0.0631871	-0.126484	-0.187613	-0.24855	-0.309985	-0.36742	-0.425334	-0.476737	-0.528254	-0.58823	-0.632143	-0.691641	-0.728767	-0.769402	-0.825369	-0.839514	-0.933126	-0.979151	-0.947329	-0.999562	-0.903449	-0.968942	-0.931509	-0.981205
0	0.998027	0.992115	0.982287	0.968583	0.951057	0.929776	0.904827	0.876307	0.844328	0.809017	0.770513	0.728969	0.684547	0.637424	0.587785	0.535827	0.481754	0.425779	0.368124	0.309017	0.248692	0.187379	0.12532	0.0628167	0.000150374	-0.0631593	-0.126411	-0.187565	-0.248588	-0.309761	-0.367527	-0.425625	-0.477613	-0.529967	-0.588783	-0.633176	-0.691858	-0.725529	-0.770759	-0.816774	-0.840015	-0.898822	-0.965258	-0.893345	-0.970217	-0.865741	-0.948447	-0.921067	-0.976785
0	0.998027	0.992115	0.982287	0.968583	0.951057	0.929776	0.904827	0.876307	0.844328	0.809017	0.770513	0.728969	0.684547	0.637424	0.587785	0.535827	0.481754	0.425779	0.368124	0.309017	0.248692	0.187379	0.125321	0.0628143	0.000137321	-0.0631329	-0.12634	-0.187525	-0.248619	-0.309569	-0.367624	-0.425806	-0.478361	-0.531299	-0.589088	-0.633888	-0.691695	-0.723029	-0.772267	-0.808971	-0.840192	-0.883992	-0.949245	-0.870057	-0.953058	-0.860666	-0.943222	-0.926719	-0.978048
0	0.998027	0.992115	0.982287	0.968583	0.951057	0.929776	0.904827	0.876307	0.844328	0.809017	0.770513	0.728969	0.684547	0.637424	0.587785	0.535827	0.481754	0.425779	0.368124	0.309017	0.248692	0.187379	0.125322	0.0628121	0.000125299	-0.0631079	-0.126273	-0.187492	-0.248645	-0.309406	-0.36771	-0.425907	-0.478994	-0.532333	-0.589226	-0.6344	-0.691318	-0.721183	-0.773735	-0.802466	-0.840072	-0.872311	-0.932721	-0.85338	-0.939437	-0.861841	-0.940853	-0.93369	-0.979842
0	0.998027	0.992115	0.982287	0.968583	0.951057	0.929776	0.904827	0.876307	0.844328	0.809017	0.770513	0.728969	0.684547	0.637424	0.587785	0.535827	0.481754	0.425779	0.368124	0.309017	0.248692	0.18738	0.125323	0.0628101	0.000114243	-0.0630842	-0.126209	-0.187464	-0.248667	-0.30927	-0.367787	-0.425956	-0.479523	-0.533135	-0.589228	-0.634767	-0.69084	-0.720006	-0.775208	-0.797111	-0.839055	-0.857589	-0.919434	-0.840591	-0.925152	-0.863826	-0.939331	-0.939874	-0.981396
0	0.998027	0.992115	0.982287	0.968583	0.951057	0.929776	0.904827	0.876307	0.844328	0.809017	0.770513	0.728969	0.684547	0.637424	0.587785	0.535827	0.481754	0.425779	0.368124	0.309017	0.248691	0.18738	0.125324	0.0628082	0.00010409	-0.0630619	-0.126149	-0.187441	-0.248685	-0.30916	-0.36785	-0.42597	-0.479961	-0.533755	-0.589154	-0.635053	-0.690322	-0.720934	-0.77755	-0.791932	-0.838583	-0.842966	-0.905127	-0.829178	-0.912049	-0.866346	-0.937748	-0.944974	-0.979837
0	0.998027	0.992115	0.982287	0.968583	0.951057	0.929776	0.904827	0.876307	0.844328	0.809017	0.770513	0.728969	0.684547	0.637424	0.587785	0.535827	0.481754	0.425779	0.368124	0.309017	0.248691	0.18738	0.125325	0.0628066	9.47799e-05	-0.063041	-0.126091	-0.187422	-0.248699	-0.309068	-0.367906	-0.425961	-0.480322	-0.534234	-0.58904	-0.635292	-0.689805	-0.720539	-0.77862	-0.791303	-0.838398	-0.838857	-0.889249	-0.826192	-0.906386	-0.876046	-0.939676	-0.951923	-0.982083
0	0.998027	0.992115	0.982287	0.968583	0.951057	0.929776	0.904827	0.876307	0.844328	0.809017	0.770513	0.728969	0.684547	0.637424	0.587785	0.535827	0.481754	0.425779	0.368124	0.309017	0.248691	0.18738	0.125326	0.0628051	8.62521e-05	-0.0630213	-0.126037	-0.187405	-0.248711	-0.308993	-0.367954	-0.425938	-0.480616	-0.534604	-0.588908	-0.635503	-0.689308	-0.718931	-0.77825	-0.789497	-0.838922	-0.835943	-0.877619	-0.829253	-0.902916	-0.887498	-0.943305	-0.958908	-0.985028
0	0.998027	0.992115	0.982287	0.968583	0.951057	0.929776	0.904827	0.876307	0.844328	0.809017	0.770513	0.728969	0.684547	0.637424	0.587785	0.535827	0.481754	0.425779	0.368124	0.309017	0.248691	0.18738	0.125327	0.0628037	7.84494e-05	-0.063003	-0.125986	-0.187391	-0.248721	-0.308931	-0.367997	-0.425906	-0.480855	-0.534888	-0.588771	-0.635696	-0.688842	-0.718984	-0.778635	-0.787412	-0.83965	-0.831597	-0.866949	-0.830793	-0.898413	-0.895399	-0.945367	-0.95795	-0.989268
0	0.998027	0.992115	0.982287	0.968583	0.951057	0.929776	0.904827	0.876307	0.844328	0.809017	0.770513	0.728969	0.684547	0.637424	0.587785	0.535827	0.481754	0.425779	0.368124	0.309017	0.248691	0.18738	0.125327	0.0628025	7.13172e-05	-0.0629858	-0.125937	-0.18738	-0.248728	-0.30888	-0.368034	-0.42587	-0.481047	-0.535107	-0.588639	-0.635874	-0.688411	-0.721236	-0.780523	-0.785141	-0.840631	-0.825386	-0.856495	-0.829945	-0.892519	-0.899791	-0.945667	-0.961372	-0.989727
0	0.998027	0.992115	0.982287	0.968583	0.951057	0.929776	0.904827	0.876307	0.844328	0.809017	0.770513	0.728969	0.684547	0.637424	0.587785	0.535827	0.481754	0.425779	0.368124	0.309017	0.248691	0.18738	0.125328	0.0628013	6.48038e-05	-0.0629699	-0.125892	-0.18737	-0.248734	-0.30884	-0.368065	-0.425832	-0.481201	-0.535275	-0.588517	-0.636041	-0.688015	-0.721481	-0.780759	-0.784555	-0.84182	-0.824339	-0.850442	-0.836595	-0.891057	-0.908419	-0.942609	-0.967015	-0.99135
0	0.998027	0.992115	0.982287	0.968583	0.951057	0.929776	0.904827	0.876307	0.844328	0.809017	0.770513	0.728969	0.684547	0.637424	0.587785	0.535827	0.481754	0.425779	0.368124	0.309017	0.248691	0.18738	0.125328	0.0628003	5.88604e-05	-0.0629551	-0.125849	-0.187362	-0.248738	-0.308809	-0.368093	-0.425796	-0.481324	-0.535404	-0.588406	-0.636196	-0.687652	-0.720501	-0.779581	-0.784602	-0.843011	-0.825653	-0.847995	-0.846451	-0.891839	-0.917861	-0.946989	-0.97282	-0.992494
0	0.998027	0.992115	0.982287	0.968583	0.951057	0.929776	0.904827	0.876307	0.844328	0.809017	0.770513	0.728969	0.684547	0.637424	0.587785	0.535827	0.481754	0.425779	0.368124	0.309017	0.248691	0.187381	0.125329	0.0627994	5.34411e-05	-0.0629413	-0.125809	-0.187356	-0.248741	-0.308784	-0.368116	-0.425762	-0.481422	-0.535503	-0.588308	-0.63634	-0.68732	-0.720954	-0.779301	-0.784244	-0.844346	-0.824935	-0.84599	-0.852671	-0.891275	-0.914657	-0.956915	-0.97854	-0.991921
0	0.998027	0.992115	0.982287	0.968583	0.951057	0.929776	0.904827	0.876307	0.844328	0.809017	0.770513	0.728969	0.684547	0.637424	0.587785	0.535827	0.481754	0.425779	0.368124	0.309017	0.248691	0.187381	0.125329	0.0627985	4.85031e-05	-0.0629286	-0.125777	-0.187356	-0.248742	-0.308771	-0.368135	-0.425728	-0.481496	-0.535572	-0.588221	-0.636473	-0.687015	-0.721687	-0.779323	-0.784368	-0.845749	-0.82475	-0.845128	-0.858664	-0.88121	-0.918835	-0.959597	-0.980686	-0.992709
0	0.998027	0.992115	0.982287	0.968583	0.951057	0.929776	0.904827	0.876307	0.844328	0.809017	0.770513	0.728969	0.684547	0.637424	0.587785	0.535827	0.481754	0.425779	0.368124	0.309017	0.24869	0.187381	0.12533	0.0627978	4.40065e-05	-0.0629168	-0.125746	-0.187357	-0.248741	-0.308763	-0.36815	-0.425697	-0.481554	-0.535624	-0.588146	-0.636595	-0.686737	-0.722433	-0.779302	-0.784782	-0.84714	-0.82507	-0.855758	-0.871105	-0.882092	-0.927594	-0.962007	-0.981292	-0.992821
0	0.998027	0.992115	0.982287	0.968583	0.951057	0.929776	0.904827	0.876307	0.844328	0.809017	0.770513	0.728969	0.684547	0.637424	0.587785	0.535827	0.481754	0.425779	0.368124	0.309017	0.24869	0.187381	0.12533	0.0627971	3.99143e-05	-0.062906	-0.125717	-0.187357	-0.24874	-0.308759	-0.368163	-0.425672	-0.4816	-0.535665	-0.588091	-0.63671	-0.686483	-0.72314	-0.779136	-0.785387	-0.848487	-0.825821	-0.855317	-0.874387	-0.885598	-0.940346	-0.960776	-0.984579	-0.993617
0	0.998027	0.992115	0.982287	0.968583	0.951057	0.929776	0.904827	0.876307	0.844328	0.809017	0.770513	0.728969	0.684547	0.637424	0.587785	0.535827	0.481754	0.425779	0.368124	0.309017	0.24869	0.187381	0.12533	0.0627965	3.61919e-05	-0.062896	-0.125689	-0.187355	-0.24874	-0.30876	-0.368172	-0.425652	-0.481636	-0.535698	-0.588045	-0.636813	-0.686252	-0.723789	-0.77884	-0.786124	-0.849701	-0.826808	-0.847306	-0.872428	-0.90032	-0.937478	-0.957889	-0.980716	-0.993616
0	0.998027	0.992115	0.982287	0.968583	0.951057	0.929776	0.904827	0.876307	0.844328	0.809017	0.770513	0.728969	0.684547	0.637424	0.587785	0.535827	0.481754	0.425779	0.368124	0.309017	0.24869	0.187381	0.125331	0.0627959	3.28077e-05	-0.0628868	-0.125663	-0.187354	-0.248739	-0.308763	-0.368179	-0.425636	-0.481663	-0.535724	-0.588006	-0.636903	-0.686045	-0.724378	-0.778442	-0.786975	-0.850777	-0.828019	-0.848719	-0.866943	-0.904163	-0.943932	-0.95306	-0.98229	-0.993188
0	0.998027	0.992115	0.982287	0.968583	0.951057	0.929776	0.904827	0.876307	0.844328	0.809017	0.770513	0.728969	0.684547	0.637424	0.587785	0.535827	0.481754	0.425779	0.368124	0.309017	0.24869	0.187381	0.125331	0.0627954	2.97323e-05	-0.0628783	-0.125637	-0.187351	-0.248738	-0.308767	-0.368185	-0.425625	-0.481684	-0.535745	-0.587972	-0.63698	-0.685858	-0.724909	-0.777975	-0.787924	-0.851704	-0.829425	-0.862056	-0.878727	-0.896847	-0.942295	-0.962497	-0.983995	-0.994172
0	0.998027	0.992115	0.982287	0.968583	0.951057	0.929776	0.904827	0.876307	0.844328	0.809017	0.770513	0.728969	0.684547	0.637424	0.587785	0.535827	0.481754	0.425779	0.368124	0.309017	0.24869	0.187381	0.125331	0.0627949	2.69386e-05	-0.0628706	-0.125614	-0.187349	-0.248737	-0.308772	-0.368189	-0.425618	-0.4817	-0.535762	-0.587942	-0.637046	-0.68569	-0.725388	-0.777467	-0.788951	-0.852471	-0.830992	-0.864008	-0.893317	-0.903953	-0.950563	-0.959672	-0.984993	-0.994187
0	0.998027	0.992115	0.982287	0.968583	0.951057	0.929776	0.904827	0.876307	0.844328	0.809017	0.770513	0.728969	0.684547	0.637424	0.587785	0.535827	0.481754	0.425779	0.368124	0.309017	0.24869	0.187381	0.125331	0.0627945	2.44019e-05	-0.0628634	-0.125591	-0.187347	-0.248736	-0.308778	-0.368192	-0.425614	-0.481712	-0.535775	-0.587917	-0.637095	-0.685534	-0.725821	-0.776931	-0.790048	-0.853069	-0.832714	-0.859378	-0.884519	-0.899705	-0.947809	-0.95893	-0.982466	-0.993694
0	0.998027	0.992115	0.982287	0.968583	0.951057	0.929776	0.904827	0.876307	0.844328	0.809017	0.770513	0.728969	0.684547	0.637424	0.587785	0.535827	0.481754	0.425779	0.368124	0.309017	0.24869	0.187381	0.125332	0.0627941	2.20992e-05	-0.0628569	-0.125571	-0.187346	-0.248735	-0.308784	-0.368193	-0.425612	-0.48172	-0.535785	-0.587896	-0.637136	-0.685395	-0.726209	-0.776394	-0.791179	-0.853506	-0.834531	-0.862509	-0.886881	-0.910948	-0.946712	-0.959147	-0.98167	-0.993398
0	0.998027	0.992115	0.982287	0.968583	0.951057	0.929776	0.904827	0.876307	0.844328	0.809017	0.770513	0.728969	0.684547	0.637424	0.587785	0.535827	0.481754	0.425779	0.368124	0.309017	0.24869	0.187381	0.125332	0.0627938	2.00097e-05	-0.062851	-0.125551	-0.187345	-0.248734	-0.30879	-0.368195	-0.425612	-0.481727	-0.535794	-0.587877	-0.637174	-0.685275	-0.726555	-0.775868	-0.792328	-0.85379	-0.836421	-0.867099	-0.891799	-0.912239	-0.952045	-0.960638	-0.982687	-0.994544
0	0.998027	0.992115	0.982287	0.968583	0.951057	0.929776	0.904827	0.876307	0.844328	0.809017	0.770513	0.728969	0.684547	0.637424	0.587785	0.535827	0.481754	0.425779	0.368124	0.309017	0.24869	0.187381	0.125332	0.0627935	1.81142e-05	-0.0628455	-0.125533	-0.187344	-0.248732	-0.308797	-0.368195	-0.425613	-0.481731	-0.5358	-0.587862	-0.637207	-0.685172	-0.726863	-0.775361	-0.793477	-0.853931	-0.838361	-0.871743	-0.896541	-0.907174	-0.949177	-0.963264	-0.985097	-0.994566
0	0.998027	0.992115	0.982287	0.968583	0.951057	0.929776	0.904827	0.876307	0.844328	0.809017	0.770513	0.728969	0.684547	0.637424	0.587785	0.535827	0.481754	0.425779	0.368124	0.309017	0.24869	0.187381	0.125332	0.0627932	1.63952e-05	-0.0628405	-0.125516	-0.187344	-0.248731	-0.308803	-0.368195	-0.425616	-0.481735	-0.535806	-0.587848	-0.637237	-0.685083	-0.727137	-0.774881	-0.794611	-0.853944	-0.840329	-0.876123	-0.900502	-0.909279	-0.953586	-0.964558	-0.984382	-0.99475
0	0.998027	0.992115	0.982287	0.968583	0.951057	0.929776	0.904827	0.876307	0.844328	0.809017	0.770513	0.728969	0.684547	0.637424	0.587785	0.535827	0.481754	0.425779	0.368124	0.309017	0.24869	0.187381	0.125332	0.0627929	1.48366e-05	-0.0628359	-0.125501	-0.187344	-0.248729	-0.30881	-0.368195	-0.425619	-0.481738	-0.53581	-0.587837	-0.637263	-0.685007	-0.727378	-0.77443	-0.795718	-0.853843	-0.842309	-0.880163	-0.903687	-0.919881	-0.95303	-0.965061	-0.985436	-0.994078
0	0.998027	0.992115	0.982287	0.968583	0.951057	0.929776	0.904827	0.876307	0.844328	0.809017	0.770513	0.728969	0.684547	0.637424	0.587785	0.535827	0.481754	0.425779	0.368124	0.309017	0.24869	0.187381	0.125332	0.0627927	1.34239e-05	-0.0628318	-0.125486	-0.187344	-0.248728	-0.308816	-0.368194	-0.425622	-0.48174	-0.535813	-0.587828	-0.637286	-0.684941	-0.727591	-0.774011	-0.796787	-0.853644	-0.844281	-0.883847	-0.906238	-0.921663	-0.956519	-0.965937	-0.985856	-0.994931
0	0.998027	0.992115	0.982287	0.968583	0.951057	0.929776	0.904827	0.876307	0.844328	0.809017	0.770513	0.728969	0.684547	0.637424	0.587785	0.535827	0.481754	0.425779	0.368124	0.309017	0.24869	0.187381	0.125332	0.0627925	1.21435e-05	-0.062828	-0.125473	-0.187345	-0.248726	-0.308823	-0.368193	-0.425626	-0.481741	-0.535816	-0.58782	-0.637307	-0.684891	-0.727785	-0.773621	-0.79782	-0.853357	-0.846248	-0.887177	-0.908321	-0.918547	-0.954136	-0.967522	-0.986007	-0.99445
0	0.998027	0.992115	0.982287	0.968583	0.951057	0.929776	0.904827	0.876307	0.844328	0.809017	0.770513	0.728969	0.684547	0.637424	0.587785	0.535827	0.481754	0.425779	0.368124	0.309017	0.24869	0.187381	0.125332	0.0627923	1.09835e-05	-0.0628245	-0.125461	-0.187346	-0.248725	-0.308831	-0.368191	-0.42563	-0.481743	-0.535818	-0.587813	-0.637325	-0.684848	-0.727955	-0.773264	-0.798799	-0.853004	-0.848176	-0.890158	-0.910034	-0.920788	-0.954687	-0.968479	-0.986189	-0.994548
0	0.998027	0.992115	0.982287	0.968583	0.951057	0.929776	0.904827	0.876307	0.844328	0.809017	0.770513	0.728969	0.684547	0.637424	0.587785	0.535827	0.481754	0.425779	0.368125	0.309017	0.24869	0.187381	0.125332	0.0627921	9.93271e-06	-0.0628214	-0.12545	-0.187347	-0.248723	-0.308838	-0.36819	-0.425634	-0.481744	-0.53582	-0.587808	-0.637341	-0.68481	-0.728101	-0.772939	-0.799723	-0.852601	-0.850056	-0.892801	-0.911468	-0.929025	-0.958967	-0.968677	-0.985423	-0.994797
0	0.998027	0.992115	0.982287	0.968583	0.951057	0.929776	0.904827	0.876307	0.844328	0.809017	0.770513	0.728969	0.684547	0.637424	0.587785	0.535827	0.481754	0.425779	0.368125	0.309017	0.24869	0.187381	0.125333	0.062792	8.98099e-06	-0.0628185	-0.12544	-0.187348	-0.248721	-0.308846	-0.368188	-0.425638	-0.481745	-0.535822	-0.587803	-0.637354	-0.684775	-0.728226	-0.772644	-0.800588	-0.85216	-0.851879	-0.895123	-0.912699	-0.930599	-0.959202	-0.969516	-0.985695	-0.995025
0	0.998027	0.992115	0.982287	0.968583	0.951057	0.929776	0.904827	0.876307	0.844328	0.809017	0.770513	0.728969	0.684547	0.637424	0.587785	0.535827	0.481754	0.425779	0.368125	0.309017	0.24869	0.187381	0.125333	0.0627918	8.11919e-06	-0.0628159	-0.12543	-0.18735	-0.24872	-0.308854	-0.368186	-0.425643	-0.481745	-0.535823	-0.587799	-0.637366	-0.684744	-0.728333	-0.772379	-0.800048	-0.850931	-0.854047	-0.897143	-0.914648	-0.929056	-0.958032	-0.97115	-0.986406	-0.99532
0	0.998027	0.992115	0.982287	0.968583	0.951057	0.929776	0.904827	0.876307	0.844328	0.809017	0.770513	0.728969	0.684547	0.637424	0.587785	0.535827	0.481754	0.425779	0.368125	0.309017	0.24869	0.187381	0.125333	0.0627917	7.33896e-06	-0.0628136	-0.125421	-0.187351	-0.248718	-0.308861	-0.368184	-0.425647	-0.481746	-0.535824	-0.587796	-0.637377	-0.684716	-0.728425	-0.772141	-0.800927	-0.850515	-0.855623	-0.898865	-0.915542	-0.930782	-0.958428	-0.971961	-0.98686	-0.995518
0	0.998027	0.992115	0.982287	0.968583	0.951057	0.929776	0.904827	0.876307	0.844328	0.809017	0.770513	0.728969	0.684547	0.637424	0.587785	0.535827	0.481754	0.425779	0.368125	0.309017	0.24869	0.187381	0.125333	0.0627916	6.63268e-06	-0.0628114	-0.125413	-0.187353	-0.248716	-0.308869	-0.368182	-0.425652	-0.481746	-0.535824	-0.587793	-0.637386	-0.684692	-0.728504	-0.77193	-0.801954	-0.850353	-0.8572	-0.900339	-0.916159	-0.932971	-0.959158	-0.972531	-0.987238	-0.995698
0	0.998027	0.992115	0.982287	0.968583	0.951057	0.929776	0.904827	0.876307	0.844328	0.809017	0.770513	0.728969	0.684547	0.637424	0.587785	0.535827	0.481754	0.425779	0.368125	0.309017	0.24869	0.187381	0.125333	0.0627915	5.99346e-06	-0.0628094	-0.125406	-0.187354	-0.248715	-0.308877	-0.368179	-0.425657	-0.481747	-0.535825	-0.587791	-0.637393	-0.68467	-0.728573	-0.771742	-0.802897	-0.850171	-0.858703	-0.901591	-0.916748	-0.935045	-0.95992	-0.973084	-0.987601	-0.995874
0	0.998027	0.992115	0.982287	0.968583	0.951057	0.929776	0.904827	0.876307	0.844328	0.809017	0.770513	0.728969	0.684547	0.637424	0.587785	0.535827	0.481754	0.425779	0.368125	0.309017	0.24869	0.187381	0.125333	0.0627914	5.41503e-06	-0.0628077	-0.1254	-0.187356	-0.248713	-0.308885	-0.368177	-0.425662	-0.481747	-0.535825	-0.587789	-0.6374	-0.68465	-0.728624	-0.771569	-0.803728	-0.849904	-0.86011	-0.90264	-0.91961	-0.936583	-0.960726	-0.973776	-0.988023	-0.996069
0	0.998027	0.992115	0.982287	0.968583	0.951057	0.929776	0.904827	0.876307	0.844328	0.809017	0.770513	0.728969	0.684547	0.637424	0.587785	0.535827	0.481754	0.425779	0.368125	0.309017	0.24869	0.187381	0.125333	0.0627913	4.89168e-06	-0.062806	-0.125394	-0.187357	-0.248712	-0.308892	-0.368174	-0.425666	-0.481747	-0.535826	-0.587787	-0.637406	-0.684633	-0.728669	-0.771416	-0.804451	-0.849569	-0.861415	-0.903507	-0.91975	-0.938307	-0.961377	-0.974349	-0.988355	-0.996229
0	0.998027	0.992115	0.982287	0.968583	0.951057	0.929776	0.904827	0.876307	0.844328	0.809017	0.770513	0.728969	0.684547	0.637424	0.587785	0.535827	0.481754	0.425779	0.368125	0.309017	0.24869	0.187381	0.125333	0.0627912	4.41825e-06	-0.0628046	-0.125388	-0.187359	-0.24871	-0.3089	-0.368172	-0.425671	-0.481747	-0.535826	-0.587786	-0.63741	-0.684618	-0.728709	-0.771285	-0.805079	-0.84919	-0.862632	-0.904213	-0.918258	-0.940106	-0.961917	-0.974836	-0.988622	-0.996362
0	0.998027	0.992115	0.982287	0.968583	0.951057	0.929776	0.904827	0.876307	0.844328	0.809017	0.770513	0.728969	0.684547	0.637424	0.587785	0.535827	0.481754	0.425779	0.368125	0.309017	0.24869	0.187381	0.125333	0.0627912	3.99004e-06	-0.0628032	-0.125383	-0.18736	-0.248709	-0.308907	-0.36817	-0.425676	-0.481747	-0.535826	-0.587785	-0.637414	-0.684605	-0.728745	-0.771172	-0.805625	-0.84879	-0.863773	-0.904778	-0.920596	-0.941216	-0.962543	-0.97549	-0.988971	-0.996523
0	0.998027	0.992115	0.982287	0.968583	0.951057	0.929776	0.904827	0.876307	0.844328	0.809017	0.770513	0.728969	0.684547	0.637424	0.587785	0.535827	0.481754	0.425779	0.368125	0.309017	0.24869	0.187381	0.125333	0.0627911	3.60279e-06	-0.062802	-0.125378	-0.187362	-0.248708	-0.308914	-0.368167	-0.425681	-0.481748	-0.535826	-0.587784	-0.637418	-0.684594	-0.728777	-0.771074	-0.806099	-0.848386	-0.864846	-0.905221	-0.920921	-0.942384	-0.963072	-0.976063	-0.989268	-0.996663
0	0.998027	0.992115	0.982287	0.968583	0.951057	0.929776	0.904827	0.876307	0.844328	0.809017	0.770513	0.728969	0.684547	0.637424	0.587785	0.535827	0.481754	0.425779	0.368125	0.309017	0.24869	0.187381	0.125333	0.062791	3.25264e-06	-0.0628009	-0.125374	-0.187363	-0.248706	-0.308921	-0.368165	-0.425686	-0.481748	-0.535827	-0.587783	-0.637421	-0.684584	-0.728807	-0.770991	-0.806511	-0.84799	-0.865855	-0.905559	-0.921302	-0.943444	-0.963565	-0.976606	-0.989542	-0.996793
0	0.998027	0.992115	0.982287	0.968583	0.951057	0.929776	0.904827	0.876307	0.844328	0.809017	0.770513	0.728969	0.684547	0.637424	0.587785	0.535827	0.481754	0.425779	0.368125	0.309017	0.24869	0.187381	0.125333	0.062791	2.93608e-06	-0.0628	-0.12537	-0.187364	-0.248705	-0.308927	-0.368163	-0.425691	-0.481748	-0.535827	-0.587783	-0.637423	-0.684575	-0.728833	-0.770918	-0.806868	-0.84761	-0.866801	-0.905814	-0.921728	-0.944379	-0.964029	-0.977125	-0.989799	-0.996914
0	0.998027	0.992115	0.982287	0.968583	0.951057	0.929776	0.904827	0.876307	0.844328	0.809017	0.770513	0.728969	0.684547	0.637424	0.587785	0.535827	0.481754	0.425779	0.368125	0.309017	0.24869	0.187381	0.125333	0.0627909	2.64994e-06	-0.0627991	-0.125367	-0.187366	-0.248704	-0.308933	-0.36816	-0.425696	-0.481748	-0.535827	-0.587782	-0.637425	-0.684567	-0.728856	-0.770864	-0.807186	-0.847249	-0.867695	-0.905997	-0.922194	-0.945202	-0.964473	-0.977623	-0.990042	-0.997029
0	0.998027	0.992115	0.982287	0.968583	0.951057	0.929776	0.904827	0.876307	0.844328	0.809017	0.770513	0.728969	0.684547	0.637424	0.587785	0.535827	0.481754	0.425779	0.368125	0.309017	0.24869	0.187381	0.125333	0.0627909	2.39133e-06	-0.0627982	-0.125364	-0.187367	-0.248703	-0.308939	-0.368158	-0.425701	-0.481748	-0.535827	-0.587782	-0.637427	-0.684561	-0.728877	-0.770817	-0.807462	-0.846913	-0.868528	-0.906107	-0.922668	-0.945924	-0.964885	-0.978089	-0.990268	-0.997135
0	0.998027	0.992115	0.982287	0.968583	0.951057	0.929776	0.904827	0.876307	0.844328	0.809017	0.770513	0.728969	0.684547	0.637424	0.587785	0.535827	0.481754	0.425779	0.368125	0.309017	0.24869	0.187381	0.125333	0.0627909	2.15764e-06	-0.0627975	-0.125361	-0.187368	-0.248702	-0.308945	-0.368156	-0.425705	-0.481748	-0.535827	-0.587782	-0.637428	-0.684556	-0.728895	-0.770774	-0.807698	-0.846604	-0.8693	-0.906165	-0.923146	-0.946557	-0.965268	-0.978523	-0.990474	-0.997233
0	0.998027	0.992115	0.982287	0.968583	0.951057	0.929776	0.904827	0.876307	0.844328	0.809017	0.770513	0.728969	0.684547	0.637424	0.587785	0.535827	0.481754	0.425779	0.368125	0.309017	0.24869	0.187381	0.125333	0.0627908	1.94651e-06	-0.0627968	-0.125358	-0.187369	-0.248701	-0.30895	-0.368154	-0.42571	-0.481748	-0.535827	-0.587781	-0.63743	-0.684551	-0.728911	-0.770735	-0.8079	-0.846322	-0.870014	-0.906183	-0.923623	-0.947113	-0.965621	-0.978924	-0.990663	-0.997322
0	0.998027	0.992115	0.982287	0.968583	0.951057	0.929776	0.904827	0.876307	0.844328	0.809017	0.770513	0.728969	0.684547	0.637424	0.587785	0.535827	0.481754	0.425779	0.368125	0.309017	0.24869	0.187381	0.125333	0.0627908	1.75577e-06	-0.0627962	-0.125356	-0.18737	-0.2487	-0.308955	-0.368152	-0.425714	-0.481748	-0.535827	-0.587781	-0.63743	-0.684547	-0.728925	-0.7707	-0.808072	-0.846066	-0.869598	-0.90601	-0.923142	-0.947759	-0.966013	-0.97932	-0.990852	-0.99741
0	0.998027	0.992115	0.982287	0.968583	0.951057	0.929776	0.904827	0.876307	0.844328	0.809017	0.770513	0.728969	0.684547	0.637424	0.587785	0.535827	0.481754	0.425779	0.368125	0.309017	0.24869	0.187381	0.125333	0.0627908	1.5835e-06	-0.0627957	-0.125354	-0.187371	-0.248699	-0.30896	-0.36815	-0.425718	-0.481748	-0.535827	-0.587781	-0.637431	-0.684544	-0.728937	-0.770669	-0.80822	-0.845836	-0.870315	-0.905986	-0.923669	-0.948173	-0.966303	-0.979653	-0.991005	-0.997482
0	0.998027	0.992115	0.982287	0.968583	0.951057	0.929776	0.904827	0.876307	0.844328	0.809017	0.770513	0.728969	0.684547	0.637424	0.587785	0.535827	0.481754	0.425779	0.368125	0.309017	0.24869	0.187381	0.125333	0.0627907	1.42793e-06	-0.0627952	-0.125352	-0.187372	-0.248699	-0.308964	-0.368148	-0.425722	-0.481748	-0.535827	-0.587781	-0.637432	-0.684541	-0.728947	-0.770641	-0.808348	-0.84563	-0.871156	-0.906	-0.924336	-0.948486	-0.966546	-0.97995	-0.991137	-0.997546
0	0.998027	0.992115	0.982287	0.968583	0.951057	0.929776	0.904827	0.876307	0.844328	0.809017	0.770513	0.728969	0.684547	0.637424	0.587785	0.535827	0.481754	0.425779	0.368125	0.309017	0.24869	0.187381	0.125333	0.0627907	1.28746e-06	-0.0627947	-0.12535	-0.187372	-0.248698	-0.308968	-0.368147	-0.425726	-0.481748	-0.535827	-0.587781	-0.637432	-0.684539	-0.728956	-0.770616	-0.808457	-0.845447	-0.871921	-0.905997	-0.924972	-0.94876	-0.966767	-0.980219	-0.991255	-0.997603
0	0.998027	0.992115	0.982287	0.968583	0.951057	0.929776	0.904827	0.876307	0.844328	0.809017	0.770513	0.728969	0.684547	0.637424	0.587785	0.535827	0.481754	0.425779	0.368125	0.309017	0.24869	0.187381	0.125333	0.0627907	1.16064e-06	-0.0627943	-0.125349	-0.187373	-0.248697	-0.308972	-0.368145	-0.42573	-0.481748	-0.535827	-0.587781	-0.637432	-0.684537	-0.728964	-0.770593	-0.808552	-0.845285	-0.872583	-0.905966	-0.925544	-0.949013	-0.966974	-0.980463	-0.991362	-0.99765
0	0.998027	0.992115	0.982287	0.968583	0.951057	0.929776	0.904827	0.876307	0.844328	0.809017	0.770513	0.728969	0.684547	0.637424	0.587785	0.535827	0.481754	0.425779	0.368125	0.309017	0.24869	0.187381	0.125333	0.0627907	1.04617e-06	-0.062794	-0.125347	-0.187374	-0.248697	-0.308976	-0.368144	-0.425734	-0.481748	-0.535827	-0.587781	-0.637432	-0.684536	-0.72897	-0.770574	-0.808633	-0.845142	-0.87315	-0.905911	-0.926055	-0.949247	-0.967168	-0.980684	-0.991459	-0.997692
0	0.998027	0.992115	0.982287	0.968583	0.951057	0.929776	0.904827	0.876307	0.844328	0.809017	0.770513	0.728969	0.684547	0.637424	0.587785	0.535827	0.481754	0.425779	0.368125	0.309017	0.24869	0.187381	0.125333	0.0627907	9.42868e-07	-0.0627936	-0.125346	-0.187374	-0.248696	-0.308979	-0.368142	-0.425737	-0.481749	-0.535827	-0.587781	-0.637432	-0.684534	-0.728976	-0.770557	-0.808703	-0.845016	-0.873636	-0.90584	-0.92651	-0.949463	-0.967348	-0.980883	-0.991546	-0.997731
0	0.998027	0.992115	0.982287	0.968583	0.951057	0.929776	0.904827	0.876307	0.844328	0.809017	0.770513	0.728969	0.684547	0.637424	0.587785	0.535827	0.481754	0.425779	0.368125	0.309017	0.24869	0.187381	0.125333	0.0627907	8.49649e-07	-0.0627933	-0.125345	-0.187375	-0.248696	-0.308982	-0.368141	-0.42574	-0.481749	-0.535827	-0.587781	-0.637432	-0.684534	-0.72898	-0.770542	-0.808763	-0.844905	-0.874053	-0.905759	-0.926917	-0.94966	-0.967514	-0.981063	-0.991624	-0.997767
0	0.998027	0.992115	0.982287	0.968583	0.951057	0.929776	0.904827	0.876307	0.844328	0.809017	0.770513	0.728969	0.684547	0.637424	0.587785	0.535827	0.481754	0.425779	0.368125	0.309017	0.24869	0.187381	0.125333	0.0627906	7.65546e-07	-0.062793	-0.125343	-0.187376	-0.248695	-0.308985	-0.36814	-0.425743	-0.481749	-0.535827	-0.587782	-0.637432	-0.684533	-0.728984	-0.770529	-0.808815	-0.844809	-0.87441	-0.905673	-0.92728	-0.949838	-0.967665	-0.981224	-0.991694	-0.997799
0	0.998027	0.992115	0.982287	0.968583	0.951057	0.929776	0.904827	0.876307	0.844328	0.809017	0.770513	0.728969	0.684547	0.637424	0.587785	0.535827	0.481754	0.425779	0.368125	0.309017	0.24869	0.187381	0.125333	0.0627906	6.89679e-07	-0.0627928	-0.125342	-0.187376	-0.248695	-0.308988	-0.368138	-0.425746	-0.481749	-0.535827	-0.587782	-0.637432	-0.684533	-0.728987	-0.770518	-0.80886	-0.844724	-0.874716	-0.905586	-0.927606	-0.949998	-0.967801	-0.981368	-0.99175	-0.997829
0	0.998027	0.992115	0.982287	0.968583	0.951057	0.929776	0.904827	0.876307	0.844328	0.809017	0.770513	0.728969	0.684547	0.637424	0.587785	0.535827	0.481754	0.425779	0.368125	0.309017	0.24869	0.187381	0.125333	0.0627906	6.21252e-07	-0.0627926	-0.125342	-0.187377	-0.248694	-0.30899	-0.368137	-0.425748	-0.481749	-0.535827	-0.587782	-0.637432	-0.684532	-0.72899	-0.770508	-0.808898	-0.844651	-0.87498	-0.905501	-0.927897	-0.950141	-0.967924	-0.981498	-0.9918	-0.997855
0	0.998027	0.992115	0.982287	0.968583	0.951057	0.929776	0.904827	0.876307	0.844328	0.809017	0.770513	0.728969	0.684547	0.637424	0.587785	0.535827	0.481754	0.425779	0.368125	0.309017	0.24869	0.187381	0.125333	0.0627906	5.59546e-07	-0.0627924	-0.125341	-0.187377	-0.248694	-0.308993	-0.368136	-0.425751	-0.481749	-0.535827	-0.587782	-0.637432	-0.684532	-0.728991	-0.7705	-0.808931	-0.844595	-0.875212	-0.90542	-0.928162	-0.950268	-0.968035	-0.981614	-0.991846	-0.99788
0	0.998027	0.992115	0.982287	0.968583	0.951057	0.929776	0.904827	0.876307	0.844328	0.809017	0.770513	0.728969	0.684547	0.637424	0.587785	0.535827	0.481754	0.425779	0.368125	0.309017	0.24869	0.187381	0.125333	0.0627906	5.03908e-07	-0.0627922	-0.12534	-0.187377	-0.248694	-0.308995	-0.368135	-0.425753	-0.48175	-0.535827	-0.587782	-0.637432	-0.684533	-0.728993	-0.770494	-0.80896	-0.844547	-0.875411	-0.905343	-0.928398	-0.950382	-0.968134	-0.981717	-0.991888	-0.997901
0	0.998027	0.992115	0.982287	0.968583	0.951057	0.929776	0.904827	0.876307	0.844328	0.809017	0.770513	0.728969	0.684547	0.637424	0.587785	0.535827	0.481754	0.425779	0.368125	0.309017	0.24869	0.187381	0.125333	0.0627906	4.53749e-07	-0.062792	-0.125339	-0.187378	-0.248693	-0.308997	-0.368134	-0.425755	-0.48175	-0.535827	-0.587782	-0.637431	-0.684533	-0.728994	-0.770488	-0.808984	-0.844503	-0.875579	-0.905272	-0.928608	-0.950482	-0.968221	-0.981809	-0.991925	-0.99792
0	0.998027	0.992115	0.982287	0.968583	0.951057	0.929776	0.904827	0.876307	0.844328	0.809017	0.770513	0.728969	0.684547	0.637424	0.587785	0.535827	0.481754	0.425779	0.368125	0.309017	0.24869	0.187381	0.125333	0.0627906	4.08536e-07	-0.0627919	-0.125339	-0.187378	-0.248693	-0.308998	-0.368134	-0.425757	-0.48175	-0.535827	-0.587782	-0.637431	-0.684533	-0.728994	-0.770484	-0.809005	-0.844464	-0.875722	-0.905207	-0.928793	-0.950569	-0.96829	-0.981889	-0.991958	-0.997937
0	0.998027	0.992115	0.982287	0.968583	0.951057	0.929776	0.904827	0.876307	0.844328	0.809017	0.770513	0.728969	0.684547	0.637424	0.587785	0.535827	0.481754	0.425779	0.368125	0.309017	0.24869	0.187381	0.125333	0.0627906	3.67787e-07	-0.0627918	-0.125338	-0.187378	-0.248693	-0.309	-0.368133	-0.425759	-0.48175	-0.535827	-0.587783	-0.637431	-0.684533	-0.728995	-0.77048	-0.809022	-0.84443	-0.875843	-0.905155	-0.928959	-0.950646	-0.96835	-0.981956	-0.991987	-0.997952
0	0.998027	0.992115	0.982287	0.968583	0.951057	0.929776	0.904827	0.876307	0.844328	0.809017	0.770513	0.728969	0.684547	0.637424	0.587785	0.535827	0.481754	0.425779	0.368125	0.309017	0.24869	0.187381	0.125333	0.0627906	3.31067e-07	-0.0627916	-0.125338	-0.187379	-0.248692	-0.309002	-0.368132	-0.425761	-0.48175	-0.535827	-0.587783	-0.63743	-0.684534	-0.728995	-0.770478	-0.809037	-0.8444	-0.875945	-0.905108	-0.929106	-0.950708	-0.968403	-0.982014	-0.992013	-0.997966
0	0.998027	0.992115	0.982287	0.968583	0.951057	0.929776	0.904827	0.876307	0.844328	0.809017	0.770513	0.728969	0.684547	0.637424	0.587785	0.535827	0.481754	0.425779	0.368125	0.309017	0.24869	0.187381	0.125333	0.0627906	2.97982e-07	-0.0627915	-0.125337	-0.187379	-0.248692	-0.309003	-0.368132	-0.425762	-0.481751	-0.535827	-0.587783	-0.63743	-0.684534	-0.728994	-0.770476	-0.809049	-0.844373	-0.876025	-0.905063	-0.929234	-0.950762	-0.968451	-0.982066	-0.992036	-0.997977
0	0.998027	0.992115	0.982287	0.968583	0.951057	0.929776	0.904827	0.876307	0.844328	0.809017	0.770513	0.728969	0.684547	0.637424	0.587785	0.535827	0.481754	0.425779	0.368125	0.309017	0.24869	0.187381	0.125333	0.0627906	2.68176e-07	-0.0627914	-0.125337	-0.187379	-0.248692	-0.309004	-0.368131	-0.425764	-0.481751	-0.535827	-0.587783	-0.63743	-0.684535	-0.728994	-0.770474	-0.809059	-0.84435	-0.876094	-0.905023	-0.929346	-0.95081	-0.968493	-0.982112	-0.992056	-0.997987
0	0.998027	0.992115	0.982287	0.968583	0.951057	0.929776	0.904827	0.876307	0.844328	0.809017	0.770513	0.728969	0.684547	0.637424	0.587785	0.535827	0.481754	0.425779	0.368125	0.309017	0.24869	0.187381	0.125333	0.0627906	2.41327e-07	-0.0627913	-0.125337	-0.187379	-0.248692	-0.309005	-0.36813	-0.425765	-0.481751	-0.535827	-0.587783	-0.637429	-0.684535	-0.728993	-0.770473	-0.809066	-0.844331	-0.876153	-0.904987	-0.929443	-0.950853	-0.968529	-0.982151	-0.992073	-0.997996
0	0.998027	0.992115	0.982287	0.968583	0.951057	0.929776	0.904827	0.876307	0.844328	0.809017	0.770513	0.728969	0.684547	0.637424	0.587785	0.535827	0.481754	0.425779	0.368125	0.309017	0.24869	0.187381	0.125333	0.0627906	2.17145e-07	-0.0627913	-0.125336	-0.187379	-0.248692	-0.309006	-0.36813	-0.425766	-0.481751	-0.535827	-0.587783	-0.637429	-0.684536	-0.728993	-0.770473	-0.809073	-0.844314	-0.876205	-0.904955	-0.92952	-0.950892	-0.968561	-0.982186	-0.992087	-0.998004
0	0.998027	0.992115	0.982287	0.968583	0.951057	0.929776	0.904827	0.876307	0.844328	0.809017	0.770513	0.728969	0.684547	0.637424	0.587785	0.535827	0.481754	0.425779	0.368125	0.309017	0.24869	0.187381	0.125333	0.0627905	1.95368e-07	-0.0627912	-0.125336	-0.18738	-0.248691	-0.309007	-0.368129	-0.425767	-0.481751	-0.535827	-0.587783	-0.637429	-0.684536	-0.728992	-0.770473	-0.809077	-0.8443	-0.876249	-0.904927	-0.929587	-0.950926	-0.968588	-0.982215	-0.9921	-0.99801
0	0.998027	0.992115	0.982287	0.968583	0.951057	0.929776	0.904827	0.876307	0.844328	0.809017	0.770513	0.728969	0.684547	0.637424	0.587785	0.535827	0.481754	0.425779	0.368125	0.309017	0.24869	0.187381	0.125333	0.0627905	1.75759e-07	-0.0627911	-0.125336	-0.18738	-0.248691	-0.309008	-0.368129	-0.425768	-0.481752	-0.535827	-0.587784	-0.637429	-0.684537	-0.728991	-0.770473	-0.809081	-0.844288	-0.876287	-0.904902	-0.929646	-0.950955	-0.96861	-0.982241	-0.992111	-0.998016
0	0.998027	0.992115	0.982287	0.968583	0.951057	0.929776	0.904827	0.876307	0.844328	0.809017	0.770513	0.728969	0.684547	0.637424	0.587785	0.535827	0.481754	0.425779	0.368125	0.309017	0.24869	0.187381	0.125333	0.0627905	1.58103e-07	-0.0627911	-0.125335	-0.18738	-0.248691	-0.309009	-0.368129	-0.425769	-0.481752	-0.535827	-0.587784	-0.637428	-0.684537	-0.72899	-0.770474	-0.809083	-0.844278	-0.876319	-0.904881	-0.929697	-0.950981	-0.96863	-0.982263	-0.99212	-0.99802
0	0.998027	0.992115	0.982287	0.968583	0.951057	0.929776	0.904827	0.876307	0.844328	0.809017	0.770513	0.728969	0.684547	0.637424	0.587785	0.535827	0.481754	0.425779	0.368125	0.309017	0.24869	0.187381	0.125333	0.0627905	1.42209e-07	-0.062791	-0.125335	-0.18738	-0.248691	-0.30901	-0.368128	-0.42577	-0.481752	-0.535827	-0.587784	-0.637428	-0.684538	-0.72899	-0.770475	-0.809085	-0.84427	-0.876347	-0.904862	-0.929743	-0.951003	-0.968646	-0.982282	-0.992127	-0.998024
0	0.998027	0.992115	0.982287	0.968583	0.951057	0.929776	0.904827	0.876307	0.844328	0.809017	0.770513	0.728969	0.684547	0.637424	0.587785	0.535827	0.481754	0.425779	0.368125	0.309017	0.24869	0.187381	0.125333	0.0627905	1.27902e-07	-0.062791	-0.125335	-0.18738	-0.248691	-0.30901	-0.368128	-0.425771	-0.481752	-0.535827	-0.587784	-0.637428	-0.684538	-0.728989	-0.770476	-0.809086	-0.844264	-0.87637	-0.904846	-0.929782	-0.951022	-0.968659	-0.982298	-0.992133	-0.998028
0	0.998027	0.992115	0.982287	0.968583	0.951057	0.929776	0.904827	0.876307	0.844328	0.809017	0.770513	0.728969	0.684547	0.637424	0.587785	0.535827	0.481754	0.425779	0.368125	0.309017	0.24869	0.187381	0.125333	0.0627905	1.15024e-07	-0.0627909	-0.125335	-0.18738	-0.248691	-0.309011	-0.368128	-0.425772	-0.481752	-0.535827	-0.587784	-0.637427	-0.684539	-0.728988	-0.770477	-0.809086	-0.844259	-0.876388	-0.904832	-0.929815	-0.951039	-0.96867	-0.982311	-0.992138	-0.998031
0	0.998027	0.992115	0.982287	0.968583	0.951057	0.929776	0.904827	0.876307	0.844328	0.809017	0.770513	0.728969	0.684547	0.637424	0.587785	0.535827	0.481754	0.425779	0.368125	0.309017	0.24869	0.187381	0.125333	0.0627905	1.03434e-07	-0.0627909	-0.125335	-0.18738	-0.248691	-0.309012	-0.368127	-0.425773	-0.481752	-0.535827	-0.587784	-0.637427	-0.684539	-0.728987	-0.770478	-0.809085	-0.844256	-0.876404	-0.904821	-0.929844	-0.951053	-0.968679	-0.982323	-0.992143	-0.998033
0	0.998027	0.992115	0.982287	0.968583	0.951057	0.929776	0.904827	0.876307	0.844328	0.809017	0.770513	0.728969	0.684547	0.637424	0.587785	0.535827	0.481754	0.425779	0.368125	0.309017	0.24869	0.187381	0.125333	0.0627905	9.30048e-08	-0.0627908	-0.125335	-0.18738	-0.248691	-0.309012	-0.368127	-0.425773	-0.481752	-0.535827	-0.587784	-0.637427	-0.68454	-0.728986	-0.770479	-0.809084	-0.844253	-0.876416	-0.904811	-0.929868	-0.951065	-0.968685	-0.982332	-0.992146	-0.998035
0	0.998027	0.992115	0.982287	0.968583	0.951057	0.929776	0.904827	0.876307	0.844328	0.809017	0.770513	0.728969	0.684547	0.637424	0.587785	0.535827	0.481754	0.425779	0.368125	0.309017	0.24869	0.187381	0.125333	0.0627905	8.36199e-08	-0.0627908	-0.125334	-0.187381	-0.248691	-0.309013	-0.368127	-0.425774	-0.481752	-0.535827	-0.587784	-0.637427	-0.68454	-0.728985	-0.770481	-0.809083	-0.844252	-0.876426	-0.904803	-0.929888	-0.951075	-0.96869	-0.982339	-0.992148	-0.998036
0	0.998027	0.992115	0.982287	0.968583	0.951057	0.929776	0.904827	0.876307	0.844328	0.809017	0.770513	0.728969	0.684547	0.637424	0.587785	0.535827	0.481754	0.425779	0.368125	0.309017	0.24869	0.187381	0.125333	0.0627905	7.5176e-08	-0.0627908	-0.125334	-0.187381	-0.248691	-0.309013	-0.368127	-0.425774	-0.481753	-0.535827	-0.587784	-0.637427	-0.684541	-0.728984	-0.770482	-0.809081	-0.844251	-0.876433	-0.904796	-0.929904	-0.951083	-0.968693	-0.982345	-0.99215	-0.998038
0	0.998027	0.992115	0.982287	0.968583	0.951057	0.929776	0.904827	0.876307	0.844328	0.809017	0.770513	0.728969	0.684547	0.637424	0.587785	0.535827	0.481754	0.425779	0.368125	0.309017	0.24869	0.187381	0.125333	0.0627905	6.75791e-08	-0.0627908	-0.125334	-0.187381	-0.24869	-0.309013	-0.368126	-0.425775	-0.481753	-0.535827	-0.587784	-0.637426	-0.684541	-0.728983	-0.770484	-0.809079	-0.844252	-0.876438	-0.90479	-0.929916	-0.95109	-0.968695	-0.98235	-0.992151	-0.998038
0	0.998027	0.992115	0.982287	0.968583	0.951057	0.929776	0.904827	0.876307	0.844328	0.809017	0.770513	0.728969	0.684547	0.637424	0.587785	0.535827	0.481754	0.425779	0.368125	0.309017	0.24869	0.187381	0.125333	0.0627905	6.0745e-08	-0.0627907	-0.125334	-0.187381	-0.24869	-0.309014	-0.368126	-0.425775	-0.481753	-0.535827	-0.587784	-0.637426	-0.684542	-0.728982	-0.770485	-0.809077	-0.844252	-0.876441	-0.904786	-0.929926	-0.951096	-0.968696	-0.982353	-0.992152	-0.998039
0	0.998027	0.992115	0.982287	0.968583	0.951057	0.929776	0.904827	0.876307	0.844328	0.809017	0.770513	0.728969	0.684547	0.637424	0.587785	0.535827	0.481754	0.425779	0.368125	0.309017	0.24869	0.187381	0.125333	0.0627905	5.45975e-08	-0.0627907	-0.125334	-0.187381	-0.24869	-0.309014	-0.368126	-0.425775	-0.481753	-0.535827	-0.587785	-0.637426	-0.684542	-0.728981	-0.770487	-0.809075	-0.844253	-0.876443	-0.904783	-0.929934	-0.9511	-0.968696	-0.982355	-0.992153	-0.99804
0	0.998027	0.992115	0.982287	0.968583	0.951057	0.929776	0.904827	0.876307	0.844328	0.809017	0.770513	0.728969	0.684547	0.637424	0.587785	0.535827	0.481754	0.425779	0.368125	0.309017	0.24869	0.187381	0.125333	0.0627905	4.9068e-08	-0.0627907	-0.125334	-0.187381	-0.24869	-0.309014	-0.368126	-0.425776	-0.481753	-0.535827	-0.587785	-0.637426	-0.684542	-0.72898	-0.770488	-0.809072	-0.844255	-0.876443	-0.90478	-0.929939	-0.951103	-0.968695	-0.982357	-0.992153	-0.99804
0	0.998027	0.992115	0.982287	0.968583	0.951057	0.929776	0.904827	0.876307	0.844328	0.809017	0.770513	0.728969	0.684547	0.637424	0.587785	0.535827	0.481754	0.425779	0.368125	0.309017	0.24869	0.187381	0.125333	0.0627905	4.40948e-08	-0.0627907	-0.125334	-0.187381	-0.24869	-0.309015	-0.368126	-0.425776	-0.481753	-0.535827	-0.587785	-0.637426	-0.684543	-0.72898	-0.77049	-0.80907	-0.844257	-0.876442	-0.904779	-0.929942	-0.951106	-0.968693	-0.982357	-0.992152	-0.99804
0	0.998027	0.992115	0.982287	0.968583	0.951057	0.929776	0.904827	0.876307	0.844328	0.809017	0.770513	0.728969	0.684547	0.637424	0.587785	0.535827	0.481754	0.425779	0.368125	0.309017	0.24869	0.187381	0.125333	0.0627905	3.96221e-08	-0.0627907	-0.125334	-0.187381	-0.24869	-0.309015	-0.368126	-0.425776	-0.481753	-0.535827	-0.587785	-0.637426	-0.684543	-0.728979	-0.770491	-0.809067	-0.844259	-0.876441	-0.904778	-0.929943	-0.951108	-0.968691	-0.982357	-0.992152	-0.99804
0	0.998027	0.992115	0.982287	0.968583	0.951057	0.929776	0.904827	0.876307	0.844328	0.809017	0.770513	0.728969	0.684547	0.637424	0.587785	0.535827	0.481754	0.425779	0.368125	0.309017	0.24869	0.187381	0.125333	0.0627905	3.56e-08	-0.0627906	-0.125334	-0.187381	-0.24869	-0.309015	-0.368126	-0.425777	-0.481753	-0.535827	-0.587785	-0.637425	-0.684543	-0.728978	-0.770492	-0.809065	-0.844261	-0.876438	-0.904777	-0.929943	-0.951109	-0.968688	-0.982357	-0.992151	-0.99804
0	0.998027	0.992115	0.982287	0.968583	0.951057	0.929776	0.904827	0.876307	0.844328	0.809017	0.770513	0.728969	0.684547	0.637424	0.587785	0.535827	0.481754	0.425779	0.368125	0.309017	0.24869	0.187381	0.125333	0.0627905	3.19832e-08	-0.0627906	-0.125334	-0.187381	-0.24869	-0.309015	-0.368126	-0.425777	-0.481753	-0.535827	-0.587785	-0.637425	-0.684544	-0.728978	-0.770494	-0.809062	-0.844264	-0.876435	-0.904777	-0.929942	-0.951109	-0.968685	-0.982356	-0.99215	-0.99804
0	0.998027	0.992115	0.982287	0.968583	0.951057	0.929776	0.904827	0.876307	0.844328	0.809017	0.770513	0.728969	0.684547	0.637424	0.587785	0.535827	0.481754	0.425779	0.368125	0.309017	0.24869	0.187381	0.125333	0.0627905	2.87312e-08	-0.0627906	-0.125334	-0.187381	-0.24869	-0.309015	-0.368125	-0.425777	-0.481753	-0.535827	-0.587785	-0.637425	-0.684544	-0.728977	-0.770495	-0.80906	-0.844267	-0.876432	-0.904777	-0.929939	-0.95111	-0.968681	-0.982354	-0.992149	-0.99804
0	0.998027	0.992115	0.982287	0.968583	0.951057	0.929776	0.904827	0.876307	0.844328	0.809017	0.770513	0.728969	0.684547	0.637424	0.587785	0.535827	0.481754	0.425779	0.368125	0.309017	0.24869	0.187381	0.125333	0.0627905	2.58073e-08	-0.0627906	-0.125334	-0.187381	-0.24869	-0.309015	-0.368125	-0.425777	-0.481753	-0.535827	-0.587785	-0.637425	-0.684544	-0.728976	-0.770496	-0.809058	-0.844269	-0.876428	-0.904778	-0.929936	-0.951109	-0.968678	-0.982353	-0.992148	-0.998039
0	0.998027	0.992115	0.982287	0.968583	0.951057	0.929776	0.904827	0.876307	0.844328	0.809017	0.770513	0.728969	0.684547	0.637424	0.587785	0.535827	0.481754	0.425779	0.368125	0.309017	0.24869	0.187381	0.125333	0.0627905	2.31786e-08	-0.0627906	-0.125334	-0.187381	-0.24869	-0.309016	-0.368125	-0.425778	-0.481753	-0.535827	-0.587785	-0.637425	-0.684544	-0.728976	-0.770497	-0.809055	-0.844272	-0.876423	-0.904779	-0.929932	-0.951109	-0.968674	-0.982351	-0.992147	-0.998039
0	0.998027	0.992115	0.982287	0.968583	0.951057	0.929776	0.904827	0.876307	0.844328	0.809017	0.770513	0.728969	0.684547	0.637424	0.587785	0.535827	0.481754	0.425779	0.368125	0.309017	0.24869	0.187381	0.125333	0.0627905	2.08155e-08	-0.0627906	-0.125334	-0.187381	-0.24869	-0.309016	-0.368125	-0.425778	-0.481753	-0.535827	-0.587785	-0.637425	-0.684545	-0.728975	-0.770498	-0.809053	-0.844275	-0.876419	-0.90478	-0.929928	-0.951108	-0.96867	-0.982349	-0.992145	-0.998038
0	0.998027	0.992115	0.982287	0.968583	0.951057	0.929776	0.904827	0.876307	0.844328	0.809017	0.770513	0.728969	0.684547	0.637424	0.587785	0.535827	0.481754	0.425779	0.368125	0.309017	0.24869	0.187381	0.125333	0.0627905	1.86913e-08	-0.0627906	-0.125334	-0.187381	-0.24869	-0.309016	-0.368125	-0.425778	-0.481753	-0.535827	-0.587785	-0.637425	-0.684545	-0.728975	-0.770499	-0.809051	-0.844278	-0.876414	-0.904781	-0.929923	-0.951106	-0.968666	-0.982346	-0.992144	-0.998038
0	0.998027	0.992115	0.982287	0.968583	0.951057	0.929776	0.904827	0.876307	0.844328	0.809017	0.770513	0.728969	0.684547	0.637424	0.587785	0.535827	0.481754	0.425779	0.368125	0.309017	0.24869	0.187381	0.125333	0.0627905	1.6782e-08	-0.0627906	-0.125333	-0.187381	-0.24869	-0.309016	-0.368125	-0.425778	-0.481753	-0.535827	-0.587785	-0.637425	-0.684545	-0.728974	-0.7705	-0.809049	-0.84428	-0.876409	-0.904783	-0.929918	-0.951105	-0.968662	-0.982344	-0.992143	-0.998038
0	0.998027	0.992115	0.982287	0.968583	0.951057	0.929776	0.904827	0.876307	0.844328	0.809017	0.770513	0.728969	0.684547	0.637424	0.587785	0.535827	0.481754	0.425779	0.368125	0.309017	0.24869	0.187381	0.125333	0.0627905	1.50659e-08	-0.0627906	-0.125333	-0.187381	-0.24869	-0.309016	-0.368125	-0.425778	-0.481753	-0.535827	-0.587785	-0.637425	-0.684545	-0.728974	-0.770501	-0.809047	-0.844283	-0.876404	-0.904785	-0.929912	-0.951104	-0.968658	-0.982342	-0.992141	-0.998037
0	0.998027	0.992115	0.982287	0.968583	0.951057	0.929776	0.904827	0.876307	0.844328	0.809017	0.770513	0.728969	0.684547	0.637424	0.587785	0.535827	0.481754	0.425779	0.368125	0.309017	0.24869	0.187381	0.125333	0.0627905	1.35237e-08	-0.0627906	-0.125333	-0.187381	-0.24869	-0.309016	-0.368125	-0.425778	-0.481753	-0.535827	-0.587785	-0.637425	-0.684545	-0.728973	-0.770502	-0.809045	-0.844285	-0.876399	-0.904786	-0.929906	-0.951102	-0.968654	-0.982339	-0.99214	-0.998037
0	0.998027	0.992115	0.982287	0.968583	0.951057	0.929776	0.904827	0.876307	0.844328	0.809017	0.770513	0.728969	0.684547	0.637424	0.587785	0.535827	0.481754	0.425779	0.368125	0.309017	0.24869	0.187381	0.125333	0.0627905	1.21378e-08	-0.0627906	-0.125333	-0.187381	-0.24869	-0.309016	-0.368125	-0.425778	-0.481753	-0.535827	-0.587785	-0.637425	-0.684545	-0.728973	-0.770503	-0.809043	-0.844288	-0.876395	-0.904788	-0.9299	-0.9511	-0.96865	-0.982337	-0.992139	-0.998036
0	0.998027	0.992115	0.982287	0.968583	0.951057	0.929776	0.904827	0.876307	0.844328	0.809017	0.770513	0.728969	0.684547	0.637424	0.587785	0.535827	0.481754	0.425779	0.368125	0.309017	0.24869	0.187381	0.125333	0.0627905	1.08925e-08	-0.0627906	-0.125333	-0.187381	-0.24869	-0.309016	-0.368125	-0.425778	-0.481753	-0.535827	-0.587785	-0.637425	-0.684546	-0.728973	-0.770504	-0.809041	-0.84429	-0.87639	-0.90479	-0.929895	-0.951098	-0.968646	-0.982334	-0.992137	-0.998036
0	0.998027	0.992115	0.982287	0.968583	0.951057	0.929776	0.904827	0.876307	0.844328	0.809017	0.770513	0.728969	0.684547	0.637424	0.587785	0.535827	0.481754	0.425779	0.368125	0.309017	0.24869	0.187381	0.125333	0.0627905	9.77358e-09	-0.0627906	-0.125333	-0.187381	-0.24869	-0.309016	-0.368125	-0.425779	-0.481753	-0.535827	-0.587785	-0.637425	-0.684546	-0.728972	-0.770504	-0.809039	-0.844293	-0.876385	-0.904791	-0.929889	-0.951097	-0.968643	-0.982332	-0.992136	-0.998035
0	0.998027	0.992115	0.982287	0.968583	0.951057	0.929776	0.904827	0.876307	0.844328	0.809017	0.770513	0.728969	0.684547	0.637424	0.587785	0.535827	0.481754	0.425779	0.368125	0.309017	0.24869	0.187381	0.125333	0.0627905	8.76836e-09	-0.0627906	-0.125333	-0.187381	-0.24869	-0.309016	-0.368125	-0.425779	-0.481753	-0.535827	-0.587785	-0.637424	-0.684546	-0.728972	-0.770505	-0.809038	-0.844295	-0.876381	-0.904793	-0.929883	-0.951095	-0.968639	-0.982329	-0.992135	-0.998035
0	0.998027	0.992115	0.982287	0.968583	0.951057	0.929776	0.904827	0.876307	0.844328	0.809017	0.770513	0.728969	0.684547	0.637424	0.587785	0.535827	0.481754	0.425779	0.368125	0.309017	0.24869	0.187381	0.125333	0.0627905	7.86536e-09	-0.0627905	-0.125333	-0.187381	-0.24869	-0.309017	-0.368125	-0.425779	-0.481754	-0.535827	-0.587785	-0.637424	-0.684546	-0.728972	-0.770506	-0.809036	-0.844297	-0.876376	-0.904795	-0.929877	-0.951093	-0.968636	-0.982327	-0.992134	-0.998034
0	0.998027	0.992115	0.982287	0.968583	0.951057	0.929776	0.904827	0.876307	0.844328	0.809017	0.770513	0.728969	0.684547	0.637424	0.587785	0.535827	0.481754	0.425779	0.368125	0.309017	0.24869	0.187381	0.125333	0.0627905	7.05425e-09	-0.0627905	-0.125333	-0.187381	-0.24869	-0.309017	-0.368125	-0.425779	-0.481754	-0.535827	-0.587785	-0.637424	-0.684546	-0.728972	-0.770506	-0.809035	-0.844299	-0.876372	-0.904797	-0.929872	-0.951091	-0.968632	-0.982325	-0.992132	-0.998034
0	0.998027	0.992115	0.982287	0.968583	0.951057	0.929776	0.904827	0.876307	0.844328	0.809017	0.770513	0.728969	0.684547	0.637424	0.587785	0.535827	0.481754	0.425779	0.368125	0.309017	0.24869	0.187381	0.125333	0.0627905	6.32578e-09	-0.0627905	-0.125333	-0.187381	-0.24869	-0.309017	-0.368125	-0.425779	-0.481754	-0.535827	-0.587785	-0.637424	-0.684546	-0.728971	-0.770507	-0.809034	-0.844301	-0.876368	-0.904798	-0.929866	-0.951089	-0.968629	-0.982322	-0.992131	-0.998033
0	0.998027	0.992115	0.982287	0.968583	0.951057	0.929776	0.904827	0.876307	0.844328	0.809017	0.770513	0.728969	0.684547	0.637424	0.587785	0.535827	0.481754	0.425779	0.368125	0.309017	0.24869	0.187381	0.125333	0.0627905	5.6716e-09	-0.0627905	-0.125333	-0.187381	-0.24869	-0.309017	-0.368125	-0.425779	-0.481754	-0.535827	-0.587785	-0.637424	-0.684546	-0.728971	-0.770507	-0.809032	-0.844303	-0.876364	-0.9048	-0.929861	-0.951087	-0.968626	-0.98232	-0.99213	-0.998033
0	0.998027	0.992115	0.982287	0.968583	0.951057	0.929776	0.904827	0.876307	0.844328	0.809017	0.770513	0.728969	0.684547	0.637424	0.587785	0.535827	0.481754	0.425779	0.368125	0.309017	0.24869	0.187381	0.125333	0.0627905	5.0842e-09	-0.0627905	-0.125333	-0.187381	-0.24869	-0.309017	-0.368125	-0.425779	-0.481754	-0.535827	-0.587785	-0.637424	-0.684546	-0.728971	-0.770508	-0.809031	-0.844305	-0.876361	-0.904802	-0.929856	-0.951086	-0.968623	-0.982318	-0.992129	-0.998033
0	0.998027	0.992115	0.982287	0.968583	0.951057	0.929776	0.904827	0.876307	0.844328	0.809017	0.770513	0.728969	0.684547	0.637424	0.587785	0.535827	0.481754	0.425779	0.368125	0.309017	0.24869	0.187381	0.125333	0.0627905	4.55683e-09	-0.0627905	-0.125333	-0.187381	-0.24869	-0.309017	-0.368125	-0.425779	-0.481754	-0.535827	-0.587785	-0.637424	-0.684546	-0.728971	-0.770508	-0.80903	-0.844306	-0.876357	-0.904803	-0.929851	-0.951084	-0.968621	-0.982316	-0.992128	-0.998032
0	0.998027	0.992115	0.982287	0.968583	0.951057	0.929776	0.904827	0.876307	0.844328	0.809017	0.770513	0.728969	0.684547	0.637424	0.587785	0.535827	0.481754	0.425779	0.368125	0.309017	0.24869	0.187381	0.125333	0.0627905	4.08341e-09	-0.0627905	-0.125333	-0.187381	-0.24869	-0.309017	-0.368125	-0.425779	-0.481754	-0.535827	-0.587785	-0.637424	-0.684546	-0.728971	-0.770509	-0.809029	-0.844308	-0.876354	-0.904805	-0.929846	-0.951082	-0.968618	-0.982314	-0.992127	-0.998032
0	0.998027	0.992115	0.982287	0.968583	0.951057	0.929776	0.904827	0.876307	0.844328	0.809017	0.770513	0.728969	0.684547	0.637424	0.587785	0.535827	0.481754	0.425779	0.368125	0.309017	0.24869	0.187381	0.125333	0.0627905	3.65849e-09	-0.0627905	-0.125333	-0.187381	-0.24869	-0.309017	-0.368125	-0.425779	-0.481754	-0.535827	-0.587785	-0.637424	-0.684546	-0.72897	-0.770509	-0.809028	-0.844309	-0.87635	-0.904806	-0.929842	-0.951081	-0.968616	-0.982313	-0.992126	-0.998032
0	0.998027	0.992115	0.982287	0.968583	0.951057	0.929776	0.904827	0.876307	0.844328	0.809017	0.770513	0.728969	0.684547	0.637424	0.587785	0.535827	0.481754	0.425779	0.368125	0.309017	0.24869	0.187381	0.125333	0.0627905	3.27715e-09	-0.0627905	-0.125333	-0.187381	-0.24869	-0.309017	-0.368125	-0.425779	-0.481754	-0.535827	-0.587785	-0.637424	-0.684547	-0.72897	-0.770509	-0.809027	-0.844311	-0.876347	-0.904807	-0.929838	-0.951079	-0.968613	-0.982311	-0.992126	-0.998031
0	0.998027	0.992115	0.982287	0.968583	0.951057	0.929776	0.904827	0.876307	0.844328	0.809017	0.770513	0.728969	0.684547	0.637424	0.587785	0.535827	0.481754	0.425779	0.368125	0.309017	0.24869	0.187381	0.125333	0.0627905	2.93495e-09	-0.0627905	-0.125333	-0.187381	-0.24869	-0.309017	-0.368125	-0.425779	-0.481754	-0.535827	-0.587785	-0.637424	-0.684547	-0.72897	-0.77051	-0.809027	-0.844312	-0.876345	-0.904809	-0.929833	-0.951078	-0.968611	-0.982309	-0.992125	-0.998031
0	0.998027	0.992115	0.982287	0.968583	0.951057	0.929776	0.904827	0.876307	0.844328	0.809017	0.770513	0.728969	0.684547	0.637424	0.587785	0.535827	0.481754	0.425779	0.368125	0.309017	0.24869	0.187381	0.125333	0.0627905	2.62793e-09	-0.0627905	-0.125333	-0.187381	-0.24869	-0.309017	-0.368125	-0.425779	-0.481754	-0.535827	-0.587785	-0.637424	-0.684547	-0.72897	-0.77051	-0.809026	-0.844313	-0.876342	-0.90481	-0.92983	-0.951076	-0.968609	-0.982308	-0.992124	-0.998031
0	0.998027	0.992115	0.982287	0.968583	0.951057	0.929776	0.904827	0.876307	0.844328	0.809017	0.770513	0.728969	0.684547	0.637424	0.587785	0.535827	0.481754	0.425779	0.368125	0.309017	0.24869	0.187381	0.125333	0.0627905	2.35253e-09	-0.0627905	-0.125333	-0.187381	-0.24869	-0.309017	-0.368125	-0.425779	-0.481754	-0.535827	-0.587785	-0.637424	-0.684547	-0.72897	-0.77051	-0.809025	-0.844314	-0.876339	-0.904811	-0.929826	-0.951075	-0.968607	-0.982306	-0.992123	-0.99803
0	0.998027	0.992115	0.982287	0.968583	0.951057	0.929776	0.904827	0.876307	0.844328	0.809017	0.770513	0.728969	0.684547	0.637424	0.587785	0.535827	0.481754	0.425779	0.368125	0.309017	0.24869	0.187381	0.125333	0.0627905	2.10552e-09	-0.0627905	-0.125333	-0.187381	-0.24869	-0.309017	-0.368125	-0.425779	-0.481754	-0.535827	-0.587785	-0.637424	-0.684547	-0.72897	-0.77051	-0.809024	-0.844315	-0.876337	-0.904812	-0.929823	-0.951074	-0.968605	-0.982305	-0.992123	-0.99803
0	0.998027	0.992115	0.982287	0.968583	0.951057	0.929776	0.904827	0.876307	0.844328	0.809017	0.770513	0.728969	0.684547	0.637424	0.587785	0.535827	0.481754	0.425779	0.368125	0.309017	0.24869	0.187381	0.125333	0.0627905	1.88402e-09	-0.0627905	-0.125333	-0.187381	-0.24869	-0.309017	-0.368125	-0.425779	-0.481754	-0.535827	-0.587785	-0.637424	-0.684547	-0.72897	-0.770511	-0.809024	-0.844316	-0.876335	-0.904813	-0.929819	-0.951073	-0.968604	-0.982304	-0.992122	-0.99803
0	0.998027	0.992115	0.982287	0.968583	0.951057	0.929776	0.904827	0.876307	0.844328	0.809017	0.770513	0.728969	0.684547	0.637424	0.587785	0.535827	0.481754	0.425779	0.368125	0.309017	0.24869	0.187381	0.125333	0.0627905	1.68543e-09	-0.0627905	-0.125333	-0.187381	-0.24869	-0.309017	-0.368125	-0.425779	-0.481754	-0.535827	-0.587785	-0.637424	-0.684547	-0.72897	-0.770511	-0.809023	-0.844317	-0.876333	-0.904814	-0.929816	-0.951072	-0.968602	-0.982302	-0.992122	-0.99803
0	0.998027	0.992115	0.982287	0.968583	0.951057	0.929776	0.904827	0.876307	0.844328	0.809017	0.770513	0.728969	0.684547	0.637424	0.587785	0.535827	0.481754	0.425779	0.368125	0.309017	0.24869	0.187381	0.125333	0.0627905	1.50742e-09	-0.0627905	-0.125333	-0.187381	-0.24869	-0.309017	-0.368125	-0.425779	-0.481754	-0.535827	-0.587785	-0.637424	-0.684547	-0.728969	-0.770511	-0.809023	-0.844318	-0.876331	-0.904815	-0.929813	-0.951071	-0.968601	-0.982301	-0.992121	-0.998029
0	0.998027	0.992115	0.982287	0.968583	0.951057	0.929776	0.904827	0.876307	0.844328	0.809017	0.770513	0.728969	0.684547	0.637424	0.587785	0.535827	0.481754	0.425779	0.368125	0.309017	0.24869	0.187381	0.125333	0.0627905	1.34789e-09	-0.0627905	-0.125333	-0.187381	-0.24869	-0.309017	-0.368125	-0.425779	-0.481754	-0.535827	-0.587785	-0.637424	-0.684547	-0.728969	-0.770511	-0.809022	-0.844319	-0.876329	-0.904816	-0.929811	-0.95107	-0.968599	-0.9823	-0.992121	-0.998029
0	0.998027	0.992115	0.982287	0.968583	0.951057	0.929776	0.904827	0.876307	0.844328	0.809017	0.770513	0.728969	0.684547	0.637424	0.587785	0.535827	0.481754	0.425779	0.368125	0.309017	0.24869	0.187381	0.125333	0.0627905	1.20493e-09	-0.0627905	-0.125333	-0.187381	-0.24869	-0.309017	-0.368125	-0.425779	-0.481754	-0.535827	-0.587785	-0.637424	-0.684547	-0.728969	-0.770511	-0.809022	-0.84432	-0.876327	-0.904817	-0.929808	-0.951069	-0.968598	-0.982299	-0.99212	-0.998029
0	0.998027	0.992115	0.982287	0.968583	0.951057	0.929776	0.904827	0.876307	0.844328	0.809017	0.770513	0.728969	0.684547	0.637424	0.587785	0.535827	0.481754	0.425779	0.368125	0.309017	0.24869	0.187381	0.125333	0.0627905	1.07687e-09	-0.0627905	-0.125333	-0.187381	-0.24869	-0.309017	-0.368125	-0.425779	-0.481754	-0.535827	-0.587785	-0.637424	-0.684547	-0.728969	-0.770512	-0.809021	-0.84432	-0.876326	-0.904818	-0.929806	-0.951068	-0.968597	-0.982298	-0.99212	-0.998029
0	0.998027	0.992115	0.982287	0.968583	0.951057	0.929776	0.904827	0.876307	0.844328	0.809017	0.770513	0.728969	0.684547	0.637424	0.587785	0.535827	0.481754	0.425779	0.368125	0.309017	0.24869	0.187381	0.125333	0.0627905	9.62178e-10	-0.0627905	-0.125333	-0.187381	-0.24869	-0.309017	-0.368125	-0.425779	-0.481754	-0.535827	-0.587785	-0.637424	-0.684547	-0.728969	-0.770512	-0.809021	-0.844321	-0.876324	-0.904818	-0.929804	-0.951067	-0.968596	-0.982298	-0.992119	-0.998029
0	0.998027	0.992115	0.982287	0.968583	0.951057	0.929776	0.904827	0.876307	0.844328	0.809017	0.770513	0.728969	0.684547	0.637424	0.587785	0.535827	0.481754	0.425779	0.368125	0.309017	0.24869	0.187381	0.125333	0.0627905	8.59473e-10	-0.0627905	-0.125333	-0.187381	-0.24869	-0.309017	-0.368125	-0.425779	-0.481754	-0.535827	-0.587785	-0.637424	-0.684547	-0.728969	-0.770512	-0.809021	-0.844321	-0.876323	-0.904819	-0.929801	-0.951066	-0.968595	-0.982297	-0.992119	-0.998029
0	0.998027	0.992115	0.982287	0.968583	0.951057	0.929776	0.904827	0.876307	0.844328	0.809017	0.770513	0.728969	0.684547	0.637424	0.587785	0.535827	0.481754	0.425779	0.368125	0.309017	0.24869	0.187381	0.125333	0.0627905	7.67525e-10	-0.0627905	-0.125333	-0.187381	-0.24869	-0.309017	-0.368125	-0.425779	-0.481754	-0.535827	-0.587785	-0.637424	-0.684547	-0.728969	-0.770512	-0.80902	-0.844322	-0.876321	-0.90482	-0.9298	-0.951065	-0.968594	-0.982296	-0.992119	-0.998028
0	0.998027	0.992115	0.982287	0.968583	0.951057	0.929776	0.904827	0.876307	0.844328	0.809017	0.770513	0.728969	0.684547	0.637424	0.587785	0.535827	0.481754	0.425779	0.368125	0.309017	0.24869	0.187381	0.125333	0.0627905	6.85237e-10	-0.0627905	-0.125333	-0.187381	-0.24869	-0.309017	-0.368125	-0.425779	-0.481754	-0.535827	-0.587785	-0.637424	-0.684547	-0.728969	-0.770512	-0.80902	-0.844322	-0.87632	-0.90482	-0.929798	-0.951065	-0.968593	-0.982295	-0.992118	-0.998028
0	0.998027	0.992115	0.982287	0.968583	0.951057	0.929776	0.904827	0.876307	0.844328	0.809017	0.770513	0.728969	0.684547	0.637424	0.587785	0.535827	0.481754	0.425779	0.368125	0.309017	0.24869	0.187381	0.125333	0.0627905	6.11608e-10	-0.0627905	-0.125333	-0.187381	-0.24869	-0.309017	-0.368125	-0.425779	-0.481754	-0.535827	-0.587785	-0.637424	-0.684547	-0.728969	-0.770512	-0.80902	-0.844323	-0.876319	-0.904821	-0.929796	-0.951064	-0.968592	-0.982295	-0.992118	-0.998028
0	0.998027	0.992115	0.982287	0.968583	0.951057	0.929776	0.904827	0.876307	0.844328	0.809017	0.770513	0.728969	0.684547	0.637424	0.587785	0.535827	0.481754	0.425779	0.368125	0.309017	0.24869	0.187381	0.125333	0.0627905	5.45734e-10	-0.0627905	-0.125333	-0.187381	-0.24869	-0.309017	-0.368125	-0.425779	-0.481754	-0.535827	-0.587785	-0.637424	-0.684547	-0.728969	-0.770512	-0.80902	-0.844323	-0.876318	-0.904821	-0.929795	-0.951064	-0.968591	-0.982294	-0.992118	-0.998028
0	0.998027	0.992115	0.982287	0.968583	0.951057	0.929776	0.904827	0.876307	0.844328	0.809017	0.770513	0.728969	0.684547	0.637424	0.587785	0.535827	0.481754	0.425779	0.368125	0.309017	0.24869	0.187381	0.125333	0.0627905	4.86815e-10	-0.0627905	-0.125333	-0.187381	-0.24869	-0.309017	-0.368125	-0.425779	-0.481754	-0.535827	-0.587785	-0.637424	-0.684547	-0.728969	-0.770512	-0.809019	-0.844324	-0.876317	-0.904822	-0.929793	-0.951063	-0.968591	-0.982294	-0.992117	-0.998028
0	0.998027	0.992115	0.982287	0.968583	0.951057	0.929776	0.904827	0.876307	0.844328	0.809017	0.770513	0.728969	0.684547	0.637424	0.587785	0.535827	0.481754	0.425779	0.368125	0.309017	0.24869	0.187381	0.125333	0.0627905	4.34121e-10	-0.0627905	-0.125333	-0.187381	-0.24869	-0.309017	-0.368125	-0.425779	-0.481754	-0.535827	-0.587785	-0.637424	-0.684547	-0.728969	-0.770512	-0.809019	-0.844324	-0.876316	-0.904822	-0.929792	-0.951062	-0.96859	-0.982293	-0.992117	-0.998028
0	0.998027	0.992115	0.982287	0.968583	0.951057	0.929776	0.904827	0.876307	0.844328	0.809017	0.770513	0.728969	0.684547	0.637424	0.587785	0.535827	0.481754	0.425779	0.368125	0.309017	0.24869	0.187381	0.125333	0.0627905	3.87003e-10	-0.0627905	-0.125333	-0.187381	-0.24869	-0.309017	-0.368125	-0.425779	-0.481754	-0.535827	-0.587785	-0.637424	-0.684547	-0.728969	-0.770513	-0.809019	-0.844324	-0.876315	-0.904822	-0.929791	-0.951062	-0.968589	-0.982293	-0.992117	-0.998028
0	0.998027	0.992115	0.982287	0.968583	0.951057	0.929776	0.904827	0.876307	0.844328	0.809017	0.770513	0.728969	0.684547	0.637424	0.587785	0.535827	0.481754	0.425779	0.368125	0.309017	0.24869	0.187381	0.125333	0.0627905	3.44897e-10	-0.0627905	-0.125333	-0.187381	-0.24869	-0.309017	-0.368125	-0.425779	-0.481754	-0.535827	-0.587785	-0.637424	-0.684547	-0.728969	-0.770513	-0.809019	-0.844325	-0.876315	-0.904823	-0.929789	-0.951062	-0.968589	-0.982292	-0.992117	-0.998028
0	0.998027	0.992115	0.982287	0.968583	0.951057	0.929776	0.904827	0.876307	0.844328	0.809017	0.770513	0.728969	0.684547	0.637424	0.587785	0.535827	0.481754	0.425779	0.368125	0.309017	0.24869	0.187381	0.125333	0.0627905	3.07294e-10	-0.0627905	-0.125333	-0.187381	-0.24869	-0.309017	-0.368125	-0.425779	-0.481754	-0.535827	-0.587785	-0.637424	-0.684547	-0.728969	-0.770513	-0.809019	-0.844325	-0.876314	-0.904823	-0.929788	-0.951061	-0.968588	-0.982292	-0.992117	-0.998028
0	0.998027	0.992115	0.982287	0.968583	0.951057	0.929776	0.904827	0.876307	0.844328	0.809017	0.770513	0.728969	0.684547	0.637424	0.587785	0.535827	0.481754	0.425779	0.368125	0.309017	0.24869	0.187381	0.125333	0.0627905	2.73709e-10	-0.0627905	-0.125333	-0.187381	-0.24869	-0.309017	-0.368125	-0.425779	-0.481754	-0.535827	-0.587785	-0.637424	-0.684547	-0.728969	-0.770513	-0.809018	-0.844325	-0.876313	-0.904824	-0.929787	-0.951061	-0.968588	-0.982291	-0.992117	-0.998028
0	0.998027	0.992115	0.982287	0.968583	0.951057	0.929776	0.904827	0.876307	0.844328	0.809017	0.770513	0.728969	0.684547	0.637424	0.587785	0.535827	0.481754	0.425779	0.368125	0.309017	0.24869	0.187381	0.125333	0.0627905	2.43723e-10	-0.0627905	-0.125333	-0.187381	-0.24869	-0.309017	-0.368125	-0.425779	-0.481754	-0.535827	-0.587785	-0.637424	-0.684547	-0.728969	-0.770513	-0.809018	-0.844325	-0.876313	-0.904824	-0.929786	-0.95106	-0.968588	-0.982291	-0.992116	-0.998027
0	0.998027	0.992115	0.982287	0.968583	0.951057	0.929776	0.904827	0.876307	0.844328	0.809017	0.770513	0.728969	0.684547	0.637424	0.587785	0.535827	0.481754	0.425779	0.368125	0.309017	0.24869	0.187381	0.125333	0.0627905	2.16946e-10	-0.0627905	-0.125333	-0.187381	-0.24869	-0.309017	-0.368125	-0.425779	-0.481754	-0.535827	-0.587785	-0.637424	-0.684547	-0.728969	-0.770513	-0.809018	-0.844326	-0.876312	-0.904824	-0.929786	-0.95106	-0.968587	-0.982291	-0.992116	-0.998027
0	0.998027	0.992115	0.982287	0.968583	0.951057	0.929776	0.904827	0.876307	0.844328	0.809017	0.770513	0.728969	0.684547	0.637424	0.587785	0.535827	0.481754	0.425779	0.368125	0.309017	0.24869	0.187381	0.125333	0.0627905	1.93054e-10	-0.0627905	-0.125333	-0.187381	-0.24869	-0.309017	-0.368125	-0.425779	-0.481754	-0.535827	-0.587785	-0.637424	-0.684547	-0.728969	-0.770513	-0.809018	-0.844326	-0.876312	-0.904824	-0.929785	-0.95106	-0.968587	-0.98229	-0.992116	-0.998027
0	0.998027	0.992115	0.982287	0.968583	0.951057	0.929776	0.904827	0.876307	0.844328	0.809017	0.770513	0.728969	0.684547	0.637424	0.587785	0.535827	0.481754	0.425779	0.368125	0.309017	0.24869	0.187381	0.125333	0.0627905	1.71738e-10	-0.0627905	-0.125333	-0.187381	-0.24869	-0.309017	-0.368125	-0.425779	-0.481754	-0.535827	-0.587785	-0.637424	-0.684547	-0.728969	-0.770513	-0.809018	-0.844326	-0.876311	-0.904825	-0.929784	-0.95106	-0.968587	-0.98229	-0.992116	-0.998027
0	0.998027	0.992115	0.982287	0.968583	0.951057	0.929776	0.904827	0.876307	0.844328	0.809017	0.770513	0.728969	0.684547	0.637424	0.587785	0.535827	0.481754	0.425779	0.368125	0.309017	0.24869	0.187381	0.125333	0.0627905	1.52742e-10	-0.0627905	-0.125333	-0.187381	-0.24869	-0.309017	-0.368125	-0.425779	-0.481754	-0.535827	-0.587785	-0.637424	-0.684547	-0.728969	-0.770513	-0.809018	-0.844326	-0.876311	-0.904825	-0.929784	-0.951059	-0.968586	-0.98229	-0.992116	-0.998027
0	0.998027	0.992115	0.982287	0.968583	0.951057	0.929776	0.904827	0.876307	0.844328	0.809017	0.770513	0.728969	0.684547	0.637424	0.587785	0.535827	0.481754	0.425779	0.368125	0.309017	0.24869	0.187381	0.125333	0.0627905	1.35802e-10	-0.0627905	-0.125333	-0.187381	-0.24869	-0.309017	-0.368125	-0.425779	-0.481754	-0.535827	-0.587785	-0.637424	-0.684547	-0.728969	-0.770513	-0.809018	-0.844326	-0.876311	-0.904825	-0.929783	-0.951059	-0.968586	-0.98229	-0.992116	-0.998027
0	0.998027	0.992115	0.982287	0.968583	0.951057	0.929776	0.904827	0.876307	0.844328	0.809017	0.770513	0.728969	0.684547	0.637424	0.587785	0.535827	0.481754	0.425779	0.368125	0.309017	0.24869	0.187381	0.125333	0.0627905	1.20696e-10	-0.0627905	-0.125333	-0.187381	-0.24869	-0.309017	-0.368125	-0.425779	-0.481754	-0.535827	-0.587785	-0.637424	-0.684547	-0.728969	-0.770513	-0.809018	-0.844327	-0.87631	-0.904825	-0.929782	-0.951059	-0.968586	-0.982289	-0.992116	-0.998027
0	0.998027	0.992115	0.982287	0.968583	0.951057	0.929776	0.904827	0.876307	0.844328	0.809017	0.770513	0.728969	0.684547	0.637424	0.587785	0.535827	0.481754	0.425779	0.368125	0.309017	0.24869	0.187381	0.125333	0.0627905	1.0723e-10	-0.0627905	-0.125333	-0.187381	-0.24869	-0.309017	-0.368125	-0.425779	-0.481754	-0.535827	-0.587785	-0.637424	-0.684547	-0.728969	-0.770513	-0.809018	-0.844327	-0.87631	-0.904825	-0.929782	-0.951059	-0.968585	-0.982289	-0.992116	-0.998027
0	0.998027	0.992115	0.982287	0.968583	0.951057	0.929776	0.904827	0.876307	0.844328	0.809017	0.770513	0.728969	0.684547	0.637424	0.587785	0.535827	0.481754	0.425779	0.368125	0.309017	0.24869	0.187381	0.125333	0.0627905	9.52318e-11	-0.0627905	-0.125333	-0.187381	-0.24869	-0.309017	-0.368125	-0.425779	-0.481754	-0.535827	-0.587785	-0.637424	-0.684547	-0.728969	-0.770513	-0.809018	-0.844327	-0.87631	-0.904825	-0.929781	-0.951058	-0.968585	-0.982289	-0.992115	-0.998027
0	0.998027	0.992115	0.982287	0.968583	0.951057	0.929776	0.904827	0.876307	0.844328	0.809017	0.770513	0.728969	0.684547	0.637424	0.587785	0.535827	0.481754	0.425779	0.368125	0.309017	0.24869	0.187381	0.125333	0.0627905	8.45519e-11	-0.0627905	-0.125333	-0.187381	-0.24869	-0.309017	-0.368125	-0.425779	-0.481754	-0.535827	-0.587785	-0.637424	-0.684547	-0.728969	-0.770513	-0.809018	-0.844327	-0.876309	-0.904826	-0.929781	-0.951058	-0.968585	-0.982289	-0.992115	-0.998027
0	0.998027	0.992115	0.982287	0.968583	0.951057	0.929776	0.904827	0.876307	0.844328	0.809017	0.770513	0.728969	0.684547	0.637424	0.587785	0.535827	0.481754	0.425779	0.368125	0.309017	0.24869	0.187381	0.125333	0.0627905	7.50519e-11	-0.0627905	-0.125333	-0.187381	-0.24869	-0.309017	-0.368125	-0.425779	-0.481754	-0.535827	-0.587785	-0.637424	-0.684547	-0.728969	-0.770513	-0.809018	-0.844327	-0.876309	-0.904826	-0.929781	-0.951058	-0.968585	-0.982289	-0.992115	-0.998027
0	0.998027	0.992115	0.982287	0.968583	0.951057	0.929776	0.904827	0.876307	0.844328	0.809017	0.770513	0.728969	0.684547	0.637424	0.587785	0.535827	0.481754	0.425779	0.368125	0.309017	0.24869	0.187381	0.125333	0.0627905	6.65972e-11	-0.0627905	-0.125333	-0.187381	-0.24869	-0.309017	-0.368125	-0.425779	-0.481754	-0.535827	-0.587785	-0.637424	-0.684547	-0.728969	-0.770513	-0.809017	-0.844327	-0.876309	-0.904826	-0.92978	-0.951058	-0.968585	-0.982289	-0.992115	-0.998027
0	0.998027	0.992115	0.982287	0.968583	0.951057	0.929776	0.904827	0.876307	0.844328	0.809017	0.770513	0.728969	0.684547	0.637424	0.587785	0.535827	0.481754	0.425779	0.368125	0.309017	0.24869	0.187381	0.125333	0.0627905	5.90733e-11	-0.0627905	-0.125333	-0.187381	-0.24869	-0.309017	-0.368125	-0.425779	-0.481754	-0.535827	-0.587785	-0.637424	-0.684547	-0.728969	-0.770513	-0.809017	-0.844327	-0.876309	-0.904826	-0.92978	-0.951058	-0.968585	-0.982289	-0.992115	-0.998027
0	0.998027	0.992115	0.982287	0.968583	0.951057	0.929776	0.904827	0.876307	0.844328	0.809017	0.770513	0.728969	0.684547	0.637424	0.587785	0.535827	0.481754	0.425779	0.368125	0.309017	0.24869	0.187381	0.125333	0.0627905	5.23812e-11	-0.0627905	-0.125333	-0.187381	-0.24869	-0.309017	-0.368125	-0.425779	-0.481754	-0.535827	-0.587785	-0.637424	-0.684547	-0.728969	-0.770513	-0.809017	-0.844327	-0.876309	-0.904826	-0.92978	-0.951058	-0.968584	-0.982288	-0.992115	-0.998027
0	0.998027	0.992115	0.982287	0.968583	0.951057	0.929776	0.904827	0.876307	0.844328	0.809017	0.770513	0.728969	0.684547	0.637424	0.587785	0.535827	0.481754	0.425779	0.368125	0.309017	0.24869	0.187381	0.125333	0.0627905	4.64271e-11	-0.0627905	-0.125333	-0.187381	-0.24869	-0.309017	-0.368125	-0.425779	-0.481754	-0.535827	-0.587785	-0.637424	-0.684547	-0.728969	-0.770513	-0.809017	-0.844327	-0.876308	-0.904826	-0.929779	-0.951058	-0.968584	-0.982288	-0.992115	-0.998027
0	0.998027	0.992115	0.982287	0.968583	0.951057	0.929776	0.904827	0.876307	0.844328	0.809017	0.770513	0.728969	0.684547	0.637424	0.587785	0.535827	0.481754	0.425779	0.368125	0.309017	0.24869	0.187381	0.125333	0.0627905	4.11359e-11	-0.0627905	-0.125333	-0.187381	-0.24869	-0.309017	-0.368125	-0.425779	-0.481754	-0.535827	-0.587785	-0.637424	-0.684547	-0.728969	-0.770513	-0.809017	-0.844327	-0.876308	-0.904826	-0.929779	-0.951058	-0.968584	-0.982288	-0.992115	-0.998027
0	0.998027	0.992115	0.982287	0.968583	0.951057	0.929776	0.904827	0.876307	0.844328	0.809017	0.770513	0.728969	0.684547	0.637424	0.587785	0.535827	0.481754	0.425779	0.368125	0.309017	0.24869	0.187381	0.125333	0.0627905	3.64388e-11	-0.0627905	-0.125333	-0.187381	-0.24869	-0.309017	-0.368125	-0.425779	-0.481754	-0.535827	-0.587785	-0.637424	-0.684547	-0.728969	-0.770513	-0.809017	-0.844327	-0.876308	-0.904826	-0.929779	-0.951057	-0.968584	-0.982288	-0.992115	-0.998027
0	0.998027	0.992115	0.982287	0.968583	0.951057	0.929776	0.904827	0.876307	0.844328	0.809017	0.770513	0.728969	0.684547	0.637424	0.587785	0.535827	0.481754	0.425779	0.368125	0.309017	0.24869	0.187381	0.125333	0.0627905	3.22635e-11	-0.0627905	-0.125333	-0.187381	-0.24869	-0.309017	-0.368125	-0.425779	-0.481754	-0.535827	-0.587785	-0.637424	-0.684547	-0.728969	-0.770513	-0.809017	-0.844327	-0.876308	-0.904826	-0.929779	-0.951057	-0.968584	-0.982288	-0.992115	-0.998027
0	0.998027	0.992115	0.982287	0.968583	0.951057	0.929776	0.904827	0.876307	0.844328	0.809017	0.770513	0.728969	0.684547	0.637424	0.587785	0.535827	0.481754	0.425779	0.368125	0.309017	0.24869	0.187381	0.125333	0.0627905	2.85522e-11	-0.0627905	-0.125333	-0.187381	-0.24869	-0.309017	-0.368125	-0.425779	-0.481754	-0.535827	-0.587785	-0.637424	-0.684547	-0.728969	-0.770513	-0.809017	-0.844327	-0.876308	-0.904826	-0.929778	-0.951057	-0.968584	-0.982288	-0.992115	-0.998027
0	0.998027	0.992115	0.982287	0.968583	0.951057	0.929776	0.904827	0.876307	0.844328	0.809017	0.770513	0.728969	0.684547	0.637424	0.587785	0.535827	0.481754	0.425779	0.368125	0.309017	0.24869	0.187381	0.125333	0.0627905	2.52573e-11	-0.0627905	-0.125333	-0.187381	-0.24869	-0.309017	-0.368125	-0.425779	-0.481754	-0.535827	-0.587785	-0.637424	-0.684547	-0.728969	-0.770513	-0.809017	-0.844328	-0.876308	-0.904826	-0.929778	-0.951057	-0.968584	-0.982288	-0.992115	-0.998027
0	0.998027	0.992115	0.982287	0.968583	0.951057	0.929776	0.904827	0.876307	0.844328	0.809017	0.770513	0.728969	0.684547	0.637424	0.587785	0.535827	0.481754	0.425779	0.368125	0.309017	0.24869	0.187381	0.125333	0.0627905	2.23448e-11	-0.0627905	-0.125333	-0.187381	-0.24869	-0.309017	-0.368125	-0.425779	-0.481754	-0.535827	-0.587785	-0.637424	-0.684547	-0.728969	-0.770513	-0.809017	-0.844328	-0.876308	-0.904827	-0.929778	-0.951057	-0.968584	-0.982288	-0.992115	-0.998027
0	0.998027	0.992115	0.982287	0.968583	0.951057	0.929776	0.904827	0.876307	0.844328	0.809017	0.770513	0.728969	0.684547	0.637424	0.587785	0.535827	0.481754	0.425779	0.368125	0.309017	0.24869	0.187381	0.125333	0.0627905	1.97636e-11	-0.0627905	-0.125333	-0.187381	-0.24869	-0.309017	-0.368125	-0.425779	-0.481754	-0.535827	-0.587785	-0.637424	-0.684547	-0.728969	-0.770513	-0.809017	-0.844328	-0.876308	-0.904827	-0.929778	-0.951057	-0.968584	-0.982288	-0.992115	-0.998027
0	0.998027	0.992115	0.982287	0.968583	0.951057	0.929776	0.904827	0.876307	0.844328	0.809017	0.770513	0.728969	0.684547	0.637424	0.587785	0.535827	0.481754	0.425779	0.368125	0.309017	0.24869	0.187381	0.125333	0.0627905	1.7478e-11	-0.0627905	-0.125333	-0.187381	-0.24869	-0.309017	-0.368125	-0.425779	-0.481754	-0.535827	-0.587785	-0.637424	-0.684547	-0.728969	-0.770513	-0.809017	-0.844328	-0.876307	-0.904827	-0.929778	-0.951057	-0.968584	-0.982288	-0.992115	-0.998027
0	0.998027	0.992115	0.982287	0.968583	0.951057	0.929776	0.904827	0.876307	0.844328	0.809017	0.770513	0.728969	0.684547	0.637424	0.587785	0.535827	0.481754	0.425779	0.368125	0.309017	0.24869	0.187381	0.125333	0.0627905	1.54474e-11	-0.0627905	-0.125333	-0.187381	-0.24869	-0.309017	-0.368125	-0.425779	-0.481754	-0.535827	-0.587785	-0.637424	-0.684547	-0.728969	-0.770513	-0.809017	-0.844328	-0.876307	-0.904827	-0.929778	-0.951057	-0.968584	-0.982288	-0.992115	-0.998027
0	0.998027	0.992115	0.982287	0.968583	0.951057	0.929776	0.904827	0.876307	0.844328	0.809017	0.770513	0.728969	0.684547	0.637424	0.587785	0.535827	0.481754	0.425779	0.368125	0.309017	0.24869	0.187381	0.125333	0.0627905	1.36489e-11	-0.0627905	-0.125333	-0.187381	-0.24869	-0.309017	-0.368125	-0.425779	-0.481754	-0.535827	-0.587785	-0.637424	-0.684547	-0.728969	-0.770513	-0.809017	-0.844328	-0.876307	-0.904827	-0.929778	-0.951057	-0.968584	-0.982288	-0.992115	-0.998027
0	0.998027	0.992115	0.982287	0.968583	0.951057	0.929776	0.904827	0.876307	0.844328	0.809017	0.770513	0.728969	0.684547	0.637424	0.587785	0.535827	0.481754	0.425779	0.368125	0.309017	0.24869	0.187381	0.125333	0.0627905	1.205e-11	-0.0627905	-0.125333	-0.187381	-0.24869	-0.309017	-0.368125	-0.425779	-0.481754	-0.535827	-0.587785	-0.637424	-0.684547	-0.728969	-0.770513	-0.809017	-0.844328	-0.876307	-0.904827	-0.929777	-0.951057	-0.968584	-0.982288	-0.992115	-0.998027
0	0.998027	0.992115	0.982287	0.968583	0.951057	0.929776	0.904827	0.876307	0.844328	0.809017	0.770513	0.728969	0.684547	0.637424	0.587785	0.535827	0.481754	0.425779	0.368125	0.309017	0.24869	0.187381	0.125333	0.0627905	1.06445e-11	-0.0627905	-0.125333	-0.187381	-0.24869	-0.309017	-0.368125	-0.425779	-0.481754	-0.535827	-0.587785	-0.637424	-0.684547	-0.728969	-0.770513	-0.809017	-0.844328	-0.876307	-0.904827	-0.929777	-0.951057	-0.968584	-0.982288	-0.992115	-0.998027
0	0.998027	0.992115	0.982287	0.968583	0.951057	0.929776	0.904827	0.876307	0.844328	0.809017	0.770513	0.728969	0.684547	0.637424	0.587785	0.535827	0.481754	0.425779	0.368125	0.309017	0.24869	0.187381	0.125333	0.0627905	9.40584e-12	-0.0627905	-0.125333	-0.187381	-0.24869	-0.309017	-0.368125	-0.425779	-0.481754	-0.535827	-0.587785	-0.637424	-0.684547	-0.728969	-0.770513	-0.809017	-0.844328	-0.876307	-0.904827	-0.929777	-0.951057	-0.968583	-0.982288	-0.992115	-0.998027
0	0.998027	0.992115	0.982287	0.968583	0.951057	0.929776	0.904827	0.876307	0.844328	0.809017	0.770513	0.728969	0.684547	0.637424	0.587785	0.535827	0.481754	0.425779	0.368125	0.309017	0.24869	0.187381	0.125333	0.0627905	8.30205e-12	-0.0627905	-0.125333	-0.187381	-0.24869	-0.309017	-0.368125	-0.425779	-0.481754	-0.535827	-0.587785	-0.637424	-0.684547	-0.728969	-0.770513	-0.809017	-0.844328	-0.876307	-0.904827	-0.929777	-0.951057	-0.968583	-0.982288	-0.992115	-0.998027
0	0.998027	0.992115	0.982287	0.968583	0.951057	0.929776	0.904827	0.876307	0.844328	0.809017	0.770513	0.728969	0.684547	0.637424	0.587785	0.535827	0.481754	0.425779	0.368125	0.309017	0.24869	0.187381	0.125333	0.0627905	7.31698e-12	-0.0627905	-0.125333	-0.187381	-0.24869	-0.309017	-0.368125	-0.425779	-0.481754	-0.535827	-0.587785	-0.637424	-0.684547	-0.728969	-0.770513	-0.809017	-0.844328	-0.876307	-0.904827	-0.929777	-0.951057	-0.968583	-0.982287	-0.992115	-0.998027
0	0.998027	0.992115	0.982287	0.968583	0.951057	0.929776	0.904827	0.876307	0.844328	0.809017	0.770513	0.728969	0.684547	0.637424	0.587785	0.535827	0.481754	0.425779	0.368125	0.309017	0.24869	0.187381	0.125333	0.0627905	6.4509e-12	-0.0627905	-0.125333	-0.187381	-0.24869	-0.309017	-0.368125	-0.425779	-0.481754	-0.535827	-0.587785	-0.637424	-0.684547	-0.728969	-0.770513	-0.809017	-0.844328	-0.876307	-0.904827	-0.929777	-0.951057	-0.968583	-0.982287	-0.992115	-0.998027
0	0.998027	0.992115	0.982287	0.968583	0.951057	0.929776	0.904827	0.876307	0.844328	0.809017	0.770513	0.728969	0.684547	0.637424	0.587785	0.535827	0.481754	0.425779	0.368125	0.309017	0.24869	0.187381	0.125333	0.0627905	5.68814e-12	-0.0627905	-0.125333	-0.187381	-0.24869	-0.309017	-0.368125	-0.425779	-0.481754	-0.535827	-0.587785	-0.637424	-0.684547	-0.728969	-0.770513	-0.809017	-0.844328	-0.876307	-0.904827	-0.929777	-0.951057	-0.968583	-0.982287	-0.992115	-0.998027
0	0.998027	0.992115	0.982287	0.968583	0.951057	0.929776	0.904827	0.876307	0.844328	0.809017	0.770513	0.728969	0.684547	0.637424	0.587785	0.535827	0.481754	0.425779	0.368125	0.309017	0.24869	0.187381	0.125333	0.0627905	5.01654e-12	-0.0627905	-0.125333	-0.187381	-0.24869	-0.309017	-0.368125	-0.425779	-0.481754	-0.535827	-0.587785	-0.637424	-0.684547	-0.728969	-0.770513	-0.809017	-0.844328	-0.876307	-0.904827	-0.929777	-0.951057	-0.968583	-0.982287	-0.992115	-0.998027
0	0.998027	0.992115	0.982287	0.968583	0.951057	0.929776	0.904827	0.876307	0.844328	0.809017	0.770513	0.728969	0.684547	0.637424	0.587785	0.535827	0.481754	0.425779	0.368125	0.309017	0.24869	0.187381	0.125333	0.0627905	4.41955e-12	-0.0627905	-0.125333	-0.187381	-0.24869	-0.309017	-0.368125	-0.425779	-0.481754	-0.535827	-0.587785	-0.637424	-0.684547	-0.728969	-0.770513	-0.809017	-0.844328	-0.876307	-0.904827	-0.929777	-0.951057	-0.968583	-0.982287	-0.992115	-0.998027
0	0.998027	0.992115	0.982287	0.968583	0.951057	0.929776	0.904827	0.876307	0.844328	0.809017	0.770513	0.728969	0.684547	0.637424	0.587785	0.535827	0.481754	0.425779	0.368125	0.309017	0.24869	0.187381	0.125333	0.0627905	3.89291e-12	-0.0627905	-0.125333	-0.187381	-0.24869	-0.309017	-0.368125	-0.425779	-0.481754	-0.535827	-0.587785	-0.637424	-0.684547	-0.728969	-0.770513	-0.809017	-0.844328	-0.876307	-0.904827	-0.929777	-0.951057	-0.968583	-0.982287	-0.992115	-0.998027
0	0.998027	0.992115	0.982287	0.968583	0.951057	0.929776	0.904827	0.876307	0.844328	0.809017	0.770513	0.728969	0.684547	0.637424	0.587785	0.535827	0.481754	0.425779	0.368125	0.309017	0.24869	0.187381	0.125333	0.0627905	3.42132e-12	-0.0627905	-0.125333	-0.187381	-0.24869	-0.309017	-0.368125	-0.425779	-0.481754	-0.535827	-0.587785	-0.637424	-0.684547	-0.728969	-0.770513	-0.809017	-0.844328	-0.876307	-0.904827	-0.929777	-0.951057	-0.968583	-0.982287	-0.992115	-0.998027
0	0.998027	0.992115	0.982287	0.968583	0.951057	0.929776	0.904827	0.876307	0.844328	0.809017	0.770513	0.728969	0.684547	0.637424	0.587785	0.535827	0.481754	0.425779	0.368125	0.309017	0.24869	0.187381	0.125333	0.0627905	3.00274e-12	-0.0627905	-0.125333	-0.187381	-0.24869	-0.309017	-0.368125	-0.425779	-0.481754	-0.535827	-0.587785	-0.637424	-0.684547	-0.728969	-0.770513	-0.809017	-0.844328	-0.876307	-0.904827	-0.929777	-0.951057	-0.968583	-0.982287	-0.992115	-0.998027
0	0.998027	0.992115	0.982287	0.968583	0.951057	0.929776	0.904827	0.876307	0.844328	0.809017	0.770513	0.728969	0.684547	0.637424	0.587785	0.535827	0.481754	0.425779	0.368125	0.309017	0.24869	0.187381	0.125333	0.0627905	2.63456e-12	-0.0627905	-0.125333	-0.187381	-0.24869	-0.309017	-0.368125	-0.425779	-0.481754	-0.535827	-0.587785	-0.637424	-0.684547	-0.728969	-0.770513	-0.809017	-0.844328	-0.876307	-0.904827	-0.929777	-0.951057	-0.968583	-0.982287	-0.992115	-0.998027
0	0.998027	0.992115	0.982287	0.968583	0.951057	0.929776	0.904827	0.876307	0.844328	0.809017	0.770513	0.728969	0.684547	0.637424	0.587785	0.535827	0.481754	0.425779	0.368125	0.309017	0.24869	0.187381	0.125333	0.0627905	2.3116e-12	-0.0627905	-0.125333	-0.187381	-0.24869	-0.309017	-0.368125	-0.425779	-0.481754	-0.535827	-0.587785	-0.637424	-0.684547	-0.728969	-0.770513	-0.809017	-0.844328	-0.876307	-0.904827	-0.929777	-0.951057	-0.968583	-0.982287	-0.992115	-0.998027
0	0.998027	0.992115	0.982287	0.968583	0.951057	0.929776	0.904827	0.876307	0.844328	0.809017	0.770513	0.728969	0.684547	0.637424	0.587785	0.535827	0.481754	0.425779	0.368125	0.309017	0.24869	0.187381	0.125333	0.0627905	2.02824e-12	-0.0627905	-0.125333	-0.187381	-0.24869	-0.309017	-0.368125	-0.425779	-0.481754	-0.535827	-0.587785	-0.637424	-0.684547	-0.728969	-0.770513	-0.809017	-0.844328	-0.876307	-0.904827	-0.929777	-0.951057	-0.968583	-0.982287	-0.992115	-0.998027
0	0.998027	0.992115	0.982287	0.968583	0.951057	0.929776	0.904827	0.876307	0.844328	0.809017	0.770513	0.728969	0.684547	0.637424	0.587785	0.535827	0.481754	0.425779	0.368125	0.309017	0.24869	0.187381	0.125333	0.0627905	1.77977e-12	-0.0627905	-0.125333	-0.187381	-0.24869	-0.309017	-0.368125	-0.425779	-0.481754	-0.535827	-0.587785	-0.637424	-0.684547	-0.728969	-0.770513	-0.809017	-0.844328	-0.876307	-0.904827	-0.929777	-0.951057	-0.968583	-0.982287	-0.992115	-0.998027
0	0.998027	0.992115	0.982287	0.968583	0.951057	0.929776	0.904827	0.876307	0.844328	0.809017	0.770513	0.728969	0.684547	0.637424	0.587785	0.535827	0.481754	0.425779	0.368125	0.309017	0.24869	0.187381	0.125333	0.0627905	1.56658e-12	-0.0627905	-0.125333	-0.187381	-0.24869	-0.309017	-0.368125	-0.425779	-0.481754	-0.535827	-0.587785	-0.637424	-0.684547	-0.728969	-0.770513	-0.809017	-0.844328	-0.876307	-0.904827	-0.929777	-0.951057	-0.968583	-0.982287	-0.992115	-0.998027
0	0.998027	0.992115	0.982287	0.968583	0.951057	0.929776	0.904827	0.876307	0.844328	0.809017	0.770513	0.728969	0.684547	0.637424	0.587785	0.535827	0.481754	0.425779	0.368125	0.309017	0.24869	0.187381	0.125333	0.0627905	1.38098e-12	-0.0627905	-0.125333	-0.187381	-0.24869	-0.309017	-0.368125	-0.425779	-0.481754	-0.535827	-0.587785	-0.637424	-0.684547	-0.728969	-0.770513	-0.809017	-0.844328	-0.876307	-0.904827	-0.929777	-0.951057	-0.968583	-0.982287	-0.992115	-0.998027
0	0.998027	0.992115	0.982287	0.968583	0.951057	0.929776	0.904827	0.876307	0.844328	0.809017	0.770513	0.728969	0.684547	0.637424	0.587785	0.535827	0.481754	0.425779	0.368125	0.309017	0.24869	0.187381	0.125333	0.0627905	1.21667e-12	-0.0627905	-0.125333	-0.187381	-0.24869	-0.309017	-0.368125	-0.425779	-0.481754	-0.535827	-0.587785	-0.637424	-0.684547	-0.728969	-0.770513	-0.809017	-0.844328	-0.876307	-0.904827	-0.929777	-0.951057	-0.968583	-0.982287	-0.992115	-0.998027
0	0.998027	0.992115	0.982287	0.968583	0.951057	0.929776	0.904827	0.876307	0.844328	0.809017	0.770513	0.728969	0.684547	0.637424	0.587785	0.535827	0.481754	0.425779	0.368125	0.309017	0.24869	0.187381	0.125333	0.0627905	1.07175e-12	-0.0627905	-0.125333	-0.187381	-0.24869	-0.309017	-0.368125	-0.425779	-0.481754	-0.535827	-0.587785	-0.637424	-0.684547	-0.728969	-0.770513	-0.809017	-0.844328	-0.876307	-0.904827	-0.929777	-0.951057	-0.968583	-0.982287	-0.992115	-0.998027
0	0.998027	0.992115	0.982287	0.968583	0.951057	0.929776	0.904827	0.876307	0.844328	0.809017	0.770513	0.728969	0.684547	0.637424	0.587785	0.535827	0.481754	0.425779	0.368125	0.309017	0.24869	0.187381	0.125333	0.0627905	9.4133e-13	-0.0627905	-0.125333	-0.187381	-0.24869	-0.309017	-0.368125	-0.425779	-0.481754	-0.535827	-0.587785	-0.637424	-0.684547	-0.728969	-0.770513	-0.809017	-0.844328	-0.876307	-0.904827	-0.929777	-0.951057	-0.968583	-0.982287	-0.992115	-0.998027
0	0.998027	0.992115	0.982287	0.968583	0.951057	0.929776	0.904827	0.876307	0.844328	0.809017	0.770513	0.728969	0.684547	0.637424	0.587785	0.535827	0.481754	0.425779	0.368125	0.309017	0.24869	0.187381	0.125333	0.0627905	8.28504e-13	-0.0627905	-0.125333	-0.187381	-0.24869	-0.309017	-0.368125	-0.425779	-0.481754	-0.535827	-0.587785	-0.637424	-0.684547	-0.728969	-0.770513	-0.809017	-0.844328	-0.876307	-0.904827	-0.929777	-0.951057	-0.968583	-0.982287	-0.992115	-0.998027
0	0.998027	0.992115	0.982287	0.968583	0.951057	0.929776	0.904827	0.876307	0.844328	0.809017	0.770513	0.728969	0.684547	0.637424	0.587785	0.535827	0.481754	0.425779	0.368125	0.309017	0.24869	0.187381	0.125333	0.0627905	7.24143e-13	-0.0627905	-0.125333	-0.187381	-0.24869	-0.309017	-0.368125	-0.425779	-0.481754	-0.535827	-0.587785	-0.637424	-0.684547	-0.728969	-0.770513	-0.809017	-0.844328	-0.876307	-0.904827	-0.929777	-0.951057	-0.968583	-0.982287	-0.992115	-0.998027
0	0.998027	0.992115	0.982287	0.968583	0.951057	0.929776	0.904827	0.876307	0.844328	0.809017	0.770513	0.728969	0.684547	0.637424	0.587785	0.535827	0.481754	0.425779	0.368125	0.309017	0.24869	0.187381	0.125333	0.0627905	6.31217e-13	-0.0627905	-0.125333	-0.187381	-0.24869	-0.309017	-0.368125	-0.425779	-0.481754	-0.535827	-0.587785	-0.637424	-0.684547	-0.728969	-0.770513	-0.809017	-0.844328	-0.876307	-0.904827	-0.929777	-0.951057	-0.968583	-0.982287	-0.992115	-0.998027
0	0.998027	0.992115	0.982287	0.968583	0.951057	0.929776	0.904827	0.876307	0.844328	0.809017	0.770513	0.728969	0.684547	0.637424	0.587785	0.535827	0.481754	0.425779	0.368125	0.309017	0.24869	0.187381	0.125333	0.0627905	5.47506e-13	-0.0627905	-0.125333	-0.187381	-0.24869	-0.309017	-0.368125	-0.425779	-0.481754	-0.535827	-0.587785	-0.637424	-0.684547	-0.728969	-0.770513	-0.809017	-0.844328	-0.876307	-0.904827	-0.929777	-0.951057	-0.968583	-0.982287	-0.992115	-0.998027
0	0.998027	0.992115	0.982287	0.968583	0.951057	0.929776	0.904827	0.876307	0.844328	0.809017	0.770513	0.728969	0.684547	0.637424	0.587785	0.535827	0.481754	0.425779	0.368125	0.309017	0.24869	0.187381	0.125333	0.0627905	4.74537e-13	-0.0627905	-0.125333	-0.187381	-0.24869	-0.309017	-0.368125	-0.425779	-0.481754	-0.535827	-0.587785	-0.637424	-0.684547	-0.728969	-0.770513	-0.809017	-0.844328	-0.876307	-0.904827	-0.929777	-0.951057	-0.968583	-0.982287	-0.992115	-0.998027
0	0.998027	0.992115	0.982287	0.968583	0.951057	0.929776	0.904827	0.876307	0.844328	0.809017	0.770513	0.728969	0.684547	0.637424	0.587785	0.535827	0.481754	0.425779	0.368125	0.309017	0.24869	0.187381	0.125333	0.0627905	4.12115e-13	-0.0627905	-0.125333	-0.187381	-0.24869	-0.309017	-0.368125	-0.425779	-0.481754	-0.535827	-0.587785	-0.637424	-0.684547	-0.728969	-0.770513	-0.809017	-0.844328	-0.876307	-0.904827	-0.929777	-0.951057	-0.968583	-0.982287	-0.992115	-0.998027
0	0.998027	0.992115	0.982287	0.968583	0.951057	0.929776	0.904827	0.876307	0.844328	0.809017	0.770513	0.728969	0.684547	0.637424	0.587785	0.535827	0.481754	0.425779	0.368125	0.309017	0.24869	0.187381	0.125333	0.0627905	3.58574e-13	-0.0627905	-0.125333	-0.187381	-0.24869	-0.309017	-0.368125	-0.425779	-0.481754	-0.535827	-0.587785	-0.637424	-0.684547	-0.728969	-0.770513	-0.809017	-0.844328	-0.876307	-0.904827	-0.929777	-0.951057	-0.968583	-0.982287	-0.992115	-0.998027
0	0.998027	0.992115	0.982287	0.968583	0.951057	0.929776	0.904827	0.876307	0.844328	0.809017	0.770513	0.728969	0.684547	0.637424	0.587785	0.535827	0.481754	0.425779	0.368125	0.309017	0.24869	0.187381	0.125333	0.0627905	3.12e-13	-0.0627905	-0.125333	-0.187381	-0.24869	-0.309017	-0.368125	-0.425779	-0.481754	-0.535827	-0.587785	-0.637424	-0.684547	-0.728969	-0.770513	-0.809017	-0.844328	-0.876307	-0.904827	-0.929777	-0.951057	-0.968583	-0.982287	-0.992115	-0.998027
0	0.998027	0.992115	0.982287	0.968583	0.951057	0.929776	0.904827	0.876307	0.844328	0.809017	0.770513	0.728969	0.684547	0.637424	0.587785	0.535827	0.481754	0.425779	0.368125	0.309017	0.24869	0.187381	0.125333	0.0627905	2.7281e-13	-0.0627905	-0.125333	-0.187381	-0.24869	-0.309017	-0.368125	-0.425779	-0.481754	-0.535827	-0.587785	-0.637424	-0.684547	-0.728969	-0.770513	-0.809017	-0.844328	-0.876307	-0.904827	-0.929777	-0.951057	-0.968583	-0.982287	-0.992115	-0.998027
0	0.998027	0.992115	0.982287	0.968583	0.951057	0.929776	0.904827	0.876307	0.844328	0.809017	0.770513	0.728969	0.684547	0.637424	0.587785	0.535827	0.481754	0.425779	0.368125	0.309017	0.24869	0.187381	0.125333	0.0627905	2.4028e-13	-0.0627905	-0.125333	-0.187381	-0.24869	-0.309017	-0.368125	-0.425779	-0.481754	-0.535827	-0.587785	-0.637424	-0.684547	-0.728969	-0.770513	-0.809017	-0.844328	-0.876307	-0.904827	-0.929777	-0.951057	-0.968583	-0.982287	-0.992115	-0.998027
0	0.998027	0.992115	0.982287	0.968583	0.951057	0.929776	0.904827	0.876307	0.844328	0.809017	0.770513	0.728969	0.684547	0.637424	0.587785	0.535827	0.481754	0.425779	0.368125	0.309017	0.24869	0.187381	0.125333	0.0627905	2.12191e-13	-0.0627905	-0.125333	-0.187381	-0.24869	-0.309017	-0.368125	-0.425779	-0.481754	-0.535827	-0.587785	-0.637424	-0.684547	-0.728969	-0.770513	-0.809017	-0.844328	-0.876307	-0.904827	-0.929777	-0.951057	-0.968583	-0.982287	-0.992115	-0.998027
0	0.998027	0.992115	0.982287	0.968583	0.951057	0.929776	0.904827	0.876307	0.844328	0.809017	0.770513	0.728969	0.684547	0.637424	0.587785	0.535827	0.481754	0.425779	0.368125	0.309017	0.24869	0.187381	0.125333	0.0627905	1.87017e-13	-0.0627905	-0.125333	-0.187381	-0.24869	-0.309017	-0.368125	-0.425779	-0.481754	-0.535827	-0.587785	-0.637424	-0.684547	-0.728969	-0.770513	-0.809017	-0.844328	-0.876307	-0.904827	-0.929777	-0.951057	-0.968583	-0.982287	-0.992115	-0.998027
0	0.998027	0.992115	0.982287	0.968583	0.951057	0.929776	0.904827	0.876307	0.844328	0.809017	0.770513	0.728969	0.684547	0.637424	0.587785	0.535827	0.481754	0.425779	0.368125	0.309017	0.24869	0.187381	0.125333	0.0627905	1.64091e-13	-0.0627905	-0.125333	-0.187381	-0.24869	-0.309017	-0.368125	-0.425779	-0.481754	-0.535827	-0.587785	-0.637424	-0.684547	-0.728969	-0.770513	-0.809017	-0.844328	-0.876307	-0.904827	-0.929777	-0.951057	-0.968583	-0.982287	-0.992115	-0.998027
0	0.998027	0.992115	0.982287	0.968583	0.951057	0.929776	0.904827	0.876307	0.844328	0.809017	0.770513	0.728969	0.684547	0.637424	0.587785	0.535827	0.481754	0.425779	0.368125	0.309017	0.24869	0.187381	0.125333	0.0627905	1.43385e-13	-0.0627905	-0.125333	-0.187381	-0.24869	-0.309017	-0.368125	-0.425779	-0.481754	-0.535827	-0.587785	-0.637424	-0.684547	-0.728969	-0.770513	-0.809017	-0.844328	-0.876307	-0.904827	-0.929777	-0.951057	-0.968583	-0.982287	-0.992115	-0.998027
0	0.998027	0.992115	0.982287	0.968583	0.951057	0.929776	0.904827	0.876307	0.844328	0.809017	0.770513	0.728969	0.684547	0.637424	0.587785	0.535827	0.481754	0.425779	0.368125	0.309017	0.24869	0.187381	0.125333	0.0627905	1.25622e-13	-0.0627905	-0.125333	-0.187381	-0.24869	-0.309017	-0.368125	-0.425779	-0.481754	-0.535827	-0.587785	-0.637424	-0.684547	-0.728969	-0.770513	-0.809017	-0.844328	-0.876307	-0.904827	-0.929777	-0.951057	-0.968583	-0.982287	-0.992115	-0.998027
0	0.998027	0.992115	0.982287	0.968583	0.951057	0.929776	0.904827	0.876307	0.844328	0.809017	0.770513	0.728969	0.684547	0.637424	0.587785	0.535827	0.481754	0.425779	0.368125	0.309017	0.24869	0.187381	0.125333	0.0627905	1.09857e-13	-0.0627905	-0.125333	-0.187381	-0.24869	-0.309017	-0.368125	-0.425779	-0.481754	-0.535827	-0.587785	-0.637424	-0.684547	-0.728969	-0.770513	-0.809017	-0.844328	-0.876307	-0.904827	-0.929777	-0.951057	-0.968583	-0.982287	-0.992115	-0.998027
0	0.998027	0.992115	0.982287	0.968583	0.951057	0.929776	0.904827	0.876307	0.844328	0.809017	0.770513	0.728969	0.684547	0.637424	0.587785	0.535827	0.481754	0.425779	0.368125	0.309017	0.24869	0.187381	0.125333	0.0627905	9.66449e-14	-0.0627905	-0.125333	-0.187381	-0.24869	-0.309017	-0.368125	-0.425779	-0.481754	-0.535827	-0.587785	-0.637424	-0.684547	-0.728969	-0.770513	-0.809017	-0.844328	-0.876307	-0.904827	-0.929777	-0.951057	-0.968583	-0.982287	-0.992115	-0.998027
0	0.998027	0.992115	0.982287	0.968583	0.951057	0.929776	0.904827	0.876307	0.844328	0.809017	0.770513	0.728969	0.684547	0.637424	0.587785	0.535827	0.481754	0.425779	0.368125	0.309017	0.24869	0.187381	0.125333	0.0627905	8.50153e-14	-0.0627905	-0.125333	-0.187381	-0.24869	-0.309017	-0.368125	-0.425779	-0.481754	-0.535827	-0.587785	-0.637424	-0.684547	-0.728969	-0.770513	-0.809017	-0.844328	-0.876307	-0.904827	-0.929777	-0.951057	-0.968583	-0.982287	-0.992115	-0.998027
0	0.998027	0.992115	0.982287	0.968583	0.951057	0.929776	0.904827	0.876307	0.844328	0.809017	0.770513	0.728969	0.684547	0.637424	0.587785	0.535827	0.481754	0.425779	0.368125	0.309017	0.24869	0.187381	0.125333	0.0627905	7.44127e-14	-0.0627905	-0.125333	-0.187381	-0.24869	-0.309017	-0.368125	-0.425779	-0.481754	-0.535827	-0.587785	-0.637424	-0.684547	-0.728969	-0.770513	-0.809017	-0.844328	-0.876307	-0.904827	-0.929777	-0.951057	-0.968583	-0.982287	-0.992115	-0.998027
0	0.998027	0.992115	0.982287	0.968583	0.951057	0.929776	0.904827	0.876307	0.844328	0.809017	0.770513	0.728969	0.684547	0.637424	0.587785	0.535827	0.481754	0.425779	0.368125	0.309017	0.24869	0.187381	0.125333	0.0627905	6.53921e-14	-0.0627905	-0.125333	-0.187381	-0.24869	-0.309017	-0.368125	-0.425779	-0.481754	-0.535827	-0.587785	-0.637424	-0.684547	-0.728969	-0.770513	-0.809017	-0.844328	-0.876307	-0.904827	-0.929777	-0.951057	-0.968583	-0.982287	-0.992115	-0.998027
0	0.998027	0.992115	0.982287	0.968583	0.951057	0.929776	0.904827	0.876307	0.844328	0.809017	0.770513	0.728969	0.684547	0.637424	0.587785	0.535827	0.481754	0.425779	0.368125	0.309017	0.24869	0.187381	0.125333	0.0627905	5.71765e-14	-0.0627905	-0.125333	-0.187381	-0.24869	-0.309017	-0.368125	-0.425779	-0.481754	-0.535827	-0.587785	-0.637424	-0.684547	-0.728969	-0.770513	-0.809017	-0.844328	-0.876307	-0.904827	-0.929777	-0.951057	-0.968583	-0.982287	-0.992115	-0.998027
0	0.998027	0.992115	0.982287	0.968583	0.951057	0.929776	0.904827	0.876307	0.844328	0.809017	0.770513	0.728969	0.684547	0.637424	0.587785	0.535827	0.481754	0.425779	0.368125	0.309017	0.24869	0.187381	0.125333	0.0627905	5.10425e-14	-0.0627905	-0.125333	-0.187381	-0.24869	-0.309017	-0.368125	-0.425779	-0.481754	-0.535827	-0.587785	-0.637424	-0.684547	-0.728969	-0.770513	-0.809017	-0.844328	-0.876307	-0.904827	-0.929777	-0.951057	-0.968583	-0.982287	-0.992115	-0.998027
0	0.998027	0.992115	0.982287	0.968583	0.951057	0.929776	0.904827	0.876307	0.844328	0.809017	0.770513	0.728969	0.684547	0.637424	0.587785	0.535827	0.481754	0.425779	0.368125	0.309017	0.24869	0.187381	0.125333	0.0627905	4.51028e-14	-0.0627905	-0.125333	-0.187381	-0.24869	-0.309017	-0.368125	-0.425779	-0.481754	-0.535827	-0.587785	-0.637424	-0.684547	-0.728969	-0.770513	-0.809017	-0.844328	-0.876307	-0.904827	-0.929776	-0.951057	-0.968583	-0.982287	-0.992115	-0.998027
0	0.998027	0.992115	0.982287	0.968583	0.951057	0.929776	0.904827	0.876307	0.844328	0.809017	0.770513	0.728969	0.684547	0.637424	0.587785	0.535827	0.481754	0.425779	0.368125	0.309017	0.24869	0.187381	0.125333	0.0627905	3.99125e-14	-0.0627905	-0.125333	-0.187381	-0.24869	-0.309017	-0.368125	-0.425779	-0.481754	-0.535827	-0.587785	-0.637424	-0.684547	-0.728969	-0.770513	-0.809017	-0.844328	-0.876307	-0.904827	-0.929776	-0.951057	-0.968583	-0.982287	-0.992115	-0.998027
0	0.998027	0.992115	0.982287	0.968583	0.951057	0.929776	0.904827	0.876307	0.844328	0.809017	0.770513	0.728969	0.684547	0.637424	0.587785	0.535827	0.481754	0.425779	0.368125	0.309017	0.24869	0.187381	0.125333	0.0627905	3.56937e-14	-0.0627905	-0.125333	-0.187381	-0.24869	-0.309017	-0.368125	-0.425779	-0.481754	-0.535827	-0.587785	-0.637424	-0.684547	-0.728969	-0.770513	-0.809017	-0.844328	-0.876307	-0.904827	-0.929776	-0.951057	-0.968583	-0.982287	-0.992115	-0.998027
0	0.998027	0.992115	0.982287	0.968583	0.951057	0.929776	0.904827	0.876307	0.844328	0.809017	0.770513	0.728969	0.684547	0.637424	0.587785	0.535827	0.481754	0.425779	0.368125	0.309017	0.24869	0.187381	0.125333	0.0627905	3.09197e-14	-0.0627905	-0.125333	-0.187381	-0.24869	-0.309017	-0.368125	-0.425779	-0.481754	-0.535827	-0.587785	-0.637424	-0.684547	-0.728969	-0.770513	-0.809017	-0.844328	-0.876307	-0.904827	-0.929776	-0.951057	-0.968583	-0.982287	-0.992115	-0.998027
0	0.998027	0.992115	0.982287	0.968583	0.951057	0.929776	0.904827	0.876307	0.844328	0.809017	0.770513	0.728969	0.684547	0.637424	0.587785	0.535827	0.481754	0.425779	0.368125	0.309017	0.24869	0.187381	0.125333	0.0627905	2.75058e-14	-0.0627905	-0.125333	-0.187381	-0.24869	-0.309017	-0.368125	-0.425779	-0.481754	-0.535827	-0.587785	-0.637424	-0.684547	-0.728969	-0.770513	-0.809017	-0.844328	-0.876307	-0.904827	-0.929776	-0.951057	-0.968583	-0.982287	-0.992115	-0.998027
0	0.998027	0.992115	0.982287	0.968583	0.951057	0.929776	0.904827	0.876307	0.844328	0.809017	0.770513	0.728969	0.684547	0.637424	0.587785	0.535827	0.481754	0.425779	0.368125	0.309017	0.24869	0.187381	0.125333	0.0627905	2.45914e-14	-0.0627905	-0.125333	-0.187381	-0.24869	-0.309017	-0.368125	-0.425779	-0.481754	-0.535827	-0.587785	-0.637424	-0.684547	-0.728969	-0.770513	-0.809017	-0.844328	-0.876307	-0.904827	-0.929776	-0.951057	-0.968583	-0.982287	-0.992115	-0.998027
0	0.998027	0.992115	0.982287	0.968583	0.951057	0.929776	0.904827	0.876307	0.844328	0.809017	0.770513	0.728969	0.684547	0.637424	0.587785	0.535827	0.481754	0.425779	0.368125	0.309017	0.24869	0.187381	0.125333	0.0627905	2.11497e-14	-0.0627905	-0.125333	-0.187381	-0.24869	-0.309017	-0.368125	-0.425779	-0.481754	-0.535827	-0.587785	-0.637424	-0.684547	-0.728969	-0.770513	-0.809017	-0.844328	-0.876307	-0.904827	-0.929776	-0.951057	-0.968583	-0.982287	-0.992115	-0.998027
0	0.998027	0.992115	0.982287	0.968583	0.951057	0.929776	0.904827	0.876307	0.844328	0.809017	0.770513	0.728969	0.684547	0.637424	0.587785	0.535827	0.481754	0.425779	0.368125	0.309017	0.24869	0.187381	0.125333	0.0627905	1.85685e-14	-0.0627905	-0.125333	-0.187381	-0.24869	-0.309017	-0.368125	-0.425779	-0.481754	-0.535827	-0.587785	-0.637424	-0.684547	-0.728969	-0.770513	-0.809017	-0.844328	-0.876307	-0.904827	-0.929776	-0.951057	-0.968583	-0.982287	-0.992115	-0.998027
0	0.998027	0.992115	0.982287	0.968583	0.951057	0.929776	0.904827	0.876307	0.844328	0.809017	0.770513	0.728969	0.684547	0.637424	0.587785	0.535827	0.481754	0.425779	0.368125	0.309017	0.24869	0.187381	0.125333	0.0627905	1.6126e-14	-0.0627905	-0.125333	-0.187381	-0.24869	-0.309017	-0.368125	-0.425779	-0.481754	-0.535827	-0.587785	-0.637424	-0.684547	-0.728969	-0.770513	-0.809017	-0.844328	-0.876307	-0.904827	-0.929776	-0.951057	-0.968583	-0.982287	-0.992115	-0.998027
0	0.998027	0.992115	0.982287	0.968583	0.951057	0.929776	0.904827	0.876307	0.844328	0.809017	0.770513	0.728969	0.684547	0.637424	0.587785	0.535827	0.481754	0.425779	0.368125	0.309017	0.24869	0.187381	0.125333	0.0627905	1.43219e-14	-0.0627905	-0.125333	-0.187381	-0.24869	-0.309017	-0.368125	-0.425779	-0.481754	-0.535827	-0.587785	-0.637424	-0.684547	-0.728969	-0.770513	-0.809017	-0.844328	-0.876307	-0.904827	-0.929776	-0.951057	-0.968583	-0.982287	-0.992115	-0.998027
0	0.998027	0.992115	0.982287	0.968583	0.951057	0.929776	0.904827	0.876307	0.844328	0.809017	0.770513	0.728969	0.684547	0.637424	0.587785	0.535827	0.481754	0.425779	0.368125	0.309017	0.24869	0.187381	0.125333	0.0627905	1.26565e-14	-0.0627905	-0.125333	-0.187381	-0.24869	-0.309017	-0.368125	-0.425779	-0.481754	-0.535827	-0.587785	-0.637424	-0.684547	-0.728969	-0.770513	-0.809017	-0.844328	-0.876307	-0.904827	-0.929776	-0.951057	-0.968583	-0.982287	-0.992115	-0.998027
0	0.998027	0.992115	0.982287	0.968583	0.951057	0.929776	0.904827	0.876307	0.844328	0.809017	0.770513	0.728969	0.684547	0.637424	0.587785	0.535827	0.481754	0.425779	0.368125	0.309017	0.24869	0.187381	0.125333	0.0627905	1.10745e-14	-0.0627905	-0.125333	-0.187381	-0.24869	-0.309017	-0.368125	-0.425779	-0.481754	-0.535827	-0.587785	-0.637424	-0.684547	-0.728969	-0.770513	-0.809017	-0.844328	-0.876307	-0.904827	-0.929776	-0.951057	-0.968583	-0.982287	-0.992115	-0.998027
0	0.998027	0.992115	0.982287	0.968583	0.951057	0.929776	0.904827	0.876307	0.844328	0.809017	0.770513	0.728969	0.684547	0.637424	0.587785	0.535827	0.481754	0.425779	0.368125	0.309017	0.24869	0.187381	0.125333	0.0627905	9.74221e-15	-0.0627905	-0.125333	-0.187381	-0.24869	-0.309017	-0.368125	-0.425779	-0.481754	-0.535827	-0.587785	-0.637424	-0.684547	-0.728969	-0.770513	-0.809017	-0.844328	-0.876307	-0.904827	-0.929776	-0.951057	-0.968583	-0.982287	-0.992115	-0.998027
0	0.998027	0.992115	0.982287	0.968583	0.951057	0.929776	0.904827	0.876307	0.844328	0.809017	0.770513	0.728969	0.684547	0.637424	0.587785	0.535827	0.481754	0.425779	0.368125	0.309017	0.24869	0.187381	0.125333	0.0627905	8.21565e-15	-0.0627905	-0.125333	-0.187381	-0.24869	-0.309017	-0.368125	-0.425779	-0.481754	-0.535827	-0.587785	-0.637424	-0.684547	-0.728969	-0.770513	-0.809017	-0.844328	-0.876307	-0.904827	-0.929776	-0.951057	-0.968583	-0.982287	-0.992115	-0.998027
0	0.998027	0.992115	0.982287	0.968583	0.951057	0.929776	0.904827	0.876307	0.844328	0.809017	0.770513	0.728969	0.684547	0.637424	0.587785	0.535827	0.481754	0.425779	0.368125	0.309017	0.24869	0.187381	0.125333	0.0627905	7.13318e-15	-0.0627905	-0.125333	-0.187381	-0.24869	-0.309017	-0.368125	-0.425779	-0.481754	-0.535827	-0.587785	-0.637424	-0.684547	-0.728969	-0.770513	-0.809017	-0.844328	-0.876307	-0.904827	-0.929776	-0.951057	-0.968583	-0.982287	-0.992115	-0.998027
0	0.998027	0.992115	0.982287	0.968583	0.951057	0.929776	0.904827	0.876307	0.844328	0.809017	0.770513	0.728969	0.684547	0.637424	0.587785	0.535827	0.481754	0.425779	0.368125	0.309017	0.24869	0.187381	0.125333	0.0627905	6.07847e-15	-0.0627905	-0.125333	-0.187381	-0.24869	-0.309017	-0.368125	-0.425779	-0.481754	-0.535827	-0.587785	-0.637424	-0.684547	-0.728969	-0.770513	-0.809017	-0.844328	-0.876307	-0.904827	-0.929776	-0.951057	-0.968583	-0.982287	-0.992115	-0.998027
0	0.998027	0.992115	0.982287	0.968583	0.951057	0.929776	0.904827	0.876307	0.844328	0.809017	0.770513	0.728969	0.684547	0.637424	0.587785	0.535827	0.481754	0.425779	0.368125	0.309017	0.24869	0.187381	0.125333	0.0627905	4.96825e-15	-0.0627905	-0.125333	-0.187381	-0.24869	-0.309017	-0.368125	-0.425779	-0.481754	-0.535827	-0.587785	-0.637424	-0.684547	-0.728969	-0.770513	-0.809017	-0.844328	-0.876307	-0.904827	-0.929776	-0.951057	-0.968583	-0.982287	-0.992115	-0.998027
0	0.998027	0.992115	0.982287	0.968583	0.951057	0.929776	0.904827	0.876307	0.844328	0.809017	0.770513	0.728969	0.684547	0.637424	0.587785	0.535827	0.481754	0.425779	0.368125	0.309017	0.24869	0.187381	0.125333	0.0627905	4.2466e-15	-0.0627905	-0.125333	-0.187381	-0.24869	-0.309017	-0.368125	-0.425779	-0.481754	-0.535827	-0.587785	-0.637424	-0.684547	-0.728969	-0.770513	-0.809017	-0.844328	-0.876307	-0.904827	-0.929776	-0.951057	-0.968583	-0.982287	-0.992115	-0.998027
0	0.998027	0.992115	0.982287	0.968583	0.951057	0.929776	0.904827	0.876307	0.844328	0.809017	0.770513	0.728969	0.684547	0.637424	0.587785	0.535827	0.481754	0.425779	0.368125	0.309017	0.24869	0.187381	0.125333	0.0627905	3.46945e-15	-0.0627905	-0.125333	-0.187381	-0.24869	-0.309017	-0.368125	-0.425779	-0.481754	-0.535827	-0.587785	-0.637424	-0.684547	-0.728969	-0.770513	-0.809017	-0.844328	-0.876307	-0.904827	-0.929776	-0.951057	-0.968583	-0.982287	-0.992115	-0.998027
0	0.998027	0.992115	0.982287	0.968583	0.951057	0.929776	0.904827	0.876307	0.844328	0.809017	0.770513	0.728969	0.684547	0.637424	0.587785	0.535827	0.481754	0.425779	0.368125	0.309017	0.24869	0.187381	0.125333	0.0627905	3.2474e-15	-0.0627905	-0.125333	-0.187381	-0.24869	-0.309017	-0.368125	-0.425779	-0.481754	-0.535827	-0.587785	-0.637424	-0.684547	-0.728969	-0.770513	-0.809017	-0.844328	-0.876307	-0.904827	-0.929776	-0.951057	-0.968583	-0.982287	-0.992115	-0.998027
0	0.998027	0.992115	0.982287	0.968583	0.951057	0.929776	0.904827	0.876307	0.844328	0.809017	0.770513	0.728969	0.684547	0.637424	0.587785	0.535827	0.481754	0.425779	0.368125	0.309017	0.24869	0.187381	0.125333	0.0627905	2.72005e-15	-0.0627905	-0.125333	-0.187381	-0.24869	-0.309017	-0.368125	-0.425779	-0.481754	-0.535827	-0.587785	-0.637424	-0.684547	-0.728969	-0.770513	-0.809017	-0.844328	-0.876307	-0.904827	-0.929776	-0.951057	-0.968583	-0.982287	-0.992115	-0.998027
0	0.998027	0.992115	0.982287	0.968583	0.951057	0.929776	0.904827	0.876307	0.844328	0.809017	0.770513	0.728969	0.684547	0.637424	0.587785	0.535827	0.481754	0.425779	0.368125	0.309017	0.24869	0.187381	0.125333	0.0627905	2.22045e-15	-0.0627905	-0.125333	-0.187381	-0.24869	-0.309017	-0.368125	-0.425779	-0.481754	-0.535827	-0.587785	-0.637424	-0.684547	-0.728969	-0.770513	-0.809017	-0.844328	-0.876307	-0.904827	-0.929776	-0.951057	-0.968583	-0.982287	-0.992115	-0.998027
0	0.998027	0.992115	0.982287	0.968583	0.951057	0.929776	0.904827	0.876307	0.844328	0.809017	0.770513	0.728969	0.684547	0.637424	0.587785	0.535827	0.481754	0.425779	0.368125	0.309017	0.24869	0.187381	0.125333	0.0627905	2.02616e-15	-0.0627905	-0.125333	-0.187381	-0.24869	-0.309017	-0.368125	-0.425779	-0.481754	-0.535827	-0.587785	-0.637424	-0.684547	-0.728969	-0.770513	-0.809017	-0.844328	-0.876307	-0.904827	-0.929776	-0.951057	-0.968583	-0.982287	-0.992115	-0.998027
0	0.998027	0.992115	0.982287	0.968583	0.951057	0.929776	0.904827	0.876307	0.844328	0.809017	0.770513	0.728969	0.684547	0.637424	0.587785	0.535827	0.481754	0.425779	0.368125	0.309017	0.24869	0.187381	0.125333	0.0627905	1.69309e-15	-0.0627905	-0.125333	-0.187381	-0.24869	-0.309017	-0.368125	-0.425779	-0.481754	-0.535827	-0.587785	-0.637424	-0.684547	-0.728969	-0.770513	-0.809017	-0.844328	-0.876307	-0.904827	-0.929776	-0.951057	-0.968583	-0.982287	-0.992115	-0.998027
0	0.998027	0.992115	0.982287	0.968583	0.951057	0.929776	0.904827	0.876307	0.844328	0.809017	0.770513	0.728969	0.684547	0.637424	0.587785	0.535827	0.481754	0.425779	0.368125	0.309017	0.24869	0.187381	0.125333	0.0627905	1.38778e-15	-0.0627905	-0.125333	-0.187381	-0.24869	-0.309017	-0.368125	-0.425779	-0.481754	-0.535827	-0.587785	-0.637424	-0.684547	-0.728969	-0.770513	-0.809017	-0.844328	-0.876307	-0.904827	-0.929776	-0.951057	-0.968583	-0.982287	-0.992115	-0.998027
0	0.998027	0.992115	0.982287	0.968583	0.951057	0.929776	0.904827	0.876307	0.844328	0.809017	0.770513	0.728969	0.684547	0.637424	0.587785	0.535827	0.481754	0.425779	0.368125	0.309017	0.24869	0.187381	0.125333	0.0627905	1.13798e-15	-0.0627905	-0.125333	-0.187381	-0.24869	-0.309017	-0.368125	-0.425779	-0.481754	-0.535827	-0.587785	-0.637424	-0.684547	-0.728969	-0.770513	-0.809017	-0.844328	-0.876307	-0.904827	-0.929776	-0.951057	-0.968583	-0.982287	-0.992115	-0.998027
0	0.998027	0.992115	0.982287	0.968583	0.951057	0.929776	0.904827	0.876307	0.844328	0.809017	0.770513	0.728969	0.684547	0.637424	0.587785	0.535827	0.481754	0.425779	0.368125	0.309017	0.24869	0.187381	0.125333	0.0627905	9.15934e-16	-0.0627905	-0.125333	-0.187381	-0.24869	-0.309017	-0.368125	-0.425779	-0.481754	-0.535827	-0.587785	-0.637424	-0.684547	-0.728969	-0.770513	-0.809017	-0.844328	-0.876307	-0.904827	-0.929776	-0.951057	-0.968583	-0.982287	-0.992115	-0.998027
0	0.998027	0.992115	0.982287	0.968583	0.951057	0.929776	0.904827	0.876307	0.844328	0.809017	0.770513	0.728969	0.684547	0.637424	0.587785	0.535827	0.481754	0.425779	0.368125	0.309017	0.24869	0.187381	0.125333	0.0627905	7.49401e-16	-0.0627905	-0.125333	-0.187381	-0.24869	-0.309017	-0.368125	-0.425779	-0.481754	-0.535827	-0.587785	-0.637424	-0.684547	-0.728969	-0.770513	-0.809017	-0.844328	-0.876307	-0.904827	-0.929776	-0.951057	-0.968583	-0.982287	-0.992115	-0.998027
0	0.998027	0.992115	0.982287	0.968583	0.951057	0.929776	0.904827	0.876307	0.844328	0.809017	0.770513	0.728969	0.684547	0.637424	0.587785	0.535827	0.481754	0.425779	0.368125	0.309017	0.24869	0.187381	0.125333	0.0627905	6.10623e-16	-0.0627905	-0.125333	-0.187381	-0.24869	-0.309017	-0.368125	-0.425779	-0.481754	-0.535827	-0.587785	-0.637424	-0.684547	-0.728969	-0.770513	-0.809017	-0.844328	-0.876307	-0.904827	-0.929776	-0.951057	-0.968583	-0.982287	-0.992115	-0.998027
0	0.998027	0.992115	0.982287	0.968583	0.951057	0.929776	0.904827	0.876307	0.844328	0.809017	0.770513	0.728969	0.684547	0.637424	0.587785	0.535827	0.481754	0.425779	0.368125	0.309017	0.24869	0.187381	0.125333	0.0627905	4.996e-16	-0.0627905	-0.125333	-0.187381	-0.24869	-0.309017	-0.368125	-0.425779	-0.481754	-0.535827	-0.587785	-0.637424	-0.684547	-0.728969	-0.770513	-0.809017	-0.844328	-0.876307	-0.904827	-0.929776	-0.951057	-0.968583	-0.982287	-0.992115	-0.998027
0	0.998027	0.992115	0.982287	0.968583	0.951057	0.929776	0.904827	0.876307	0.844328	0.809017	0.770513	0.728969	0.684547	0.637424	0.587785	0.535827	0.481754	0.425779	0.368125	0.309017	0.24869	0.187381	0.125333	0.0627905	4.16334e-16	-0.0627905	-0.125333	-0.187381	-0.24869	-0.309017	-0.368125	-0.425779	-0.481754	-0.535827	-0.587785	-0.637424	-0.684547	-0.728969	-0.770513	-0.809017	-0.844328	-0.876307	-0.904827	-0.929776	-0.951057	-0.968583	-0.982287	-0.992115	-0.998027
0	0.998027	0.992115	0.982287	0.968583	0.951057	0.929776	0.904827	0.876307	0.844328	0.809017	0.770513	0.728969	0.684547	0.637424	0.587785	0.535827	0.481754	0.425779	0.368125	0.309017	0.24869	0.187381	0.125333	0.0627905	3.60822e-16	-0.0627905	-0.125333	-0.187381	-0.24869	-0.309017	-0.368125	-0.425779	-0.481754	-0.535827	-0.587785	-0.637424	-0.684547	-0.728969	-0.770513	-0.809017	-0.844328	-0.876307	-0.904827	-0.929776	-0.951057	-0.968583	-0.982287	-0.992115	-0.998027
0	0.998027	0.992115	0.982287	0.968583	0.951057	0.929776	0.904827	0.876307	0.844328	0.809017	0.770513	0.728969	0.684547	0.637424	0.587785	0.535827	0.481754	0.425779	0.368125	0.309017	0.24869	0.187381	0.125333	0.0627905	3.05311e-16	-0.0627905	-0.125333	-0.187381	-0.24869	-0.309017	-0.368125	-0.425779	-0.481754	-0.535827	-0.587785	-0.637424	-0.684547	-0.728969	-0.770513	-0.809017	-0.844328	-0.876307	-0.904827	-0.929776	-0.951057	-0.968583	-0.982287	-0.992115	-0.998027
0	0.998027	0.992115	0.982287	0.968583	0.951057	0.929776	0.904827	0.876307	0.844328	0.809017	0.770513	0.728969	0.684547	0.637424	0.587785	0.535827	0.481754	0.425779	0.368125	0.309017	0.24869	0.187381	0.125333	0.0627905	2.498e-16	-0.0627905	-0.125333	-0.187381	-0.24869	-0.309017	-0.368125	-0.425779	-0.481754	-0.535827	-0.587785	-0.637424	-0.684547	-0.728969	-0.770513	-0.809017	-0.844328	-0.876307	-0.904827	-0.929776	-0.951057	-0.968583	-0.982287	-0.992115	-0.998027
0	0.998027	0.992115	0.982287	0.968583	0.951057	0.929776	0.904827	0.876307	0.844328	0.809017	0.770513	0.728969	0.684547	0.637424	0.587785	0.535827	0.481754	0.425779	0.368125	0.309017	0.24869	0.187381	0.125333	0.0627905	2.22045e-16	-0.0627905	-0.125333	-0.187381	-0.24869	-0.309017	-0.368125	-0.425779	-0.481754	-0.535827	-0.587785	-0.637424	-0.684547	-0.728969	-0.770513	-0.809017	-0.844328	-0.876307	-0.904827	-0.929776	-0.951057	-0.968583	-0.982287	-0.992115	-0.998027
0	0.998027	0.992115	0.982287	0.968583	0.951057	0.929776	0.904827	0.876307	0.844328	0.809017	0.770513	0.728969	0.684547	0.637424	0.587785	0.535827	0.481754	0.425779	0.368125	0.309017	0.24869	0.187381	0.125333	0.0627905	1.94289e-16	-0.0627905	-0.125333	-0.187381	-0.24869	-0.309017	-0.368125	-0.425779	-0.481754	-0.535827	-0.587785	-0.637424	-0.684547	-0.728969	-0.770513	-0.809017	-0.844328	-0.876307	-0.904827	-0.929776	-0.951057	-0.968583	-0.982287	-0.992115	-0.998027
0	0.998027	0.992115	0.982287	0.968583	0.951057	0.929776	0.904827	0.876307	0.844328	0.809017	0.770513	0.728969	0.684547	0.637424	0.587785	0.535827	0.481754	0.425779	0.368125	0.309017	0.24869	0.187381	0.125333	0.0627905	1.66533e-16	-0.0627905	-0.125333	-0.187381	-0.24869	-0.309017	-0.368125	-0.425779	-0.481754	-0.535827	-0.587785	-0.637424	-0.684547	-0.728969	-0.770513	-0.809017	-0.844328	-0.876307	-0.904827	-0.929776	-0.951057	-0.968583	-0.982287	-0.992115	-0.998027
0	0.998027	0.992115	0.982287	0.968583	0.951057	0.929776	0.904827	0.876307	0.844328	0.809017	0.770513	0.728969	0.684547	0.637424	0.587785	0.535827	0.481754	0.425779	0.368125	0.309017	0.24869	0.187381	0.125333	0.0627905	1.38778e-16	-0.0627905	-0.125333	-0.187381	-0.24869	-0.309017	-0.368125	-0.425779	-0.481754	-0.535827	-0.587785	-0.637424	-0.684547	-0.728969	-0.770513	-0.809017	-0.844328	-0.876307	-0.904827	-0.929776	-0.951057	-0.968583	-0.982287	-0.992115	-0.998027
0	0.998027	0.992115	0.982287	0.968583	0.951057	0.929776	0.904827	0.876307	0.844328	0.809017	0.770513	0.728969	0.684547	0.637424	0.587785	0.535827	0.481754	0.425779	0.368125	0.309017	0.24869	0.187381	0.125333	0.0627905	1.11022e-16	-0.0627905	-0.125333	-0.187381	-0.24869	-0.309017	-0.368125	-0.425779	-0.481754	-0.535827	-0.587785	-0.637424	-0.684547	-0.728969	-0.770513	-0.809017	-0.844328	-0.876307	-0.904827	-0.929776	-0.951057	-0.968583	-0.982287	-0.992115	-0.998027
0	0.998027	0.992115	0.982287	0.968583	0.951057	0.929776	0.904827	0.876307	0.844328	0.809017	0.770513	0.728969	0.684547	0.637424	0.587785	0.535827	0.481754	0.425779	0.368125	0.309017	0.24869	0.187381	0.125333	0.0627905	1.11022e-16	-0.0627905	-0.125333	-0.187381	-0.24869	-0.309017	-0.368125	-0.425779	-0.481754	-0.535827	-0.587785	-0.637424	-0.684547	-0.728969	-0.770513	-0.809017	-0.844328	-0.876307	-0.904827	-0.929776	-0.951057	-0.968583	-0.982287	-0.992115	-0.998027
0	0.998027	0.992115	0.982287	0.968583	0.951057	0.929776	0.904827	0.876307	0.844328	0.809017	0.770513	0.728969	0.684547	0.637424	0.587785	0.535827	0.481754	0.425779	0.368125	0.309017	0.24869	0.187381	0.125333	0.0627905	1.11022e-16	-0.0627905	-0.125333	-0.187381	-0.24869	-0.309017	-0.368125	-0.425779	-0.481754	-0.535827	-0.587785	-0.637424	-0.684547	-0.728969	-0.770513	-0.809017	-0.844328	-0.876307	-0.904827	-0.929776	-0.951057	-0.968583	-0.982287	-0.992115	-0.998027
0	0.998027	0.992115	0.982287	0.968583	0.951057	0.929776	0.904827	0.876307	0.844328	0.809017	0.770513	0.728969	0.684547	0.637424	0.587785	0.535827	0.481754	0.425779	0.368125	0.309017	0.24869	0.187381	0.125333	0.0627905	1.11022e-16	-0.0627905	-0.125333	-0.187381	-0.24869	-0.309017	-0.368125	-0.425779	-0.481754	-0.535827	-0.587785	-0.637424	-0.684547	-0.728969	-0.770513	-0.809017	-0.844328	-0.876307	-0.904827	-0.929776	-0.951057	-0.968583	-0.982287	-0.992115	-0.998027
0	0.998027	0.992115	0.982287	0.968583	0.951057	0.929776	0.904827	0.876307	0.844328	0.809017	0.770513	0.728969	0.684547	0.637424	0.587785	0.535827	0.481754	0.425779	0.368125	0.309017	0.24869	0.187381	0.125333	0.0627905	1.11022e-16	-0.0627905	-0.125333	-0.187381	-0.24869	-0.309017	-0.368125	-0.425779	-0.481754	-0.535827	-0.587785	-0.637424	-0.684547	-0.728969	-0.770513	-0.809017	-0.844328	-0.876307	-0.904827	-0.929776	-0.951057	-0.968583	-0.982287	-0.992115	-0.998027
0	0.998027	0.992115	0.982287	0.968583	0.951057	0.929776	0.904827	0.876307	0.844328	0.809017	0.770513	0.728969	0.684547	0.637424	0.587785	0.535827	0.481754	0.425779	0.368125	0.309017	0.24869	0.187381	0.125333	0.0627905	1.11022e-16	-0.0627905	-0.125333	-0.187381	-0.24869	-0.309017	-0.368125	-0.425779	-0.481754	-0.535827	-0.587785	-0.637424	-0.684547	-0.728969	-0.770513	-0.809017	-0.844328	-0.876307	-0.904827	-0.929776	-0.951057	-0.968583	-0.982287	-0.992115	-0.998027
0	0.998027	0.992115	0.982287	0.968583	0.951057	0.929776	0.904827	0.876307	0.844328	0.809017	0.770513	0.728969	0.684547	0.637424	0.587785	0.535827	0.481754	0.425779	0.368125	0.309017	0.24869	0.187381	0.125333	0.0627905	1.11022e-16	-0.0627905	-0.125333	-0.187381	-0.24869	-0.309017	-0.368125	-0.425779	-0.481754	-0.535827	-0.587785	-0.637424	-0.684547	-0.728969	-0.770513	-0.809017	-0.844328	-0.876307	-0.904827	-0.929776	-0.951057	-0.968583	-0.982287	-0.992115	-0.998027
0	0.998027	0.992115	0.982287	0.968583	0.951057	0.929776	0.904827	0.876307	0.844328	0.809017	0.770513	0.728969	0.684547	0.637424	0.587785	0.535827	0.481754	0.425779	0.368125	0.309017	0.24869	0.187381	0.125333	0.0627905	1.11022e-16	-0.0627905	-0.125333	-0.187381	-0.24869	-0.309017	-0.368125	-0.425779	-0.481754	-0.535827	-0.587785	-0.637424	-0.684547	-0.728969	-0.770513	-0.809017	-0.844328	-0.876307	-0.904827	-0.929776	-0.951057	-0.968583	-0.982287	-0.992115	-0.998027
0	0.998027	0.992115	0.982287	0.968583	0.951057	0.929776	0.904827	0.876307	0.844328	0.809017	0.770513	0.728969	0.684547	0.637424	0.587785	0.535827	0.481754	0.425779	0.368125	0.309017	0.24869	0.187381	0.125333	0.0627905	1.11022e-16	-0.0627905	-0.125333	-0.187381	-0.24869	-0.309017	-0.368125	-0.425779	-0.481754	-0.535827	-0.587785	-0.637424	-0.684547	-0.728969	-0.770513	-0.809017	-0.844328	-0.876307	-0.904827	-0.929776	-0.951057	-0.968583	-0.982287	-0.992115	-0.998027
0	0.998027	0.992115	0.982287	0.968583	0.951057	0.929776	0.904827	0.876307	0.844328	0.809017	0.770513	0.728969	0.684547	0.637424	0.587785	0.535827	0.481754	0.425779	0.368125	0.309017	0.24869	0.187381	0.125333	0.0627905	1.11022e-16	-0.0627905	-0.125333	-0.187381	-0.24869	-0.309017	-0.368125	-0.425779	-0.481754	-0.535827	-0.587785	-0.637424	-0.684547	-0.728969	-0.770513	-0.809017	-0.844328	-0.876307	-0.904827	-0.929776	-0.951057	-0.968583	-0.982287	-0.992115	-0.998027
0	0.998027	0.992115	0.982287	0.968583	0.951057	0.929776	0.904827	0.876307	0.844328	0.809017	0.770513	0.728969	0.684547	0.637424	0.587785	0.535827	0.481754	0.425779	0.368125	0.309017	0.24869	0.187381	0.125333	0.0627905	1.11022e-16	-0.0627905	-0.125333	-0.187381	-0.24869	-0.309017	-0.368125	-0.425779	-0.481754	-0.535827	-0.587785	-0.637424	-0.684547	-0.728969	-0.770513	-0.809017	-0.844328	-0.876307	-0.904827	-0.929776	-0.951057	-0.968583	-0.982287	-0.992115	-0.998027
0	0.998027	0.992115	0.982287	0.968583	0.951057	0.929776	0.904827	0.876307	0.844328	0.809017	0.770513	0.728969	0.684547	0.637424	0.587785	0.535827	0.481754	0.425779	0.368125	0.309017	0.24869	0.187381	0.125333	0.0627905	1.11022e-16	-0.0627905	-0.125333	-0.187381	-0.24869	-0.309017	-0.368125	-0.425779	-0.481754	-0.535827	-0.587785	-0.637424	-0.684547	-0.728969	-0.770513	-0.809017	-0.844328	-0.876307	-0.904827	-0.929776	-0.951057	-0.968583	-0.982287	-0.992115	-0.998027
0	0.998027	0.992115	0.982287	0.968583	0.951057	0.929776	0.904827	0.876307	0.844328	0.809017	0.770513	0.728969	0.684547	0.637424	0.587785	0.535827	0.481754	0.425779	0.368125	0.309017	0.24869	0.187381	0.125333	0.0627905	1.11022e-16	-0.0627905	-0.125333	-0.187381	-0.24869	-0.309017	-0.368125	-0.425779	-0.481754	-0.535827	-0.587785	-0.637424	-0.684547	-0.728969	-0.770513	-0.809017	-0.844328	-0.876307	-0.904827	-0.929776	-0.951057	-0.968583	-0.982287	-0.992115	-0.998027
0	0.998027	0.992115	0.982287	0.968583	0.951057	0.929776	0.904827	0.876307	0.844328	0.809017	0.770513	0.728969	0.684547	0.637424	0.587785	0.535827	0.481754	0.425779	0.368125	0.309017	0.24869	0.187381	0.125333	0.0627905	1.11022e-16	-0.0627905	-0.125333	-0.187381	-0.24869	-0.309017	-0.368125	-0.425779	-0.481754	-0.535827	-0.587785	-0.637424	-0.684547	-0.728969	-0.770513	-0.809017	-0.844328	-0.876307	-0.904827	-0.929776	-0.951057	-0.968583	-0.982287	-0.992115	-0.998027
0	0.998027	0.992115	0.982287	0.968583	0.951057	0.929776	0.904827	0.876307	0.844328	0.809017	0.770513	0.728969	0.684547	0.637424	0.587785	0.535827	0.481754	0.425779	0.368125	0.309017	0.24869	0.187381	0.125333	0.0627905	1.11022e-16	-0.0627905	-0.125333	-0.187381	-0.24869	-0.309017	-0.368125	-0.425779	-0.481754	-0.535827	-0.587785	-0.637424	-0.684547	-0.728969	-0.770513	-0.809017	-0.844328	-0.876307	-0.904827	-0.929776	-0.951057	-0.968583	-0.982287	-0.992115	-0.998027
0	0.998027	0.992115	0.982287	0.968583	0.951057	0.929776	0.904827	0.876307	0.844328	0.809017	0.770513	0.728969	0.684547	0.637424	0.587785	0.535827	0.481754	0.425779	0.368125	0.309017	0.24869	0.187381	0.125333	0.0627905	1.11022e-16	-0.0627905	-0.125333	-0.187381	-0.24869	-0.309017	-0.368125	-0.425779	-0.481754	-0.535827	-0.587785	-0.637424	-0.684547	-0.728969	-0.770513	-0.809017	-0.844328	-0.876307	-0.904827	-0.929776	-0.951057	-0.968583	-0.982287	-0.992115	-0.998027
0	0.998027	0.992115	0.982287	0.968583	0.951057	0.929776	0.904827	0.876307	0.844328	0.809017	0.770513	0.728969	0.684547	0.637424	0.587785	0.535827	0.481754	0.425779	0.368125	0.309017	0.24869	0.187381	0.125333	0.0627905	1.11022e-16	-0.0627905	-0.125333	-0.187381	-0.24869	-0.309017	-0.368125	-0.425779	-0.481754	-0.535827	-0.587785	-0.637424	-0.684547	-0.728969	-0.770513	-0.809017	-0.844328	-0.876307	-0.904827	-0.929776	-0.951057	-0.968583	-0.982287	-0.992115	-0.998027
0	0.998027	0.992115	0.982287	0.968583	0.951057	0.929776	0.904827	0.876307	0.844328	0.809017	0.770513	0.728969	0.684547	0.637424	0.587785	0.535827	0.481754	0.425779	0.368125	0.309017	0.24869	0.187381	0.125333	0.0627905	1.11022e-16	-0.0627905	-0.125333	-0.187381	-0.24869	-0.309017	-0.368125	-0.425779	-0.481754	-0.535827	-0.587785	-0.637424	-0.684547	-0.728969	-0.770513	-0.809017	-0.844328	-0.876307	-0.904827	-0.929776	-0.951057	-0.968583	-0.982287	-0.992115	-0.998027
0	0.998027	0.992115	0.982287	0.968583	0.951057	0.929776	0.904827	0.876307	0.844328	0.809017	0.770513	0.728969	0.684547	0.637424	0.587785	0.535827	0.481754	0.425779	0.368125	0.309017	0.24869	0.187381	0.125333	0.0627905	1.11022e-16	-0.0627905	-0.125333	-0.187381	-0.24869	-0.309017	-0.368125	-0.425779	-0.481754	-0.535827	-0.587785	-0.637424	-0.684547	-0.728969	-0.770513	-0.809017	-0.844328	-0.876307	-0.904827	-0.929776	-0.951057	-0.968583	-0.982287	-0.992115	-0.998027
0	0.998027	0.992115	0.982287	0.968583	0.951057	0.929776	0.904827	0.876307	0.844328	0.809017	0.770513	0.728969	0.684547	0.637424	0.587785	0.535827	0.481754	0.425779	0.368125	0.309017	0.24869	0.187381	0.125333	0.0627905	1.11022e-16	-0.0627905	-0.125333	-0.187381	-0.24869	-0.309017	-0.368125	-0.425779	-0.481754	-0.535827	-0.587785	-0.637424	-0.684547	-0.728969	-0.770513	-0.809017	-0.844328	-0.876307	-0.904827	-0.929776	-0.951057	-0.968583	-0.982287	-0.992115	-0.998027
0	0.998027	0.992115	0.982287	0.968583	0.951057	0.929776	0.904827	0.876307	0.844328	0.809017	0.770513	0.728969	0.684547	0.637424	0.587785	0.535827	0.481754	0.425779	0.368125	0.309017	0.24869	0.187381	0.125333	0.0627905	1.11022e-16	-0.0627905	-0.125333	-0.187381	-0.24869	-0.309017	-0.368125	-0.425779	-0.481754	-0.535827	-0.587785	-0.637424	-0.684547	-0.728969	-0.770513	-0.809017	-0.844328	-0.876307	-0.904827	-0.929776	-0.951057	-0.968583	-0.982287	-0.992115	-0.998027
0	0.998027	0.992115	0.982287	0.968583	0.951057	0.929776	0.904827	0.876307	0.844328	0.809017	0.770513	0.728969	0.684547	0.637424	0.587785	0.535827	0.481754	0.425779	0.368125	0.309017	0.24869	0.187381	0.125333	0.0627905	1.11022e-16	-0.0627905	-0.125333	-0.187381	-0.24869	-0.309017	-0.368125	-0.425779	-0.481754	-0.535827	-0.587785	-0.637424	-0.684547	-0.728969	-0.770513	-0.809017	-0.844328	-0.876307	-0.904827	-0.929776	-0.951057	-0.968583	-0.982287	-0.992115	-0.998027
0	0.998027	0.992115	0.982287	0.968583	0.951057	0.929776	0.904827	0.876307	0.844328	0.809017	0.770513	0.728969	0.684547	0.637424	0.587785	0.535827	0.481754	0.425779	0.368125	0.309017	0.24869	0.187381	0.125333	0.0627905	1.11022e-16	-0.0627905	-0.125333	-0.187381	-0.24869	-0.309017	-0.368125	-0.425779	-0.481754	-0.535827	-0.587785	-0.637424	-0.684547	-0.728969	-0.770513	-0.809017	-0.844328	-0.876307	-0.904827	-0.929776	-0.951057	-0.968583	-0.982287	-0.992115	-0.998027
0	0.998027	0.992115	0.982287	0.968583	0.951057	0.929776	0.904827	0.876307	0.844328	0.809017	0.770513	0.728969	0.684547	0.637424	0.587785	0.535827	0.481754	0.425779	0.368125	0.309017	0.24869	0.187381	0.125333	0.0627905	1.11022e-16	-0.0627905	-0.125333	-0.187381	-0.24869	-0.309017	-0.368125	-0.425779	-0.481754	-0.535827	-0.587785	-0.637424	-0.684547	-0.728969	-0.770513	-0.809017	-0.844328	-0.876307	-0.904827	-0.929776	-0.951057	-0.968583	-0.982287	-0.992115	-0.998027
0	0.998027	0.992115	0.982287	0.968583	0.951057	0.929776	0.904827	0.876307	0.844328	0.809017	0.770513	0.728969	0.684547	0.637424	0.587785	0.535827	0.481754	0.425779	0.368125	0.309017	0.24869	0.187381	0.125333	0.0627905	1.11022e-16	-0.0627905	-0.125333	-0.187381	-0.24869	-0.309017	-0.368125	-0.425779	-0.481754	-0.535827	-0.587785	-0.637424	-0.684547	-0.728969	-0.770513	-0.809017	-0.844328	-0.876307	-0.904827	-0.929776	-0.951057	-0.968583	-0.982287	-0.992115	-0.998027
0	0.998027	0.992115	0.982287	0.968583	0.951057	0.929776	0.904827	0.876307	0.844328	0.809017	0.770513	0.728969	0.684547	0.637424	0.587785	0.535827	0.481754	0.425779	0.368125	0.309017	0.24869	0.187381	0.125333	0.0627905	1.11022e-16	-0.0627905	-0.125333	-0.187381	-0.24869	-0.309017	-0.368125	-0.425779	-0.481754	-0.535827	-0.587785	-0.637424	-0.684547	-0.728969	-0.770513	-0.809017	-0.844328	-0.876307	-0.904827	-0.929776	-0.951057	-0.968583	-0.982287	-0.992115	-0.998027
0	0.998027	0.992115	0.982287	0.968583	0.951057	0.929776	0.904827	0.876307	0.844328	0.809017	0.770513	0.728969	0.684547	0.637424	0.587785	0.535827	0.481754	0.425779	0.368125	0.309017	0.24869	0.187381	0.125333	0.0627905	1.11022e-16	-0.0627905	-0.125333	-0.187381	-0.24869	-0.309017	-0.368125	-0.425779	-0.481754	-0.535827	-0.587785	-0.637424	-0.684547	-0.728969	-0.770513	-0.809017	-0.844328	-0.876307	-0.904827	-0.929776	-0.951057	-0.968583	-0.982287	-0.992115	-0.998027
0	0.998027	0.992115	0.982287	0.968583	0.951057	0.929776	0.904827	0.876307	0.844328	0.809017	0.770513	0.728969	0.684547	0.637424	0.587785	0.535827	0.481754	0.425779	0.368125	0.309017	0.24869	0.187381	0.125333	0.0627905	1.11022e-16	-0.0627905	-0.125333	-0.187381	-0.24869	-0.309017	-0.368125	-0.425779	-0.481754	-0.535827	-0.587785	-0.637424	-0.684547	-0.728969	-0.770513	-0.809017	-0.844328	-0.876307	-0.904827	-0.929776	-0.951057	-0.968583	-0.982287	-0.992115	-0.998027
0	0.998027	0.992115	0.982287	0.968583	0.951057	0.929776	0.904827	0.876307	0.844328	0.809017	0.770513	0.728969	0.684547	0.637424	0.587785	0.535827	0.481754	0.425779	0.368125	0.309017	0.24869	0.187381	0.125333	0.0627905	1.11022e-16	-0.0627905	-0.125333	-0.187381	-0.24869	-0.309017	-0.368125	-0.425779	-0.481754	-0.535827	-0.587785	-0.637424	-0.684547	-0.728969	-0.770513	-0.809017	-0.844328	-0.876307	-0.904827	-0.929776	-0.951057	-0.968583	-0.982287	-0.992115	-0.998027
0	0.998027	0.992115	0.982287	0.968583	0.951057	0.929776	0.904827	0.876307	0.844328	0.809017	0.770513	0.728969	0.684547	0.637424	0.587785	0.535827	0.481754	0.425779	0.368125	0.309017	0.24869	0.187381	0.125333	0.0627905	1.11022e-16	-0.0627905	-0.125333	-0.187381	-0.24869	-0.309017	-0.368125	-0.425779	-0.481754	-0.535827	-0.587785	-0.637424	-0.684547	-0.728969	-0.770513	-0.809017	-0.844328	-0.876307	-0.904827	-0.929776	-0.951057	-0.968583	-0.982287	-0.992115	-0.998027
0	0.998027	0.992115	0.982287	0.968583	0.951057	0.929776	0.904827	0.876307	0.844328	0.809017	0.770513	0.728969	0.684547	0.637424	0.587785	0.535827	0.481754	0.425779	0.368125	0.309017	0.24869	0.187381	0.125333	0.0627905	1.11022e-16	-0.0627905	-0.125333	-0.187381	-0.24869	-0.309017	-0.368125	-0.425779	-0.481754	-0.535827	-0.587785	-0.637424	-0.684547	-0.728969	-0.770513	-0.809017	-0.844328	-0.876307	-0.904827	-0.929776	-0.951057	-0.968583	-0.982287	-0.992115	-0.998027
0	0.998027	0.992115	0.982287	0.968583	0.951057	0.929776	0.904827	0.876307	0.844328	0.809017	0.770513	0.728969	0.684547	0.637424	0.587785	0.535827	0.481754	0.425779	0.368125	0.309017	0.24869	0.187381	0.125333	0.0627905	1.11022e-16	-0.0627905	-0.125333	-0.187381	-0.24869	-0.309017	-0.368125	-0.425779	-0.481754	-0.535827	-0.587785	-0.637424	-0.684547	-0.728969	-0.770513	-0.809017	-0.844328	-0.876307	-0.904827	-0.929776	-0.951057	-0.968583	-0.982287	-0.992115	-0.998027
0	0.998027	0.992115	0.982287	0.968583	0.951057	0.929776	0.904827	0.876307	0.844328	0.809017	0.770513	0.728969	0.684547	0.637424	0.587785	0.535827	0.481754	0.425779	0.368125	0.309017	0.24869	0.187381	0.125333	0.0627905	1.11022e-16	-0.0627905	-0.125333	-0.187381	-0.24869	-0.309017	-0.368125	-0.425779	-0.481754	-0.535827	-0.587785	-0.637424	-0.684547	-0.728969	-0.770513	-0.809017	-0.844328	-0.876307	-0.904827	-0.929776	-0.951057	-0.968583	-0.982287	-0.992115	-0.998027
0	0.998027	0.992115	0.982287	0.968583	0.951057	0.929776	0.904827	0.876307	0.844328	0.809017	0.770513	0.728969	0.684547	0.637424	0.587785	0.535827	0.481754	0.425779	0.368125	0.309017	0.24869	0.187381	0.125333	0.0627905	1.11022e-16	-0.0627905	-0.125333	-0.187381	-0.24869	-0.309017	-0.368125	-0.425779	-0.481754	-0.535827	-0.587785	-0.637424	-0.684547	-0.728969	-0.770513	-0.809017	-0.844328	-0.876307	-0.904827	-0.929776	-0.951057	-0.968583	-0.982287	-0.992115	-0.998027
0	0.998027	0.992115	0.982287	0.968583	0.951057	0.929776	0.904827	0.876307	0.844328	0.809017	0.770513	0.728969	0.684547	0.637424	0.587785	0.535827	0.481754	0.425779	0.368125	0.309017	0.24869	0.187381	0.125333	0.0627905	1.11022e-16	-0.0627905	-0.125333	-0.187381	-0.24869	-0.309017	-0.368125	-0.425779	-0.481754	-0.535827	-0.587785	-0.637424	-0.684547	-0.728969	-0.770513	-0.809017	-0.844328	-0.876307	-0.904827	-0.929776	-0.951057	-0.968583	-0.982287	-0.992115	-0.998027
0	0.998027	0.992115	0.982287	0.968583	0.951057	0.929776	0.904827	0.876307	0.844328	0.809017	0.770513	0.728969	0.684547	0.637424	0.587785	0.535827	0.481754	0.425779	0.368125	0.309017	0.24869	0.187381	0.125333	0.0627905	1.11022e-16	-0.0627905	-0.125333	-0.187381	-0.24869	-0.309017	-0.368125	-0.425779	-0.481754	-0.535827	-0.587785	-0.637424	-0.684547	-0.728969	-0.770513	-0.809017	-0.844328	-0.876307	-0.904827	-0.929776	-0.951057	-0.968583	-0.982287	-0.992115	-0.998027
0	0.998027	0.992115	0.982287	0.968583	0.951057	0.929776	0.904827	0.876307	0.844328	0.809017	0.770513	0.728969	0.684547	0.637424	0.587785	0.535827	0.481754	0.425779	0.368125	0.309017	0.24869	0.187381	0.125333	0.0627905	1.11022e-16	-0.0627905	-0.125333	-0.187381	-0.24869	-0.309017	-0.368125	-0.425779	-0.481754	-0.535827	-0.587785	-0.637424	-0.684547	-0.728969	-0.770513	-0.809017	-0.844328	-0.876307	-0.904827	-0.929776	-0.951057	-0.968583	-0.982287	-0.992115	-0.998027
0	0.998027	0.992115	0.982287	0.968583	0.951057	0.929776	0.904827	0.876307	0.844328	0.809017	0.770513	0.728969	0.684547	0.637424	0.587785	0.535827	0.481754	0.425779	0.368125	0.309017	0.24869	0.187381	0.125333	0.0627905	1.11022e-16	-0.0627905	-0.125333	-0.187381	-0.24869	-0.309017	-0.368125	-0.425779	-0.481754	-0.535827	-0.587785	-0.637424	-0.684547	-0.728969	-0.770513	-0.809017	-0.844328	-0.876307	-0.904827	-0.929776	-0.951057	-0.968583	-0.982287	-0.992115	-0.998027
0	0.998027	0.992115	0.982287	0.968583	0.951057	0.929776	0.904827	0.876307	0.844328	0.809017	0.770513	0.728969	0.684547	0.637424	0.587785	0.535827	0.481754	0.425779	0.368125	0.309017	0.24869	0.187381	0.125333	0.0627905	1.11022e-16	-0.0627905	-0.125333	-0.187381	-0.24869	-0.309017	-0.368125	-0.425779	-0.481754	-0.535827	-0.587785	-0.637424	-0.684547	-0.728969	-0.770513	-0.809017	-0.844328	-0.876307	-0.904827	-0.929776	-0.951057	-0.968583	-0.982287	-0.992115	-0.998027
0	0.998027	0.992115	0.982287	0.968583	0.951057	0.929776	0.904827	0.876307	0.844328	0.809017	0.770513	0.728969	0.684547	0.637424	0.587785	0.535827	0.481754	0.425779	0.368125	0.309017	0.24869	0.187381	0.125333	0.0627905	1.11022e-16	-0.0627905	-0.125333	-0.187381	-0.24869	-0.309017	-0.368125	-0.425779	-0.481754	-0.535827	-0.587785	-0.637424	-0.684547	-0.728969	-0.770513	-0.809017	-0.844328	-0.876307	-0.904827	-0.929776	-0.951057	-0.968583	-0.982287	-0.992115	-0.998027
0	0.998027	0.992115	0.982287	0.968583	0.951057	0.929776	0.904827	0.876307	0.844328	0.809017	0.770513	0.728969	0.684547	0.637424	0.587785	0.535827	0.481754	0.425779	0.368125	0.309017	0.24869	0.187381	0.125333	0.0627905	1.11022e-16	-0.0627905	-0.125333	-0.187381	-0.24869	-0.309017	-0.368125	-0.425779	-0.481754	-0.535827	-0.587785	-0.637424	-0.684547	-0.728969	-0.770513	-0.809017	-0.844328	-0.876307	-0.904827	-0.929776	-0.951057	-0.968583	-0.982287	-0.992115	-0.998027
0	0.998027	0.992115	0.982287	0.968583	0.951057	0.929776	0.904827	0.876307	0.844328	0.809017	0.770513	0.728969	0.684547	0.637424	0.587785	0.535827	0.481754	0.425779	0.368125	0.309017	0.24869	0.187381	0.125333	0.0627905	1.11022e-16	-0.0627905	-0.125333	-0.187381	-0.24869	-0.309017	-0.368125	-0.425779	-0.481754	-0.535827	-0.587785	-0.637424	-0.684547	-0.728969	-0.770513	-0.809017	-0.844328	-0.876307	-0.904827	-0.929776	-0.951057	-0.968583	-0.982287	-0.992115	-0.998027
0	0.998027	0.992115	0.982287	0.968583	0.951057	0.929776	0.904827	0.876307	0.844328	0.809017	0.770513	0.728969	0.684547	0.637424	0.587785	0.535827	0.481754	0.425779	0.368125	0.309017	0.24869	0.187381	0.125333	0.0627905	1.11022e-16	-0.0627905	-0.125333	-0.187381	-0.24869	-0.309017	-0.368125	-0.425779	-0.481754	-0.535827	-0.587785	-0.637424	-0.684547	-0.728969	-0.770513	-0.809017	-0.844328	-0.876307	-0.904827	-0.929776	-0.951057	-0.968583	-0.982287	-0.992115	-0.998027
0	0.998027	0.992115	0.982287	0.968583	0.951057	0.929776	0.904827	0.876307	0.844328	0.809017	0.770513	0.728969	0.684547	0.637424	0.587785	0.535827	0.481754	0.425779	0.368125	0.309017	0.24869	0.187381	0.125333	0.0627905	1.11022e-16	-0.0627905	-0.125333	-0.187381	-0.24869	-0.309017	-0.368125	-0.425779	-0.481754	-0.535827	-0.587785	-0.637424	-0.684547	-0.728969	-0.770513	-0.809017	-0.844328	-0.876307	-0.904827	-0.929776	-0.951057	-0.968583	-0.982287	-0.992115	-0.998027
0	0.998027	0.992115	0.982287	0.968583	0.951057	0.929776	0.904827	0.876307	0.844328	0.809017	0.770513	0.728969	0.684547	0.637424	0.587785	0.535827	0.481754	0.425779	0.368125	0.309017	0.24869	0.187381	0.125333	0.0627905	1.11022e-16	-0.0627905	-0.125333	-0.187381	-0.24869	-0.309017	-0.368125	-0.425779	-0.481754	-0.535827	-0.587785	-0.637424	-0.684547	-0.728969	-0.770513	-0.809017	-0.844328	-0.876307	-0.904827	-0.929776	-0.951057	-0.968583	-0.982287	-0.992115	-0.998027
0	0.998027	0.992115	0.982287	0.968583	0.951057	0.929776	0.904827	0.876307	0.844328	0.809017	0.770513	0.728969	0.684547	0.637424	0.587785	0.535827	0.481754	0.425779	0.368125	0.309017	0.24869	0.187381	0.125333	0.0627905	1.11022e-16	-0.0627905	-0.125333	-0.187381	-0.24869	-0.309017	-0.368125	-0.425779	-0.481754	-0.535827	-0.587785	-0.637424	-0.684547	-0.728969	-0.770513	-0.809017	-0.844328	-0.876307	-0.904827	-0.929776	-0.951057	-0.968583	-0.982287	-0.992115	-0.998027
0	0.998027	0.992115	0.982287	0.968583	0.951057	0.929776	0.904827	0.876307	0.844328	0.809017	0.770513	0.728969	0.684547	0.637424	0.587785	0.535827	0.481754	0.425779	0.368125	0.309017	0.24869	0.187381	0.125333	0.0627905	1.11022e-16	-0.0627905	-0.125333	-0.187381	-0.24869	-0.309017	-0.368125	-0.425779	-0.481754	-0.535827	-0.587785	-0.637424	-0.684547	-0.728969	-0.770513	-0.809017	-0.844328	-0.876307	-0.904827	-0.929776	-0.951057	-0.968583	-0.982287	-0.992115	-0.998027
0	0.998027	0.992115	0.982287	0.968583	0.951057	0.929776	0.904827	0.876307	0.844328	0.809017	0.770513	0.728969	0.684547	0.637424	0.587785	0.535827	0.481754	0.425779	0.368125	0.309017	0.24869	0.187381	0.125333	0.0627905	1.11022e-16	-0.0627905	-0.125333	-0.187381	-0.24869	-0.309017	-0.368125	-0.425779	-0.481754	-0.535827	-0.587785	-0.637424	-0.684547	-0.728969	-0.770513	-0.809017	-0.844328	-0.876307	-0.904827	-0.929776	-0.951057	-0.968583	-0.982287	-0.992115	-0.998027
0	0.998027	0.992115	0.982287	0.968583	0.951057	0.929776	0.904827	0.876307	0.844328	0.809017	0.770513	0.728969	0.684547	0.637424	0.587785	0.535827	0.481754	0.425779	0.368125	0.309017	0.24869	0.187381	0.125333	0.0627905	1.11022e-16	-0.0627905	-0.125333	-0.187381	-0.24869	-0.309017	-0.368125	-0.425779	-0.481754	-0.535827	-0.587785	-0.637424	-0.684547	-0.728969	-0.770513	-0.809017	-0.844328	-0.876307	-0.904827	-0.929776	-0.951057	-0.968583	-0.982287	-0.992115	-0.998027
0	0.998027	0.992115	0.982287	0.968583	0.951057	0.929776	0.904827	0.876307	0.844328	0.809017	0.770513	0.728969	0.684547	0.637424	0.587785	0.535827	0.481754	0.425779	0.368125	0.309017	0.24869	0.187381	0.125333	0.0627905	1.11022e-16	-0.0627905	-0.125333	-0.187381	-0.24869	-0.309017	-0.368125	-0.425779	-0.481754	-0.535827	-0.587785	-0.637424	-0.684547	-0.728969	-0.770513	-0.809017	-0.844328	-0.876307	-0.904827	-0.929776	-0.951057	-0.968583	-0.982287	-0.992115	-0.998027
0	0.998027	0.992115	0.982287	0.968583	0.951057	0.929776	0.904827	0.876307	0.844328	0.809017	0.770513	0.728969	0.684547	0.637424	0.587785	0.535827	0.481754	0.425779	0.368125	0.309017	0.24869	0.187381	0.125333	0.0627905	1.11022e-16	-0.0627905	-0.125333	-0.187381	-0.24869	-0.309017	-0.368125	-0.425779	-0.481754	-0.535827	-0.587785	-0.637424	-0.684547	-0.728969	-0.770513	-0.809017	-0.844328	-0.876307	-0.904827	-0.929776	-0.951057	-0.968583	-0.982287	-0.992115	-0.998027
0	0.998027	0.992115	0.982287	0.968583	0.951057	0.929776	0.904827	0.876307	0.844328	0.809017	0.770513	0.728969	0.684547	0.637424	0.587785	0.535827	0.481754	0.425779	0.368125	0.309017	0.24869	0.187381	0.125333	0.0627905	1.11022e-16	-0.0627905	-0.125333	-0.187381	-0.24869	-0.309017	-0.368125	-0.425779	-0.481754	-0.535827	-0.587785	-0.637424	-0.684547	-0.728969	-0.770513	-0.809017	-0.844328	-0.876307	-0.904827	-0.929776	-0.951057	-0.968583	-0.982287	-0.992115	-0.998027
0	0.998027	0.992115	0.982287	0.968583	0.951057	0.929776	0.904827	0.876307	0.844328	0.809017	0.770513	0.728969	0.684547	0.637424	0.587785	0.535827	0.481754	0.425779	0.368125	0.309017	0.24869	0.187381	0.125333	0.0627905	1.11022e-16	-0.0627905	-0.125333	-0.187381	-0.24869	-0.309017	-0.368125	-0.425779	-0.481754	-0.535827	-0.587785	-0.637424	-0.684547	-0.728969	-0.770513	-0.809017	-0.844328	-0.876307	-0.904827	-0.929776	-0.951057	-0.968583	-0.982287	-0.992115	-0.998027
0	0.998027	0.992115	0.982287	0.968583	0.951057	0.929776	0.904827	0.876307	0.844328	0.809017	0.770513	0.728969	0.684547	0.637424	0.587785	0.535827	0.481754	0.425779	0.368125	0.309017	0.24869	0.187381	0.125333	0.0627905	1.11022e-16	-0.0627905	-0.125333	-0.187381	-0.24869	-0.309017	-0.368125	-0.425779	-0.481754	-0.535827	-0.587785	-0.637424	-0.684547	-0.728969	-0.770513	-0.809017	-0.844328	-0.876307	-0.904827	-0.929776	-0.951057	-0.968583	-0.982287	-0.992115	-0.998027
0	0.998027	0.992115	0.982287	0.968583	0.951057	0.929776	0.904827	0.876307	0.844328	0.809017	0.770513	0.728969	0.684547	0.637424	0.587785	0.535827	0.481754	0.425779	0.368125	0.309017	0.24869	0.187381	0.125333	0.0627905	1.11022e-16	-0.0627905	-0.125333	-0.187381	-0.24869	-0.309017	-0.368125	-0.425779	-0.481754	-0.535827	-0.587785	-0.637424	-0.684547	-0.728969	-0.770513	-0.809017	-0.844328	-0.876307	-0.904827	-0.929776	-0.951057	-0.968583	-0.982287	-0.992115	-0.998027
0	0.998027	0.992115	0.982287	0.968583	0.951057	0.929776	0.904827	0.876307	0.844328	0.809017	0.770513	0.728969	0.684547	0.637424	0.587785	0.535827	0.481754	0.425779	0.368125	0.309017	0.24869	0.187381	0.125333	0.0627905	1.11022e-16	-0.0627905	-0.125333	-0.187381	-0.24869	-0.309017	-0.368125	-0.425779	-0.481754	-0.535827	-0.587785	-0.637424	-0.684547	-0.728969	-0.770513	-0.809017	-0.844328	-0.876307	-0.904827	-0.929776	-0.951057	-0.968583	-0.982287	-0.992115	-0.998027
0	0.998027	0.992115	0.982287	0.968583	0.951057	0.929776	0.904827	0.876307	0.844328	0.809017	0.770513	0.728969	0.684547	0.637424	0.587785	0.535827	0.481754	0.425779	0.368125	0.309017	0.24869	0.187381	0.125333	0.0627905	1.11022e-16	-0.0627905	-0.125333	-0.187381	-0.24869	-0.309017	-0.368125	-0.425779	-0.481754	-0.535827	-0.587785	-0.637424	-0.684547	-0.728969	-0.770513	-0.809017	-0.844328	-0.876307	-0.904827	-0.929776	-0.951057	-0.968583	-0.982287	-0.992115	-0.998027
0	0.998027	0.992115	0.982287	0.968583	0.951057	0.929776	0.904827	0.876307	0.844328	0.809017	0.770513	0.728969	0.684547	0.637424	0.587785	0.535827	0.481754	0.425779	0.368125	0.309017	0.24869	0.187381	0.125333	0.0627905	1.11022e-16	-0.0627905	-0.125333	-0.187381	-0.24869	-0.309017	-0.368125	-0.425779	-0.481754	-0.535827	-0.587785	-0.637424	-0.684547	-0.728969	-0.770513	-0.809017	-0.844328	-0.876307	-0.904827	-0.929776	-0.951057	-0.968583	-0.982287	-0.992115	-0.998027
0	0.998027	0.992115	0.982287	0.968583	0.951057	0.929776	0.904827	0.876307	0.844328	0.809017	0.770513	0.728969	0.684547	0.637424	0.587785	0.535827	0.481754	0.425779	0.368125	0.309017	0.24869	0.187381	0.125333	0.0627905	1.11022e-16	-0.0627905	-0.125333	-0.187381	-0.24869	-0.309017	-0.368125	-0.425779	-0.481754	-0.535827	-0.587785	-0.637424	-0.684547	-0.728969	-0.770513	-0.809017	-0.844328	-0.876307	-0.904827	-0.929776	-0.951057	-0.968583	-0.982287	-0.992115	-0.998027
0	0.998027	0.992115	0.982287	0.968583	0.951057	0.929776	0.904827	0.876307	0.844328	0.809017	0.770513	0.728969	0.684547	0.637424	0.587785	0.535827	0.481754	0.425779	0.368125	0.309017	0.24869	0.187381	0.125333	0.0627905	1.11022e-16	-0.0627905	-0.125333	-0.187381	-0.24869	-0.309017	-0.368125	-0.425779	-0.481754	-0.535827	-0.587785	-0.637424	-0.684547	-0.728969	-0.770513	-0.809017	-0.844328	-0.876307	-0.904827	-0.929776	-0.951057	-0.968583	-0.982287	-0.992115	-0.998027
0	0.998027	0.992115	0.982287	0.968583	0.951057	0.929776	0.904827	0.876307	0.844328	0.809017	0.770513	0.728969	0.684547	0.637424	0.587785	0.535827	0.481754	0.425779	0.368125	0.309017	0.24869	0.187381	0.125333	0.0627905	1.11022e-16	-0.0627905	-0.125333	-0.187381	-0.24869	-0.309017	-0.368125	-0.425779	-0.481754	-0.535827	-0.587785	-0.637424	-0.684547	-0.728969	-0.770513	-0.809017	-0.844328	-0.876307	-0.904827	-0.929776	-0.951057	-0.968583	-0.982287	-0.992115	-0.998027
0	0.998027	0.992115	0.982287	0.968583	0.951057	0.929776	0.904827	0.876307	0.844328	0.809017	0.770513	0.728969	0.684547	0.637424	0.587785	0.535827	0.481754	0.425779	0.368125	0.309017	0.24869	0.187381	0.125333	0.0627905	1.11022e-16	-0.0627905	-0.125333	-0.187381	-0.24869	-0.309017	-0.368125	-0.425779	-0.481754	-0.535827	-0.587785	-0.637424	-0.684547	-0.728969	-0.770513	-0.809017	-0.844328	-0.876307	-0.904827	-0.929776	-0.951057	-0.968583	-0.982287	-0.992115	-0.998027
0	0.998027	0.992115	0.982287	0.968583	0.951057	0.929776	0.904827	0.876307	0.844328	0.809017	0.770513	0.728969	0.684547	0.637424	0.587785	0.535827	0.481754	0.425779	0.368125	0.309017	0.24869	0.187381	0.125333	0.0627905	1.11022e-16	-0.0627905	-0.125333	-0.187381	-0.24869	-0.309017	-0.368125	-0.425779	-0.481754	-0.535827	-0.587785	-0.637424	-0.684547	-0.728969	-0.770513	-0.809017	-0.844328	-0.876307	-0.904827	-0.929776	-0.951057	-0.968583	-0.982287	-0.992115	-0.998027
0	0.998027	0.992115	0.982287	0.968583	0.951057	0.929776	0.904827	0.876307	0.844328	0.809017	0.770513	0.728969	0.684547	0.637424	0.587785	0.535827	0.481754	0.425779	0.368125	0.309017	0.24869	0.187381	0.125333	0.0627905	1.11022e-16	-0.0627905	-0.125333	-0.187381	-0.24869	-0.309017	-0.368125	-0.425779	-0.481754	-0.535827	-0.587785	-0.637424	-0.684547	-0.728969	-0.770513	-0.809017	-0.844328	-0.876307	-0.904827	-0.929776	-0.951057	-0.968583	-0.982287	-0.992115	-0.998027
0	0.998027	0.992115	0.982287	0.968583	0.951057	0.929776	0.904827	0.876307	0.844328	0.809017	0.770513	0.728969	0.684547	0.637424	0.587785	0.535827	0.481754	0.425779	0.368125	0.309017	0.24869	0.187381	0.125333	0.0627905	1.11022e-16	-0.0627905	-0.125333	-0.187381	-0.24869	-0.309017	-0.368125	-0.425779	-0.481754	-0.535827	-0.587785	-0.637424	-0.684547	-0.728969	-0.770513	-0.809017	-0.844328	-0.876307	-0.904827	-0.929776	-0.951057	-0.968583	-0.982287	-0.992115	-0.998027
0	0.998027	0.992115	0.982287	0.968583	0.951057	0.929776	0.904827	0.876307	0.844328	0.809017	0.770513	0.728969	0.684547	0.637424	0.587785	0.535827	0.481754	0.425779	0.368125	0.309017	0.24869	0.187381	0.125333	0.0627905	1.11022e-16	-0.0627905	-0.125333	-0.187381	-0.24869	-0.309017	-0.368125	-0.425779	-0.481754	-0.535827	-0.587785	-0.637424	-0.684547	-0.728969	-0.770513	-0.809017	-0.844328	-0.876307	-0.904827	-0.929776	-0.951057	-0.968583	-0.982287	-0.992115	-0.998027
0	0.998027	0.992115	0.982287	0.968583	0.951057	0.929776	0.904827	0.876307	0.844328	0.809017	0.770513	0.728969	0.684547	0.637424	0.587785	0.535827	0.481754	0.425779	0.368125	0.309017	0.24869	0.187381	0.125333	0.0627905	1.11022e-16	-0.0627905	-0.125333	-0.187381	-0.24869	-0.309017	-0.368125	-0.425779	-0.481754	-0.535827	-0.587785	-0.637424	-0.684547	-0.728969	-0.770513	-0.809017	-0.844328	-0.876307	-0.904827	-0.929776	-0.951057	-0.968583	-0.982287	-0.992115	-0.998027
0	0.998027	0.992115	0.982287	0.968583	0.951057	0.929776	0.904827	0.876307	0.844328	0.809017	0.770513	0.728969	0.684547	0.637424	0.587785	0.535827	0.481754	0.425779	0.368125	0.309017	0.24869	0.187381	0.125333	0.0627905	1.11022e-16	-0.0627905	-0.125333	-0.187381	-0.24869	-0.309017	-0.368125	-0.425779	-0.481754	-0.535827	-0.587785	-0.637424	-0.684547	-0.728969	-0.770513	-0.809017	-0.844328	-0.876307	-0.904827	-0.929776	-0.951057	-0.968583	-0.982287	-0.992115	-0.998027
0	0.998027	0.992115	0.982287	0.968583	0.951057	0.929776	0.904827	0.876307	0.844328	0.809017	0.770513	0.728969	0.684547	0.637424	0.587785	0.535827	0.481754	0.425779	0.368125	0.309017	0.24869	0.187381	0.125333	0.0627905	1.11022e-16	-0.0627905	-0.125333	-0.187381	-0.24869	-0.309017	-0.368125	-0.425779	-0.481754	-0.535827	-0.587785	-0.637424	-0.684547	-0.728969	-0.770513	-0.809017	-0.844328	-0.876307	-0.904827	-0.929776	-0.951057	-0.968583	-0.982287	-0.992115	-0.998027
0	0.998027	0.992115	0.982287	0.968583	0.951057	0.929776	0.904827	0.876307	0.844328	0.809017	0.770513	0.728969	0.684547	0.637424	0.587785	0.535827	0.481754	0.425779	0.368125	0.309017	0.24869	0.187381	0.125333	0.0627905	1.11022e-16	-0.0627905	-0.125333	-0.187381	-0.24869	-0.309017	-0.368125	-0.425779	-0.481754	-0.535827	-0.587785	-0.637424	-0.684547	-0.728969	-0.770513	-0.809017	-0.844328	-0.876307	-0.904827	-0.929776	-0.951057	-0.968583	-0.982287	-0.992115	-0.998027
0	0.998027	0.992115	0.982287	0.968583	0.951057	0.929776	0.904827	0.876307	0.844328	0.809017	0.770513	0.728969	0.684547	0.637424	0.587785	0.535827	0.481754	0.425779	0.368125	0.309017	0.24869	0.187381	0.125333	0.0627905	1.11022e-16	-0.0627905	-0.125333	-0.187381	-0.24869	-0.309017	-0.368125	-0.425779	-0.481754	-0.535827	-0.587785	-0.637424	-0.684547	-0.728969	-0.770513	-0.809017	-0.844328	-0.876307	-0.904827	-0.929776	-0.951057	-0.968583	-0.982287	-0.992115	-0.998027
0	0.998027	0.992115	0.982287	0.968583	0.951057	0.929776	0.904827	0.876307	0.844328	0.809017	0.770513	0.728969	0.684547	0.637424	0.587785	0.535827	0.481754	0.425779	0.368125	0.309017	0.24869	0.187381	0.125333	0.0627905	1.11022e-16	-0.0627905	-0.125333	-0.187381	-0.24869	-0.309017	-0.368125	-0.425779	-0.481754	-0.535827	-0.587785	-0.637424	-0.684547	-0.728969	-0.770513	-0.809017	-0.844328	-0.876307	-0.904827	-0.929776	-0.951057	-0.968583	-0.982287	-0.992115	-0.998027
0	0.998027	0.992115	0.982287	0.968583	0.951057	0.929776	0.904827	0.876307	0.844328	0.809017	0.770513	0.728969	0.684547	0.637424	0.587785	0.535827	0.481754	0.425779	0.368125	0.309017	0.24869	0.187381	0.125333	0.0627905	1.11022e-16	-0.0627905	-0.125333	-0.187381	-0.24869	-0.309017	-0.368125	-0.425779	-0.481754	-0.535827	-0.587785	-0.637424	-0.684547	-0.728969	-0.770513	-0.809017	-0.844328	-0.876307	-0.904827	-0.929776	-0.951057	-0.968583	-0.982287	-0.992115	-0.998027
0	0.998027	0.992115	0.982287	0.968583	0.951057	0.929776	0.904827	0.876307	0.844328	0.809017	0.770513	0.728969	0.684547	0.637424	0.587785	0.535827	0.481754	0.425779	0.368125	0.309017	0.24869	0.187381	0.125333	0.0627905	1.11022e-16	-0.0627905	-0.125333	-0.187381	-0.24869	-0.309017	-0.368125	-0.425779	-0.481754	-0.535827	-0.587785	-0.637424	-0.684547	-0.728969	-0.770513	-0.809017	-0.844328	-0.876307	-0.904827	-0.929776	-0.951057	-0.968583	-0.982287	-0.992115	-0.998027
0	0.998027	0.992115	0.982287	0.968583	0.951057	0.929776	0.904827	0.876307	0.844328	0.809017	0.770513	0.728969	0.684547	0.637424	0.587785	0.535827	0.481754	0.425779	0.368125	0.309017	0.24869	0.187381	0.125333	0.0627905	1.11022e-16	-0.0627905	-0.125333	-0.187381	-0.24869	-0.309017	-0.368125	-0.425779	-0.481754	-0.535827	-0.587785	-0.637424	-0.684547	-0.728969	-0.770513	-0.809017	-0.844328	-0.876307	-0.904827	-0.929776	-0.951057	-0.968583	-0.982287	-0.992115	-0.998027
0	0.998027	0.992115	0.982287	0.968583	0.951057	0.929776	0.904827	0.876307	0.844328	0.809017	0.770513	0.728969	0.684547	0.637424	0.587785	0.535827	0.481754	0.425779	0.368125	0.309017	0.24869	0.187381	0.125333	0.0627905	1.11022e-16	-0.0627905	-0.125333	-0.187381	-0.24869	-0.309017	-0.368125	-0.425779	-0.481754	-0.535827	-0.587785	-0.637424	-0.684547	-0.728969	-0.770513	-0.809017	-0.844328	-0.876307	-0.904827	-0.929776	-0.951057	-0.968583	-0.982287	-0.992115	-0.998027
0	0.998027	0.992115	0.982287	0.968583	0.951057	0.929776	0.904827	0.876307	0.844328	0.809017	0.770513	0.728969	0.684547	0.637424	0.587785	0.535827	0.481754	0.425779	0.368125	0.309017	0.24869	0.187381	0.125333	0.0627905	1.11022e-16	-0.0627905	-0.125333	-0.187381	-0.24869	-0.309017	-0.368125	-0.425779	-0.481754	-0.535827	-0.587785	-0.637424	-0.684547	-0.728969	-0.770513	-0.809017	-0.844328	-0.876307	-0.904827	-0.929776	-0.951057	-0.968583	-0.982287	-0.992115	-0.998027
0	0.998027	0.992115	0.982287	0.968583	0.951057	0.929776	0.904827	0.876307	0.844328	0.809017	0.770513	0.728969	0.684547	0.637424	0.587785	0.535827	0.481754	0.425779	0.368125	0.309017	0.24869	0.187381	0.125333	0.0627905	1.11022e-16	-0.0627905	-0.125333	-0.187381	-0.24869	-0.309017	-0.368125	-0.425779	-0.481754	-0.535827	-0.587785	-0.637424	-0.684547	-0.728969	-0.770513	-0.809017	-0.844328	-0.876307	-0.904827	-0.929776	-0.951057	-0.968583	-0.982287	-0.992115	-0.998027
0	0.998027	0.992115	0.982287	0.968583	0.951057	0.929776	0.904827	0.876307	0.844328	0.809017	0.770513	0.728969	0.684547	0.637424	0.587785	0.535827	0.481754	0.425779	0.368125	0.309017	0.24869	0.187381	0.125333	0.0627905	1.11022e-16	-0.0627905	-0.125333	-0.187381	-0.24869	-0.309017	-0.368125	-0.425779	-0.481754	-0.535827	-0.587785	-0.637424	-0.684547	-0.728969	-0.770513	-0.809017	-0.844328	-0.876307	-0.904827	-0.929776	-0.951057	-0.968583	-0.982287	-0.992115	-0.998027
0	0.998027	0.992115	0.982287	0.968583	0.951057	0.929776	0.904827	0.876307	0.844328	0.809017	0.770513	0.728969	0.684547	0.637424	0.587785	0.535827	0.481754	0.425779	0.368125	0.309017	0.24869	0.187381	0.125333	0.0627905	1.11022e-16	-0.0627905	-0.125333	-0.187381	-0.24869	-0.309017	-0.368125	-0.425779	-0.481754	-0.535827	-0.587785	-0.637424	-0.684547	-0.728969	-0.770513	-0.809017	-0.844328	-0.876307	-0.904827	-0.929776	-0.951057	-0.968583	-0.982287	-0.992115	-0.998027
0	0.998027	0.992115	0.982287	0.968583	0.951057	0.929776	0.904827	0.876307	0.844328	0.809017	0.770513	0.728969	0.684547	0.637424	0.587785	0.535827	0.481754	0.425779	0.368125	0.309017	0.24869	0.187381	0.125333	0.0627905	1.11022e-16	-0.0627905	-0.125333	-0.187381	-0.24869	-0.309017	-0.368125	-0.425779	-0.481754	-0.535827	-0.587785	-0.637424	-0.684547	-0.728969	-0.770513	-0.809017	-0.844328	-0.876307	-0.904827	-0.929776	-0.951057	-0.968583	-0.982287	-0.992115	-0.998027
0	0.998027	0.992115	0.982287	0.968583	0.951057	0.929776	0.904827	0.876307	0.844328	0.809017	0.770513	0.728969	0.684547	0.637424	0.587785	0.535827	0.481754	0.425779	0.368125	0.309017	0.24869	0.187381	0.125333	0.0627905	1.11022e-16	-0.0627905	-0.125333	-0.187381	-0.24869	-0.309017	-0.368125	-0.425779	-0.481754	-0.535827	-0.587785	-0.637424	-0.684547	-0.728969	-0.770513	-0.809017	-0.844328	-0.876307	-0.904827	-0.929776	-0.951057	-0.968583	-0.982287	-0.992115	-0.998027
0	0.998027	0.992115	0.982287	0.968583	0.951057	0.929776	0.904827	0.876307	0.844328	0.809017	0.770513	0.728969	0.684547	0.637424	0.587785	0.535827	0.481754	0.425779	0.368125	0.309017	0.24869	0.187381	0.125333	0.0627905	1.11022e-16	-0.0627905	-0.125333	-0.187381	-0.24869	-0.309017	-0.368125	-0.425779	-0.481754	-0.535827	-0.587785	-0.637424	-0.684547	-0.728969	-0.770513	-0.809017	-0.844328	-0.876307	-0.904827	-0.929776	-0.951057	-0.968583	-0.982287	-0.992115	-0.998027
0	0.998027	0.992115	0.982287	0.968583	0.951057	0.929776	0.904827	0.876307	0.844328	0.809017	0.770513	0.728969	0.684547	0.637424	0.587785	0.535827	0.481754	0.425779	0.368125	0.309017	0.24869	0.187381	0.125333	0.0627905	1.11022e-16	-0.0627905	-0.125333	-0.187381	-0.24869	-0.309017	-0.368125	-0.425779	-0.481754	-0.535827	-0.587785	-0.637424	-0.684547	-0.728969	-0.770513	-0.809017	-0.844328	-0.876307	-0.904827	-0.929776	-0.951057	-0.968583	-0.982287	-0.992115	-0.998027
0	0.998027	0.992115	0.982287	0.968583	0.951057	0.929776	0.904827	0.876307	0.844328	0.809017	0.770513	0.728969	0.684547	0.637424	0.587785	0.535827	0.481754	0.425779	0.368125	0.309017	0.24869	0.187381	0.125333	0.0627905	1.11022e-16	-0.0627905	-0.125333	-0.187381	-0.24869	-0.309017	-0.368125	-0.425779	-0.481754	-0.535827	-0.587785	-0.637424	-0.684547	-0.728969	-0.770513	-0.809017	-0.844328	-0.876307	-0.904827	-0.929776	-0.951057	-0.968583	-0.982287	-0.992115	-0.998027
0	0.998027	0.992115	0.982287	0.968583	0.951057	0.929776	0.904827	0.876307	0.844328	0.809017	0.770513	0.728969	0.684547	0.637424	0.587785	0.535827	0.481754	0.425779	0.368125	0.309017	0.24869	0.187381	0.125333	0.0627905	1.11022e-16	-0.0627905	-0.125333	-0.187381	-0.24869	-0.309017	-0.368125	-0.425779	-0.481754	-0.535827	-0.587785	-0.637424	-0.684547	-0.728969	-0.770513	-0.809017	-0.844328	-0.876307	-0.904827	-0.929776	-0.951057	-0.968583	-0.982287	-0.992115	-0.998027
0	0.998027	0.992115	0.982287	0.968583	0.951057	0.929776	0.904827	0.876307	0.844328	0.809017	0.770513	0.728969	0.684547	0.637424	0.587785	0.535827	0.481754	0.425779	0.368125	0.309017	0.24869	0.187381	0.125333	0.0627905	1.11022e-16	-0.0627905	-0.125333	-0.187381	-0.24869	-0.309017	-0.368125	-0.425779	-0.481754	-0.535827	-0.587785	-0.637424	-0.684547	-0.728969	-0.770513	-0.809017	-0.844328	-0.876307	-0.904827	-0.929776	-0.951057	-0.968583	-0.982287	-0.992115	-0.998027
0	0.998027	0.992115	0.982287	0.968583	0.951057	0.929776	0.904827	0.876307	0.844328	0.809017	0.770513	0.728969	0.684547	0.637424	0.587785	0.535827	0.481754	0.425779	0.368125	0.309017	0.24869	0.187381	0.125333	0.0627905	1.11022e-16	-0.0627905	-0.125333	-0.187381	-0.24869	-0.309017	-0.368125	-0.425779	-0.481754	-0.535827	-0.587785	-0.637424	-0.684547	-0.728969	-0.770513	-0.809017	-0.844328	-0.876307	-0.904827	-0.929776	-0.951057	-0.968583	-0.982287	-0.992115	-0.998027
0	0.998027	0.992115	0.982287	0.968583	0.951057	0.929776	0.904827	0.876307	0.844328	0.809017	0.770513	0.728969	0.684547	0.637424	0.587785	0.535827	0.481754	0.425779	0.368125	0.309017	0.24869	0.187381	0.125333	0.0627905	1.11022e-16	-0.0627905	-0.125333	-0.187381	-0.24869	-0.309017	-0.368125	-0.425779	-0.481754	-0.535827	-0.587785	-0.637424	-0.684547	-0.728969	-0.770513	-0.809017	-0.844328	-0.876307	-0.904827	-0.929776	-0.951057	-0.968583	-0.982287	-0.992115	-0.998027
0	0.998027	0.992115	0.982287	0.968583	0.951057	0.929776	0.904827	0.876307	0.844328	0.809017	0.770513	0.728969	0.684547	0.637424	0.587785	0.535827	0.481754	0.425779	0.368125	0.309017	0.24869	0.187381	0.125333	0.0627905	1.11022e-16	-0.0627905	-0.125333	-0.187381	-0.24869	-0.309017	-0.368125	-0.425779	-0.481754	-0.535827	-0.587785	-0.637424	-0.684547	-0.728969	-0.770513	-0.809017	-0.844328	-0.876307	-0.904827	-0.929776	-0.951057	-0.968583	-0.982287	-0.992115	-0.998027
0	0.998027	0.992115	0.982287	0.968583	0.951057	0.929776	0.904827	0.876307	0.844328	0.809017	0.770513	0.728969	0.684547	0.637424	0.587785	0.535827	0.481754	0.425779	0.368125	0.309017	0.24869	0.187381	0.125333	0.0627905	1.11022e-16	-0.0627905	-0.125333	-0.187381	-0.24869	-0.309017	-0.368125	-0.425779	-0.481754	-0.535827	-0.587785	-0.637424	-0.684547	-0.728969	-0.770513	-0.809017	-0.844328	-0.876307	-0.904827	-0.929776	-0.951057	-0.968583	-0.982287	-0.992115	-0.998027
0	0.998027	0.992115	0.982287	0.968583	0.951057	0.929776	0.904827	0.876307	0.844328	0.809017	0.770513	0.728969	0.684547	0.637424	0.587785	0.535827	0.481754	0.425779	0.368125	0.309017	0.24869	0.187381	0.125333	0.0627905	1.11022e-16	-0.0627905	-0.125333	-0.187381	-0.24869	-0.309017	-0.368125	-0.425779	-0.481754	-0.535827	-0.587785	-0.637424	-0.684547	-0.728969	-0.770513	-0.809017	-0.844328	-0.876307	-0.904827	-0.929776	-0.951057	-0.968583	-0.982287	-0.992115	-0.998027
0	0.998027	0.992115	0.982287	0.968583	0.951057	0.929776	0.904827	0.876307	0.844328	0.809017	0.770513	0.728969	0.684547	0.637424	0.587785	0.535827	0.481754	0.425779	0.368125	0.309017	0.24869	0.187381	0.125333	0.0627905	1.11022e-16	-0.0627905	-0.125333	-0.187381	-0.24869	-0.309017	-0.368125	-0.425779	-0.481754	-0.535827	-0.587785	-0.637424	-0.684547	-0.728969	-0.770513	-0.809017	-0.844328	-0.876307	-0.904827	-0.929776	-0.951057	-0.968583	-0.982287	-0.992115	-0.998027
0	0.998027	0.992115	0.982287	0.968583	0.951057	0.929776	0.904827	0.876307	0.844328	0.809017	0.770513	0.728969	0.684547	0.637424	0.587785	0.535827	0.481754	0.425779	0.368125	0.309017	0.24869	0.187381	0.125333	0.0627905	1.11022e-16	-0.0627905	-0.125333	-0.187381	-0.24869	-0.309017	-0.368125	-0.425779	-0.481754	-0.535827	-0.587785	-0.637424	-0.684547	-0.728969	-0.770513	-0.809017	-0.844328	-0.876307	-0.904827	-0.929776	-0.951057	-0.968583	-0.982287	-0.992115	-0.998027
0	0.998027	0.992115	0.982287	0.968583	0.951057	0.929776	0.904827	0.876307	0.844328	0.809017	0.770513	0.728969	0.684547	0.637424	0.587785	0.535827	0.481754	0.425779	0.368125	0.309017	0.24869	0.187381	0.125333	0.0627905	1.11022e-16	-0.0627905	-0.125333	-0.187381	-0.24869	-0.309017	-0.368125	-0.425779	-0.481754	-0.535827	-0.587785	-0.637424	-0.684547	-0.728969	-0.770513	-0.809017	-0.844328	-0.876307	-0.904827	-0.929776	-0.951057	-0.968583	-0.982287	-0.992115	-0.998027
0	0.998027	0.992115	0.982287	0.968583	0.951057	0.929776	0.904827	0.876307	0.844328	0.809017	0.770513	0.728969	0.684547	0.637424	0.587785	0.535827	0.481754	0.425779	0.368125	0.309017	0.24869	0.187381	0.125333	0.0627905	1.11022e-16	-0.0627905	-0.125333	-0.187381	-0.24869	-0.309017	-0.368125	-0.425779	-0.481754	-0.535827	-0.587785	-0.637424	-0.684547	-0.728969	-0.770513	-0.809017	-0.844328	-0.876307	-0.904827	-0.929776	-0.951057	-0.968583	-0.982287	-0.992115	-0.998027
0	0.998027	0.992115	0.982287	0.968583	0.951057	0.929776	0.904827	0.876307	0.844328	0.809017	0.770513	0.728969	0.684547	0.637424	0.587785	0.535827	0.481754	0.425779	0.368125	0.309017	0.24869	0.187381	0.125333	0.0627905	1.11022e-16	-0.0627905	-0.125333	-0.187381	-0.24869	-0.309017	-0.368125	-0.425779	-0.481754	-0.535827	-0.587785	-0.637424	-0.684547	-0.728969	-0.770513	-0.809017	-0.844328	-0.876307	-0.904827	-0.929776	-0.951057	-0.968583	-0.982287	-0.992115	-0.998027
0	0.998027	0.992115	0.982287	0.968583	0.951057	0.929776	0.904827	0.876307	0.844328	0.809017	0.770513	0.728969	0.684547	0.637424	0.587785	0.535827	0.481754	0.425779	0.368125	0.309017	0.24869	0.187381	0.125333	0.0627905	1.11022e-16	-0.0627905	-0.125333	-0.187381	-0.24869	-0.309017	-0.368125	-0.425779	-0.481754	-0.535827	-0.587785	-0.637424	-0.684547	-0.728969	-0.770513	-0.809017	-0.844328	-0.876307	-0.904827	-0.929776	-0.951057	-0.968583	-0.982287	-0.992115	-0.998027
0	0.998027	0.992115	0.982287	0.968583	0.951057	0.929776	0.904827	0.876307	0.844328	0.809017	0.770513	0.728969	0.684547	0.637424	0.587785	0.535827	0.481754	0.425779	0.368125	0.309017	0.24869	0.187381	0.125333	0.0627905	1.11022e-16	-0.0627905	-0.125333	-0.187381	-0.24869	-0.309017	-0.368125	-0.425779	-0.481754	-0.535827	-0.587785	-0.637424	-0.684547	-0.728969	-0.770513	-0.809017	-0.844328	-0.876307	-0.904827	-0.929776	-0.951057	-0.968583	-0.982287	-0.992115	-0.998027
0	0.998027	0.992115	0.982287	0.968583	0.951057	0.929776	0.904827	0.876307	0.844328	0.809017	0.770513	0.728969	0.684547	0.637424	0.587785	0.535827	0.481754	0.425779	0.368125	0.309017	0.24869	0.187381	0.125333	0.0627905	1.11022e-16	-0.0627905	-0.125333	-0.187381	-0.24869	-0.309017	-0.368125	-0.425779	-0.481754	-0.535827	-0.587785	-0.637424	-0.684547	-0.728969	-0.770513	-0.809017	-0.844328	-0.876307	-0.904827	-0.929776	-0.951057	-0.968583	-0.982287	-0.992115	-0.998027
[truncated: 2 more columns]
