# Supplementary material for: Event-triggered iterative learning control for output constrained multi-agent systems
Source: PLoS One. 2025 Mar 21;20(3):e0315209. doi: 10.1371/journal.pone.0315209 (PMC11927920; doi:10.1371/journal.pone.0315209)
Supplement: S1 Data — (ZIP) [file pone.0315209.s001.zip › S1 data/data - matlab/Figure 12 data/agent 1 501 iterations.xlsx]

## Sheet: Sheet1
agent 1 501 iterations
0	1	1	1	1	1	1	1	1	1	1	1	1	1	1	1	1	1	1	1	1	1	1	1	1	1	1	1	1	1	1	1	1	1	1	1	1	1	1	1	1	1	1	1	1	1	1	1	1	1
0	0.999688	0.998755	0.997203	0.99503	0.992272	0.988861	0.984973	0.980308	0.97542	0.96947	0.963765	0.956486	0.950191	0.941539	0.934913	0.924858	0.91817	0.906712	0.900226	0.887413	0.881365	0.867301	0.861884	0.846743	0.84209	0.826115	0.822296	0.805799	0.802814	0.786163	0.783953	0.767559	0.76601	0.750307	0.749268	0.73469	0.733991	0.720948	0.72042	0.70927	0.708768	0.699791	0.69922	0.692584	0.691925	0.687649	0.687	0.684907	0.68452
0	0.999688	0.998755	0.997203	0.99503	0.992272	0.988861	0.984973	0.980308	0.97542	0.96947	0.963765	0.956486	0.950191	0.941539	0.934913	0.924858	0.91817	0.906712	0.900226	0.887413	0.881365	0.867301	0.861884	0.846743	0.84209	0.826115	0.822296	0.805799	0.802814	0.786163	0.783953	0.767559	0.76601	0.750307	0.749268	0.73469	0.733991	0.720948	0.72042	0.70927	0.708768	0.699791	0.69922	0.692584	0.691925	0.687649	0.687	0.684907	0.68452
0	0.999426	0.997706	0.994848	0.990831	0.985764	0.979398	0.972318	0.963466	0.954721	0.943164	0.933247	0.917949	0.86629	0.840204	0.82516	0.793121	0.780081	0.741555	0.731706	0.686546	0.680797	0.629302	0.628177	0.571126	0.574707	0.513336	0.521265	0.457183	0.468708	0.403788	0.417858	0.354111	0.369485	0.308938	0.324308	0.2689	0.282996	0.234489	0.246185	0.206072	0.214498	0.432186	0.18634	0.407426	0.414351	0.401726	0.41233	0.412106	0.414583
0	0.999164	0.995773	0.992493	0.986618	0.979257	0.969855	0.959663	0.932611	0.916591	0.895194	0.877038	0.84318	0.837591	0.795405	0.787796	0.736584	0.733231	0.674739	0.674716	0.612283	0.612977	0.551209	0.548555	0.492619	0.481821	0.436572	0.418946	0.390926	0.351472	0.334455	0.283307	0.263689	0.215593	0.308004	0.153747	0.248661	0.257123	0.183821	0.214274	0.0765306	0.0548912	-0.00363578	0.0703924	-0.0382021	0.0952281	-0.0499189	0.15958	-0.178886	0.104133
0	0.998943	0.995194	0.99051	0.983059	0.973776	0.961755	0.940348	0.922484	0.905174	0.878243	0.860209	0.818572	0.837595	0.77581	0.787803	0.722499	0.733177	0.67025	0.674329	0.619808	0.61156	0.561073	0.548866	0.52239	0.484965	0.388936	0.396663	-0.390326	0.141912	-1.30656	-0.905343	-1.5	-1.5	-0.614743	0.0825866	-1.5	-1.04068	-1.5	-0.829345	-1.5	-0.573312	-1.5	-0.552632	-0.32707	-1.5	-0.909563	-1.0738	-1.1413	-0.266159
0	0.998763	0.994707	0.988898	0.980162	0.969324	0.949536	0.934739	0.920455	0.905177	0.874186	0.860206	0.827647	0.789184	0.782449	0.723393	0.72118	0.644146	0.653109	0.529145	0.578025	0.298822	0.504084	-0.372991	0.448051	-1.5	0.33207	-0.892116	-1.14767	-0.532044	-0.957152	0.151097	-1.18128	-0.729585	0.015669	-0.148343	-0.0204661	-1.5	-1.16986	-1.5	-1.5	-1.42206	-0.835327	-1.5	-0.175063	-1.05049	-1.5	-1.05807	-1.5	-0.978566
0	0.998619	0.994297	0.9876	0.977824	0.965736	0.946209	0.934739	0.911132	0.885963	0.856334	0.831881	0.806597	0.772665	0.740089	0.702914	0.646604	0.627504	0.552046	0.551845	0.451759	0.490366	0.369123	0.493528	0.256578	0.541992	0.246939	0.179537	0.416175	0.0505722	0.477899	0.197907	0.321008	0.228178	0.00921776	-0.236758	-0.288335	-0.0275964	-1.3517	0.0571564	0.0109786	-1.04776	-1.5	-1.5	-1.5	-0.662665	-1.5	-1.5	-1.40385	-1.5
0	0.998502	0.994296	0.986556	0.975944	0.960534	0.946724	0.930014	0.90217	0.879367	0.857928	0.822027	0.795559	0.771847	0.702308	0.700833	0.610596	0.623782	0.503071	0.517174	0.383281	0.443147	0.262758	0.42915	0.170871	0.482919	0.134586	0.254153	0.471752	0.15274	0.314418	0.0530235	-0.196069	-0.162403	-0.613578	-0.471335	-0.355889	-0.366835	-0.193406	-0.811085	-0.501623	-1.5	-0.62793	-1.5	-0.708321	-0.269332	-0.263433	-0.475913	-1.5	-1.5
0	0.998409	0.99395	0.985717	0.974434	0.960534	0.943844	0.921314	0.901359	0.87936	0.844278	0.822099	0.775643	0.758521	0.679224	0.684703	0.593482	0.60501	0.51173	0.499895	0.405154	0.420133	0.269503	0.383733	0.114191	0.402751	0.120073	0.217984	0.391434	-0.0269806	0.245266	0.0787332	0.0562177	0.196977	-0.454307	-0.186256	-0.0801398	-0.0219098	0.10125	-0.113411	-0.0867251	0.0736495	-0.000898929	-0.078124	-0.312281	-0.359028	-0.310829	-0.192036	-0.175711	-0.207376
0	0.998334	0.993605	0.985043	0.973224	0.959038	0.939949	0.918712	0.891075	0.873849	0.817312	0.814052	0.742056	0.733357	0.657174	0.651708	0.570546	0.56193	0.481567	0.473574	0.407381	0.375615	0.341617	0.284941	0.265361	0.163517	0.0509879	-0.19481	-0.118334	-0.454646	-0.185502	-0.400953	-0.0370842	-0.11841	-0.264646	-0.63873	-0.715695	-0.428913	-1.00121	-0.54152	-1.5	-0.654594	-0.397009	-1.25837	-1.1071	-1.13389	-1.5	-0.768863	-1.5	-0.221782
0	0.998273	0.993315	0.984502	0.972254	0.957541	0.937502	0.918712	0.88663	0.868317	0.816792	0.799032	0.728568	0.725649	0.645658	0.641497	0.562938	0.549241	0.459688	0.457258	0.395764	0.343544	0.329363	0.21133	0.233986	0.0573059	0.105544	-0.195106	0.16798	-0.0634105	0.145784	-0.181558	0.0773552	0.00424928	-0.322967	-0.352065	-0.153575	-0.202064	-0.0207446	-0.251945	-0.292659	-0.0976919	-0.215977	-0.273349	-0.442885	-1.5	-0.25632	-0.761098	-1.5	-0.886336
0	0.998225	0.993079	0.984066	0.971421	0.956281	0.936232	0.916518	0.887613	0.859847	0.825306	0.794353	0.746974	0.718287	0.66438	0.629606	0.558104	0.52435	0.426159	0.388756	0.276602	0.148515	0.102754	-0.443753	-0.0891681	-1.5	-0.419712	0.123368	-1.16461	-0.287154	-1.13562	-0.310841	-1.02898	-0.230063	-0.991977	-0.413546	-0.514645	-0.213109	-0.185228	-0.354608	-0.115396	-1.07697	-0.484109	-1.2484	-1.48103	-0.580429	-1.5	-1.24114	-1.5	-1.43432
0	0.998186	0.992889	0.983717	0.970858	0.955257	0.934929	0.914325	0.885616	0.857391	0.825097	0.790533	0.743628	0.712738	0.649654	0.623072	0.52279	0.524509	0.361132	0.432819	0.203901	0.353668	0.115487	0.306557	0.0622538	0.502617	0.140642	-0.414363	0.281463	0.048652	-0.37601	-0.0657055	-0.0421387	-0.129583	-0.326903	-0.332007	-0.231809	-0.312764	-0.128442	-0.344062	-0.114556	-0.209983	-0.62713	-0.102011	-1.5	-0.899413	-0.723776	-0.430576	-1.5	-0.716665
0	0.998155	0.992737	0.983436	0.970383	0.954432	0.933007	0.91248	0.879042	0.857408	0.807955	0.79073	0.720197	0.709338	0.624934	0.621104	0.512943	0.525885	0.408333	0.440093	0.316078	0.350533	0.246934	0.285947	0.20086	0.234116	0.106322	-0.27003	-0.0852655	-0.25871	-0.364804	-0.410369	-1.48033	-0.544889	-0.518381	-1.15501	-0.305509	-0.628812	-1.5	-0.528289	-0.393723	-0.324584	-0.371669	-0.158332	-0.415027	-0.372733	-0.515375	-0.752874	0.0682603	-1.5
0	0.99813	0.992614	0.98321	0.969991	0.953769	0.932027	0.91098	0.877164	0.855343	0.804562	0.787559	0.718511	0.70931	0.624753	0.615828	0.514638	0.519418	0.391151	0.422286	0.285512	0.33073	0.219392	0.282101	0.193806	0.214067	0.105724	-0.199729	-0.159922	-0.284592	-0.791417	-0.451372	-1.5	-1.28048	-0.12566	-1.5	-1.5	-0.653594	-1.5	-1.5	-1.5	-1.5	-1.5	-1.5	-0.404634	-1.0701	-0.348949	-1.5	-0.470156	-1.5
0	0.998109	0.992516	0.983029	0.969675	0.953236	0.931659	0.90977	0.879006	0.853259	0.811412	0.781543	0.726328	0.700842	0.634055	0.608863	0.508179	0.504987	0.36077	0.390507	0.19753	0.262068	-0.0120589	0.158723	-0.191897	0.191928	-0.23085	0.247576	-0.0533829	0.0501195	0.0226262	-0.190796	0.293057	-1.5	-0.202169	-1.5	-0.235035	-1.5	-1.15032	-1.5	-1.5	-0.876326	-0.816292	-1.5	-1.01645	-0.610781	-1.5	-1.5	-1.10885	-0.367524
0	0.998093	0.992437	0.982883	0.969424	0.952808	0.931171	0.908798	0.878435	0.851517	0.812747	0.779761	0.73093	0.697902	0.634072	0.603677	0.508225	0.493602	0.342968	0.364264	0.112433	0.23052	-0.111475	0.207701	-0.240814	0.35128	-0.105797	-0.110166	0.167026	-0.331692	0.183523	-0.159469	-0.380367	-0.00853536	-0.90636	0.0296977	-0.195825	-1.03159	0.0857356	-0.35357	-0.562201	-0.451249	-0.668604	-0.21139	-0.666755	-0.439025	-0.556018	-0.416988	-1.39837	-1.5
0	0.99808	0.992373	0.982766	0.969226	0.952463	0.930701	0.908018	0.8753	0.850116	0.802344	0.779886	0.707907	0.696718	0.598933	0.605551	0.482231	0.507335	0.407017	0.405343	0.295607	0.303875	0.271095	0.225093	0.18084	0.116485	0.0944983	-0.182921	-0.00952238	-0.46644	0.113478	-0.465728	0.263726	0.0217783	-1.22476	-0.0665899	-0.425361	-0.581914	-0.251	-0.435961	-0.218877	-0.305022	-0.485276	-0.207497	-1.13712	-0.630704	-1.5	-0.394867	-0.906219	-0.417199
0	0.99807	0.992322	0.982672	0.96907	0.952187	0.930312	0.907391	0.874487	0.84898	0.800666	0.778421	0.70595	0.696703	0.60172	0.602714	0.491115	0.503818	0.392944	0.405195	0.273133	0.320308	0.102338	0.280928	-0.0258403	0.232762	-0.0663447	-0.0923678	0.0808512	-0.514964	0.103336	-0.213817	-0.304879	-0.075002	-0.673797	-0.150713	-0.408239	-0.459021	-0.10187	-0.436679	-0.473048	-0.303632	-0.643447	-0.313679	-0.468876	-0.51872	-0.384152	-0.421997	-0.19626	-0.358892
0	0.998061	0.992281	0.982596	0.968949	0.951965	0.930011	0.906887	0.875036	0.848057	0.80602	0.776844	0.719369	0.692285	0.616753	0.597955	0.485678	0.493135	0.338335	0.380143	0.160596	0.268935	-0.0573319	0.19823	-0.225172	0.247391	-0.256398	0.112302	-0.0350244	-0.391966	-0.00379049	-0.17747	0.00550195	-0.199694	-0.396306	-0.550461	-0.508967	-0.218527	-0.112417	-0.677544	-0.377872	-0.630849	-0.551226	-0.795101	-0.535612	-0.640898	-0.704149	-0.96823	-1.34383	-1.5
0	0.998054	0.992248	0.982536	0.968854	0.951786	0.929785	0.906482	0.874978	0.847321	0.806448	0.774582	0.72367	0.690868	0.620076	0.595195	0.490884	0.485944	0.33578	0.355346	0.164756	0.162986	-0.159532	-0.12808	-0.391766	-0.487371	-0.746275	-0.933425	-0.843055	-1.48937	-0.950905	-1.5	-1.27758	-0.321078	-1.5	-1.5	-0.891373	-1.5	-1.5	-1.31851	-1.5	-1.5	-1.49518	-1.5	-1.5	-1.5	-1.5	-1.5	-1.48546	-1.5
0	0.998049	0.992222	0.982487	0.968781	0.951643	0.929619	0.906156	0.874729	0.846733	0.801693	0.774628	0.710078	0.690393	0.59553	0.597098	0.478443	0.497761	0.34857	0.400222	0.238505	0.31619	0.190035	0.266684	0.104696	0.176861	0.152059	-0.0370981	0.0686377	-0.197843	-0.295419	-0.783236	-0.622705	-0.389292	-1.30726	-0.181449	-1.5	-0.194644	-0.302204	-0.337839	-0.897833	-0.417476	-0.845352	-0.344905	-1.43924	-0.652933	-0.487052	-1.16586	-0.03868	-1.5
0	0.998045	0.992201	0.982448	0.968725	0.951528	0.929501	0.905895	0.874502	0.846259	0.801146	0.77398	0.709404	0.690376	0.596778	0.595514	0.485722	0.494598	0.356825	0.393227	0.207511	0.302526	0.00843409	0.277889	-0.0973116	0.267591	-0.0357199	0.0118328	0.0887899	-0.264889	0.0759693	-0.320944	-0.032442	-0.18876	-0.557387	-0.142437	-0.606343	-0.310016	-0.189863	-0.536227	-0.453606	-0.412583	-0.747897	-0.331291	-0.510035	-0.732667	-0.367242	-0.683617	0.0656793	-1.5
0	0.998041	0.992184	0.982416	0.968682	0.951435	0.92942	0.905685	0.874347	0.845878	0.802968	0.773305	0.715798	0.688254	0.61204	0.592562	0.492379	0.484504	0.336782	0.355578	0.10372	0.189238	-0.150034	0.0293929	-0.381634	-0.0213508	-0.495737	0.244795	-0.176951	-0.0944452	0.087645	-0.553194	0.148698	-0.22311	-0.97055	-0.560402	-0.430507	-0.313732	-0.360651	-0.579969	-0.386265	-1.0945	-0.617072	-1.05047	-0.493578	-1.01912	-0.594683	-0.541257	-0.401864	-0.689418
0	0.998038	0.99217	0.982391	0.968649	0.951361	0.929368	0.905516	0.874263	0.845572	0.803534	0.772735	0.720997	0.687451	0.621352	0.590181	0.493202	0.475518	0.318568	0.325447	0.0740469	0.102249	-0.153357	-0.291508	-0.635514	-0.96085	-0.89174	-1.5	-1.44396	-1.09647	-1.5	-1.5	-1.02489	-1.5	-1.5	-0.769854	-1.5	-1.5	-1.5	-1.5	-1.4751	-1.5	-0.908803	-1.5	-0.969062	-1.5	-1.27388	-1.5	-1.5	-0.431675
0	0.998036	0.992159	0.98237	0.968625	0.951301	0.929338	0.905381	0.874236	0.845326	0.803635	0.772294	0.71912	0.687056	0.616107	0.590597	0.470783	0.483567	0.311807	0.373101	0.111405	0.276639	-0.075816	0.254906	-0.130759	0.358403	-0.0863785	0.24361	0.233951	-0.439217	-0.0793741	-0.259082	0.0730727	-0.609394	0.435139	-0.260371	-1.5	-0.622911	-0.265909	-0.412621	-1.5	-0.820794	-0.587199	-0.52985	-1.5	-0.67483	-1.1055	-0.595839	-1.5	-0.924658
0	0.998034	0.992151	0.982354	0.968607	0.951253	0.929324	0.905272	0.874254	0.845128	0.803681	0.771936	0.714818	0.687109	0.604236	0.591112	0.470125	0.488061	0.34016	0.383529	0.155881	0.279693	-0.0584139	0.217655	-0.229835	0.304779	-0.17485	0.276264	0.174429	-0.389127	0.166098	-0.191196	-0.0781833	-0.272594	0.0615483	-0.245158	-1.14848	-0.319638	-0.266052	-0.706597	-0.331553	-0.538033	-0.59541	-0.783791	-0.532558	-1.02888	-0.564281	-0.566224	-0.270673	-0.359049
0	0.998033	0.992143	0.982341	0.968594	0.951214	0.929323	0.905184	0.874304	0.844969	0.80378	0.771647	0.717236	0.686617	0.607526	0.589927	0.490075	0.483031	0.305153	0.364195	0.15656	0.218602	-0.130044	-0.0472873	-0.413948	-0.483633	-0.876165	-0.807635	-0.771686	-0.572406	-0.656915	-0.261793	-0.606625	-0.211324	-0.0968574	-0.371298	0.00896633	-0.479619	-0.34446	-0.838375	-0.503865	-1.5	-0.966089	-1.00389	-0.718088	-1.5	-0.691884	-0.661527	-0.305105	-0.646644
0	0.998032	0.992138	0.98233	0.968584	0.951183	0.929331	0.905114	0.874378	0.844842	0.803941	0.771415	0.718365	0.686144	0.614498	0.588694	0.49707	0.475666	0.311238	0.325772	0.115297	0.0565121	-0.234714	-0.600512	-0.747725	-1.5	-1.24391	-0.504641	-1.5	-1.34428	-0.636593	-1.5	-1.5	-1.34596	-1.5	-1.5	-0.664178	-1.5	-1.38715	-0.847382	-0.55107	-1.29126	-0.660375	-0.792377	-0.724508	-0.583593	-0.914352	-0.66414	-0.307887	-0.44114
0	0.998031	0.992133	0.982322	0.968578	0.951158	0.929346	0.905057	0.874468	0.84474	0.80415	0.771228	0.718852	0.685762	0.61717	0.588139	0.495502	0.47416	0.341615	0.312406	0.0456743	0.00939829	-0.158872	-0.648833	-0.753691	-1.5	-1.43749	-0.274551	-1.5	-1.45983	-0.951988	-1.34203	-1.44808	-1.5	-1.5	-1.5	-1.5	-1.5	-1.5	-1.5	-0.745445	-1.5	-1.5	-0.913329	-1.5	-1.5	-0.651839	-1.5	-1.5	-0.59167
0	0.99803	0.99213	0.982315	0.968574	0.951138	0.929365	0.905012	0.874569	0.844658	0.804391	0.771078	0.719209	0.685459	0.617897	0.587875	0.490221	0.475437	0.317003	0.33329	0.0310125	0.112797	-0.200331	-0.0654671	-0.352512	-0.0859909	-0.318483	0.113139	-0.463704	0.64316	0.210887	-0.784368	-0.355641	-0.549726	0.188963	-0.535415	-0.441151	-0.0849956	-1.1223	-0.389204	-0.496092	-0.195782	-1.29989	-0.644785	-0.817008	-0.521677	-0.908748	-0.696495	-0.475878	-0.653068
0	0.998029	0.992127	0.98231	0.968571	0.951122	0.929387	0.904976	0.874676	0.844592	0.80465	0.770959	0.719586	0.685219	0.618171	0.587591	0.481541	0.476332	0.320897	0.341403	0.102376	0.0998833	-0.274618	-0.273359	-0.311148	-0.718359	-0.681615	-1.5	-1.25951	-0.276001	-1.44259	-1.15593	-0.440349	-1.03675	-1.5	-1.5	-1.41723	-1.5	-1.5	-1.42828	-1.21333	-1.5	-1.22617	-1.5	-1.29624	-1.15894	-0.802879	-0.77398	-1.5	-1.5
0	0.998029	0.992124	0.982305	0.96857	0.951109	0.929411	0.904946	0.874785	0.844539	0.804919	0.770863	0.720003	0.685027	0.618509	0.587335	0.488296	0.474827	0.331181	0.32856	0.0949636	0.0468237	-0.184732	-0.603072	-0.498963	-0.988196	-0.988596	-0.840031	-0.801702	0.333041	-1.15691	-1.21562	-0.308959	-1.5	-1.5	0.0725567	-1.5	-1.5	-0.102279	-1.5	-1.5	-0.178878	-1.5	-1.5	-0.462443	-1.5	-0.794641	-1.5	-0.564996	-1.18779
0	0.998028	0.992122	0.982302	0.968569	0.951099	0.929436	0.904923	0.874894	0.844497	0.805189	0.770786	0.720452	0.684875	0.619019	0.587113	0.492077	0.473703	0.334671	0.316159	0.0806433	0.00122779	-0.120434	-0.825454	-0.660699	-0.420293	-0.891547	-0.892173	-1.12165	-0.72875	-1.48393	-1.16978	-0.615966	-1.5	-1.45335	-0.835683	-1.5	-1.5	-1.11782	-1.5	-1.5	-1.5	-1.5	-1.5	-1.5	-1.5	-1.5	-1.39993	-1.33904	-0.687766
0	0.998028	0.992121	0.982299	0.968569	0.951091	0.929461	0.904904	0.875	0.844463	0.805456	0.770725	0.720919	0.684755	0.619682	0.586924	0.49431	0.472924	0.336213	0.31155	0.125209	-0.0992489	-0.221743	-0.863371	-0.333111	-0.118204	-0.763302	-0.35837	-1.05057	-0.892742	-1.23675	-0.770536	-0.643606	-0.763845	-0.693391	-1.5	-1.43307	-1.47433	-1.5	-1.5	-1.5	-1.5	-1.5	-1.5	-1.5	-1.5	-1.5	-1.04785	-0.852136	-0.646768
0	0.998028	0.99212	0.982297	0.968569	0.951084	0.929485	0.904889	0.875103	0.844436	0.805714	0.770677	0.721394	0.684661	0.620459	0.586765	0.496157	0.472296	0.337339	0.310141	0.118917	-0.0939552	-0.261583	-0.668516	-0.102705	-0.59241	-0.507214	0.381897	0.24182	-0.533911	0.442655	0.597044	0.482801	-1.16267	0.799966	0.0695572	-0.027845	-0.513428	-0.393669	-0.487398	-0.387174	-0.19496	-0.369472	-0.54354	-1.5	-0.494602	-1.48661	-1.5	-1.5	-1.5
0	0.998028	0.992119	0.982295	0.96857	0.951079	0.929509	0.904877	0.875202	0.844414	0.805963	0.770638	0.721868	0.684588	0.621308	0.586475	0.497907	0.471708	0.338539	0.306717	0.120461	-0.0395957	-0.176424	-0.494282	-0.00183578	-0.626061	-0.464724	0.119711	0.363321	0.181133	0.858254	0.536701	-0.143929	0.0924478	0.80116	-0.429988	-1.26689	-0.333158	-1.02929	-0.112328	-0.118226	-1.5	-0.700267	-0.151982	-1.5	-0.284656	-1.13542	-1.5	-0.540711	-0.912962
0	0.998027	0.992118	0.982293	0.968571	0.951074	0.929532	0.904867	0.875295	0.844396	0.806199	0.770608	0.722335	0.684532	0.622198	0.586353	0.499709	0.471259	0.340295	0.30335	0.126339	-0.055732	-0.0548059	-0.547718	-0.172838	-0.370516	-0.447833	-0.300051	-0.10535	0.479723	0.418934	-0.722425	-0.332552	-0.074637	-0.0874398	-1.48435	0.171786	-0.152209	-1.3571	-0.733263	-0.322998	-0.179224	-1.17873	-0.20799	-1.5	-1.5	-0.593421	-1.5	-0.401179	-1.5
0	0.998027	0.992117	0.982292	0.968572	0.951071	0.929554	0.904859	0.875383	0.844382	0.806423	0.770584	0.72279	0.68449	0.623105	0.586286	0.501526	0.470911	0.342428	0.300395	0.133416	-0.0695153	-0.0258579	-0.50027	-0.0820801	-0.283336	-0.290215	-0.159848	-0.17801	0.235458	0.105467	-0.610875	-0.704247	-0.457078	-1.018	-1.46353	-1.3932	-0.260424	-1.5	-1.5	-1.46232	-1.5	-1.5	-1.5	-1.13257	-1.5	-1.5	-1.5	-1.5	-0.589461
0	0.998027	0.992117	0.982291	0.968573	0.951068	0.929574	0.904853	0.875464	0.844371	0.806633	0.770565	0.72323	0.684459	0.62401	0.586249	0.503325	0.470662	0.344858	0.287279	0.131336	-0.10021	-0.00814207	-0.536383	-0.164215	-0.118951	-0.316679	-0.261643	-0.365149	0.130055	0.0046408	-0.588236	-0.832231	-0.831657	-1.31181	-1.34517	-1.35978	-1.05001	-1.49558	-1.5	-1.5	-1.5	-1.5	-1.5	-1.5	-1.5	-1.5	-0.803515	-1.5	-0.732333
0	0.998027	0.992116	0.98229	0.968574	0.951066	0.929593	0.904848	0.87554	0.844362	0.80683	0.77055	0.723652	0.684436	0.624899	0.586233	0.505089	0.470508	0.347527	0.285073	0.139802	-0.103399	0.0231777	-0.344981	0.0202659	-0.314802	-0.163835	-0.148575	0.0754102	0.139815	0.283489	0.134897	0.339546	-0.973185	0.486311	0.256296	-1.20093	-0.029159	-0.142121	-0.841774	-0.41937	-0.354081	-0.488253	-1.35162	-0.0345718	-1.5	-0.654952	-1.5	-0.686658	-0.748028
0	0.998027	0.992116	0.98229	0.968575	0.951064	0.929611	0.904844	0.87561	0.844355	0.807013	0.770538	0.724055	0.684421	0.625764	0.586236	0.50681	0.470444	0.350389	0.285234	0.149808	-0.0981282	0.0559476	-0.275546	0.0440828	-0.305348	-0.0889617	-0.334867	0.095311	0.229524	-0.060102	0.173245	0.253881	-1.19461	0.316663	0.371795	-0.702719	0.0541603	-0.380404	-0.297005	-0.0906054	-0.837234	-0.0690602	-0.580898	-0.0148216	-0.666195	-0.880363	-1.5	-1.5	-1.5
0	0.998027	0.992116	0.982289	0.968576	0.951062	0.929627	0.90484	0.875675	0.844349	0.807184	0.77053	0.724438	0.684411	0.626595	0.586254	0.508482	0.470465	0.353404	0.286101	0.15973	-0.0888357	0.0873621	-0.212221	0.0633505	-0.283996	0.00694755	-0.470657	-0.10815	0.118878	0.0786971	-0.245758	0.24507	-0.262316	0.0586378	-0.946162	0.844945	-0.725315	-1.5	-1.5	-0.924036	-1.5	-0.5194	-1.5	-0.899706	-1.5	-0.42904	-1.5	-1.5	-1.41575
0	0.998027	0.992116	0.982289	0.968577	0.951061	0.929642	0.904838	0.875734	0.844345	0.807342	0.770523	0.7248	0.684405	0.627388	0.586284	0.510103	0.468777	0.355446	0.28537	0.167206	-0.0814705	0.114496	-0.157547	0.0752318	-0.253003	0.0880788	-0.574664	-0.341735	-0.0273478	0.0982364	-0.173979	0.00542368	-0.304105	-0.436999	-1.28072	-0.249827	-0.0574575	0.214137	0.233034	-0.430944	-0.0584305	-0.739216	-1.22232	-1.5	-1.36341	-1.5	-1.5	-0.79155	-1.5
0	0.998027	0.992115	0.982289	0.968577	0.95106	0.929656	0.904836	0.875788	0.844341	0.807489	0.770518	0.72514	0.684403	0.628141	0.586325	0.511671	0.468955	0.358835	0.286786	0.154121	-0.0420014	0.192788	-0.0788064	0.116468	-0.219308	0.186577	-0.667206	-0.558717	-0.100023	0.0630645	-0.418837	-0.232375	-0.189798	-0.651117	-1.4639	-1.12142	-0.320928	-0.647195	-1.35771	-1.5	-0.758845	-1.5	-1.5	-0.611149	-1.07225	-1.5	-0.471688	-0.35266	-0.471655
0	0.998027	0.992115	0.982288	0.968578	0.95106	0.929669	0.904834	0.875838	0.844338	0.807624	0.770514	0.725458	0.684404	0.628851	0.586374	0.513183	0.469483	0.351854	0.295368	0.186514	-0.00187825	0.207025	-0.0196068	0.179693	-0.162273	0.257203	-0.715737	-0.76016	-0.256395	-0.290107	-0.621493	-0.890625	-0.618765	-1.5	-1.5	-0.0591012	-1.5	-1.25714	0.00994612	-0.475137	-1.5	-1.2994	-0.894142	-0.813059	-1.5	-1.5	-1.5	-1.5	-0.936341
0	0.998027	0.992115	0.982288	0.968579	0.951059	0.92968	0.904833	0.875883	0.844336	0.807748	0.770511	0.725755	0.684406	0.629517	0.586429	0.51464	0.470067	0.355994	0.297815	0.219386	-0.0218581	0.155855	-0.0253252	0.166544	-0.129913	0.270036	-0.679934	-0.813409	-0.454125	-0.550582	-0.57242	-1.31297	-1.13329	-1.34695	-1.16122	-0.0884384	-1.37531	-1.5	-1.5	-1.5	-1.5	-1.5	-1.5	-1.5	-1.5	-1.19793	-0.898536	-0.819807	-0.917109
0	0.998027	0.992115	0.982288	0.968579	0.951058	0.929691	0.904831	0.875924	0.844334	0.807863	0.770509	0.726031	0.68441	0.63014	0.586488	0.51604	0.470651	0.372748	0.291583	0.183032	-0.024936	0.20968	0.0146292	0.141066	-0.0908553	0.341197	-0.625522	-0.810329	-0.866407	-1.04351	-0.382491	-1.5	-1.0644	0.379202	0.585553	-1.01379	-0.0631067	0.151224	-1.15279	-0.141364	0.126692	-0.945152	0.119925	-0.254552	-0.720031	-0.499513	-0.343152	-0.38784	-0.797905
0	0.998027	0.992115	0.982288	0.96858	0.951058	0.9297	0.904831	0.875961	0.844333	0.807969	0.770508	0.726287	0.684416	0.630722	0.586551	0.517382	0.471224	0.367257	0.298999	0.206283	0.0197769	0.236173	0.0723793	0.200776	-0.0109988	0.387055	-0.493177	-0.528032	-1.1417	-1.11372	0.000341101	-1.4081	-0.778123	0.373941	0.531186	-0.779439	-0.150508	0.389707	-0.515728	-0.568511	0.124725	-0.290583	-0.148565	-0.130673	-0.163712	-0.296468	-0.384539	-0.378268	-0.641503
0	0.998027	0.992115	0.982288	0.96858	0.951058	0.929709	0.90483	0.875995	0.844332	0.808065	0.770507	0.726523	0.684421	0.631263	0.586616	0.518665	0.471785	0.370576	0.302403	0.219621	0.0300116	0.232108	0.0931136	0.217463	0.0404226	0.402359	-0.30393	-0.0807898	-1.39177	-0.615394	0.56629	0.362391	-0.957589	-1.36968	-1.00248	-1.47147	-1.5	-1.5	-1.26081	-1.5	-1.5	-1.1512	-1.5	-1.5	-1.5	-1.4284	-1.5	-1.10021	-1.5
0	0.998027	0.992115	0.982288	0.968581	0.951058	0.929716	0.904829	0.876026	0.844331	0.808154	0.770506	0.726741	0.684428	0.631765	0.586682	0.519888	0.472332	0.375167	0.30423	0.226603	0.0383896	0.233368	0.112108	0.224942	0.0889895	0.417698	-0.0652127	0.220434	-1.20438	-1.41162	-0.687942	-1.5	-0.942864	0.200053	0.412945	-0.715274	-0.0440509	-0.0430479	-0.0736291	-0.444472	-0.292508	-0.049305	-0.474217	-0.366893	0.0376392	-0.455476	-0.316361	-0.591135	-0.649247
0	0.998027	0.992115	0.982288	0.968581	0.951057	0.929723	0.904829	0.876053	0.84433	0.808235	0.770506	0.726941	0.684435	0.63223	0.586747	0.521051	0.472866	0.379613	0.305992	0.232176	0.0486578	0.237304	0.131928	0.232222	0.14043	0.42915	0.209675	0.453245	-0.513771	-1.49691	-1.30722	-0.289798	-0.308875	-0.502854	0.4151	0.523766	-0.603383	-0.675183	-0.00371627	-0.761782	-0.130054	-0.0380855	-0.694247	-0.284794	0.119843	-0.376304	-0.260527	-0.64112	-0.66463
0	0.998027	0.992115	0.982287	0.968581	0.951057	0.929729	0.904828	0.876078	0.84433	0.808309	0.770506	0.727125	0.684441	0.632661	0.586812	0.522154	0.473384	0.383686	0.30808	0.237971	0.0604574	0.241141	0.15259	0.24097	0.196218	0.434832	0.490835	0.587359	0.458331	-0.847666	0.590854	0.574356	-0.600778	-1.01299	-1.47274	-1.27273	-0.800516	-1.13795	-1.362	-1.5	-1.13804	-1.5	-1.5	-1.5	-1.5	-1.5	-1.5	-1.5	-1.5
0	0.998027	0.992115	0.982287	0.968582	0.951057	0.929735	0.904828	0.876101	0.844329	0.808377	0.770506	0.727293	0.684448	0.63306	0.586875	0.523197	0.473886	0.387383	0.310503	0.244161	0.0732228	0.244071	0.174481	0.25092	0.290637	0.460509	0.810681	0.646818	0.860794	-0.126658	0.407413	0.338489	-0.233129	-0.985898	-1.5	-1.39495	-0.618646	-1.15854	-1.5	-1.5	-1.16993	-1.5	-1.5	-1.5	-1.5	-1.5	-1.5	-1.5	-1.18815
0	0.998027	0.992115	0.982287	0.968582	0.951057	0.92974	0.904828	0.876121	0.844329	0.808438	0.770506	0.727447	0.684455	0.633428	0.586937	0.524179	0.474371	0.390739	0.313176	0.250527	0.0865252	0.246071	0.194916	0.259692	0.31156	0.413677	0.875151	0.648374	0.67161	-0.517768	0.448063	0.256968	-0.131711	-0.783624	-1.5	-1.3204	-0.408287	-0.640409	-1.5	-1.23068	-0.419971	-0.708635	-1.21016	-1.10177	-0.425139	-0.884567	-0.780112	-1.24607	-0.771419
0	0.998027	0.992115	0.982287	0.968582	0.951057	0.929744	0.904828	0.87614	0.844329	0.808494	0.770506	0.727587	0.684462	0.633767	0.586996	0.525102	0.474838	0.393789	0.316013	0.256823	0.100025	0.247282	0.21333	0.266385	0.369099	0.391808	0.916522	0.483272	0.403253	-0.138601	0.425757	-0.67318	0.475831	-1.43389	-0.270861	0.826185	-0.201099	-1.5	-1.1941	-0.327302	-1.07871	-1.5	-1.5	-1.5	-1.5	-1.5	-1.2296	-1.5	-1.42663
0	0.998027	0.992115	0.982287	0.968582	0.951057	0.929748	0.904828	0.876157	0.844328	0.808545	0.770507	0.727715	0.684468	0.634081	0.587053	0.525966	0.475287	0.396566	0.318937	0.262864	0.113441	0.247838	0.229579	0.270536	0.420241	0.356133	0.851351	0.169099	0.000865732	0.523122	0.180894	-1.5	0.682957	-0.943009	-0.560643	-0.244705	-0.941223	-1.36553	-1.32417	-1.11854	-1.5	-1.5	-1.4836	-1.5	-1.5	-1.5	-1.5	-1.5	-1.5
0	0.998027	0.992115	0.982287	0.968582	0.951057	0.929752	0.904828	0.876172	0.844328	0.808592	0.770507	0.727831	0.684474	0.634369	0.587107	0.526774	0.475717	0.399097	0.321889	0.268528	0.126541	0.247836	0.226871	0.261064	0.427755	0.288411	0.713924	0.0104578	0.148366	0.424822	-0.111144	-0.8816	0.56268	0.4988	-1.30428	0.500901	-0.512387	-1.5	-1.24309	-0.410163	-0.82531	-1.5	-0.925283	-0.443753	-0.180353	-0.683153	-0.0658413	-0.400997	-0.570092
0	0.998027	0.992115	0.982287	0.968582	0.951057	0.929755	0.904827	0.876185	0.844328	0.808634	0.770507	0.727937	0.68448	0.634635	0.587158	0.527526	0.476128	0.401406	0.324822	0.273746	0.139141	0.247349	0.239044	0.260965	0.462684	0.232742	0.571286	-0.0438293	0.218127	0.199134	-0.301003	-0.198249	0.453118	-0.424551	0.0455051	0.0695244	-1.5	0.134998	0.0676328	-1.5	-0.213009	-0.045128	-0.615247	-0.148619	-0.188714	-0.168362	-0.209882	-0.29757	-0.512338
0	0.998027	0.992115	0.982287	0.968583	0.951057	0.929757	0.904827	0.876198	0.844328	0.808672	0.770508	0.728034	0.684485	0.634879	0.587206	0.528225	0.47652	0.403514	0.3277	0.278488	0.1511	0.246433	0.249224	0.289221	0.427744	0.0664746	0.459526	-0.10201	0.152118	-0.0726749	-0.169878	-0.00485353	0.317616	-0.474428	0.143154	0.139727	-1.5	0.331216	-0.0780351	-1.5	-0.915044	0.0306759	0.221936	-0.675676	-0.185736	-0.377952	-0.540696	-0.449717	-0.605486
0	0.998027	0.992115	0.982287	0.968583	0.951057	0.92976	0.904827	0.876209	0.844328	0.808706	0.770508	0.728121	0.68449	0.635104	0.587252	0.528872	0.476892	0.405441	0.330494	0.282749	0.162321	0.24514	0.257391	0.282972	0.451717	0.0243155	0.358878	-0.136978	0.134675	-0.20458	-0.106731	-0.0313618	0.0828089	-0.297557	0.159059	0.11366	-0.994665	0.184116	0.42523	-1.08588	-0.260818	-0.0969122	-0.835377	-0.362518	-0.263096	-0.373569	-0.401065	-0.606649	-0.704509
0	0.998027	0.992115	0.982287	0.968583	0.951057	0.929762	0.904827	0.876219	0.844328	0.808737	0.770509	0.728201	0.684495	0.635311	0.587294	0.529471	0.477245	0.407202	0.333185	0.286543	0.172741	0.243519	0.263574	0.234114	0.538596	0.101507	0.223093	-0.0962284	0.0960203	-0.501815	-0.0242912	0.0876434	-0.355976	-0.118198	0.224204	-0.703906	-0.224811	0.0391286	-0.827507	0.236032	-0.296165	-1.29002	-0.134109	-0.430188	-0.749606	-0.564139	-0.549944	-0.671643	-0.748979
0	0.998027	0.992115	0.982287	0.968583	0.951057	0.929764	0.904827	0.876228	0.844328	0.808765	0.770509	0.728273	0.684499	0.6355	0.587334	0.530023	0.477578	0.408813	0.335757	0.289896	0.17032	0.228095	0.243007	0.212207	0.473995	-0.0411763	0.208227	-0.120919	0.0389795	-0.438229	-0.105336	-0.0978411	-0.190223	-0.122585	-0.0795696	-0.486347	-0.156904	-0.0888284	-0.351126	-0.0080984	-0.483152	-0.489624	-0.0901943	-0.693228	-0.501193	-0.621458	-0.668389	-0.733944	-0.75516
0	0.998027	0.992115	0.982287	0.968583	0.951057	0.929765	0.904827	0.876236	0.844328	0.80879	0.770509	0.728338	0.684503	0.635674	0.587371	0.530531	0.477893	0.410287	0.338202	0.292837	0.180583	0.229902	0.249663	0.226099	0.416145	-0.206146	0.162107	-0.172319	-0.00521162	-0.422465	-0.141562	-0.225136	-0.142987	-0.133197	-0.28746	-0.331998	-0.174638	-0.245016	-0.138309	-0.203147	-0.761823	-0.239868	-0.251113	-0.795304	-0.532574	-0.681884	-0.608219	-0.772054	-0.834314
0	0.998027	0.992115	0.982287	0.968583	0.951057	0.929767	0.904827	0.876243	0.844328	0.808813	0.77051	0.728398	0.684507	0.635833	0.587405	0.530998	0.478189	0.411637	0.340513	0.295403	0.191786	0.232824	0.258504	0.190668	0.530743	-0.00566418	0.0907834	-0.193044	-0.0557276	-0.489098	-0.198553	-0.294107	-0.0656869	-0.217329	-0.41567	-0.232766	-0.258777	-0.402298	-0.084665	-0.329011	-0.764839	-0.241886	-0.303948	-0.724547	-0.614375	-0.729898	-0.701361	-0.770373	-0.82622
0	0.998027	0.992115	0.982287	0.968583	0.951057	0.929768	0.904827	0.87625	0.844328	0.808834	0.77051	0.728452	0.684511	0.635979	0.587437	0.531427	0.478467	0.412872	0.342688	0.297628	0.201819	0.234301	0.264943	0.18223	0.423339	-0.27895	0.0627414	-0.210173	-0.0995181	-0.482736	-0.267041	-0.396106	-0.10061	-0.263369	-0.386837	-0.220506	-0.367694	-0.438726	-0.142336	-0.372145	-0.673111	-0.446706	-0.386012	-0.665797	-0.688854	-0.768755	-0.736494	-0.807154	-0.880216
0	0.998027	0.992115	0.982287	0.968583	0.951057	0.929769	0.904827	0.876256	0.844328	0.808852	0.77051	0.728501	0.684514	0.636112	0.587467	0.53182	0.478727	0.414003	0.344725	0.299548	0.210449	0.234298	0.268444	0.191147	0.36376	-0.395556	-0.0799509	-0.359185	-0.283694	-0.597876	-0.574588	-0.692845	-0.302413	-0.501621	-0.119278	-0.451648	-0.390097	-0.346366	-0.357062	-0.399678	-0.587439	-0.521048	-0.552873	-0.671869	-0.711748	-0.808478	-0.764751	-0.844614	-0.897409
0	0.998027	0.992115	0.982287	0.968583	0.951057	0.92977	0.904827	0.876261	0.844328	0.808869	0.770511	0.728545	0.684517	0.636233	0.587494	0.532179	0.47897	0.415038	0.346628	0.301198	0.217787	0.23316	0.269276	0.178247	0.339646	-0.405132	-0.214434	-0.541586	-0.651914	-0.751755	-1.41915	-1.4102	-1.5	-1.40039	-1.5	-1.5	-1.1088	-1.5	-1.5	-0.766726	-1.5	-1.5	-1.3402	-1.5	-1.5	-1.24653	-1.5	-1.5	-1.5
0	0.998027	0.992115	0.982287	0.968583	0.951057	0.929771	0.904827	0.876266	0.844328	0.808884	0.770511	0.728586	0.68452	0.636344	0.587519	0.532507	0.479197	0.415987	0.3484	0.302608	0.223993	0.231225	0.267852	0.161069	0.31567	-0.398577	-0.354909	-0.699383	-1.15867	-1.00719	-1.5	-1.5	-0.682702	-1.5	-1.5	-0.737174	-1.5	-1.5	-0.616942	-1.5	-1.5	-0.478268	-1.5	-1.5	-1.5	-1.5	-1.5	-1.5	-1.5
0	0.998027	0.992115	0.982287	0.968583	0.951057	0.929772	0.904827	0.876271	0.844328	0.808897	0.770511	0.728622	0.684522	0.636445	0.587542	0.532807	0.479408	0.416855	0.350046	0.303807	0.229219	0.228765	0.264584	0.143283	0.287264	-0.38998	-0.501843	-0.812403	-1.5	-1.308	-0.80778	-1.17372	-1.5	-1.5	-0.913711	-1.5	-1.5	-0.992597	-1.5	-1.5	-1.09048	-1.5	-1.5	-0.879466	-1.5	-1.5	-1.5	-1.5	-1.5
0	0.998027	0.992115	0.982287	0.968583	0.951057	0.929772	0.904827	0.876274	0.844328	0.80891	0.770511	0.728656	0.684525	0.636537	0.587564	0.533081	0.479604	0.41765	0.351569	0.304824	0.233603	0.225984	0.28219	0.151415	0.300864	-0.357522	-0.552204	-0.823113	-1.5	-1.10783	0.0206842	0.120894	-1.43829	0.379838	-0.128124	-1.5	-0.965756	-0.214401	-0.171606	-0.325508	-0.738461	-0.498109	-0.792775	-0.735142	-1.5	-1.5	-1.5	-1.5	-1.5
0	0.998027	0.992115	0.982287	0.968583	0.951057	0.929773	0.904827	0.876278	0.844328	0.80892	0.770511	0.728686	0.684527	0.636621	0.587583	0.53333	0.479785	0.418377	0.352977	0.305681	0.237261	0.223038	0.275585	0.120781	0.277664	-0.317657	-0.702295	-0.97206	-1.44481	-0.960938	-0.0737868	0.323479	-0.847019	0.334315	0.0330432	-1.5	-0.3068	-0.391484	-1.37342	-0.690652	-0.522751	-0.668666	-1.20962	-1.32128	-1.4755	-1.5	-1.5	-1.5	-1.5
0	0.998027	0.992115	0.982287	0.968583	0.951057	0.929773	0.904827	0.876281	0.844328	0.80893	0.770512	0.728713	0.684529	0.636697	0.587601	0.533558	0.479953	0.419043	0.354276	0.306399	0.240301	0.220042	0.240306	0.0718368	0.174109	-0.35963	-0.87947	-0.806352	-0.588335	-0.635833	-0.311893	0.462122	-0.0580085	-0.645574	0.0486066	0.277824	-1.00118	-0.357794	-0.336108	-0.942745	-0.35767	-0.55994	-1.22294	-1.23594	-1.20807	-1.5	-1.5	-1.5	-1.5
0	0.998027	0.992115	0.982287	0.968583	0.951057	0.929774	0.904827	0.876284	0.844328	0.808939	0.770512	0.728738	0.68453	0.636766	0.587618	0.533765	0.480108	0.419652	0.355472	0.306999	0.242813	0.217079	0.234223	0.0648153	0.135272	-0.359233	-0.965938	-0.828399	-0.343448	-0.571893	-0.548668	0.129667	-0.214865	-0.129683	-0.315044	-0.0869466	-0.115628	-0.594807	-0.299528	-0.264696	-1.27473	-0.897343	-0.359979	-0.789748	-1.5	-1.5	-1.5	-1.5	-1.5
0	0.998027	0.992115	0.982287	0.968583	0.951057	0.929774	0.904827	0.876286	0.844328	0.808947	0.770512	0.72876	0.684532	0.636828	0.587633	0.533954	0.480251	0.420208	0.356573	0.307497	0.244876	0.214208	0.227629	0.0577918	0.0997779	-0.350683	-1.00561	-0.608108	0.223805	0.237949	-0.567592	-0.298928	0.282014	-0.776098	-0.500812	-0.199789	-1.11212	-0.414698	-0.234098	-0.507664	-0.593558	-0.66442	-0.815866	-0.954692	-1.31434	-1.5	-1.5	-1.5	-1.5
0	0.998027	0.992115	0.982287	0.968583	0.951057	0.929775	0.904827	0.876289	0.844328	0.808954	0.770512	0.728781	0.684533	0.636885	0.587647	0.534126	0.480383	0.420717	0.357584	0.307907	0.246558	0.21147	0.220734	0.0510791	0.0674457	-0.337046	-1.00178	-0.491021	0.195001	0.628342	-0.193729	-1.32835	-0.0228016	0.0980153	-1.24339	-0.0337313	-0.149805	-1.5	-0.59084	-0.725148	-1.37853	-1.5	-0.811496	-1.5	-1.5	-1.40336	-1.5	-1.16319	-1.3627
0	0.998027	0.992115	0.982287	0.968583	0.951057	0.929775	0.904827	0.876291	0.844328	0.80896	0.770512	0.728799	0.684535	0.636936	0.587659	0.534283	0.480504	0.421181	0.358511	0.308243	0.247917	0.208891	0.213713	0.0430569	0.0410532	-0.358816	-0.898671	-0.23275	-0.246096	0.808754	0.152864	-1.5	-0.769401	-0.0245485	-0.0744229	-0.976695	-0.0833446	-0.289907	-1.5	-0.922552	-0.42843	-0.813792	-1.16152	-1.5	-1.23354	-1.5	-1.5	-1.12802	-1.26487
0	0.998027	0.992115	0.982287	0.968583	0.951057	0.929775	0.904827	0.876293	0.844328	0.808966	0.770512	0.728816	0.684536	0.636983	0.587671	0.534425	0.480614	0.421604	0.359361	0.308516	0.249003	0.206487	0.206709	0.0366015	0.0157861	-0.288157	-0.905228	-0.277177	-0.14942	0.487962	-0.417169	-0.641924	-0.295819	-1.17161	-0.284034	-0.080251	-0.860637	-0.328186	-0.358407	-0.558871	-0.467646	-0.558095	-0.879323	-0.81114	-1.0805	-1.5	-1.5	-1.5	-1.49325
0	0.998027	0.992115	0.982287	0.968583	0.951057	0.929775	0.904827	0.876294	0.844328	0.808971	0.770512	0.728831	0.684537	0.637025	0.587682	0.534555	0.480716	0.421991	0.360139	0.308736	0.249862	0.204266	0.199836	0.0313316	-0.0074299	-0.270564	-0.819181	-0.14389	-0.416618	0.319732	-0.353735	-0.376969	-0.121338	-1.25894	-0.199747	-0.247368	-1.20102	-0.48206	-0.303498	-0.496361	-0.640428	-0.709879	-0.777967	-0.886833	-1.21883	-1.5	-1.5	-1.5	-1.34243
0	0.998027	0.992115	0.982287	0.968583	0.951057	0.929775	0.904827	0.876296	0.844328	0.808976	0.770512	0.728845	0.684538	0.637063	0.587691	0.534673	0.480809	0.422342	0.360852	0.30891	0.250528	0.204904	0.18935	0.0193401	-0.0401391	-0.255502	-0.730175	-0.0645073	-0.665797	0.0820968	-0.339355	-0.00679355	0.0829535	-1.34704	-0.282361	-0.617711	-1.36164	-1.22536	-0.34521	-0.994946	-1.5	-1.5	-1.00014	-1.5	-1.5	-0.159669	-0.707661	-1.0235	-0.480437
0	0.998027	0.992115	0.982287	0.968583	0.951057	0.929776	0.904827	0.876297	0.844328	0.80898	0.770513	0.728857	0.684539	0.637098	0.5877	0.53478	0.480895	0.422662	0.361505	0.309048	0.251037	0.202726	0.184041	0.0248905	-0.0724444	-0.262811	-0.634683	-0.0255703	-0.835237	-0.337034	-0.542052	0.392665	-0.132845	-1.11547	-0.451692	-0.276208	-0.356208	-0.373466	-0.642358	-0.514987	-0.620469	-0.759971	-0.827539	-0.887278	-1.14173	-1.5	-1.5	-1.34706	-1.20377
0	0.998027	0.992115	0.982287	0.968583	0.951057	0.929776	0.904827	0.876298	0.844328	0.808984	0.770513	0.728868	0.68454	0.637129	0.587708	0.534878	0.480973	0.422954	0.362101	0.309154	0.251412	0.200328	0.179459	0.0258433	-0.0863477	-0.2431	-0.539507	-0.0209631	-0.923519	-0.83082	-0.856162	-0.350171	-0.766998	0.362179	-0.430081	-1.14362	-0.276973	-0.48385	-0.580857	-0.593159	-0.706875	-0.800736	-1.03853	-1.13206	-1.15564	-1.5	-1.5	-1.12564	-1.08871
0	0.998027	0.992115	0.982287	0.968583	0.951057	0.929776	0.904827	0.876299	0.844328	0.808987	0.770513	0.728878	0.68454	0.637158	0.587715	0.534967	0.481044	0.423219	0.362646	0.309235	0.251676	0.198176	0.174887	0.0264697	-0.0948985	-0.219224	-0.456014	-0.0400848	-0.930403	-1.19312	-1.22411	-1.33003	-1.15751	-1.45809	-1.5	-1.5	-1.24555	-1.5	-1.5	-0.809797	-1.5	-1.5	-0.838736	-1.5	-1.4525	-0.0110667	-0.359334	-0.688917	-0.327433
0	0.998027	0.992115	0.982287	0.968583	0.951057	0.929776	0.904827	0.8763	0.844328	0.80899	0.770513	0.728887	0.684541	0.637183	0.587722	0.535047	0.481109	0.42346	0.363145	0.309294	0.251849	0.196321	0.170311	0.0267642	-0.101386	-0.220751	-0.397925	0.011699	-0.905538	-1.24721	-1.29321	-1.37941	-1.14268	-1.34771	-1.5	-1.5	-1.22506	-1.5	-1.5	-0.888145	-1.5	-1.5	-1.05887	-1.5	-1.5	-0.317704	-0.412487	-0.588492	-0.299264
0	0.998027	0.992115	0.982287	0.968583	0.951057	0.929776	0.904827	0.876301	0.844328	0.808993	0.770513	0.728895	0.684542	0.637206	0.587728	0.535121	0.481168	0.423679	0.363599	0.309336	0.251947	0.194738	0.165817	0.0269338	-0.0892238	-0.172432	-0.352816	-0.0281949	-0.824401	-1.06619	-1.34251	-1.4055	-0.985835	-1.30748	-1.5	-1.5	-0.939875	-1.5	-1.5	-0.620426	-1.5	-1.5	-1.03711	-1.5	-1.49171	-0.572753	-0.573242	-0.50499	-0.438973
0	0.998027	0.992115	0.982287	0.968583	0.951057	0.929776	0.904827	0.876301	0.844328	0.808995	0.770513	0.728903	0.684542	0.637227	0.587733	0.535187	0.481222	0.423877	0.364014	0.309364	0.251985	0.193393	0.161489	0.0271546	-0.0952337	-0.146333	-0.300427	-0.0986364	-0.73601	-0.695819	-1.36263	-1.15222	-0.318269	-0.228369	-1.38111	-0.120978	0.16282	-0.807207	-0.536525	-0.922213	-0.722825	-1.12797	-1.5	-1.5	-0.999456	-1.5	-1.5	-0.524582	-0.927627
0	0.998027	0.992115	0.982287	0.968583	0.951057	0.929776	0.904827	0.876302	0.844328	0.808997	0.770513	0.728909	0.684543	0.637246	0.587738	0.535248	0.481271	0.424057	0.364392	0.309381	0.251975	0.192252	0.157386	0.0275349	-0.116138	-0.147768	-0.241782	-0.162255	-0.653537	-0.312094	-1.16609	-1.22505	-0.741823	-0.788983	-0.989097	-0.699736	-0.955951	-0.627887	-0.866642	-0.976075	-0.429141	-0.716783	-1.5	-1.32391	-0.45748	-1.5	-1.5	-0.685638	-1.04498
0	0.998027	0.992115	0.982287	0.968583	0.951057	0.929776	0.904827	0.876303	0.844328	0.808999	0.770513	0.728915	0.684543	0.637263	0.587743	0.535303	0.481316	0.42422	0.364736	0.309389	0.251925	0.19129	0.153546	0.0281315	-0.10038	-0.103883	-0.236681	-0.171602	-0.585241	-0.138099	-1.05269	-0.992462	-0.503827	-0.226689	-0.76985	0.0634248	-0.35754	-0.364042	-0.251369	-0.583375	-0.340688	-0.249503	-1.09822	-0.241675	-0.261841	-0.963307	-1.5	-1.5	-1.5
0	0.998027	0.992115	0.982287	0.968583	0.951057	0.929776	0.904827	0.876303	0.844328	0.809001	0.770513	0.728921	0.684544	0.637279	0.587747	0.535352	0.481357	0.424368	0.36505	0.30939	0.251845	0.19048	0.149992	0.0234942	-0.0926674	-0.0618945	-0.238333	-0.230195	-0.531364	-0.0134132	-0.855734	-0.736792	-1.00855	-0.247396	0.0695143	-0.0822639	-0.821394	-0.125716	-0.304451	-0.715289	-0.29706	-0.329893	-0.984497	-0.325554	-0.555013	-1.13335	-1.5	-1.5	-1.5
0	0.998027	0.992115	0.982287	0.968583	0.951057	0.929776	0.904827	0.876304	0.844328	0.809003	0.770513	0.728926	0.684544	0.637293	0.587751	0.535398	0.481394	0.424502	0.365336	0.309385	0.251742	0.189799	0.146734	0.02469	-0.0957513	-0.0573223	-0.201279	-0.192606	-0.527684	-0.0452804	-0.693365	-0.343772	-1.40616	-0.359303	0.194968	-0.368393	-0.691443	-0.177426	-0.612859	-0.568718	-0.297492	-0.309236	-0.771655	-0.265749	-0.659723	-1.1641	-1.4203	-1.5	-1.5
0	0.998027	0.992115	0.982287	0.968583	0.951057	0.929776	0.904827	0.876304	0.844328	0.809004	0.770513	0.72893	0.684544	0.637305	0.587754	0.535438	0.481427	0.424624	0.365596	0.309375	0.251621	0.189231	0.143773	0.0269942	-0.115383	-0.0786238	-0.169158	-0.200787	-0.429693	0.138001	-0.245121	-0.00580189	-1.32507	-1.20175	-0.706267	-1.25475	-1.5	-1.5	-1.28396	-1.5	-1.5	-0.871085	-1.5	-1.5	-1.5	-1.37946	-1.26828	-0.724574	-0.831747
0	0.998027	0.992115	0.982287	0.968583	0.951057	0.929776	0.904827	0.876304	0.844328	0.809006	0.770513	0.728934	0.684544	0.637317	0.587757	0.535476	0.481458	0.424734	0.365832	0.309363	0.251489	0.188757	0.144059	0.0340049	-0.0892712	-0.0391555	-0.197344	-0.178669	-0.432978	-0.00308154	-0.135131	0.250102	-0.599576	-1.35743	-1.5	-1.5	-1.3629	-1.5	-1.5	-1.32783	-1.5	-1.5	-1.12656	-1.5	-1.30301	-0.333732	-0.324919	-0.575809	-0.329716
0	0.998027	0.992115	0.982287	0.968583	0.951057	0.929776	0.904827	0.876305	0.844328	0.809007	0.770513	0.728937	0.684545	0.637327	0.58776	0.535509	0.481486	0.424833	0.366047	0.309348	0.251348	0.188365	0.141237	0.035856	-0.0924952	-0.0380987	-0.192219	-0.168423	-0.369285	0.0480717	0.180751	0.405717	0.123883	-1.15387	-1.01804	-0.952171	-0.819537	-1.22065	-1.13025	-0.797566	-1.24521	-1.31788	-1.1903	-0.607381	-0.516437	-0.5183	0.0105231	-0.318942	-0.158101
0	0.998027	0.992115	0.982287	0.968583	0.951057	0.929776	0.904827	0.876305	0.844328	0.809008	0.770513	0.728941	0.684545	0.637336	0.587762	0.53554	0.481511	0.424923	0.366242	0.309332	0.251203	0.188042	0.138249	0.0362893	-0.0937001	-0.0327944	-0.173657	-0.145025	-0.338532	0.0452716	0.452049	0.393548	0.49116	0.0303185	0.253969	-1.22158	0.281544	-0.243701	-1.5	-1.46295	-0.282354	-0.425107	-0.380146	0.0384724	-0.0662837	0.0134843	0.208533	-0.11935	-0.528043
0	0.998027	0.992115	0.982287	0.968583	0.951057	0.929776	0.904827	0.876305	0.844328	0.809009	0.770513	0.728943	0.684545	0.637345	0.587764	0.535567	0.481534	0.425005	0.366419	0.309315	0.251055	0.187778	0.135617	0.0369263	-0.0932055	-0.0264591	-0.171632	-0.133577	-0.314928	0.0270916	0.438973	-0.125647	0.347575	0.422715	0.12569	-1.30443	0.305948	-0.183244	-1.5	-0.948027	-0.307857	-0.346404	-0.140073	-0.0727387	0.0450015	0.0150985	-0.197116	-0.364287	-0.447904
0	0.998027	0.992115	0.982287	0.968583	0.951057	0.929776	0.904827	0.876305	0.844328	0.80901	0.770513	0.728946	0.684545	0.637353	0.587766	0.535592	0.481554	0.425078	0.36658	0.309297	0.250908	0.187564	0.13339	0.0380717	-0.0915602	-0.0203565	-0.170483	-0.119694	-0.29145	0.00964172	0.477351	-0.260587	0.233405	0.243291	0.00780411	-0.550664	-0.024169	-0.424023	-0.095335	-0.304448	-0.85998	-0.408251	0.0329838	-0.174024	-0.046076	-0.15189	-0.14469	-0.479369	-0.64492
0	0.998027	0.992115	0.982287	0.968583	0.951057	0.929776	0.904827	0.876305	0.844328	0.80901	0.770513	0.728948	0.684546	0.63736	0.587768	0.535615	0.481573	0.425145	0.366727	0.30928	0.250764	0.187393	0.131528	0.0396389	-0.0889946	-0.0147229	-0.169562	-0.103896	-0.266346	-0.00405841	0.468558	-0.47439	0.0963052	0.337395	-0.419684	-0.344203	-0.273503	-1.12701	-0.0345865	-0.378368	-0.818825	-0.509268	-0.26253	-0.275824	-0.257767	-0.352312	-0.255341	-0.460691	-0.586494
0	0.998027	0.992115	0.982287	0.968583	0.951057	0.929776	0.904827	0.876306	0.844328	0.809011	0.770513	0.72895	0.684546	0.637366	0.58777	0.535635	0.48159	0.425206	0.366859	0.309262	0.250622	0.187257	0.129981	0.041475	-0.0856438	-0.00956834	-0.168422	-0.0867498	-0.237792	-0.0127232	0.422295	-0.544878	0.0509835	0.150785	-0.638787	0.0396848	-0.265872	-1.42766	-0.309666	-0.354989	-0.683561	-0.622932	-0.345515	-0.510857	-0.332943	-0.471598	-0.276398	-0.643799	-0.741635
0	0.998027	0.992115	0.982287	0.968583	0.951057	0.929776	0.904827	0.876306	0.844328	0.809012	0.770513	0.728952	0.684546	0.637372	0.587771	0.535654	0.481606	0.42526	0.366979	0.309245	0.250486	0.187152	0.128703	0.0434469	-0.0816362	-0.00491095	-0.166707	-0.0687894	-0.203914	-0.0163982	0.343741	-0.519816	-0.0188891	-0.0895931	-0.450466	0.175258	-0.228601	-1.01966	-0.186658	-0.51569	-0.564136	-0.668496	-0.461668	-0.451827	-0.473395	-0.57674	-0.476593	-0.698063	-0.752147
0	0.998027	0.992115	0.982287	0.968583	0.951057	0.929776	0.904827	0.876306	0.844328	0.809012	0.770513	0.728954	0.684546	0.637377	0.587773	0.535671	0.48162	0.42531	0.367088	0.309229	0.250355	0.187071	0.127653	0.045453	-0.0771109	-0.000806221	-0.164143	-0.0505365	-0.162932	-0.016254	0.233888	-0.406954	-0.10387	-0.379237	-0.21347	-0.0160069	-0.747298	-0.000271072	-0.263435	-1.19425	-0.609556	-0.664874	-0.517825	-0.615652	-0.48633	-0.730762	-0.553889	-0.752808	-0.756302
0	0.998027	0.992115	0.982287	0.968583	0.951057	0.929776	0.904827	0.876306	0.844328	0.809013	0.770513	0.728955	0.684546	0.637381	0.587774	0.535686	0.481633	0.425354	0.367187	0.309213	0.25023	0.187011	0.126797	0.047421	-0.0722099	0.0026738	-0.160557	-0.0325046	-0.11341	-0.0144614	0.0920466	-0.231881	-0.176795	-0.650043	-0.145989	-0.0729151	-0.914834	-0.0905503	-0.343978	-0.989611	-0.556713	-0.751543	-0.588617	-0.677817	-0.457321	-0.742435	-0.615102	-0.79078	-0.829295
0	0.998027	0.992115	0.982287	0.968583	0.951057	0.929776	0.904827	0.876306	0.844328	0.809013	0.770513	0.728957	0.684546	0.637386	0.587775	0.535699	0.481644	0.425395	0.367276	0.309199	0.250112	0.186969	0.126104	0.0493013	-0.0670702	0.005461	-0.155875	-0.0151956	-0.054584	-0.0140203	-0.0797929	-0.0378516	-0.225247	-0.903584	-0.240897	-0.124464	-0.85068	-0.201419	-0.341961	-0.836038	-0.573143	-0.759289	-0.638209	-0.703377	-0.619647	-0.813725	-0.654285	-0.822861	-0.822576
0	0.998027	0.992115	0.982287	0.968583	0.951057	0.929776	0.904827	0.876306	0.844328	0.809014	0.770513	0.728958	0.684546	0.637389	0.587776	0.535712	0.481655	0.425432	0.367357	0.309185	0.25	0.186941	0.125549	0.0510624	-0.0618161	0.00750628	-0.150126	0.000915937	0.0456643	0.0648498	-0.302846	0.0387634	-0.242316	-1.05526	-0.391596	-0.212154	-0.59941	-0.30942	-0.503608	-0.509995	-0.580413	-0.794728	-0.708824	-0.749263	-0.668421	-0.853644	-0.696828	-0.851718	-0.873698
0	0.998027	0.992115	0.982287	0.968583	0.951057	0.929776	0.904827	0.876306	0.844328	0.809014	0.770513	0.728959	0.684546	0.637393	0.587777	0.535723	0.481664	0.425465	0.36743	0.309171	0.249895	0.186924	0.12511	0.052686	-0.0671156	-0.011056	-0.1458	0.00693329	0.0721403	-0.0509082	-0.428726	0.229584	-0.295817	-0.844807	-0.441673	-0.331463	-0.332021	-0.48423	-0.551945	-0.50741	-0.651166	-0.792088	-0.718183	-0.732746	-0.721769	-0.85417	-0.748022	-0.87512	-0.87397
0	0.998027	0.992115	0.982287	0.968583	0.951057	0.929776	0.904827	0.876306	0.844328	0.809014	0.770513	0.72896	0.684546	0.637396	0.587778	0.535733	0.481673	0.425495	0.367497	0.309159	0.249797	0.186917	0.124767	0.0541636	-0.0610415	-0.00585818	-0.139875	0.0105472	0.138294	-0.0713588	-0.585643	0.228425	-0.338322	-0.613917	-0.446212	-0.518802	-0.369342	-0.514145	-0.576791	-0.508544	-0.646652	-0.804935	-0.754421	-0.763262	-0.717858	-0.875163	-0.785553	-0.895041	-0.91444
0	0.998027	0.992115	0.982287	0.968583	0.951057	0.929776	0.904827	0.876306	0.844328	0.809015	0.770513	0.728961	0.684547	0.637399	0.587779	0.535742	0.481681	0.425522	0.367557	0.309147	0.249705	0.186917	0.124505	0.0554927	-0.0429108	0.0213744	-0.129015	0.0238146	0.219662	-0.108202	-0.705681	0.185519	-0.385751	-0.363495	-0.416869	-0.702607	-0.488375	-0.479991	-0.576114	-0.610972	-0.703309	-0.815384	-0.807892	-0.828781	-0.8018	-0.901065	-0.812902	-0.914487	-0.911992
0	0.998027	0.992115	0.982287	0.968583	0.951057	0.929776	0.904827	0.876306	0.844328	0.809015	0.770513	0.728962	0.684547	0.637401	0.587779	0.53575	0.481688	0.425547	0.367611	0.309136	0.24962	0.186923	0.124308	0.0566763	-0.0460333	0.00317803	-0.123128	0.0365933	0.291848	-0.169529	-0.743092	0.10257	-0.458926	-0.0822939	-0.395922	-0.838021	-0.579895	-0.492068	-0.615013	-0.643598	-0.746689	-0.82554	-0.849037	-0.832858	-0.840244	-0.924308	-0.845655	-0.93255	-0.941433
0	0.998027	0.992115	0.982287	0.968583	0.951057	0.929776	0.904827	0.876306	0.844328	0.809015	0.770513	0.728962	0.684547	0.637403	0.58778	0.535758	0.481694	0.425569	0.36766	0.309126	0.24954	0.186934	0.124166	0.0577213	-0.0412655	0.00284686	-0.115415	0.0407861	0.355258	-0.244036	-0.723548	-0.00378612	-0.565474	0.101379	-0.415088	-0.829249	-0.585515	-0.530456	-0.683612	-0.651287	-0.737025	-0.836495	-0.842536	-0.843923	-0.849405	-0.910277	-0.864297	-0.939473	-0.950333
0	0.998027	0.992115	0.982287	0.968583	0.951057	0.929776	0.904827	0.876306	0.844328	0.809015	0.770513	0.728963	0.684547	0.637406	0.58778	0.535764	0.4817	0.425589	0.367704	0.309117	0.249467	0.186948	0.124072	0.0586412	-0.035468	0.00436049	-0.104832	0.045086	0.412723	-0.339831	-0.655611	-0.127582	-0.732681	0.120431	-0.536933	-0.543652	-0.533164	-0.608573	-0.775326	-0.672141	-0.86802	-0.839107	-0.998126	-0.938373	-1.0291	-1.02456	-0.992038	-1.00482	-0.985804
0	0.998027	0.992115	0.982287	0.968583	0.951057	0.929776	0.904827	0.876306	0.844328	0.809016	0.770513	0.728964	0.684547	0.637407	0.587781	0.53577	0.481705	0.425607	0.367745	0.309108	0.249399	0.186965	0.124014	0.0594432	-0.0300611	0.00470919	-0.0943988	0.0482661	0.454635	-0.459042	-0.533313	-0.253948	-0.983744	-0.0694022	-0.541818	-0.374141	-0.507961	-0.610438	-0.751182	-0.726551	-0.873356	-0.848075	-0.982106	-0.929685	-1.01132	-1.01223	-0.974036	-0.995707	-0.987677
0	0.998027	0.992115	0.982287	0.968583	0.951057	0.929776	0.904827	0.876307	0.844328	0.809016	0.770513	0.728964	0.684547	0.637409	0.587781	0.535776	0.48171	0.425624	0.367781	0.3091	0.249337	0.186984	0.123987	0.0601364	-0.0252809	0.00363036	-0.0847896	0.0495331	0.477087	-0.590387	-0.373162	-0.350226	-1.25928	-0.354929	-0.495621	-0.29924	-0.585637	-0.607907	-0.725754	-0.753805	-0.826561	-0.853901	-0.895703	-0.88852	-0.902938	-0.94853	-0.901656	-0.959988	-0.968133
0	0.998027	0.992115	0.982287	0.968583	0.951057	0.929776	0.904827	0.876307	0.844328	0.809016	0.770513	0.728965	0.684547	0.637411	0.587782	0.535781	0.481714	0.425639	0.367814	0.309093	0.24928	0.187004	0.123983	0.0607311	-0.0211142	0.00138874	-0.0764032	0.0483116	0.478307	-0.712638	-0.199276	-0.375759	-1.43259	-0.510454	-0.491055	-0.40879	-0.602065	-0.666994	-0.705924	-0.838173	-0.758915	-0.942871	-0.779991	-0.922117	-0.860348	-0.921244	-0.928712	-0.958101	-0.97283
0	0.998027	0.992115	0.982287	0.968583	0.951057	0.929776	0.904827	0.876307	0.844328	0.809016	0.770513	0.728965	0.684547	0.637412	0.587782	0.535785	0.481718	0.425652	0.367844	0.309086	0.249228	0.187024	0.123998	0.0612374	-0.017502	-0.00170006	-0.0694585	0.0443687	0.458869	-0.801904	-0.0374837	-0.311357	-1.43129	-0.47159	-0.491185	-0.446067	-0.57309	-0.640613	-0.728824	-0.802881	-0.782666	-0.895018	-0.800966	-0.882651	-0.840421	-0.907669	-0.899267	-0.952382	-0.966872
0	0.998027	0.992115	0.982287	0.968583	0.951057	0.929776	0.904827	0.876307	0.844328	0.809016	0.770513	0.728965	0.684547	0.637413	0.587782	0.535789	0.481721	0.425665	0.36787	0.30908	0.24918	0.187045	0.124027	0.0616653	-0.0143816	-0.00536261	-0.0640547	0.0377467	0.421412	-0.842094	0.0764212	-0.234967	-1.18998	-0.340112	-0.540616	-0.446007	-0.591338	-0.658344	-0.733506	-0.806563	-0.809024	-0.89751	-0.832183	-0.903257	-0.874905	-0.919873	-0.911044	-0.953161	-0.976853
0	0.998027	0.992115	0.982287	0.968583	0.951057	0.929776	0.904827	0.876307	0.844328	0.809016	0.770513	0.728966	0.684547	0.637414	0.587783	0.535793	0.481725	0.425676	0.367895	0.309074	0.249136	0.187066	0.124067	0.0620242	-0.0116949	-0.00937811	-0.0602009	0.0286817	0.370023	-0.83027	0.112882	-0.221457	-0.740234	-0.240176	-0.748429	-0.580849	-0.616174	-0.701788	-0.759759	-0.828232	-0.81164	-0.918063	-0.837317	-0.926729	-0.892169	-0.937653	-0.94507	-0.963935	-0.981835
0	0.998027	0.992115	0.982287	0.968583	0.951057	0.929776	0.904827	0.876307	0.844328	0.809016	0.770513	0.728966	0.684547	0.637415	0.587783	0.535796	0.481727	0.425686	0.367917	0.309069	0.249096	0.187087	0.124115	0.0623225	-0.00939076	-0.0135739	-0.0578383	0.0175327	0.309465	-0.774265	0.061305	-0.350547	-0.160869	-0.218695	-1.28149	-0.920845	-0.767545	-0.780184	-0.772672	-0.865835	-0.804542	-0.968337	-0.841604	-0.997237	-0.933448	-0.995288	-0.989544	-1.00299	-0.99481
0	0.998027	0.992115	0.982287	0.968583	0.951057	0.929776	0.904827	0.876307	0.844328	0.809016	0.770513	0.728966	0.684547	0.637416	0.587783	0.535799	0.48173	0.425695	0.367937	0.309064	0.249059	0.187107	0.124169	0.0625679	-0.00742302	-0.0178164	-0.0568564	0.00472698	0.244445	-0.687059	-0.0558757	-0.595628	0.220724	-0.271924	-1.46518	-0.936342	-0.827479	-0.751981	-0.849787	-0.778282	-0.921444	-0.82001	-0.974484	-0.896549	-0.995533	-0.989317	-0.986136	-1.00338	-1.00128
0	0.998027	0.992115	0.982287	0.968583	0.951057	0.929776	0.904827	0.876307	0.844328	0.809016	0.770513	0.728966	0.684547	0.637417	0.587783	0.535802	0.481732	0.425703	0.367955	0.30906	0.249026	0.187126	0.124227	0.0627676	-0.00575037	-0.0220044	-0.0571085	-0.00928361	0.179063	-0.582497	-0.19347	-0.874373	0.205083	-0.30599	-1.11755	-0.564616	-0.6469	-0.662998	-0.917405	-0.73455	-1.13999	-0.86684	-1.45716	-1.15731	-1.5	-1.4024	-1.5	-1.4004	-1.5
0	0.998027	0.992115	0.982287	0.968583	0.951057	0.929776	0.904827	0.876307	0.844328	0.809017	0.770513	0.728967	0.684547	0.637418	0.587784	0.535804	0.481734	0.42571	0.367971	0.309056	0.248995	0.187144	0.124286	0.062928	-0.00433588	-0.026063	-0.0698321	-0.0331387	0.113696	-0.487592	-0.321094	-1.10398	-0.0352561	-0.405374	-0.441943	-0.435938	-0.596878	-0.703132	-0.717351	-0.804344	-0.765144	-0.852946	-0.763172	-0.851036	-0.799814	-0.925065	-0.852105	-0.966914	-0.89988
0	0.998027	0.992115	0.982287	0.968583	0.951057	0.929776	0.904827	0.876307	0.844328	0.809017	0.770513	0.728967	0.684547	0.637418	0.587784	0.535807	0.481736	0.425717	0.367986	0.309053	0.248967	0.187162	0.124346	0.0630547	-0.00314657	-0.0299383	-0.0699112	-0.0453213	0.0584805	-0.383996	-0.393036	-1.25445	-0.273594	-0.422469	-0.220114	-0.575985	-0.586813	-0.753037	-0.6975	-0.923385	-0.742433	-1.06281	-0.807803	-1.11863	-0.986738	-1.09731	-1.01892	-1.03342	-0.951978
0	0.998027	0.992115	0.982287	0.968583	0.951057	0.929776	0.904827	0.876307	0.844328	0.809017	0.770513	0.728967	0.684547	0.637419	0.587784	0.535809	0.481738	0.425723	0.367999	0.309049	0.248942	0.187178	0.124406	0.0631528	-0.00215307	-0.0335935	-0.0616429	-0.0501703	0.00811195	-0.279784	-0.407362	-1.31159	-0.448196	-0.462485	-0.163711	-0.781238	-0.632255	-0.852749	-0.705786	-1.1346	-0.802057	-1.5	-1.06357	-1.5	-1.5	-1.5	-1.5	-1.5	-1.46597
0	0.998027	0.992115	0.982287	0.968583	0.951057	0.929776	0.904827	0.876307	0.844328	0.809017	0.770513	0.728967	0.684547	0.637419	0.587784	0.53581	0.48174	0.425729	0.368011	0.309046	0.248919	0.187194	0.124465	0.0632267	-0.00132928	-0.0370057	-0.0741973	-0.0735567	-0.035235	-0.21431	-0.393903	-1.25571	-0.584255	-0.57965	-0.454039	-0.786789	-0.833534	-0.657453	-0.963026	-0.676408	-1.13695	-0.797678	-1.32044	-1.11034	-1.5	-1.29691	-1.47684	-1.19551	-1.14298
0	0.998027	0.992115	0.982287	0.968583	0.951057	0.929776	0.904827	0.876307	0.844328	0.809017	0.770513	0.728967	0.684547	0.63742	0.587784	0.535812	0.481741	0.425734	0.368022	0.309044	0.248898	0.187209	0.124523	0.0632804	-0.000652055	-0.0401623	-0.0762604	-0.0855775	-0.0375988	-0.173274	-0.324614	-1.0935	-0.592912	-0.823649	-0.73256	-0.684322	-1.0453	-0.734574	-1.5	-1.08898	-1.5	-1.5	-1.5	-1.5	-1.5	-1.5	-1.5	-1.5	-1.5
0	0.998027	0.992115	0.982287	0.968583	0.951057	0.929776	0.904827	0.876307	0.844328	0.809017	0.770513	0.728967	0.684547	0.63742	0.587784	0.535813	0.481742	0.425738	0.368032	0.309041	0.248879	0.187222	0.124579	0.0633172	-0.000100902	-0.0430591	-0.0788019	-0.0973025	-0.0758755	-0.130445	-0.295078	-0.984717	-0.731313	-1.15108	-1.26367	-0.725613	-1.5	-1.36666	-1.5	-1.5	-1.26354	-1.5	-1.5	-0.988874	-1.5	-1.5	-1.5	-1.5	-1.5
0	0.998027	0.992115	0.982287	0.968583	0.951057	0.929776	0.904827	0.876307	0.844328	0.809017	0.770513	0.728968	0.684547	0.637421	0.587784	0.535815	0.481743	0.425742	0.368041	0.309039	0.248861	0.187235	0.124632	0.0633401	0.000342252	-0.0456986	-0.0816848	-0.108518	-0.142434	-0.0755961	-0.279806	-0.918551	-0.915175	-1.35445	-1.48149	-0.882236	-1.5	-1.5	-1.20854	-1.5	-1.5	-0.874846	-1.5	-1.5	-1.5	-1.5	-1.5	-1.34429	-1.5
0	0.998027	0.992115	0.982287	0.968583	0.951057	0.929776	0.904827	0.876307	0.844328	0.809017	0.770513	0.728968	0.684547	0.637421	0.587784	0.535816	0.481744	0.425746	0.368049	0.309037	0.248845	0.187247	0.124683	0.0633516	0.000693303	-0.0453447	-0.0884203	-0.128323	-0.160138	-0.0282459	-0.283481	-0.872102	-1.11401	-1.5	-1.5	-0.942536	-1.5	-1.5	-0.519614	-1.5	-1.5	-0.500133	-1.5	-1.5	-1.5	-1.26203	-1.5	-1.4782	-1.5
0	0.998027	0.992115	0.982287	0.968583	0.951057	0.929776	0.904827	0.876307	0.844328	0.809017	0.770513	0.728968	0.684547	0.637421	0.587785	0.535817	0.481745	0.425749	0.368056	0.309035	0.248831	0.187258	0.124731	0.0633539	0.000970616	-0.0478678	-0.0905533	-0.134664	-0.176945	-0.0762191	-0.201807	-0.515434	-0.767842	-1.5	-1.43003	-0.576414	-1.47398	-1.5	-1.5	-0.994625	-1.5	-1.5	-1.14977	-1.5	-1.5	-0.815177	-1.5	-1.28869	-1.20758
0	0.998027	0.992115	0.982287	0.968583	0.951057	0.929776	0.904827	0.876307	0.844328	0.809017	0.770513	0.728968	0.684547	0.637422	0.587785	0.535818	0.481746	0.425752	0.368063	0.309033	0.248818	0.187269	0.124777	0.0633488	0.00118648	-0.0505558	-0.0923435	-0.139557	-0.191049	-0.0827857	-0.199971	-0.364527	-0.62148	-1.5	-1.18536	-0.671171	-1.0561	-1.5	-1.5	-0.59611	-1.5	-1.5	-1.45177	-1.5	-1.5	-1.07193	-1.5	-1.29977	-1.28176
0	0.998027	0.992115	0.982287	0.968583	0.951057	0.929776	0.904827	0.876307	0.844328	0.809017	0.770513	0.728968	0.684547	0.637422	0.587785	0.535819	0.481747	0.425755	0.368069	0.309032	0.248806	0.187278	0.12482	0.0633379	0.00133725	-0.052954	-0.0889685	-0.131285	-0.193682	-0.118805	-0.182633	-0.240452	-0.403724	-1.40632	-0.7431	-0.592639	-0.193825	-1.02662	-0.285752	-0.299209	-0.511004	-0.35495	-0.259604	-0.32047	-0.288837	-0.387435	-0.26443	-0.355936	-0.478996
0	0.998027	0.992115	0.982287	0.968583	0.951057	0.929776	0.904827	0.876307	0.844328	0.809017	0.770513	0.728968	0.684547	0.637422	0.587785	0.53582	0.481747	0.425757	0.368074	0.30903	0.248795	0.187287	0.124859	0.0633204	0.00143607	-0.0550015	-0.0978538	-0.144393	-0.201542	-0.130032	-0.230137	-0.101541	-0.248876	-1.29596	-0.812065	-0.794951	-0.591572	-0.847983	-0.403114	-0.745973	-0.156817	-0.600536	-0.348265	-0.259262	-0.273221	-0.473892	-0.430475	-0.473695	-0.52363
0	0.998027	0.992115	0.982287	0.968583	0.951057	0.929776	0.904827	0.876307	0.844328	0.809017	0.770513	0.728968	0.684547	0.637422	0.587785	0.53582	0.481748	0.425759	0.368079	0.309029	0.248785	0.187295	0.124895	0.0632997	0.00149713	-0.056724	-0.100326	-0.160164	-0.214016	-0.109477	-0.221533	-0.0505267	-0.229089	-1.19049	-1.09655	-1.23929	-1.5	-1.00215	-1.5	-1.5	-1.5	-1.5	-1.5	-1.5	-1.5	-1.5	-1.5	-1.30444	-1.49626
0	0.998027	0.992115	0.982287	0.968583	0.951057	0.929776	0.904827	0.876307	0.844328	0.809017	0.770513	0.728968	0.684547	0.637422	0.587785	0.535821	0.481749	0.425761	0.368084	0.309028	0.248776	0.187303	0.124929	0.0632774	0.00152821	-0.058163	-0.098707	-0.155831	-0.223343	-0.134196	-0.243143	-0.0496682	0.0291978	-0.837479	-0.524583	-1.03666	-0.178503	-0.19135	-0.370361	-0.427868	-0.167302	-0.534987	-0.363218	-0.466131	-0.454906	-0.463256	-0.481755	-0.499637	-0.500671
0	0.998027	0.992115	0.982287	0.968583	0.951057	0.929776	0.904827	0.876307	0.844328	0.809017	0.770513	0.728968	0.684547	0.637423	0.587785	0.535822	0.481749	0.425763	0.368088	0.309027	0.248768	0.18731	0.124962	0.0632542	0.00153511	-0.0593594	-0.10169	-0.161419	-0.229037	-0.149343	-0.289389	0.0276293	0.0531785	-0.732666	-0.586944	-1.29595	-0.481865	-0.184163	-0.256779	-0.662902	-0.138406	-0.450078	-0.481154	-0.367531	-0.347294	-0.470818	-0.396785	-0.501125	-0.512115
0	0.998027	0.992115	0.982287	0.968583	0.951057	0.929776	0.904827	0.876307	0.844328	0.809017	0.770513	0.728968	0.684547	0.637423	0.587785	0.535822	0.48175	0.425765	0.368091	0.309026	0.24876	0.187316	0.124992	0.0632306	0.00152267	-0.0603489	-0.109248	-0.173205	-0.230697	-0.166208	-0.292049	0.0128235	0.0251224	-0.455685	-0.46674	-1.45887	-0.566483	-0.0307082	-0.317327	-0.778998	-0.262292	-0.502667	-0.460625	-0.449349	-0.394363	-0.559167	-0.466023	-0.586014	-0.593338
0	0.998027	0.992115	0.982287	0.968583	0.951057	0.929776	0.904827	0.876307	0.844328	0.809017	0.770513	0.728968	0.684547	0.637423	0.587785	0.535823	0.48175	0.425766	0.368095	0.309025	0.248754	0.187322	0.12502	0.0632067	0.001495	-0.0611627	-0.108693	-0.17556	-0.235573	-0.175416	-0.321836	0.0214109	0.0356966	-0.305104	-0.25641	-1.38071	-0.328434	-0.209123	-0.636116	-0.387371	-0.483567	-0.677972	-0.419847	-0.676686	-0.416414	-0.716554	-0.554567	-0.746131	-0.680932
0	0.998027	0.992115	0.982287	0.968583	0.951057	0.929776	0.904827	0.876307	0.844328	0.809017	0.770513	0.728968	0.684547	0.637423	0.587785	0.535823	0.48175	0.425767	0.368097	0.309024	0.248748	0.187327	0.125046	0.063183	0.00145556	-0.0618273	-0.111064	-0.179498	-0.238024	-0.191281	-0.33337	-0.00163768	-0.154935	0.00673573	-0.123017	-1.5	-0.590945	-0.293853	-0.475568	-0.501277	-0.545156	-0.631892	-0.57826	-0.631652	-0.593849	-0.77056	-0.659212	-0.778198	-0.72376
0	0.998027	0.992115	0.982287	0.968583	0.951057	0.929776	0.904827	0.876307	0.844328	0.809017	0.770513	0.728968	0.684547	0.637423	0.587785	0.535823	0.481751	0.425768	0.3681	0.309024	0.248742	0.187332	0.12507	0.0631595	0.0014072	-0.0623659	-0.113721	-0.183627	-0.239367	-0.206535	-0.342834	-0.0311452	-0.240231	0.154069	0.14108	-1.38519	-0.392517	-0.293581	-0.685996	-0.50144	-0.544865	-0.67427	-0.634136	-0.708535	-0.64521	-0.800101	-0.709062	-0.814791	-0.820944
0	0.998027	0.992115	0.982287	0.968583	0.951057	0.929776	0.904827	0.876307	0.844328	0.809017	0.770513	0.728968	0.684547	0.637423	0.587785	0.535824	0.481751	0.42577	0.368103	0.309023	0.248737	0.187336	0.125092	0.0631365	0.00135228	-0.062798	-0.116136	-0.187052	-0.24026	-0.221008	-0.350204	-0.0647229	-0.309775	0.216323	0.294611	-1.144	-0.329618	-0.466609	-0.532382	-0.498076	-0.627119	-0.650257	-0.685715	-0.693062	-0.705489	-0.820887	-0.753738	-0.845037	-0.849749
0	0.998027	0.992115	0.982287	0.968583	0.951057	0.929776	0.904827	0.876307	0.844328	0.809017	0.770513	0.728968	0.684547	0.637423	0.587785	0.535824	0.481751	0.42577	0.368105	0.309022	0.248733	0.18734	0.125113	0.0631142	0.00129277	-0.0631407	-0.11823	-0.18961	-0.240935	-0.234644	-0.355658	-0.0999782	-0.359782	0.211366	0.246544	-0.862603	-0.425159	-0.700666	-0.61993	-0.618325	-0.690491	-0.744549	-0.76975	-0.764618	-0.748976	-0.888732	-0.785912	-0.878102	-0.847497
0	0.998027	0.992115	0.982287	0.968583	0.951057	0.929776	0.904827	0.876307	0.844328	0.809017	0.770513	0.728968	0.684547	0.637423	0.587785	0.535824	0.481751	0.425771	0.368107	0.309022	0.248728	0.187344	0.125132	0.0630926	0.00123027	-0.0634085	-0.120014	-0.191396	-0.241495	-0.247234	-0.357419	-0.137728	-0.391653	0.166826	-0.0910295	-0.443767	-0.682414	-1.5	-1.5	-0.616971	-1.5	-1.5	-1.5	-1.5	-1.5	-1.5	-1.5	-1.5	-1.5
0	0.998027	0.992115	0.982287	0.968583	0.951057	0.929776	0.904827	0.876307	0.844328	0.809017	0.770513	0.728968	0.684547	0.637423	0.587785	0.535825	0.481752	0.425772	0.368108	0.309021	0.248725	0.187348	0.125149	0.0630719	0.0011661	-0.0636145	-0.12152	-0.192572	-0.242	-0.258555	-0.360673	-0.170301	-0.410212	0.0974644	-0.246114	-0.0679132	-0.511669	-1.5	-1.45418	-0.693549	-1.4859	-1.17968	-1.5	-1.5	-1.5	-1.5	-1.5	-1.5	-1.5
0	0.998027	0.992115	0.982287	0.968583	0.951057	0.929776	0.904827	0.876307	0.844328	0.809017	0.770513	0.728968	0.684547	0.637423	0.587785	0.535825	0.481752	0.425773	0.36811	0.309021	0.248721	0.187351	0.125165	0.063052	0.00110133	-0.0637692	-0.122781	-0.193247	-0.242471	-0.268602	-0.363128	-0.200882	-0.419479	0.0222603	-0.355624	0.125216	-0.348258	-1.5	-1.10289	-0.782215	-0.683533	-0.797356	-0.772891	-0.813072	-0.731835	-0.854066	-0.741276	-0.823355	-0.815198
0	0.998027	0.992115	0.982287	0.968583	0.951057	0.929776	0.904827	0.876307	0.844328	0.809017	0.770513	0.728968	0.684547	0.637423	0.587785	0.535825	0.481752	0.425773	0.368111	0.309021	0.248718	0.187353	0.12518	0.0630331	0.00103682	-0.0638811	-0.123827	-0.193555	-0.242928	-0.277324	-0.364654	-0.229482	-0.423078	-0.0507331	-0.414737	0.166583	-0.341249	-1.01496	-0.343661	-0.711011	-0.516366	-0.605403	-0.57835	-0.6377	-0.610635	-0.677993	-0.666084	-0.716296	-0.732072
0	0.998027	0.992115	0.982287	0.968583	0.951057	0.929776	0.904827	0.876307	0.844328	0.809017	0.770513	0.728969	0.684547	0.637424	0.587785	0.535825	0.481752	0.425774	0.368113	0.30902	0.248716	0.187356	0.125194	0.0630152	0.000973259	-0.0639551	-0.124691	-0.193605	-0.243373	-0.284763	-0.365488	-0.255743	-0.42383	-0.117824	-0.438032	0.124085	-0.454749	-0.494817	-0.332419	-0.878054	-0.685263	-0.611354	-0.562317	-0.699031	-0.62044	-0.716954	-0.690357	-0.748119	-0.760137
0	0.998027	0.992115	0.982287	0.968583	0.951057	0.929776	0.904827	0.876307	0.844328	0.809017	0.770513	0.728969	0.684547	0.637424	0.587785	0.535825	0.481752	0.425775	0.368114	0.30902	0.248713	0.187358	0.125206	0.0629983	0.000911188	-0.0639998	-0.125395	-0.193467	-0.24381	-0.291007	-0.365869	-0.27946	-0.423631	-0.177598	-0.442318	0.0471317	-0.571605	-0.248387	-0.408571	-0.921258	-0.810069	-0.667827	-0.681942	-0.807004	-0.709599	-0.806169	-0.739281	-0.807197	-0.805244
0	0.998027	0.992115	0.982287	0.968583	0.951057	0.929776	0.904827	0.876307	0.844328	0.809017	0.770513	0.728969	0.684547	0.637424	0.587785	0.535825	0.481753	0.425775	0.368115	0.30902	0.248711	0.187361	0.125218	0.0629824	0.000851024	-0.0640209	-0.125961	-0.193196	-0.244237	-0.293176	-0.365597	-0.304266	-0.421147	-0.229859	-0.442086	-0.0366367	-0.633786	-0.131977	-0.433932	-0.923269	-0.83323	-0.750997	-0.850925	-0.83688	-0.866969	-0.913901	-0.86597	-0.872007	-0.890801
0	0.998027	0.992115	0.982287	0.968583	0.951057	0.929776	0.904827	0.876307	0.844328	0.809017	0.770513	0.728969	0.684547	0.637424	0.587785	0.535826	0.481753	0.425775	0.368116	0.309019	0.248709	0.187362	0.125228	0.0629674	0.000793079	-0.0640231	-0.126408	-0.192839	-0.244651	-0.298238	-0.365679	-0.321168	-0.423347	-0.274909	-0.439013	-0.120284	-0.642189	-0.282582	-0.541224	-0.704166	-0.691471	-0.785621	-0.801734	-0.797586	-0.823393	-0.878341	-0.856347	-0.905464	-0.881946
0	0.998027	0.992115	0.982287	0.968583	0.951057	0.929776	0.904827	0.876307	0.844328	0.809017	0.770513	0.728969	0.684547	0.637424	0.587785	0.535826	0.481753	0.425776	0.368117	0.309019	0.248707	0.187364	0.125238	0.0629534	0.000737578	-0.0640103	-0.126761	-0.192437	-0.245045	-0.302807	-0.365797	-0.335602	-0.426144	-0.313777	-0.440186	-0.195805	-0.6215	-0.350828	-0.580389	-0.683625	-0.687852	-0.779315	-0.784241	-0.778327	-0.805714	-0.862547	-0.869906	-0.899339	-0.898275
0	0.998027	0.992115	0.982287	0.968583	0.951057	0.929776	0.904827	0.876307	0.844328	0.809017	0.770513	0.728969	0.684547	0.637424	0.587785	0.535826	0.481753	0.425776	0.368117	0.309019	0.248705	0.187366	0.125247	0.0629404	0.000684676	-0.0639856	-0.127033	-0.192014	-0.245417	-0.306376	-0.365844	-0.348608	-0.419695	-0.35197	-0.444792	-0.262138	-0.596232	-0.415598	-0.610531	-0.700993	-0.671049	-0.785063	-0.78037	-0.780336	-0.817213	-0.860114	-0.884861	-0.924754	-0.932895
0	0.998027	0.992115	0.982287	0.968583	0.951057	0.929776	0.904827	0.876307	0.844328	0.809017	0.770513	0.728969	0.684547	0.637424	0.587785	0.535826	0.481753	0.425776	0.368118	0.309019	0.248704	0.187367	0.125255	0.0629282	0.000634464	-0.0639519	-0.127222	-0.191572	-0.245772	-0.309006	-0.365834	-0.360316	-0.423234	-0.379022	-0.455973	-0.321263	-0.572839	-0.472187	-0.634988	-0.733779	-0.719361	-0.800315	-0.801637	-0.814758	-0.836425	-0.879898	-0.883747	-0.918519	-0.930959
0	0.998027	0.992115	0.982287	0.968583	0.951057	0.929776	0.904827	0.876307	0.844328	0.809017	0.770513	0.728969	0.684547	0.637424	0.587785	0.535826	0.481753	0.425777	0.368119	0.309019	0.248702	0.187369	0.125262	0.0629169	0.000586987	-0.0639114	-0.12735	-0.191135	-0.246104	-0.310872	-0.365801	-0.370717	-0.428567	-0.401551	-0.446109	-0.378413	-0.556105	-0.519813	-0.656003	-0.767202	-0.735564	-0.817971	-0.806161	-0.820842	-0.860458	-0.889466	-0.919773	-0.940683	-0.941763
0	0.998027	0.992115	0.982287	0.968583	0.951057	0.929776	0.904827	0.876307	0.844328	0.809017	0.770513	0.728969	0.684547	0.637424	0.587785	0.535826	0.481753	0.425777	0.368119	0.309018	0.248701	0.18737	0.125268	0.0629063	0.000542247	-0.0638658	-0.127429	-0.190717	-0.24641	-0.312129	-0.365774	-0.379837	-0.43402	-0.421071	-0.462628	-0.419789	-0.559668	-0.561611	-0.675286	-0.794171	-0.751319	-0.854575	-0.819287	-0.856691	-0.886349	-0.908623	-0.926994	-0.951157	-0.963624
0	0.998027	0.992115	0.982287	0.968583	0.951057	0.929776	0.904827	0.876307	0.844328	0.809017	0.770513	0.728969	0.684547	0.637424	0.587785	0.535826	0.481753	0.425777	0.36812	0.309018	0.2487	0.187371	0.125274	0.0628966	0.000500216	-0.0638169	-0.127468	-0.190325	-0.246691	-0.312929	-0.365772	-0.387726	-0.439257	-0.438061	-0.48328	-0.456409	-0.571243	-0.598585	-0.693651	-0.816551	-0.764254	-0.896388	-0.83222	-0.902079	-0.912136	-0.925769	-0.959184	-0.95709	-0.965634
0	0.998027	0.992115	0.982287	0.968583	0.951057	0.929776	0.904827	0.876307	0.844328	0.809017	0.770513	0.728969	0.684547	0.637424	0.587785	0.535826	0.481753	0.425777	0.36812	0.309018	0.248699	0.187372	0.12528	0.0628876	0.000460839	-0.0637658	-0.127474	-0.189962	-0.246946	-0.313352	-0.365797	-0.394515	-0.444172	-0.45281	-0.502807	-0.489665	-0.586757	-0.631052	-0.710274	-0.83464	-0.774643	-0.924678	-0.844783	-0.954356	-0.940143	-0.969003	-0.978592	-0.978645	-0.977027
0	0.998027	0.992115	0.982287	0.968583	0.951057	0.929776	0.904827	0.876307	0.844328	0.809017	0.770513	0.728969	0.684547	0.637424	0.587785	0.535826	0.481753	0.425778	0.368121	0.309018	0.248698	0.187373	0.125285	0.0628793	0.000430511	-0.0637005	-0.12744	-0.189626	-0.247182	-0.313481	-0.365855	-0.400301	-0.448729	-0.465562	-0.519974	-0.519033	-0.586624	-0.646911	-0.716316	-0.820769	-0.790199	-0.909874	-0.85467	-0.945236	-0.93863	-0.965961	-0.974547	-0.982156	-0.980677
0	0.998027	0.992115	0.982287	0.968583	0.951057	0.929776	0.904827	0.876307	0.844328	0.809017	0.770513	0.728969	0.684547	0.637424	0.587785	0.535826	0.481753	0.425778	0.368121	0.309018	0.248697	0.187374	0.125289	0.0628716	0.000402164	-0.0636359	-0.127385	-0.189322	-0.247393	-0.313416	-0.36594	-0.40518	-0.452915	-0.476539	-0.534576	-0.544112	-0.605997	-0.657832	-0.725489	-0.842308	-0.793432	-0.947601	-0.868489	-1.00841	-0.975617	-1.02681	-1.00857	-1.01208	-0.994877
0	0.998027	0.992115	0.982287	0.968583	0.951057	0.929776	0.904827	0.876307	0.844328	0.809017	0.770513	0.728969	0.684547	0.637424	0.587785	0.535826	0.481753	0.425778	0.368121	0.309018	0.248697	0.187374	0.125294	0.0628646	0.000374711	-0.0635769	-0.127318	-0.189046	-0.247582	-0.313222	-0.366048	-0.409255	-0.456722	-0.48595	-0.546723	-0.564889	-0.626623	-0.685458	-0.739253	-0.856365	-0.798892	-0.973129	-0.885707	-1.0597	-1.00721	-1.0918	-1.03818	-1.0475	-1.01127
0	0.998027	0.992115	0.982287	0.968583	0.951057	0.929776	0.904827	0.876307	0.844328	0.809017	0.770513	0.728969	0.684547	0.637424	0.587785	0.535826	0.481753	0.425778	0.368122	0.309018	0.248696	0.187375	0.125297	0.0628581	0.000348155	-0.0635236	-0.127242	-0.188796	-0.24775	-0.312944	-0.366172	-0.412632	-0.460149	-0.493985	-0.556639	-0.581657	-0.644257	-0.710112	-0.75191	-0.865598	-0.804414	-0.992702	-0.90557	-1.10385	-1.0375	-1.14925	-1.0624	-1.08846	-1.02355
0	0.998027	0.992115	0.982287	0.968583	0.951057	0.929776	0.904827	0.876307	0.844328	0.809017	0.770513	0.728969	0.684547	0.637424	0.587785	0.535826	0.481753	0.425778	0.368122	0.309018	0.248695	0.187376	0.125301	0.0628521	0.000322651	-0.063475	-0.127159	-0.188573	-0.247898	-0.312614	-0.366309	-0.413116	-0.464106	-0.500802	-0.564666	-0.594641	-0.658412	-0.726835	-0.761288	-0.867752	-0.81008	-1.00192	-0.924732	-1.12862	-1.05923	-1.17889	-1.07528	-1.10861	-1.02986
0	0.998027	0.992115	0.982287	0.968583	0.951057	0.929776	0.904827	0.876307	0.844328	0.809017	0.770513	0.728969	0.684547	0.637424	0.587785	0.535827	0.481753	0.425778	0.368122	0.309018	0.248695	0.187376	0.125304	0.0628466	0.00029833	-0.0634302	-0.127073	-0.188377	-0.248028	-0.312254	-0.366454	-0.415868	-0.466597	-0.506598	-0.57095	-0.60498	-0.668894	-0.737243	-0.766306	-0.867141	-0.8156	-1.00864	-0.944397	-1.14606	-1.07722	-1.1554	-1.0874	-1.10487	-1.02765
0	0.998027	0.992115	0.982287	0.968583	0.951057	0.929776	0.904827	0.876307	0.844328	0.809017	0.770513	0.728969	0.684547	0.637424	0.587785	0.535827	0.481753	0.425778	0.368123	0.309018	0.248694	0.187377	0.125307	0.0628416	0.000275282	-0.0633885	-0.126986	-0.188208	-0.248141	-0.311883	-0.366603	-0.418499	-0.468494	-0.511502	-0.575816	-0.612871	-0.676434	-0.74217	-0.768441	-0.862668	-0.821068	-1.00796	-0.960895	-1.14551	-1.08515	-1.1449	-1.08332	-1.09122	-1.0253
0	0.998027	0.992115	0.982287	0.968583	0.951057	0.929776	0.904827	0.876307	0.844328	0.809017	0.770513	0.728969	0.684547	0.637424	0.587785	0.535827	0.481753	0.425778	0.368123	0.309018	0.248694	0.187377	0.125309	0.062837	0.000253552	-0.0633492	-0.126899	-0.188064	-0.24824	-0.311515	-0.366752	-0.42061	-0.470192	-0.511349	-0.578554	-0.615467	-0.677843	-0.748396	-0.76504	-0.871316	-0.828296	-1.03974	-0.99558	-1.20547	-1.12166	-1.21294	-1.11517	-1.13482	-1.04161
0	0.998027	0.992115	0.982287	0.968583	0.951057	0.929776	0.904827	0.876307	0.844328	0.809017	0.770513	0.728969	0.684547	0.637424	0.587785	0.535827	0.481753	0.425779	0.368123	0.309017	0.248694	0.187378	0.125311	0.0628328	0.000233158	-0.0633122	-0.126813	-0.187942	-0.248324	-0.311161	-0.366899	-0.422217	-0.471773	-0.515513	-0.581433	-0.620768	-0.682024	-0.745982	-0.765601	-0.858326	-0.832921	-1.01595	-1.00135	-1.19357	-1.07941	-1.17866	-1.09294	-1.10425	-1.03163
0	0.998027	0.992115	0.982287	0.968583	0.951057	0.929776	0.904827	0.876307	0.844328	0.809017	0.770513	0.728969	0.684547	0.637424	0.587785	0.535827	0.481754	0.425779	0.368123	0.309017	0.248693	0.187378	0.125314	0.062829	0.000214091	-0.0632786	-0.126726	-0.187834	-0.248394	-0.310832	-0.36704	-0.423408	-0.473233	-0.51974	-0.583972	-0.62518	-0.686131	-0.741577	-0.767445	-0.848466	-0.836426	-0.994329	-1.00285	-1.09142	-1.0835	-1.03896	-1.03537	-1.00147	-1.0059
0	0.998027	0.992115	0.982287	0.968583	0.951057	0.929776	0.904827	0.876307	0.844328	0.809017	0.770513	0.728969	0.684547	0.637424	0.587785	0.535827	0.481754	0.425779	0.368123	0.309017	0.248693	0.187378	0.125315	0.0628255	0.000196324	-0.0632467	-0.126642	-0.187743	-0.248454	-0.310528	-0.367174	-0.424275	-0.474551	-0.523263	-0.585932	-0.628398	-0.689064	-0.736971	-0.768133	-0.837794	-0.838709	-0.970011	-0.997579	-1.06278	-1.04338	-0.982926	-1.01694	-0.956975	-0.990457
0	0.998027	0.992115	0.982287	0.968583	0.951057	0.929776	0.904827	0.876307	0.844328	0.809017	0.770513	0.728969	0.684547	0.637424	0.587785	0.535827	0.481754	0.425779	0.368123	0.309017	0.248693	0.187379	0.125317	0.0628223	0.000179816	-0.0632162	-0.126561	-0.187671	-0.248506	-0.310242	-0.367302	-0.424898	-0.475718	-0.526064	-0.587318	-0.630637	-0.690803	-0.732606	-0.768982	-0.828269	-0.839932	-0.96245	-0.975155	-0.983222	-1.05387	-0.934947	-0.981021	-0.927936	-0.979652
0	0.998027	0.992115	0.982287	0.968583	0.951057	0.929776	0.904827	0.876307	0.844328	0.809017	0.770513	0.728969	0.684547	0.637424	0.587785	0.535827	0.481754	0.425779	0.368123	0.309017	0.248692	0.187379	0.125319	0.0628194	0.000164518	-0.0631871	-0.126484	-0.187613	-0.24855	-0.309985	-0.36742	-0.425333	-0.476734	-0.528259	-0.58823	-0.63216	-0.691631	-0.728732	-0.769718	-0.822772	-0.83945	-0.934386	-0.979466	-0.96062	-1.01693	-0.898958	-0.967109	-0.914406	-0.979472
0	0.998027	0.992115	0.982287	0.968583	0.951057	0.929776	0.904827	0.876307	0.844328	0.809017	0.770513	0.728969	0.684547	0.637424	0.587785	0.535827	0.481754	0.425779	0.368124	0.309017	0.248692	0.187379	0.12532	0.0628167	0.000150373	-0.0631593	-0.126411	-0.187565	-0.248588	-0.309761	-0.367527	-0.425624	-0.477611	-0.529971	-0.588783	-0.633189	-0.691847	-0.725514	-0.771029	-0.814275	-0.839889	-0.8995	-0.965731	-0.902778	-0.979316	-0.863196	-0.946725	-0.918723	-0.976073
0	0.998027	0.992115	0.982287	0.968583	0.951057	0.929776	0.904827	0.876307	0.844328	0.809017	0.770513	0.728969	0.684547	0.637424	0.587785	0.535827	0.481754	0.425779	0.368124	0.309017	0.248692	0.187379	0.125321	0.0628143	0.000137321	-0.0631329	-0.12634	-0.187525	-0.248619	-0.309569	-0.367624	-0.425806	-0.478359	-0.531302	-0.589088	-0.633899	-0.691685	-0.723024	-0.772483	-0.806642	-0.839991	-0.884372	-0.949631	-0.877102	-0.949836	-0.854833	-0.94401	-0.925271	-0.977461
0	0.998027	0.992115	0.982287	0.968583	0.951057	0.929776	0.904827	0.876307	0.844328	0.809017	0.770513	0.728969	0.684547	0.637424	0.587785	0.535827	0.481754	0.425779	0.368124	0.309017	0.248692	0.187379	0.125322	0.0628121	0.000125298	-0.0631079	-0.126273	-0.187492	-0.248645	-0.309406	-0.36771	-0.425907	-0.478992	-0.532336	-0.589226	-0.634409	-0.691307	-0.721184	-0.773905	-0.800409	-0.839785	-0.872509	-0.932975	-0.858171	-0.937227	-0.856235	-0.940433	-0.932072	-0.979266
0	0.998027	0.992115	0.982287	0.968583	0.951057	0.929776	0.904827	0.876307	0.844328	0.809017	0.770513	0.728969	0.684547	0.637424	0.587785	0.535827	0.481754	0.425779	0.368124	0.309017	0.248692	0.18738	0.125323	0.0628101	0.000114242	-0.0630842	-0.126209	-0.187464	-0.248667	-0.30927	-0.367787	-0.425956	-0.479521	-0.533137	-0.589227	-0.634775	-0.69083	-0.720007	-0.77534	-0.795416	-0.83864	-0.857517	-0.919629	-0.843278	-0.923699	-0.858487	-0.938048	-0.938194	-0.980827
0	0.998027	0.992115	0.982287	0.968583	0.951057	0.929776	0.904827	0.876307	0.844328	0.809017	0.770513	0.728969	0.684547	0.637424	0.587785	0.535827	0.481754	0.425779	0.368124	0.309017	0.248691	0.18738	0.125324	0.0628082	0.00010409	-0.0630619	-0.126149	-0.187441	-0.248685	-0.30916	-0.36785	-0.42597	-0.47996	-0.533757	-0.589153	-0.635059	-0.690313	-0.720923	-0.777641	-0.790654	-0.838092	-0.842735	-0.905278	-0.830045	-0.911266	-0.861457	-0.935939	-0.94337	-0.979205
0	0.998027	0.992115	0.982287	0.968583	0.951057	0.929776	0.904827	0.876307	0.844328	0.809017	0.770513	0.728969	0.684547	0.637424	0.587785	0.535827	0.481754	0.425779	0.368124	0.309017	0.248691	0.18738	0.125325	0.0628066	9.47797e-05	-0.063041	-0.126091	-0.187422	-0.248699	-0.309068	-0.367906	-0.425961	-0.480321	-0.534235	-0.589039	-0.635298	-0.689796	-0.720526	-0.778681	-0.790866	-0.837838	-0.838383	-0.889244	-0.825185	-0.906032	-0.871484	-0.937474	-0.950355	-0.98146
0	0.998027	0.992115	0.982287	0.968583	0.951057	0.929776	0.904827	0.876307	0.844328	0.809017	0.770513	0.728969	0.684547	0.637424	0.587785	0.535827	0.481754	0.425779	0.368124	0.309017	0.248691	0.18738	0.125326	0.0628051	8.62519e-05	-0.0630213	-0.126037	-0.187405	-0.248711	-0.308993	-0.367954	-0.425937	-0.480615	-0.534605	-0.588907	-0.635508	-0.6893	-0.718921	-0.778291	-0.789333	-0.838417	-0.835515	-0.877507	-0.826918	-0.903054	-0.883533	-0.941029	-0.957511	-0.984473
0	0.998027	0.992115	0.982287	0.968583	0.951057	0.929776	0.904827	0.876307	0.844328	0.809017	0.770513	0.728969	0.684547	0.637424	0.587785	0.535827	0.481754	0.425779	0.368124	0.309017	0.248691	0.18738	0.125327	0.0628037	7.84492e-05	-0.063003	-0.125986	-0.187391	-0.248721	-0.308931	-0.367997	-0.425906	-0.480854	-0.534889	-0.588771	-0.635699	-0.688835	-0.718971	-0.778658	-0.787504	-0.839234	-0.831249	-0.866779	-0.827448	-0.898899	-0.892034	-0.943173	-0.956525	-0.988889
0	0.998027	0.992115	0.982287	0.968583	0.951057	0.929776	0.904827	0.876307	0.844328	0.809017	0.770513	0.728969	0.684547	0.637424	0.587785	0.535827	0.481754	0.425779	0.368124	0.309017	0.248691	0.18738	0.125327	0.0628025	7.13171e-05	-0.0629858	-0.125937	-0.18738	-0.248728	-0.30888	-0.368034	-0.42587	-0.481046	-0.535108	-0.588639	-0.635877	-0.688405	-0.721212	-0.780525	-0.78548	-0.840316	-0.825116	-0.856305	-0.825797	-0.893218	-0.896987	-0.943644	-0.960216	-0.989408
0	0.998027	0.992115	0.982287	0.968583	0.951057	0.929776	0.904827	0.876307	0.844328	0.809017	0.770513	0.728969	0.684547	0.637424	0.587785	0.535827	0.481754	0.425779	0.368124	0.309017	0.248691	0.18738	0.125328	0.0628013	6.48037e-05	-0.0629699	-0.125892	-0.18737	-0.248734	-0.30884	-0.368065	-0.425832	-0.481201	-0.535276	-0.588516	-0.636044	-0.688009	-0.721456	-0.780751	-0.785123	-0.841608	-0.824094	-0.850234	-0.831708	-0.891858	-0.906036	-0.940448	-0.966095	-0.991089
0	0.998027	0.992115	0.982287	0.968583	0.951057	0.929776	0.904827	0.876307	0.844328	0.809017	0.770513	0.728969	0.684547	0.637424	0.587785	0.535827	0.481754	0.425779	0.368124	0.309017	0.248691	0.18738	0.125328	0.0628003	5.88602e-05	-0.0629551	-0.125849	-0.187362	-0.248738	-0.308809	-0.368093	-0.425796	-0.481324	-0.535405	-0.588406	-0.636199	-0.687647	-0.720479	-0.779567	-0.785371	-0.842894	-0.825413	-0.847776	-0.841019	-0.892639	-0.915827	-0.945029	-0.972089	-0.992262
0	0.998027	0.992115	0.982287	0.968583	0.951057	0.929776	0.904827	0.876307	0.844328	0.809017	0.770513	0.728969	0.684547	0.637424	0.587785	0.535827	0.481754	0.425779	0.368124	0.309017	0.248691	0.187381	0.125329	0.0627994	5.3441e-05	-0.0629413	-0.125809	-0.187356	-0.248741	-0.308784	-0.368116	-0.425762	-0.481422	-0.535504	-0.588308	-0.636342	-0.687315	-0.720931	-0.779282	-0.785181	-0.84432	-0.824698	-0.845774	-0.846922	-0.891974	-0.921714	-0.954957	-0.97917	-0.992243
0	0.998027	0.992115	0.982287	0.968583	0.951057	0.929776	0.904827	0.876307	0.844328	0.809017	0.770513	0.728969	0.684547	0.637424	0.587785	0.535827	0.481754	0.425779	0.368124	0.309017	0.248691	0.187381	0.125329	0.0627985	4.8503e-05	-0.0629286	-0.125777	-0.187356	-0.248742	-0.308771	-0.368135	-0.425728	-0.481496	-0.535572	-0.58822	-0.636475	-0.687011	-0.721662	-0.779299	-0.78545	-0.845804	-0.824506	-0.844924	-0.852728	-0.881897	-0.91714	-0.958494	-0.980173	-0.992425
0	0.998027	0.992115	0.982287	0.968583	0.951057	0.929776	0.904827	0.876307	0.844328	0.809017	0.770513	0.728969	0.684547	0.637424	0.587785	0.535827	0.481754	0.425779	0.368124	0.309017	0.24869	0.187381	0.12533	0.0627978	4.40064e-05	-0.0629168	-0.125746	-0.187357	-0.248741	-0.308763	-0.36815	-0.425697	-0.481554	-0.535624	-0.588146	-0.636596	-0.686734	-0.722406	-0.779275	-0.785983	-0.847265	-0.824811	-0.855604	-0.865097	-0.882587	-0.933566	-0.960563	-0.98166	-0.992976
0	0.998027	0.992115	0.982287	0.968583	0.951057	0.929776	0.904827	0.876307	0.844328	0.809017	0.770513	0.728969	0.684547	0.637424	0.587785	0.535827	0.481754	0.425779	0.368124	0.309017	0.24869	0.187381	0.12533	0.0627971	3.99142e-05	-0.062906	-0.125717	-0.187357	-0.24874	-0.308759	-0.368163	-0.425672	-0.4816	-0.535666	-0.588091	-0.636711	-0.68648	-0.723112	-0.779108	-0.786682	-0.848667	-0.825543	-0.855182	-0.868476	-0.885828	-0.936695	-0.960286	-0.983898	-0.994095
0	0.998027	0.992115	0.982287	0.968583	0.951057	0.929776	0.904827	0.876307	0.844328	0.809017	0.770513	0.728969	0.684547	0.637424	0.587785	0.535827	0.481754	0.425779	0.368124	0.309017	0.24869	0.187381	0.12533	0.0627965	3.61918e-05	-0.062896	-0.125689	-0.187355	-0.24874	-0.30876	-0.368172	-0.425652	-0.481636	-0.535698	-0.588045	-0.636814	-0.68625	-0.723761	-0.778811	-0.787489	-0.849921	-0.826508	-0.847175	-0.866645	-0.889156	-0.937643	-0.95507	-0.982684	-0.993235
0	0.998027	0.992115	0.982287	0.968583	0.951057	0.929776	0.904827	0.876307	0.844328	0.809017	0.770513	0.728969	0.684547	0.637424	0.587785	0.535827	0.481754	0.425779	0.368124	0.309017	0.24869	0.187381	0.125331	0.0627959	3.28076e-05	-0.0628868	-0.125663	-0.187354	-0.248739	-0.308763	-0.368179	-0.425636	-0.481663	-0.535724	-0.588005	-0.636904	-0.686042	-0.72435	-0.778414	-0.788389	-0.851023	-0.827698	-0.848621	-0.871123	-0.892268	-0.94046	-0.955357	-0.98291	-0.993239
0	0.998027	0.992115	0.982287	0.968583	0.951057	0.929776	0.904827	0.876307	0.844328	0.809017	0.770513	0.728969	0.684547	0.637424	0.587785	0.535827	0.481754	0.425779	0.368124	0.309017	0.24869	0.187381	0.125331	0.0627954	2.97322e-05	-0.0628783	-0.125637	-0.187351	-0.248738	-0.308767	-0.368185	-0.425625	-0.481684	-0.535745	-0.587971	-0.636981	-0.685856	-0.724883	-0.777949	-0.789368	-0.851962	-0.829087	-0.862008	-0.872974	-0.898457	-0.944377	-0.957143	-0.983567	-0.99432
0	0.998027	0.992115	0.982287	0.968583	0.951057	0.929776	0.904827	0.876307	0.844328	0.809017	0.770513	0.728969	0.684547	0.637424	0.587785	0.535827	0.481754	0.425779	0.368124	0.309017	0.24869	0.187381	0.125331	0.0627949	2.69386e-05	-0.0628706	-0.125614	-0.187349	-0.248737	-0.308772	-0.368189	-0.425618	-0.4817	-0.535762	-0.587942	-0.637047	-0.685688	-0.725363	-0.777442	-0.790408	-0.85273	-0.830644	-0.863994	-0.877206	-0.901268	-0.946107	-0.958565	-0.983638	-0.993594
0	0.998027	0.992115	0.982287	0.968583	0.951057	0.929776	0.904827	0.876307	0.844328	0.809017	0.770513	0.728969	0.684547	0.637424	0.587785	0.535827	0.481754	0.425779	0.368124	0.309017	0.24869	0.187381	0.125331	0.0627945	2.44018e-05	-0.0628634	-0.125591	-0.187347	-0.248736	-0.308778	-0.368192	-0.425614	-0.481712	-0.535775	-0.587917	-0.637095	-0.685532	-0.725798	-0.776909	-0.791502	-0.853319	-0.832363	-0.8594	-0.885734	-0.900939	-0.946841	-0.959916	-0.983688	-0.993496
0	0.998027	0.992115	0.982287	0.968583	0.951057	0.929776	0.904827	0.876307	0.844328	0.809017	0.770513	0.728969	0.684547	0.637424	0.587785	0.535827	0.481754	0.425779	0.368124	0.309017	0.24869	0.187381	0.125332	0.0627941	2.20992e-05	-0.0628569	-0.125571	-0.187346	-0.248735	-0.308784	-0.368193	-0.425612	-0.48172	-0.535785	-0.587895	-0.637137	-0.685394	-0.726187	-0.776374	-0.792617	-0.853739	-0.834183	-0.862571	-0.888777	-0.903707	-0.948292	-0.961023	-0.983815	-0.99358
0	0.998027	0.992115	0.982287	0.968583	0.951057	0.929776	0.904827	0.876307	0.844328	0.809017	0.770513	0.728969	0.684547	0.637424	0.587785	0.535827	0.481754	0.425779	0.368124	0.309017	0.24869	0.187381	0.125332	0.0627938	2.00097e-05	-0.062851	-0.125551	-0.187345	-0.248734	-0.30879	-0.368195	-0.425612	-0.481727	-0.535794	-0.587877	-0.637174	-0.685274	-0.726535	-0.77585	-0.793738	-0.853998	-0.836082	-0.867199	-0.88588	-0.91678	-0.950689	-0.960655	-0.983369	-0.993509
0	0.998027	0.992115	0.982287	0.968583	0.951057	0.929776	0.904827	0.876307	0.844328	0.809017	0.770513	0.728969	0.684547	0.637424	0.587785	0.535827	0.481754	0.425779	0.368124	0.309017	0.24869	0.187381	0.125332	0.0627935	1.81142e-05	-0.0628455	-0.125533	-0.187344	-0.248732	-0.308797	-0.368195	-0.425613	-0.481731	-0.5358	-0.587862	-0.637207	-0.685171	-0.726845	-0.775346	-0.79485	-0.854111	-0.838038	-0.871877	-0.889721	-0.917719	-0.951722	-0.962131	-0.983905	-0.993747
0	0.998027	0.992115	0.982287	0.968583	0.951057	0.929776	0.904827	0.876307	0.844328	0.809017	0.770513	0.728969	0.684547	0.637424	0.587785	0.535827	0.481754	0.425779	0.368124	0.309017	0.24869	0.187381	0.125332	0.0627932	1.63952e-05	-0.0628405	-0.125516	-0.187344	-0.248731	-0.308803	-0.368195	-0.425616	-0.481735	-0.535806	-0.587848	-0.637237	-0.685082	-0.72712	-0.774868	-0.795939	-0.854092	-0.840029	-0.876286	-0.894096	-0.913067	-0.949	-0.964497	-0.98297	-0.994674
0	0.998027	0.992115	0.982287	0.968583	0.951057	0.929776	0.904827	0.876307	0.844328	0.809017	0.770513	0.728969	0.684547	0.637424	0.587785	0.535827	0.481754	0.425779	0.368124	0.309017	0.24869	0.187381	0.125332	0.0627929	1.48366e-05	-0.0628359	-0.125501	-0.187344	-0.248729	-0.30881	-0.368195	-0.425619	-0.481738	-0.53581	-0.587837	-0.637263	-0.685006	-0.727363	-0.774419	-0.796995	-0.853957	-0.842035	-0.880351	-0.897909	-0.914572	-0.953531	-0.965711	-0.985318	-0.99436
0	0.998027	0.992115	0.982287	0.968583	0.951057	0.929776	0.904827	0.876307	0.844328	0.809017	0.770513	0.728969	0.684547	0.637424	0.587785	0.535827	0.481754	0.425779	0.368124	0.309017	0.24869	0.187381	0.125332	0.0627927	1.34238e-05	-0.0628318	-0.125486	-0.187344	-0.248728	-0.308816	-0.368194	-0.425622	-0.48174	-0.535814	-0.587828	-0.637287	-0.68494	-0.727578	-0.774001	-0.798008	-0.853723	-0.844038	-0.884053	-0.901083	-0.917348	-0.954583	-0.966699	-0.984404	-0.995076
0	0.998027	0.992115	0.982287	0.968583	0.951057	0.929776	0.904827	0.876307	0.844328	0.809017	0.770513	0.728969	0.684547	0.637424	0.587785	0.535827	0.481754	0.425779	0.368124	0.309017	0.24869	0.187381	0.125332	0.0627925	1.21435e-05	-0.062828	-0.125473	-0.187345	-0.248726	-0.308824	-0.368193	-0.425626	-0.481741	-0.535816	-0.58782	-0.637307	-0.684891	-0.727773	-0.773613	-0.798981	-0.853403	-0.846036	-0.887396	-0.903739	-0.920309	-0.955559	-0.967576	-0.986008	-0.994662
0	0.998027	0.992115	0.982287	0.968583	0.951057	0.929776	0.904827	0.876307	0.844328	0.809017	0.770513	0.728969	0.684547	0.637424	0.587785	0.535827	0.481754	0.425779	0.368124	0.309017	0.24869	0.187381	0.125332	0.0627923	1.09835e-05	-0.0628245	-0.125461	-0.187346	-0.248725	-0.308831	-0.368191	-0.42563	-0.481743	-0.535818	-0.587813	-0.637325	-0.684848	-0.727944	-0.773257	-0.799898	-0.853019	-0.847998	-0.890384	-0.905966	-0.923175	-0.956433	-0.968402	-0.985181	-0.995314
0	0.998027	0.992115	0.982287	0.968583	0.951057	0.929776	0.904827	0.876307	0.844328	0.809017	0.770513	0.728969	0.684547	0.637424	0.587785	0.535827	0.481754	0.425779	0.368125	0.309017	0.24869	0.187381	0.125332	0.0627921	9.93269e-06	-0.0628214	-0.12545	-0.187347	-0.248723	-0.308838	-0.36819	-0.425634	-0.481744	-0.53582	-0.587808	-0.637341	-0.684809	-0.728091	-0.772933	-0.800758	-0.852585	-0.849912	-0.893028	-0.907857	-0.925873	-0.957227	-0.969207	-0.985454	-0.994944
0	0.998027	0.992115	0.982287	0.968583	0.951057	0.929776	0.904827	0.876307	0.844328	0.809017	0.770513	0.728969	0.684547	0.637424	0.587785	0.535827	0.481754	0.425779	0.368125	0.309017	0.24869	0.187381	0.125333	0.062792	8.98098e-06	-0.0628185	-0.12544	-0.187348	-0.248721	-0.308846	-0.368188	-0.425638	-0.481745	-0.535822	-0.587803	-0.637355	-0.684775	-0.728217	-0.772639	-0.800138	-0.851318	-0.852203	-0.895364	-0.91041	-0.928806	-0.956634	-0.970524	-0.986079	-0.995624
0	0.998027	0.992115	0.982287	0.968583	0.951057	0.929776	0.904827	0.876307	0.844328	0.809017	0.770513	0.728969	0.684547	0.637424	0.587785	0.535827	0.481754	0.425779	0.368125	0.309017	0.24869	0.187381	0.125333	0.0627918	8.11918e-06	-0.0628159	-0.12543	-0.18735	-0.24872	-0.308854	-0.368186	-0.425643	-0.481745	-0.535823	-0.587799	-0.637367	-0.684744	-0.728325	-0.772375	-0.801019	-0.850895	-0.853875	-0.897354	-0.914827	-0.930541	-0.957509	-0.971449	-0.986659	-0.99535
0	0.998027	0.992115	0.982287	0.968583	0.951057	0.929776	0.904827	0.876307	0.844328	0.809017	0.770513	0.728969	0.684547	0.637424	0.587785	0.535827	0.481754	0.425779	0.368125	0.309017	0.24869	0.187381	0.125333	0.0627917	7.33894e-06	-0.0628136	-0.125421	-0.187351	-0.248718	-0.308861	-0.368184	-0.425647	-0.481746	-0.535824	-0.587796	-0.637377	-0.684716	-0.728418	-0.772138	-0.802078	-0.850742	-0.855549	-0.899065	-0.915111	-0.932671	-0.958351	-0.971997	-0.987045	-0.995457
0	0.998027	0.992115	0.982287	0.968583	0.951057	0.929776	0.904827	0.876307	0.844328	0.809017	0.770513	0.728969	0.684547	0.637424	0.587785	0.535827	0.481754	0.425779	0.368125	0.309017	0.24869	0.187381	0.125333	0.0627916	6.63267e-06	-0.0628114	-0.125413	-0.187353	-0.248716	-0.308869	-0.368182	-0.425652	-0.481746	-0.535824	-0.587793	-0.637386	-0.684691	-0.728499	-0.771927	-0.803048	-0.850564	-0.857152	-0.90053	-0.913151	-0.935043	-0.959068	-0.972403	-0.987328	-0.995615
0	0.998027	0.992115	0.982287	0.968583	0.951057	0.929776	0.904827	0.876307	0.844328	0.809017	0.770513	0.728969	0.684547	0.637424	0.587785	0.535827	0.481754	0.425779	0.368125	0.309017	0.24869	0.187381	0.125333	0.0627915	5.99345e-06	-0.0628094	-0.125406	-0.187354	-0.248715	-0.308877	-0.368179	-0.425657	-0.481747	-0.535825	-0.587791	-0.637393	-0.684669	-0.728568	-0.77174	-0.803892	-0.850293	-0.858651	-0.90177	-0.913644	-0.936824	-0.959832	-0.972986	-0.987685	-0.995811
0	0.998027	0.992115	0.982287	0.968583	0.951057	0.929776	0.904827	0.876307	0.844328	0.809017	0.770513	0.728969	0.684547	0.637424	0.587785	0.535827	0.481754	0.425779	0.368125	0.309017	0.24869	0.187381	0.125333	0.0627914	5.41502e-06	-0.0628077	-0.1254	-0.187356	-0.248713	-0.308885	-0.368177	-0.425662	-0.481747	-0.535825	-0.587789	-0.6374	-0.68465	-0.72862	-0.771567	-0.804621	-0.849937	-0.860058	-0.902804	-0.917143	-0.937936	-0.960667	-0.97377	-0.988136	-0.996037
0	0.998027	0.992115	0.982287	0.968583	0.951057	0.929776	0.904827	0.876307	0.844328	0.809017	0.770513	0.728969	0.684547	0.637424	0.587785	0.535827	0.481754	0.425779	0.368125	0.309017	0.24869	0.187381	0.125333	0.0627913	4.89167e-06	-0.062806	-0.125394	-0.187357	-0.248712	-0.308892	-0.368174	-0.425666	-0.481747	-0.535826	-0.587787	-0.637406	-0.684633	-0.728665	-0.771415	-0.805247	-0.849528	-0.861375	-0.903654	-0.917575	-0.939339	-0.961344	-0.97441	-0.988488	-0.996219
0	0.998027	0.992115	0.982287	0.968583	0.951057	0.929776	0.904827	0.876307	0.844328	0.809017	0.770513	0.728969	0.684547	0.637424	0.587785	0.535827	0.481754	0.425779	0.368125	0.309017	0.24869	0.187381	0.125333	0.0627912	4.41824e-06	-0.0628046	-0.125388	-0.187359	-0.24871	-0.3089	-0.368172	-0.425671	-0.481747	-0.535826	-0.587786	-0.63741	-0.684618	-0.728706	-0.771284	-0.805786	-0.849094	-0.862614	-0.904342	-0.918063	-0.940671	-0.961972	-0.975018	-0.988809	-0.996386
0	0.998027	0.992115	0.982287	0.968583	0.951057	0.929776	0.904827	0.876307	0.844328	0.809017	0.770513	0.728969	0.684547	0.637424	0.587785	0.535827	0.481754	0.425779	0.368125	0.309017	0.24869	0.187381	0.125333	0.0627912	3.99003e-06	-0.0628032	-0.125383	-0.18736	-0.248709	-0.308907	-0.36817	-0.425676	-0.481747	-0.535826	-0.587785	-0.637414	-0.684605	-0.728743	-0.771171	-0.806251	-0.848655	-0.863783	-0.904889	-0.918595	-0.94187	-0.962563	-0.975613	-0.989113	-0.996541
0	0.998027	0.992115	0.982287	0.968583	0.951057	0.929776	0.904827	0.876307	0.844328	0.809017	0.770513	0.728969	0.684547	0.637424	0.587785	0.535827	0.481754	0.425779	0.368125	0.309017	0.24869	0.187381	0.125333	0.0627911	3.60278e-06	-0.062802	-0.125378	-0.187362	-0.248708	-0.308914	-0.368167	-0.425681	-0.481748	-0.535826	-0.587784	-0.637418	-0.684593	-0.728776	-0.771074	-0.806651	-0.848226	-0.864884	-0.905313	-0.919162	-0.942938	-0.96312	-0.976191	-0.989402	-0.996687
0	0.998027	0.992115	0.982287	0.968583	0.951057	0.929776	0.904827	0.876307	0.844328	0.809017	0.770513	0.728969	0.684547	0.637424	0.587785	0.535827	0.481754	0.425779	0.368125	0.309017	0.24869	0.187381	0.125333	0.062791	3.25263e-06	-0.0628009	-0.125374	-0.187363	-0.248706	-0.308921	-0.368165	-0.425686	-0.481748	-0.535827	-0.587783	-0.637421	-0.684583	-0.728805	-0.77099	-0.806996	-0.847814	-0.865919	-0.905634	-0.919751	-0.943888	-0.963642	-0.976747	-0.989675	-0.996823
0	0.998027	0.992115	0.982287	0.968583	0.951057	0.929776	0.904827	0.876307	0.844328	0.809017	0.770513	0.728969	0.684547	0.637424	0.587785	0.535827	0.481754	0.425779	0.368125	0.309017	0.24869	0.187381	0.125333	0.062791	2.93608e-06	-0.0628	-0.12537	-0.187364	-0.248705	-0.308927	-0.368163	-0.425691	-0.481748	-0.535827	-0.587783	-0.637423	-0.684575	-0.728832	-0.770918	-0.807294	-0.847427	-0.86689	-0.905874	-0.920357	-0.944732	-0.964131	-0.977275	-0.98993	-0.996949
0	0.998027	0.992115	0.982287	0.968583	0.951057	0.929776	0.904827	0.876307	0.844328	0.809017	0.770513	0.728969	0.684547	0.637424	0.587785	0.535827	0.481754	0.425779	0.368125	0.309017	0.24869	0.187381	0.125333	0.0627909	2.64994e-06	-0.0627991	-0.125367	-0.187366	-0.248704	-0.308933	-0.36816	-0.425696	-0.481748	-0.535827	-0.587782	-0.637425	-0.684567	-0.728855	-0.770864	-0.80756	-0.847066	-0.867804	-0.906042	-0.920978	-0.945485	-0.964593	-0.977777	-0.990169	-0.997066
0	0.998027	0.992115	0.982287	0.968583	0.951057	0.929776	0.904827	0.876307	0.844328	0.809017	0.770513	0.728969	0.684547	0.637424	0.587785	0.535827	0.481754	0.425779	0.368125	0.309017	0.24869	0.187381	0.125333	0.0627909	2.39133e-06	-0.0627982	-0.125364	-0.187367	-0.248703	-0.308939	-0.368158	-0.425701	-0.481748	-0.535827	-0.587782	-0.637427	-0.684561	-0.728876	-0.770817	-0.807788	-0.846734	-0.868653	-0.906137	-0.921587	-0.946153	-0.965018	-0.978243	-0.990388	-0.997173
0	0.998027	0.992115	0.982287	0.968583	0.951057	0.929776	0.904827	0.876307	0.844328	0.809017	0.770513	0.728969	0.684547	0.637424	0.587785	0.535827	0.481754	0.425779	0.368125	0.309017	0.24869	0.187381	0.125333	0.0627909	2.15764e-06	-0.0627975	-0.125361	-0.187368	-0.248702	-0.308945	-0.368156	-0.425705	-0.481748	-0.535827	-0.587782	-0.637428	-0.684555	-0.728894	-0.770774	-0.807983	-0.846431	-0.869437	-0.906182	-0.922182	-0.946746	-0.965409	-0.978673	-0.990587	-0.997271
0	0.998027	0.992115	0.982287	0.968583	0.951057	0.929776	0.904827	0.876307	0.844328	0.809017	0.770513	0.728969	0.684547	0.637424	0.587785	0.535827	0.481754	0.425779	0.368125	0.309017	0.24869	0.187381	0.125333	0.0627908	1.9465e-06	-0.0627968	-0.125358	-0.187369	-0.248701	-0.30895	-0.368154	-0.42571	-0.481748	-0.535827	-0.587781	-0.63743	-0.684551	-0.72891	-0.770735	-0.808147	-0.846158	-0.868992	-0.906017	-0.92288	-0.947325	-0.96587	-0.979134	-0.990807	-0.997373
0	0.998027	0.992115	0.982287	0.968583	0.951057	0.929776	0.904827	0.876307	0.844328	0.809017	0.770513	0.728969	0.684547	0.637424	0.587785	0.535827	0.481754	0.425779	0.368125	0.309017	0.24869	0.187381	0.125333	0.0627908	1.75577e-06	-0.0627962	-0.125356	-0.18737	-0.2487	-0.308955	-0.368152	-0.425714	-0.481748	-0.535827	-0.587781	-0.63743	-0.684547	-0.728924	-0.770701	-0.808287	-0.845912	-0.869778	-0.906008	-0.923409	-0.947784	-0.966185	-0.979488	-0.990966	-0.997451
0	0.998027	0.992115	0.982287	0.968583	0.951057	0.929776	0.904827	0.876307	0.844328	0.809017	0.770513	0.728969	0.684547	0.637424	0.587785	0.535827	0.481754	0.425779	0.368125	0.309017	0.24869	0.187381	0.125333	0.0627908	1.5835e-06	-0.0627957	-0.125354	-0.187371	-0.248699	-0.30896	-0.36815	-0.425718	-0.481748	-0.535827	-0.587781	-0.637431	-0.684544	-0.728937	-0.770669	-0.808406	-0.845693	-0.870697	-0.906036	-0.922904	-0.948271	-0.96641	-0.97976	-0.991078	-0.99751
0	0.998027	0.992115	0.982287	0.968583	0.951057	0.929776	0.904827	0.876307	0.844328	0.809017	0.770513	0.728969	0.684547	0.637424	0.587785	0.535827	0.481754	0.425779	0.368125	0.309017	0.24869	0.187381	0.125333	0.0627907	1.42793e-06	-0.0627952	-0.125352	-0.187372	-0.248699	-0.308964	-0.368148	-0.425722	-0.481748	-0.535827	-0.587781	-0.637432	-0.684541	-0.728947	-0.770641	-0.808508	-0.845499	-0.871531	-0.906044	-0.923472	-0.948602	-0.966641	-0.980038	-0.991196	-0.997569
0	0.998027	0.992115	0.982287	0.968583	0.951057	0.929776	0.904827	0.876307	0.844328	0.809017	0.770513	0.728969	0.684547	0.637424	0.587785	0.535827	0.481754	0.425779	0.368125	0.309017	0.24869	0.187381	0.125333	0.0627907	1.28746e-06	-0.0627947	-0.12535	-0.187372	-0.248698	-0.308968	-0.368147	-0.425726	-0.481748	-0.535827	-0.587781	-0.637432	-0.684539	-0.728956	-0.770616	-0.808595	-0.845327	-0.872254	-0.906019	-0.924174	-0.948866	-0.966866	-0.980304	-0.99131	-0.99762
0	0.998027	0.992115	0.982287	0.968583	0.951057	0.929776	0.904827	0.876307	0.844328	0.809017	0.770513	0.728969	0.684547	0.637424	0.587785	0.535827	0.481754	0.425779	0.368125	0.309017	0.24869	0.187381	0.125333	0.0627907	1.16064e-06	-0.0627943	-0.125349	-0.187373	-0.248697	-0.308972	-0.368145	-0.42573	-0.481748	-0.535827	-0.587781	-0.637432	-0.684537	-0.728964	-0.770594	-0.80867	-0.845176	-0.872872	-0.905968	-0.924836	-0.949103	-0.967078	-0.980548	-0.991416	-0.997667
0	0.998027	0.992115	0.982287	0.968583	0.951057	0.929776	0.904827	0.876307	0.844328	0.809017	0.770513	0.728969	0.684547	0.637424	0.587785	0.535827	0.481754	0.425779	0.368125	0.309017	0.24869	0.187381	0.125333	0.0627907	1.04617e-06	-0.062794	-0.125347	-0.187374	-0.248697	-0.308976	-0.368144	-0.425734	-0.481748	-0.535827	-0.587781	-0.637432	-0.684535	-0.72897	-0.770574	-0.808729	-0.84504	-0.873403	-0.905896	-0.925436	-0.949323	-0.967275	-0.980769	-0.991512	-0.99771
0	0.998027	0.992115	0.982287	0.968583	0.951057	0.929776	0.904827	0.876307	0.844328	0.809017	0.770513	0.728969	0.684547	0.637424	0.587785	0.535827	0.481754	0.425779	0.368125	0.309017	0.24869	0.187381	0.125333	0.0627907	9.42867e-07	-0.0627936	-0.125346	-0.187374	-0.248696	-0.308979	-0.368142	-0.425737	-0.481749	-0.535827	-0.587781	-0.637432	-0.684534	-0.728976	-0.770557	-0.80878	-0.844921	-0.873858	-0.905813	-0.925971	-0.949526	-0.967456	-0.980967	-0.991597	-0.997749
0	0.998027	0.992115	0.982287	0.968583	0.951057	0.929776	0.904827	0.876307	0.844328	0.809017	0.770513	0.728969	0.684547	0.637424	0.587785	0.535827	0.481754	0.425779	0.368125	0.309017	0.24869	0.187381	0.125333	0.0627907	8.49648e-07	-0.0627933	-0.125345	-0.187375	-0.248696	-0.308982	-0.368141	-0.42574	-0.481749	-0.535827	-0.587781	-0.637432	-0.684534	-0.72898	-0.770542	-0.808825	-0.844819	-0.874248	-0.905725	-0.926448	-0.949713	-0.967619	-0.981143	-0.991673	-0.997784
0	0.998027	0.992115	0.982287	0.968583	0.951057	0.929776	0.904827	0.876307	0.844328	0.809017	0.770513	0.728969	0.684547	0.637424	0.587785	0.535827	0.481754	0.425779	0.368125	0.309017	0.24869	0.187381	0.125333	0.0627906	7.65545e-07	-0.062793	-0.125343	-0.187376	-0.248695	-0.308985	-0.36814	-0.425743	-0.481749	-0.535827	-0.587782	-0.637432	-0.684533	-0.728984	-0.770529	-0.808864	-0.844731	-0.874582	-0.905634	-0.926874	-0.949882	-0.967766	-0.981301	-0.99174	-0.997816
0	0.998027	0.992115	0.982287	0.968583	0.951057	0.929776	0.904827	0.876307	0.844328	0.809017	0.770513	0.728969	0.684547	0.637424	0.587785	0.535827	0.481754	0.425779	0.368125	0.309017	0.24869	0.187381	0.125333	0.0627906	6.89678e-07	-0.0627928	-0.125342	-0.187376	-0.248695	-0.308988	-0.368138	-0.425746	-0.481749	-0.535827	-0.587782	-0.637432	-0.684533	-0.728987	-0.770518	-0.808899	-0.844656	-0.874868	-0.905546	-0.927254	-0.950035	-0.967896	-0.98144	-0.991793	-0.997845
0	0.998027	0.992115	0.982287	0.968583	0.951057	0.929776	0.904827	0.876307	0.844328	0.809017	0.770513	0.728969	0.684547	0.637424	0.587785	0.535827	0.481754	0.425779	0.368125	0.309017	0.24869	0.187381	0.125333	0.0627906	6.21252e-07	-0.0627926	-0.125342	-0.187377	-0.248694	-0.30899	-0.368137	-0.425748	-0.481749	-0.535827	-0.587782	-0.637432	-0.684532	-0.72899	-0.770508	-0.80893	-0.844599	-0.87512	-0.90546	-0.927597	-0.950172	-0.968015	-0.981566	-0.99184	-0.997871
0	0.998027	0.992115	0.982287	0.968583	0.951057	0.929776	0.904827	0.876307	0.844328	0.809017	0.770513	0.728969	0.684547	0.637424	0.587785	0.535827	0.481754	0.425779	0.368125	0.309017	0.24869	0.187381	0.125333	0.0627906	5.59545e-07	-0.0627924	-0.125341	-0.187377	-0.248694	-0.308993	-0.368136	-0.425751	-0.481749	-0.535827	-0.587782	-0.637432	-0.684532	-0.728991	-0.770501	-0.808957	-0.84455	-0.875335	-0.905379	-0.927902	-0.950295	-0.968119	-0.981677	-0.991883	-0.997894
0	0.998027	0.992115	0.982287	0.968583	0.951057	0.929776	0.904827	0.876307	0.844328	0.809017	0.770513	0.728969	0.684547	0.637424	0.587785	0.535827	0.481754	0.425779	0.368125	0.309017	0.24869	0.187381	0.125333	0.0627906	5.03907e-07	-0.0627922	-0.12534	-0.187377	-0.248694	-0.308995	-0.368135	-0.425753	-0.48175	-0.535827	-0.587782	-0.637432	-0.684533	-0.728993	-0.770494	-0.808981	-0.844506	-0.875517	-0.905305	-0.928173	-0.950404	-0.96821	-0.981774	-0.991921	-0.997914
0	0.998027	0.992115	0.982287	0.968583	0.951057	0.929776	0.904827	0.876307	0.844328	0.809017	0.770513	0.728969	0.684547	0.637424	0.587785	0.535827	0.481754	0.425779	0.368125	0.309017	0.24869	0.187381	0.125333	0.0627906	4.53748e-07	-0.062792	-0.125339	-0.187378	-0.248693	-0.308997	-0.368134	-0.425755	-0.48175	-0.535827	-0.587782	-0.637431	-0.684533	-0.728994	-0.770488	-0.809001	-0.844467	-0.875671	-0.905236	-0.928413	-0.9505	-0.968281	-0.98186	-0.991954	-0.997932
0	0.998027	0.992115	0.982287	0.968583	0.951057	0.929776	0.904827	0.876307	0.844328	0.809017	0.770513	0.728969	0.684547	0.637424	0.587785	0.535827	0.481754	0.425779	0.368125	0.309017	0.24869	0.187381	0.125333	0.0627906	4.08536e-07	-0.0627919	-0.125339	-0.187378	-0.248693	-0.308998	-0.368134	-0.425757	-0.48175	-0.535827	-0.587782	-0.637431	-0.684533	-0.728994	-0.770484	-0.809018	-0.844433	-0.875801	-0.90518	-0.928628	-0.950585	-0.968345	-0.981936	-0.991984	-0.997948
0	0.998027	0.992115	0.982287	0.968583	0.951057	0.929776	0.904827	0.876307	0.844328	0.809017	0.770513	0.728969	0.684547	0.637424	0.587785	0.535827	0.481754	0.425779	0.368125	0.309017	0.24869	0.187381	0.125333	0.0627906	3.67787e-07	-0.0627918	-0.125338	-0.187378	-0.248693	-0.309	-0.368133	-0.425759	-0.48175	-0.535827	-0.587783	-0.637431	-0.684533	-0.728995	-0.77048	-0.809033	-0.844403	-0.875911	-0.90513	-0.928818	-0.950659	-0.9684	-0.981998	-0.99201	-0.997962
0	0.998027	0.992115	0.982287	0.968583	0.951057	0.929776	0.904827	0.876307	0.844328	0.809017	0.770513	0.728969	0.684547	0.637424	0.587785	0.535827	0.481754	0.425779	0.368125	0.309017	0.24869	0.187381	0.125333	0.0627906	3.31067e-07	-0.0627916	-0.125338	-0.187379	-0.248692	-0.309002	-0.368132	-0.425761	-0.48175	-0.535827	-0.587783	-0.63743	-0.684534	-0.728995	-0.770478	-0.809045	-0.844376	-0.876003	-0.905084	-0.928984	-0.950719	-0.968449	-0.982053	-0.992033	-0.997974
0	0.998027	0.992115	0.982287	0.968583	0.951057	0.929776	0.904827	0.876307	0.844328	0.809017	0.770513	0.728969	0.684547	0.637424	0.587785	0.535827	0.481754	0.425779	0.368125	0.309017	0.24869	0.187381	0.125333	0.0627906	2.97982e-07	-0.0627915	-0.125337	-0.187379	-0.248692	-0.309003	-0.368132	-0.425762	-0.481751	-0.535827	-0.587783	-0.63743	-0.684534	-0.728994	-0.770476	-0.809056	-0.844353	-0.876077	-0.905041	-0.92913	-0.950771	-0.968492	-0.982101	-0.992054	-0.997985
0	0.998027	0.992115	0.982287	0.968583	0.951057	0.929776	0.904827	0.876307	0.844328	0.809017	0.770513	0.728969	0.684547	0.637424	0.587785	0.535827	0.481754	0.425779	0.368125	0.309017	0.24869	0.187381	0.125333	0.0627906	2.68176e-07	-0.0627914	-0.125337	-0.187379	-0.248692	-0.309004	-0.368131	-0.425764	-0.481751	-0.535827	-0.587783	-0.63743	-0.684535	-0.728994	-0.770474	-0.809064	-0.844333	-0.87614	-0.905002	-0.929256	-0.950818	-0.96853	-0.982143	-0.992071	-0.997994
0	0.998027	0.992115	0.982287	0.968583	0.951057	0.929776	0.904827	0.876307	0.844328	0.809017	0.770513	0.728969	0.684547	0.637424	0.587785	0.535827	0.481754	0.425779	0.368125	0.309017	0.24869	0.187381	0.125333	0.0627906	2.41327e-07	-0.0627913	-0.125337	-0.187379	-0.248692	-0.309005	-0.36813	-0.425765	-0.481751	-0.535827	-0.587783	-0.637429	-0.684535	-0.728993	-0.770473	-0.809071	-0.844315	-0.876194	-0.904968	-0.929367	-0.95086	-0.968562	-0.982179	-0.992087	-0.998002
0	0.998027	0.992115	0.982287	0.968583	0.951057	0.929776	0.904827	0.876307	0.844328	0.809017	0.770513	0.728969	0.684547	0.637424	0.587785	0.535827	0.481754	0.425779	0.368125	0.309017	0.24869	0.187381	0.125333	0.0627906	2.17145e-07	-0.0627913	-0.125336	-0.187379	-0.248692	-0.309006	-0.36813	-0.425766	-0.481751	-0.535827	-0.587783	-0.637429	-0.684536	-0.728993	-0.770473	-0.809076	-0.844301	-0.87624	-0.904938	-0.929463	-0.950897	-0.96859	-0.982211	-0.9921	-0.998009
0	0.998027	0.992115	0.982287	0.968583	0.951057	0.929776	0.904827	0.876307	0.844328	0.809017	0.770513	0.728969	0.684547	0.637424	0.587785	0.535827	0.481754	0.425779	0.368125	0.309017	0.24869	0.187381	0.125333	0.0627905	1.95368e-07	-0.0627912	-0.125336	-0.18738	-0.248691	-0.309007	-0.368129	-0.425767	-0.481751	-0.535827	-0.587783	-0.637429	-0.684536	-0.728992	-0.770473	-0.80908	-0.844289	-0.876281	-0.904911	-0.929545	-0.950929	-0.968614	-0.982238	-0.992111	-0.998015
0	0.998027	0.992115	0.982287	0.968583	0.951057	0.929776	0.904827	0.876307	0.844328	0.809017	0.770513	0.728969	0.684547	0.637424	0.587785	0.535827	0.481754	0.425779	0.368125	0.309017	0.24869	0.187381	0.125333	0.0627905	1.75759e-07	-0.0627911	-0.125336	-0.18738	-0.248691	-0.309008	-0.368129	-0.425768	-0.481752	-0.535827	-0.587784	-0.637429	-0.684537	-0.728991	-0.770473	-0.809083	-0.844278	-0.876315	-0.904888	-0.929616	-0.950958	-0.968634	-0.982261	-0.99212	-0.99802
0	0.998027	0.992115	0.982287	0.968583	0.951057	0.929776	0.904827	0.876307	0.844328	0.809017	0.770513	0.728969	0.684547	0.637424	0.587785	0.535827	0.481754	0.425779	0.368125	0.309017	0.24869	0.187381	0.125333	0.0627905	1.58103e-07	-0.0627911	-0.125335	-0.18738	-0.248691	-0.309009	-0.368129	-0.425769	-0.481752	-0.535827	-0.587784	-0.637428	-0.684537	-0.72899	-0.770474	-0.809085	-0.84427	-0.876344	-0.904868	-0.929677	-0.950983	-0.968651	-0.982281	-0.992128	-0.998024
0	0.998027	0.992115	0.982287	0.968583	0.951057	0.929776	0.904827	0.876307	0.844328	0.809017	0.770513	0.728969	0.684547	0.637424	0.587785	0.535827	0.481754	0.425779	0.368125	0.309017	0.24869	0.187381	0.125333	0.0627905	1.42209e-07	-0.062791	-0.125335	-0.18738	-0.248691	-0.30901	-0.368128	-0.42577	-0.481752	-0.535827	-0.587784	-0.637428	-0.684538	-0.72899	-0.770475	-0.809086	-0.844264	-0.876368	-0.904851	-0.929729	-0.951005	-0.968664	-0.982297	-0.992134	-0.998027
0	0.998027	0.992115	0.982287	0.968583	0.951057	0.929776	0.904827	0.876307	0.844328	0.809017	0.770513	0.728969	0.684547	0.637424	0.587785	0.535827	0.481754	0.425779	0.368125	0.309017	0.24869	0.187381	0.125333	0.0627905	1.27902e-07	-0.062791	-0.125335	-0.18738	-0.248691	-0.30901	-0.368128	-0.425771	-0.481752	-0.535827	-0.587784	-0.637428	-0.684538	-0.728989	-0.770476	-0.809087	-0.844258	-0.876388	-0.904836	-0.929774	-0.951024	-0.968676	-0.982312	-0.992139	-0.99803
0	0.998027	0.992115	0.982287	0.968583	0.951057	0.929776	0.904827	0.876307	0.844328	0.809017	0.770513	0.728969	0.684547	0.637424	0.587785	0.535827	0.481754	0.425779	0.368125	0.309017	0.24869	0.187381	0.125333	0.0627905	1.15024e-07	-0.0627909	-0.125335	-0.18738	-0.248691	-0.309011	-0.368128	-0.425772	-0.481752	-0.535827	-0.587784	-0.637427	-0.684539	-0.728988	-0.770477	-0.809087	-0.844255	-0.876404	-0.904823	-0.929811	-0.95104	-0.968684	-0.982323	-0.992144	-0.998033
0	0.998027	0.992115	0.982287	0.968583	0.951057	0.929776	0.904827	0.876307	0.844328	0.809017	0.770513	0.728969	0.684547	0.637424	0.587785	0.535827	0.481754	0.425779	0.368125	0.309017	0.24869	0.187381	0.125333	0.0627905	1.03434e-07	-0.0627909	-0.125335	-0.18738	-0.248691	-0.309012	-0.368127	-0.425773	-0.481752	-0.535827	-0.587784	-0.637427	-0.684539	-0.728987	-0.770478	-0.809086	-0.844252	-0.876417	-0.904813	-0.929843	-0.951054	-0.968691	-0.982333	-0.992147	-0.998035
0	0.998027	0.992115	0.982287	0.968583	0.951057	0.929776	0.904827	0.876307	0.844328	0.809017	0.770513	0.728969	0.684547	0.637424	0.587785	0.535827	0.481754	0.425779	0.368125	0.309017	0.24869	0.187381	0.125333	0.0627905	9.30047e-08	-0.0627908	-0.125335	-0.18738	-0.248691	-0.309012	-0.368127	-0.425773	-0.481752	-0.535827	-0.587784	-0.637427	-0.68454	-0.728986	-0.770479	-0.809085	-0.84425	-0.876428	-0.904804	-0.929868	-0.951066	-0.968696	-0.982341	-0.99215	-0.998037
0	0.998027	0.992115	0.982287	0.968583	0.951057	0.929776	0.904827	0.876307	0.844328	0.809017	0.770513	0.728969	0.684547	0.637424	0.587785	0.535827	0.481754	0.425779	0.368125	0.309017	0.24869	0.187381	0.125333	0.0627905	8.36199e-08	-0.0627908	-0.125334	-0.187381	-0.248691	-0.309013	-0.368127	-0.425774	-0.481752	-0.535827	-0.587784	-0.637427	-0.68454	-0.728985	-0.770481	-0.809083	-0.844249	-0.876436	-0.904796	-0.92989	-0.951076	-0.9687	-0.982347	-0.992152	-0.998038
0	0.998027	0.992115	0.982287	0.968583	0.951057	0.929776	0.904827	0.876307	0.844328	0.809017	0.770513	0.728969	0.684547	0.637424	0.587785	0.535827	0.481754	0.425779	0.368125	0.309017	0.24869	0.187381	0.125333	0.0627905	7.51759e-08	-0.0627908	-0.125334	-0.187381	-0.248691	-0.309013	-0.368127	-0.425774	-0.481753	-0.535827	-0.587784	-0.637427	-0.684541	-0.728984	-0.770482	-0.809081	-0.844249	-0.876441	-0.90479	-0.929907	-0.951084	-0.968702	-0.982352	-0.992153	-0.998039
0	0.998027	0.992115	0.982287	0.968583	0.951057	0.929776	0.904827	0.876307	0.844328	0.809017	0.770513	0.728969	0.684547	0.637424	0.587785	0.535827	0.481754	0.425779	0.368125	0.309017	0.24869	0.187381	0.125333	0.0627905	6.75791e-08	-0.0627908	-0.125334	-0.187381	-0.24869	-0.309013	-0.368126	-0.425775	-0.481753	-0.535827	-0.587784	-0.637426	-0.684541	-0.728983	-0.770484	-0.809079	-0.84425	-0.876445	-0.904786	-0.92992	-0.951091	-0.968702	-0.982355	-0.992154	-0.99804
0	0.998027	0.992115	0.982287	0.968583	0.951057	0.929776	0.904827	0.876307	0.844328	0.809017	0.770513	0.728969	0.684547	0.637424	0.587785	0.535827	0.481754	0.425779	0.368125	0.309017	0.24869	0.187381	0.125333	0.0627905	6.0745e-08	-0.0627907	-0.125334	-0.187381	-0.24869	-0.309014	-0.368126	-0.425775	-0.481753	-0.535827	-0.587784	-0.637426	-0.684542	-0.728982	-0.770485	-0.809077	-0.844251	-0.876447	-0.904782	-0.92993	-0.951097	-0.968702	-0.982358	-0.992154	-0.99804
0	0.998027	0.992115	0.982287	0.968583	0.951057	0.929776	0.904827	0.876307	0.844328	0.809017	0.770513	0.728969	0.684547	0.637424	0.587785	0.535827	0.481754	0.425779	0.368125	0.309017	0.24869	0.187381	0.125333	0.0627905	5.45975e-08	-0.0627907	-0.125334	-0.187381	-0.24869	-0.309014	-0.368126	-0.425775	-0.481753	-0.535827	-0.587785	-0.637426	-0.684542	-0.728981	-0.770487	-0.809075	-0.844252	-0.876448	-0.904779	-0.929938	-0.951101	-0.968701	-0.98236	-0.992154	-0.99804
0	0.998027	0.992115	0.982287	0.968583	0.951057	0.929776	0.904827	0.876307	0.844328	0.809017	0.770513	0.728969	0.684547	0.637424	0.587785	0.535827	0.481754	0.425779	0.368125	0.309017	0.24869	0.187381	0.125333	0.0627905	4.9068e-08	-0.0627907	-0.125334	-0.187381	-0.24869	-0.309014	-0.368126	-0.425776	-0.481753	-0.535827	-0.587785	-0.637426	-0.684542	-0.72898	-0.770488	-0.809072	-0.844254	-0.876448	-0.904777	-0.929943	-0.951105	-0.968699	-0.98236	-0.992154	-0.998041
0	0.998027	0.992115	0.982287	0.968583	0.951057	0.929776	0.904827	0.876307	0.844328	0.809017	0.770513	0.728969	0.684547	0.637424	0.587785	0.535827	0.481754	0.425779	0.368125	0.309017	0.24869	0.187381	0.125333	0.0627905	4.40948e-08	-0.0627907	-0.125334	-0.187381	-0.24869	-0.309015	-0.368126	-0.425776	-0.481753	-0.535827	-0.587785	-0.637426	-0.684543	-0.72898	-0.77049	-0.80907	-0.844256	-0.876446	-0.904776	-0.929945	-0.951107	-0.968697	-0.98236	-0.992153	-0.998041
0	0.998027	0.992115	0.982287	0.968583	0.951057	0.929776	0.904827	0.876307	0.844328	0.809017	0.770513	0.728969	0.684547	0.637424	0.587785	0.535827	0.481754	0.425779	0.368125	0.309017	0.24869	0.187381	0.125333	0.0627905	3.96221e-08	-0.0627907	-0.125334	-0.187381	-0.24869	-0.309015	-0.368126	-0.425776	-0.481753	-0.535827	-0.587785	-0.637426	-0.684543	-0.728979	-0.770491	-0.809068	-0.844258	-0.876444	-0.904775	-0.929947	-0.951109	-0.968694	-0.98236	-0.992153	-0.998041
0	0.998027	0.992115	0.982287	0.968583	0.951057	0.929776	0.904827	0.876307	0.844328	0.809017	0.770513	0.728969	0.684547	0.637424	0.587785	0.535827	0.481754	0.425779	0.368125	0.309017	0.24869	0.187381	0.125333	0.0627905	3.56e-08	-0.0627906	-0.125334	-0.187381	-0.24869	-0.309015	-0.368126	-0.425777	-0.481753	-0.535827	-0.587785	-0.637425	-0.684543	-0.728978	-0.770492	-0.809065	-0.844261	-0.876441	-0.904775	-0.929946	-0.95111	-0.968691	-0.982359	-0.992152	-0.99804
0	0.998027	0.992115	0.982287	0.968583	0.951057	0.929776	0.904827	0.876307	0.844328	0.809017	0.770513	0.728969	0.684547	0.637424	0.587785	0.535827	0.481754	0.425779	0.368125	0.309017	0.24869	0.187381	0.125333	0.0627905	3.19832e-08	-0.0627906	-0.125334	-0.187381	-0.24869	-0.309015	-0.368126	-0.425777	-0.481753	-0.535827	-0.587785	-0.637425	-0.684544	-0.728978	-0.770494	-0.809063	-0.844263	-0.876438	-0.904775	-0.929945	-0.95111	-0.968687	-0.982358	-0.992151	-0.99804
0	0.998027	0.992115	0.982287	0.968583	0.951057	0.929776	0.904827	0.876307	0.844328	0.809017	0.770513	0.728969	0.684547	0.637424	0.587785	0.535827	0.481754	0.425779	0.368125	0.309017	0.24869	0.187381	0.125333	0.0627905	2.87312e-08	-0.0627906	-0.125334	-0.187381	-0.24869	-0.309015	-0.368125	-0.425777	-0.481753	-0.535827	-0.587785	-0.637425	-0.684544	-0.728977	-0.770495	-0.80906	-0.844266	-0.876434	-0.904776	-0.929942	-0.95111	-0.968683	-0.982356	-0.99215	-0.99804
0	0.998027	0.992115	0.982287	0.968583	0.951057	0.929776	0.904827	0.876307	0.844328	0.809017	0.770513	0.728969	0.684547	0.637424	0.587785	0.535827	0.481754	0.425779	0.368125	0.309017	0.24869	0.187381	0.125333	0.0627905	2.58073e-08	-0.0627906	-0.125334	-0.187381	-0.24869	-0.309015	-0.368125	-0.425777	-0.481753	-0.535827	-0.587785	-0.637425	-0.684544	-0.728976	-0.770496	-0.809058	-0.844269	-0.876429	-0.904777	-0.929939	-0.95111	-0.968679	-0.982354	-0.992148	-0.998039
0	0.998027	0.992115	0.982287	0.968583	0.951057	0.929776	0.904827	0.876307	0.844328	0.809017	0.770513	0.728969	0.684547	0.637424	0.587785	0.535827	0.481754	0.425779	0.368125	0.309017	0.24869	0.187381	0.125333	0.0627905	2.31786e-08	-0.0627906	-0.125334	-0.187381	-0.24869	-0.309016	-0.368125	-0.425778	-0.481753	-0.535827	-0.587785	-0.637425	-0.684544	-0.728976	-0.770497	-0.809055	-0.844272	-0.876425	-0.904778	-0.929935	-0.951109	-0.968675	-0.982352	-0.992147	-0.998039
0	0.998027	0.992115	0.982287	0.968583	0.951057	0.929776	0.904827	0.876307	0.844328	0.809017	0.770513	0.728969	0.684547	0.637424	0.587785	0.535827	0.481754	0.425779	0.368125	0.309017	0.24869	0.187381	0.125333	0.0627905	2.08155e-08	-0.0627906	-0.125334	-0.187381	-0.24869	-0.309016	-0.368125	-0.425778	-0.481753	-0.535827	-0.587785	-0.637425	-0.684545	-0.728975	-0.770498	-0.809053	-0.844275	-0.87642	-0.904779	-0.92993	-0.951108	-0.968671	-0.98235	-0.992146	-0.998039
0	0.998027	0.992115	0.982287	0.968583	0.951057	0.929776	0.904827	0.876307	0.844328	0.809017	0.770513	0.728969	0.684547	0.637424	0.587785	0.535827	0.481754	0.425779	0.368125	0.309017	0.24869	0.187381	0.125333	0.0627905	1.86913e-08	-0.0627906	-0.125334	-0.187381	-0.24869	-0.309016	-0.368125	-0.425778	-0.481753	-0.535827	-0.587785	-0.637425	-0.684545	-0.728975	-0.770499	-0.809051	-0.844277	-0.876415	-0.904781	-0.929925	-0.951107	-0.968667	-0.982347	-0.992144	-0.998038
0	0.998027	0.992115	0.982287	0.968583	0.951057	0.929776	0.904827	0.876307	0.844328	0.809017	0.770513	0.728969	0.684547	0.637424	0.587785	0.535827	0.481754	0.425779	0.368125	0.309017	0.24869	0.187381	0.125333	0.0627905	1.67819e-08	-0.0627906	-0.125333	-0.187381	-0.24869	-0.309016	-0.368125	-0.425778	-0.481753	-0.535827	-0.587785	-0.637425	-0.684545	-0.728974	-0.7705	-0.809049	-0.84428	-0.87641	-0.904782	-0.929919	-0.951106	-0.968663	-0.982345	-0.992143	-0.998038
0	0.998027	0.992115	0.982287	0.968583	0.951057	0.929776	0.904827	0.876307	0.844328	0.809017	0.770513	0.728969	0.684547	0.637424	0.587785	0.535827	0.481754	0.425779	0.368125	0.309017	0.24869	0.187381	0.125333	0.0627905	1.50659e-08	-0.0627906	-0.125333	-0.187381	-0.24869	-0.309016	-0.368125	-0.425778	-0.481753	-0.535827	-0.587785	-0.637425	-0.684545	-0.728974	-0.770501	-0.809047	-0.844283	-0.876405	-0.904784	-0.929913	-0.951104	-0.968659	-0.982342	-0.992141	-0.998037
0	0.998027	0.992115	0.982287	0.968583	0.951057	0.929776	0.904827	0.876307	0.844328	0.809017	0.770513	0.728969	0.684547	0.637424	0.587785	0.535827	0.481754	0.425779	0.368125	0.309017	0.24869	0.187381	0.125333	0.0627905	1.35237e-08	-0.0627906	-0.125333	-0.187381	-0.24869	-0.309016	-0.368125	-0.425778	-0.481753	-0.535827	-0.587785	-0.637425	-0.684545	-0.728973	-0.770502	-0.809045	-0.844285	-0.8764	-0.904786	-0.929907	-0.951102	-0.968655	-0.98234	-0.99214	-0.998037
0	0.998027	0.992115	0.982287	0.968583	0.951057	0.929776	0.904827	0.876307	0.844328	0.809017	0.770513	0.728969	0.684547	0.637424	0.587785	0.535827	0.481754	0.425779	0.368125	0.309017	0.24869	0.187381	0.125333	0.0627905	1.21378e-08	-0.0627906	-0.125333	-0.187381	-0.24869	-0.309016	-0.368125	-0.425778	-0.481753	-0.535827	-0.587785	-0.637425	-0.684545	-0.728973	-0.770503	-0.809043	-0.844288	-0.876395	-0.904787	-0.929901	-0.951101	-0.968651	-0.982337	-0.992139	-0.998036
0	0.998027	0.992115	0.982287	0.968583	0.951057	0.929776	0.904827	0.876307	0.844328	0.809017	0.770513	0.728969	0.684547	0.637424	0.587785	0.535827	0.481754	0.425779	0.368125	0.309017	0.24869	0.187381	0.125333	0.0627905	1.08925e-08	-0.0627906	-0.125333	-0.187381	-0.24869	-0.309016	-0.368125	-0.425778	-0.481753	-0.535827	-0.587785	-0.637425	-0.684546	-0.728973	-0.770504	-0.809041	-0.84429	-0.87639	-0.904789	-0.929896	-0.951099	-0.968647	-0.982334	-0.992137	-0.998036
0	0.998027	0.992115	0.982287	0.968583	0.951057	0.929776	0.904827	0.876307	0.844328	0.809017	0.770513	0.728969	0.684547	0.637424	0.587785	0.535827	0.481754	0.425779	0.368125	0.309017	0.24869	0.187381	0.125333	0.0627905	9.77357e-09	-0.0627906	-0.125333	-0.187381	-0.24869	-0.309016	-0.368125	-0.425779	-0.481753	-0.535827	-0.587785	-0.637425	-0.684546	-0.728972	-0.770504	-0.809039	-0.844293	-0.876386	-0.904791	-0.92989	-0.951097	-0.968643	-0.982332	-0.992136	-0.998035
0	0.998027	0.992115	0.982287	0.968583	0.951057	0.929776	0.904827	0.876307	0.844328	0.809017	0.770513	0.728969	0.684547	0.637424	0.587785	0.535827	0.481754	0.425779	0.368125	0.309017	0.24869	0.187381	0.125333	0.0627905	8.76836e-09	-0.0627906	-0.125333	-0.187381	-0.24869	-0.309016	-0.368125	-0.425779	-0.481753	-0.535827	-0.587785	-0.637424	-0.684546	-0.728972	-0.770505	-0.809038	-0.844295	-0.876381	-0.904793	-0.929884	-0.951095	-0.968639	-0.98233	-0.992135	-0.998035
0	0.998027	0.992115	0.982287	0.968583	0.951057	0.929776	0.904827	0.876307	0.844328	0.809017	0.770513	0.728969	0.684547	0.637424	0.587785	0.535827	0.481754	0.425779	0.368125	0.309017	0.24869	0.187381	0.125333	0.0627905	7.86536e-09	-0.0627905	-0.125333	-0.187381	-0.24869	-0.309017	-0.368125	-0.425779	-0.481754	-0.535827	-0.587785	-0.637424	-0.684546	-0.728972	-0.770506	-0.809036	-0.844297	-0.876377	-0.904795	-0.929878	-0.951093	-0.968636	-0.982327	-0.992134	-0.998034
0	0.998027	0.992115	0.982287	0.968583	0.951057	0.929776	0.904827	0.876307	0.844328	0.809017	0.770513	0.728969	0.684547	0.637424	0.587785	0.535827	0.481754	0.425779	0.368125	0.309017	0.24869	0.187381	0.125333	0.0627905	7.05425e-09	-0.0627905	-0.125333	-0.187381	-0.24869	-0.309017	-0.368125	-0.425779	-0.481754	-0.535827	-0.587785	-0.637424	-0.684546	-0.728972	-0.770506	-0.809035	-0.844299	-0.876372	-0.904797	-0.929872	-0.951091	-0.968633	-0.982325	-0.992132	-0.998034
0	0.998027	0.992115	0.982287	0.968583	0.951057	0.929776	0.904827	0.876307	0.844328	0.809017	0.770513	0.728969	0.684547	0.637424	0.587785	0.535827	0.481754	0.425779	0.368125	0.309017	0.24869	0.187381	0.125333	0.0627905	6.32578e-09	-0.0627905	-0.125333	-0.187381	-0.24869	-0.309017	-0.368125	-0.425779	-0.481754	-0.535827	-0.587785	-0.637424	-0.684546	-0.728971	-0.770507	-0.809034	-0.844301	-0.876368	-0.904798	-0.929867	-0.951089	-0.968629	-0.982323	-0.992131	-0.998033
0	0.998027	0.992115	0.982287	0.968583	0.951057	0.929776	0.904827	0.876307	0.844328	0.809017	0.770513	0.728969	0.684547	0.637424	0.587785	0.535827	0.481754	0.425779	0.368125	0.309017	0.24869	0.187381	0.125333	0.0627905	5.6716e-09	-0.0627905	-0.125333	-0.187381	-0.24869	-0.309017	-0.368125	-0.425779	-0.481754	-0.535827	-0.587785	-0.637424	-0.684546	-0.728971	-0.770507	-0.809032	-0.844303	-0.876364	-0.9048	-0.929861	-0.951088	-0.968626	-0.98232	-0.99213	-0.998033
0	0.998027	0.992115	0.982287	0.968583	0.951057	0.929776	0.904827	0.876307	0.844328	0.809017	0.770513	0.728969	0.684547	0.637424	0.587785	0.535827	0.481754	0.425779	0.368125	0.309017	0.24869	0.187381	0.125333	0.0627905	5.0842e-09	-0.0627905	-0.125333	-0.187381	-0.24869	-0.309017	-0.368125	-0.425779	-0.481754	-0.535827	-0.587785	-0.637424	-0.684546	-0.728971	-0.770508	-0.809031	-0.844305	-0.876361	-0.904802	-0.929856	-0.951086	-0.968623	-0.982318	-0.992129	-0.998033
0	0.998027	0.992115	0.982287	0.968583	0.951057	0.929776	0.904827	0.876307	0.844328	0.809017	0.770513	0.728969	0.684547	0.637424	0.587785	0.535827	0.481754	0.425779	0.368125	0.309017	0.24869	0.187381	0.125333	0.0627905	4.55683e-09	-0.0627905	-0.125333	-0.187381	-0.24869	-0.309017	-0.368125	-0.425779	-0.481754	-0.535827	-0.587785	-0.637424	-0.684546	-0.728971	-0.770508	-0.80903	-0.844306	-0.876357	-0.904803	-0.929851	-0.951084	-0.968621	-0.982316	-0.992128	-0.998032
0	0.998027	0.992115	0.982287	0.968583	0.951057	0.929776	0.904827	0.876307	0.844328	0.809017	0.770513	0.728969	0.684547	0.637424	0.587785	0.535827	0.481754	0.425779	0.368125	0.309017	0.24869	0.187381	0.125333	0.0627905	4.08341e-09	-0.0627905	-0.125333	-0.187381	-0.24869	-0.309017	-0.368125	-0.425779	-0.481754	-0.535827	-0.587785	-0.637424	-0.684546	-0.728971	-0.770509	-0.809029	-0.844308	-0.876354	-0.904805	-0.929847	-0.951082	-0.968618	-0.982314	-0.992127	-0.998032
0	0.998027	0.992115	0.982287	0.968583	0.951057	0.929776	0.904827	0.876307	0.844328	0.809017	0.770513	0.728969	0.684547	0.637424	0.587785	0.535827	0.481754	0.425779	0.368125	0.309017	0.24869	0.187381	0.125333	0.0627905	3.65849e-09	-0.0627905	-0.125333	-0.187381	-0.24869	-0.309017	-0.368125	-0.425779	-0.481754	-0.535827	-0.587785	-0.637424	-0.684546	-0.72897	-0.770509	-0.809028	-0.844309	-0.87635	-0.904806	-0.929842	-0.951081	-0.968616	-0.982313	-0.992126	-0.998032
0	0.998027	0.992115	0.982287	0.968583	0.951057	0.929776	0.904827	0.876307	0.844328	0.809017	0.770513	0.728969	0.684547	0.637424	0.587785	0.535827	0.481754	0.425779	0.368125	0.309017	0.24869	0.187381	0.125333	0.0627905	3.27715e-09	-0.0627905	-0.125333	-0.187381	-0.24869	-0.309017	-0.368125	-0.425779	-0.481754	-0.535827	-0.587785	-0.637424	-0.684547	-0.72897	-0.770509	-0.809027	-0.844311	-0.876347	-0.904807	-0.929838	-0.951079	-0.968613	-0.982311	-0.992126	-0.998031
0	0.998027	0.992115	0.982287	0.968583	0.951057	0.929776	0.904827	0.876307	0.844328	0.809017	0.770513	0.728969	0.684547	0.637424	0.587785	0.535827	0.481754	0.425779	0.368125	0.309017	0.24869	0.187381	0.125333	0.0627905	2.93495e-09	-0.0627905	-0.125333	-0.187381	-0.24869	-0.309017	-0.368125	-0.425779	-0.481754	-0.535827	-0.587785	-0.637424	-0.684547	-0.72897	-0.77051	-0.809027	-0.844312	-0.876345	-0.904809	-0.929834	-0.951078	-0.968611	-0.982309	-0.992125	-0.998031
0	0.998027	0.992115	0.982287	0.968583	0.951057	0.929776	0.904827	0.876307	0.844328	0.809017	0.770513	0.728969	0.684547	0.637424	0.587785	0.535827	0.481754	0.425779	0.368125	0.309017	0.24869	0.187381	0.125333	0.0627905	2.62793e-09	-0.0627905	-0.125333	-0.187381	-0.24869	-0.309017	-0.368125	-0.425779	-0.481754	-0.535827	-0.587785	-0.637424	-0.684547	-0.72897	-0.77051	-0.809026	-0.844313	-0.876342	-0.90481	-0.92983	-0.951076	-0.968609	-0.982308	-0.992124	-0.998031
0	0.998027	0.992115	0.982287	0.968583	0.951057	0.929776	0.904827	0.876307	0.844328	0.809017	0.770513	0.728969	0.684547	0.637424	0.587785	0.535827	0.481754	0.425779	0.368125	0.309017	0.24869	0.187381	0.125333	0.0627905	2.35253e-09	-0.0627905	-0.125333	-0.187381	-0.24869	-0.309017	-0.368125	-0.425779	-0.481754	-0.535827	-0.587785	-0.637424	-0.684547	-0.72897	-0.77051	-0.809025	-0.844314	-0.876339	-0.904811	-0.929826	-0.951075	-0.968607	-0.982306	-0.992123	-0.99803
0	0.998027	0.992115	0.982287	0.968583	0.951057	0.929776	0.904827	0.876307	0.844328	0.809017	0.770513	0.728969	0.684547	0.637424	0.587785	0.535827	0.481754	0.425779	0.368125	0.309017	0.24869	0.187381	0.125333	0.0627905	2.10553e-09	-0.0627905	-0.125333	-0.187381	-0.24869	-0.309017	-0.368125	-0.425779	-0.481754	-0.535827	-0.587785	-0.637424	-0.684547	-0.72897	-0.77051	-0.809024	-0.844315	-0.876337	-0.904812	-0.929823	-0.951074	-0.968605	-0.982305	-0.992123	-0.99803
0	0.998027	0.992115	0.982287	0.968583	0.951057	0.929776	0.904827	0.876307	0.844328	0.809017	0.770513	0.728969	0.684547	0.637424	0.587785	0.535827	0.481754	0.425779	0.368125	0.309017	0.24869	0.187381	0.125333	0.0627905	1.88402e-09	-0.0627905	-0.125333	-0.187381	-0.24869	-0.309017	-0.368125	-0.425779	-0.481754	-0.535827	-0.587785	-0.637424	-0.684547	-0.72897	-0.770511	-0.809024	-0.844316	-0.876335	-0.904813	-0.929819	-0.951073	-0.968604	-0.982304	-0.992122	-0.99803
0	0.998027	0.992115	0.982287	0.968583	0.951057	0.929776	0.904827	0.876307	0.844328	0.809017	0.770513	0.728969	0.684547	0.637424	0.587785	0.535827	0.481754	0.425779	0.368125	0.309017	0.24869	0.187381	0.125333	0.0627905	1.68543e-09	-0.0627905	-0.125333	-0.187381	-0.24869	-0.309017	-0.368125	-0.425779	-0.481754	-0.535827	-0.587785	-0.637424	-0.684547	-0.72897	-0.770511	-0.809023	-0.844317	-0.876333	-0.904814	-0.929816	-0.951072	-0.968602	-0.982302	-0.992122	-0.99803
0	0.998027	0.992115	0.982287	0.968583	0.951057	0.929776	0.904827	0.876307	0.844328	0.809017	0.770513	0.728969	0.684547	0.637424	0.587785	0.535827	0.481754	0.425779	0.368125	0.309017	0.24869	0.187381	0.125333	0.0627905	1.50742e-09	-0.0627905	-0.125333	-0.187381	-0.24869	-0.309017	-0.368125	-0.425779	-0.481754	-0.535827	-0.587785	-0.637424	-0.684547	-0.728969	-0.770511	-0.809023	-0.844318	-0.876331	-0.904815	-0.929813	-0.951071	-0.968601	-0.982301	-0.992121	-0.998029
0	0.998027	0.992115	0.982287	0.968583	0.951057	0.929776	0.904827	0.876307	0.844328	0.809017	0.770513	0.728969	0.684547	0.637424	0.587785	0.535827	0.481754	0.425779	0.368125	0.309017	0.24869	0.187381	0.125333	0.0627905	1.34789e-09	-0.0627905	-0.125333	-0.187381	-0.24869	-0.309017	-0.368125	-0.425779	-0.481754	-0.535827	-0.587785	-0.637424	-0.684547	-0.728969	-0.770511	-0.809022	-0.844319	-0.876329	-0.904816	-0.929811	-0.95107	-0.968599	-0.9823	-0.992121	-0.998029
0	0.998027	0.992115	0.982287	0.968583	0.951057	0.929776	0.904827	0.876307	0.844328	0.809017	0.770513	0.728969	0.684547	0.637424	0.587785	0.535827	0.481754	0.425779	0.368125	0.309017	0.24869	0.187381	0.125333	0.0627905	1.20493e-09	-0.0627905	-0.125333	-0.187381	-0.24869	-0.309017	-0.368125	-0.425779	-0.481754	-0.535827	-0.587785	-0.637424	-0.684547	-0.728969	-0.770511	-0.809022	-0.84432	-0.876327	-0.904817	-0.929808	-0.951069	-0.968598	-0.982299	-0.99212	-0.998029
0	0.998027	0.992115	0.982287	0.968583	0.951057	0.929776	0.904827	0.876307	0.844328	0.809017	0.770513	0.728969	0.684547	0.637424	0.587785	0.535827	0.481754	0.425779	0.368125	0.309017	0.24869	0.187381	0.125333	0.0627905	1.07687e-09	-0.0627905	-0.125333	-0.187381	-0.24869	-0.309017	-0.368125	-0.425779	-0.481754	-0.535827	-0.587785	-0.637424	-0.684547	-0.728969	-0.770512	-0.809021	-0.84432	-0.876326	-0.904818	-0.929806	-0.951068	-0.968597	-0.982298	-0.99212	-0.998029
0	0.998027	0.992115	0.982287	0.968583	0.951057	0.929776	0.904827	0.876307	0.844328	0.809017	0.770513	0.728969	0.684547	0.637424	0.587785	0.535827	0.481754	0.425779	0.368125	0.309017	0.24869	0.187381	0.125333	0.0627905	9.62178e-10	-0.0627905	-0.125333	-0.187381	-0.24869	-0.309017	-0.368125	-0.425779	-0.481754	-0.535827	-0.587785	-0.637424	-0.684547	-0.728969	-0.770512	-0.809021	-0.844321	-0.876324	-0.904818	-0.929804	-0.951067	-0.968596	-0.982298	-0.992119	-0.998029
0	0.998027	0.992115	0.982287	0.968583	0.951057	0.929776	0.904827	0.876307	0.844328	0.809017	0.770513	0.728969	0.684547	0.637424	0.587785	0.535827	0.481754	0.425779	0.368125	0.309017	0.24869	0.187381	0.125333	0.0627905	8.59474e-10	-0.0627905	-0.125333	-0.187381	-0.24869	-0.309017	-0.368125	-0.425779	-0.481754	-0.535827	-0.587785	-0.637424	-0.684547	-0.728969	-0.770512	-0.809021	-0.844321	-0.876323	-0.904819	-0.929801	-0.951066	-0.968595	-0.982297	-0.992119	-0.998029
0	0.998027	0.992115	0.982287	0.968583	0.951057	0.929776	0.904827	0.876307	0.844328	0.809017	0.770513	0.728969	0.684547	0.637424	0.587785	0.535827	0.481754	0.425779	0.368125	0.309017	0.24869	0.187381	0.125333	0.0627905	7.67525e-10	-0.0627905	-0.125333	-0.187381	-0.24869	-0.309017	-0.368125	-0.425779	-0.481754	-0.535827	-0.587785	-0.637424	-0.684547	-0.728969	-0.770512	-0.80902	-0.844322	-0.876321	-0.90482	-0.9298	-0.951065	-0.968594	-0.982296	-0.992119	-0.998028
0	0.998027	0.992115	0.982287	0.968583	0.951057	0.929776	0.904827	0.876307	0.844328	0.809017	0.770513	0.728969	0.684547	0.637424	0.587785	0.535827	0.481754	0.425779	0.368125	0.309017	0.24869	0.187381	0.125333	0.0627905	6.85238e-10	-0.0627905	-0.125333	-0.187381	-0.24869	-0.309017	-0.368125	-0.425779	-0.481754	-0.535827	-0.587785	-0.637424	-0.684547	-0.728969	-0.770512	-0.80902	-0.844322	-0.87632	-0.90482	-0.929798	-0.951065	-0.968593	-0.982295	-0.992118	-0.998028
0	0.998027	0.992115	0.982287	0.968583	0.951057	0.929776	0.904827	0.876307	0.844328	0.809017	0.770513	0.728969	0.684547	0.637424	0.587785	0.535827	0.481754	0.425779	0.368125	0.309017	0.24869	0.187381	0.125333	0.0627905	6.11608e-10	-0.0627905	-0.125333	-0.187381	-0.24869	-0.309017	-0.368125	-0.425779	-0.481754	-0.535827	-0.587785	-0.637424	-0.684547	-0.728969	-0.770512	-0.80902	-0.844323	-0.876319	-0.904821	-0.929796	-0.951064	-0.968592	-0.982295	-0.992118	-0.998028
0	0.998027	0.992115	0.982287	0.968583	0.951057	0.929776	0.904827	0.876307	0.844328	0.809017	0.770513	0.728969	0.684547	0.637424	0.587785	0.535827	0.481754	0.425779	0.368125	0.309017	0.24869	0.187381	0.125333	0.0627905	5.45734e-10	-0.0627905	-0.125333	-0.187381	-0.24869	-0.309017	-0.368125	-0.425779	-0.481754	-0.535827	-0.587785	-0.637424	-0.684547	-0.728969	-0.770512	-0.80902	-0.844323	-0.876318	-0.904821	-0.929795	-0.951064	-0.968591	-0.982294	-0.992118	-0.998028
0	0.998027	0.992115	0.982287	0.968583	0.951057	0.929776	0.904827	0.876307	0.844328	0.809017	0.770513	0.728969	0.684547	0.637424	0.587785	0.535827	0.481754	0.425779	0.368125	0.309017	0.24869	0.187381	0.125333	0.0627905	4.86816e-10	-0.0627905	-0.125333	-0.187381	-0.24869	-0.309017	-0.368125	-0.425779	-0.481754	-0.535827	-0.587785	-0.637424	-0.684547	-0.728969	-0.770512	-0.809019	-0.844324	-0.876317	-0.904822	-0.929793	-0.951063	-0.968591	-0.982294	-0.992117	-0.998028
0	0.998027	0.992115	0.982287	0.968583	0.951057	0.929776	0.904827	0.876307	0.844328	0.809017	0.770513	0.728969	0.684547	0.637424	0.587785	0.535827	0.481754	0.425779	0.368125	0.309017	0.24869	0.187381	0.125333	0.0627905	4.34122e-10	-0.0627905	-0.125333	-0.187381	-0.24869	-0.309017	-0.368125	-0.425779	-0.481754	-0.535827	-0.587785	-0.637424	-0.684547	-0.728969	-0.770512	-0.809019	-0.844324	-0.876316	-0.904822	-0.929792	-0.951062	-0.96859	-0.982293	-0.992117	-0.998028
0	0.998027	0.992115	0.982287	0.968583	0.951057	0.929776	0.904827	0.876307	0.844328	0.809017	0.770513	0.728969	0.684547	0.637424	0.587785	0.535827	0.481754	0.425779	0.368125	0.309017	0.24869	0.187381	0.125333	0.0627905	3.87004e-10	-0.0627905	-0.125333	-0.187381	-0.24869	-0.309017	-0.368125	-0.425779	-0.481754	-0.535827	-0.587785	-0.637424	-0.684547	-0.728969	-0.770513	-0.809019	-0.844324	-0.876315	-0.904822	-0.929791	-0.951062	-0.968589	-0.982293	-0.992117	-0.998028
0	0.998027	0.992115	0.982287	0.968583	0.951057	0.929776	0.904827	0.876307	0.844328	0.809017	0.770513	0.728969	0.684547	0.637424	0.587785	0.535827	0.481754	0.425779	0.368125	0.309017	0.24869	0.187381	0.125333	0.0627905	3.44898e-10	-0.0627905	-0.125333	-0.187381	-0.24869	-0.309017	-0.368125	-0.425779	-0.481754	-0.535827	-0.587785	-0.637424	-0.684547	-0.728969	-0.770513	-0.809019	-0.844325	-0.876315	-0.904823	-0.929789	-0.951062	-0.968589	-0.982292	-0.992117	-0.998028
0	0.998027	0.992115	0.982287	0.968583	0.951057	0.929776	0.904827	0.876307	0.844328	0.809017	0.770513	0.728969	0.684547	0.637424	0.587785	0.535827	0.481754	0.425779	0.368125	0.309017	0.24869	0.187381	0.125333	0.0627905	3.07295e-10	-0.0627905	-0.125333	-0.187381	-0.24869	-0.309017	-0.368125	-0.425779	-0.481754	-0.535827	-0.587785	-0.637424	-0.684547	-0.728969	-0.770513	-0.809019	-0.844325	-0.876314	-0.904823	-0.929788	-0.951061	-0.968588	-0.982292	-0.992117	-0.998028
0	0.998027	0.992115	0.982287	0.968583	0.951057	0.929776	0.904827	0.876307	0.844328	0.809017	0.770513	0.728969	0.684547	0.637424	0.587785	0.535827	0.481754	0.425779	0.368125	0.309017	0.24869	0.187381	0.125333	0.0627905	2.7371e-10	-0.0627905	-0.125333	-0.187381	-0.24869	-0.309017	-0.368125	-0.425779	-0.481754	-0.535827	-0.587785	-0.637424	-0.684547	-0.728969	-0.770513	-0.809018	-0.844325	-0.876313	-0.904824	-0.929787	-0.951061	-0.968588	-0.982291	-0.992117	-0.998028
0	0.998027	0.992115	0.982287	0.968583	0.951057	0.929776	0.904827	0.876307	0.844328	0.809017	0.770513	0.728969	0.684547	0.637424	0.587785	0.535827	0.481754	0.425779	0.368125	0.309017	0.24869	0.187381	0.125333	0.0627905	2.43724e-10	-0.0627905	-0.125333	-0.187381	-0.24869	-0.309017	-0.368125	-0.425779	-0.481754	-0.535827	-0.587785	-0.637424	-0.684547	-0.728969	-0.770513	-0.809018	-0.844325	-0.876313	-0.904824	-0.929786	-0.95106	-0.968588	-0.982291	-0.992116	-0.998027
0	0.998027	0.992115	0.982287	0.968583	0.951057	0.929776	0.904827	0.876307	0.844328	0.809017	0.770513	0.728969	0.684547	0.637424	0.587785	0.535827	0.481754	0.425779	0.368125	0.309017	0.24869	0.187381	0.125333	0.0627905	2.16947e-10	-0.0627905	-0.125333	-0.187381	-0.24869	-0.309017	-0.368125	-0.425779	-0.481754	-0.535827	-0.587785	-0.637424	-0.684547	-0.728969	-0.770513	-0.809018	-0.844326	-0.876312	-0.904824	-0.929786	-0.95106	-0.968587	-0.982291	-0.992116	-0.998027
0	0.998027	0.992115	0.982287	0.968583	0.951057	0.929776	0.904827	0.876307	0.844328	0.809017	0.770513	0.728969	0.684547	0.637424	0.587785	0.535827	0.481754	0.425779	0.368125	0.309017	0.24869	0.187381	0.125333	0.0627905	1.93054e-10	-0.0627905	-0.125333	-0.187381	-0.24869	-0.309017	-0.368125	-0.425779	-0.481754	-0.535827	-0.587785	-0.637424	-0.684547	-0.728969	-0.770513	-0.809018	-0.844326	-0.876312	-0.904824	-0.929785	-0.95106	-0.968587	-0.98229	-0.992116	-0.998027
0	0.998027	0.992115	0.982287	0.968583	0.951057	0.929776	0.904827	0.876307	0.844328	0.809017	0.770513	0.728969	0.684547	0.637424	0.587785	0.535827	0.481754	0.425779	0.368125	0.309017	0.24869	0.187381	0.125333	0.0627905	1.71738e-10	-0.0627905	-0.125333	-0.187381	-0.24869	-0.309017	-0.368125	-0.425779	-0.481754	-0.535827	-0.587785	-0.637424	-0.684547	-0.728969	-0.770513	-0.809018	-0.844326	-0.876311	-0.904825	-0.929784	-0.95106	-0.968587	-0.98229	-0.992116	-0.998027
0	0.998027	0.992115	0.982287	0.968583	0.951057	0.929776	0.904827	0.876307	0.844328	0.809017	0.770513	0.728969	0.684547	0.637424	0.587785	0.535827	0.481754	0.425779	0.368125	0.309017	0.24869	0.187381	0.125333	0.0627905	1.52742e-10	-0.0627905	-0.125333	-0.187381	-0.24869	-0.309017	-0.368125	-0.425779	-0.481754	-0.535827	-0.587785	-0.637424	-0.684547	-0.728969	-0.770513	-0.809018	-0.844326	-0.876311	-0.904825	-0.929784	-0.951059	-0.968586	-0.98229	-0.992116	-0.998027
0	0.998027	0.992115	0.982287	0.968583	0.951057	0.929776	0.904827	0.876307	0.844328	0.809017	0.770513	0.728969	0.684547	0.637424	0.587785	0.535827	0.481754	0.425779	0.368125	0.309017	0.24869	0.187381	0.125333	0.0627905	1.35803e-10	-0.0627905	-0.125333	-0.187381	-0.24869	-0.309017	-0.368125	-0.425779	-0.481754	-0.535827	-0.587785	-0.637424	-0.684547	-0.728969	-0.770513	-0.809018	-0.844326	-0.876311	-0.904825	-0.929783	-0.951059	-0.968586	-0.98229	-0.992116	-0.998027
0	0.998027	0.992115	0.982287	0.968583	0.951057	0.929776	0.904827	0.876307	0.844328	0.809017	0.770513	0.728969	0.684547	0.637424	0.587785	0.535827	0.481754	0.425779	0.368125	0.309017	0.24869	0.187381	0.125333	0.0627905	1.20696e-10	-0.0627905	-0.125333	-0.187381	-0.24869	-0.309017	-0.368125	-0.425779	-0.481754	-0.535827	-0.587785	-0.637424	-0.684547	-0.728969	-0.770513	-0.809018	-0.844327	-0.87631	-0.904825	-0.929782	-0.951059	-0.968586	-0.982289	-0.992116	-0.998027
0	0.998027	0.992115	0.982287	0.968583	0.951057	0.929776	0.904827	0.876307	0.844328	0.809017	0.770513	0.728969	0.684547	0.637424	0.587785	0.535827	0.481754	0.425779	0.368125	0.309017	0.24869	0.187381	0.125333	0.0627905	1.0723e-10	-0.0627905	-0.125333	-0.187381	-0.24869	-0.309017	-0.368125	-0.425779	-0.481754	-0.535827	-0.587785	-0.637424	-0.684547	-0.728969	-0.770513	-0.809018	-0.844327	-0.87631	-0.904825	-0.929782	-0.951059	-0.968585	-0.982289	-0.992116	-0.998027
0	0.998027	0.992115	0.982287	0.968583	0.951057	0.929776	0.904827	0.876307	0.844328	0.809017	0.770513	0.728969	0.684547	0.637424	0.587785	0.535827	0.481754	0.425779	0.368125	0.309017	0.24869	0.187381	0.125333	0.0627905	9.5232e-11	-0.0627905	-0.125333	-0.187381	-0.24869	-0.309017	-0.368125	-0.425779	-0.481754	-0.535827	-0.587785	-0.637424	-0.684547	-0.728969	-0.770513	-0.809018	-0.844327	-0.87631	-0.904825	-0.929781	-0.951058	-0.968585	-0.982289	-0.992115	-0.998027
0	0.998027	0.992115	0.982287	0.968583	0.951057	0.929776	0.904827	0.876307	0.844328	0.809017	0.770513	0.728969	0.684547	0.637424	0.587785	0.535827	0.481754	0.425779	0.368125	0.309017	0.24869	0.187381	0.125333	0.0627905	8.45521e-11	-0.0627905	-0.125333	-0.187381	-0.24869	-0.309017	-0.368125	-0.425779	-0.481754	-0.535827	-0.587785	-0.637424	-0.684547	-0.728969	-0.770513	-0.809018	-0.844327	-0.876309	-0.904826	-0.929781	-0.951058	-0.968585	-0.982289	-0.992115	-0.998027
0	0.998027	0.992115	0.982287	0.968583	0.951057	0.929776	0.904827	0.876307	0.844328	0.809017	0.770513	0.728969	0.684547	0.637424	0.587785	0.535827	0.481754	0.425779	0.368125	0.309017	0.24869	0.187381	0.125333	0.0627905	7.50521e-11	-0.0627905	-0.125333	-0.187381	-0.24869	-0.309017	-0.368125	-0.425779	-0.481754	-0.535827	-0.587785	-0.637424	-0.684547	-0.728969	-0.770513	-0.809018	-0.844327	-0.876309	-0.904826	-0.929781	-0.951058	-0.968585	-0.982289	-0.992115	-0.998027
0	0.998027	0.992115	0.982287	0.968583	0.951057	0.929776	0.904827	0.876307	0.844328	0.809017	0.770513	0.728969	0.684547	0.637424	0.587785	0.535827	0.481754	0.425779	0.368125	0.309017	0.24869	0.187381	0.125333	0.0627905	6.65973e-11	-0.0627905	-0.125333	-0.187381	-0.24869	-0.309017	-0.368125	-0.425779	-0.481754	-0.535827	-0.587785	-0.637424	-0.684547	-0.728969	-0.770513	-0.809017	-0.844327	-0.876309	-0.904826	-0.92978	-0.951058	-0.968585	-0.982289	-0.992115	-0.998027
0	0.998027	0.992115	0.982287	0.968583	0.951057	0.929776	0.904827	0.876307	0.844328	0.809017	0.770513	0.728969	0.684547	0.637424	0.587785	0.535827	0.481754	0.425779	0.368125	0.309017	0.24869	0.187381	0.125333	0.0627905	5.90734e-11	-0.0627905	-0.125333	-0.187381	-0.24869	-0.309017	-0.368125	-0.425779	-0.481754	-0.535827	-0.587785	-0.637424	-0.684547	-0.728969	-0.770513	-0.809017	-0.844327	-0.876309	-0.904826	-0.92978	-0.951058	-0.968585	-0.982289	-0.992115	-0.998027
0	0.998027	0.992115	0.982287	0.968583	0.951057	0.929776	0.904827	0.876307	0.844328	0.809017	0.770513	0.728969	0.684547	0.637424	0.587785	0.535827	0.481754	0.425779	0.368125	0.309017	0.24869	0.187381	0.125333	0.0627905	5.23812e-11	-0.0627905	-0.125333	-0.187381	-0.24869	-0.309017	-0.368125	-0.425779	-0.481754	-0.535827	-0.587785	-0.637424	-0.684547	-0.728969	-0.770513	-0.809017	-0.844327	-0.876309	-0.904826	-0.92978	-0.951058	-0.968584	-0.982288	-0.992115	-0.998027
0	0.998027	0.992115	0.982287	0.968583	0.951057	0.929776	0.904827	0.876307	0.844328	0.809017	0.770513	0.728969	0.684547	0.637424	0.587785	0.535827	0.481754	0.425779	0.368125	0.309017	0.24869	0.187381	0.125333	0.0627905	4.64271e-11	-0.0627905	-0.125333	-0.187381	-0.24869	-0.309017	-0.368125	-0.425779	-0.481754	-0.535827	-0.587785	-0.637424	-0.684547	-0.728969	-0.770513	-0.809017	-0.844327	-0.876308	-0.904826	-0.929779	-0.951058	-0.968584	-0.982288	-0.992115	-0.998027
0	0.998027	0.992115	0.982287	0.968583	0.951057	0.929776	0.904827	0.876307	0.844328	0.809017	0.770513	0.728969	0.684547	0.637424	0.587785	0.535827	0.481754	0.425779	0.368125	0.309017	0.24869	0.187381	0.125333	0.0627905	4.11359e-11	-0.0627905	-0.125333	-0.187381	-0.24869	-0.309017	-0.368125	-0.425779	-0.481754	-0.535827	-0.587785	-0.637424	-0.684547	-0.728969	-0.770513	-0.809017	-0.844327	-0.876308	-0.904826	-0.929779	-0.951058	-0.968584	-0.982288	-0.992115	-0.998027
0	0.998027	0.992115	0.982287	0.968583	0.951057	0.929776	0.904827	0.876307	0.844328	0.809017	0.770513	0.728969	0.684547	0.637424	0.587785	0.535827	0.481754	0.425779	0.368125	0.309017	0.24869	0.187381	0.125333	0.0627905	3.64388e-11	-0.0627905	-0.125333	-0.187381	-0.24869	-0.309017	-0.368125	-0.425779	-0.481754	-0.535827	-0.587785	-0.637424	-0.684547	-0.728969	-0.770513	-0.809017	-0.844327	-0.876308	-0.904826	-0.929779	-0.951057	-0.968584	-0.982288	-0.992115	-0.998027
0	0.998027	0.992115	0.982287	0.968583	0.951057	0.929776	0.904827	0.876307	0.844328	0.809017	0.770513	0.728969	0.684547	0.637424	0.587785	0.535827	0.481754	0.425779	0.368125	0.309017	0.24869	0.187381	0.125333	0.0627905	3.22635e-11	-0.0627905	-0.125333	-0.187381	-0.24869	-0.309017	-0.368125	-0.425779	-0.481754	-0.535827	-0.587785	-0.637424	-0.684547	-0.728969	-0.770513	-0.809017	-0.844327	-0.876308	-0.904826	-0.929779	-0.951057	-0.968584	-0.982288	-0.992115	-0.998027
0	0.998027	0.992115	0.982287	0.968583	0.951057	0.929776	0.904827	0.876307	0.844328	0.809017	0.770513	0.728969	0.684547	0.637424	0.587785	0.535827	0.481754	0.425779	0.368125	0.309017	0.24869	0.187381	0.125333	0.0627905	2.85522e-11	-0.0627905	-0.125333	-0.187381	-0.24869	-0.309017	-0.368125	-0.425779	-0.481754	-0.535827	-0.587785	-0.637424	-0.684547	-0.728969	-0.770513	-0.809017	-0.844327	-0.876308	-0.904826	-0.929778	-0.951057	-0.968584	-0.982288	-0.992115	-0.998027
0	0.998027	0.992115	0.982287	0.968583	0.951057	0.929776	0.904827	0.876307	0.844328	0.809017	0.770513	0.728969	0.684547	0.637424	0.587785	0.535827	0.481754	0.425779	0.368125	0.309017	0.24869	0.187381	0.125333	0.0627905	2.52573e-11	-0.0627905	-0.125333	-0.187381	-0.24869	-0.309017	-0.368125	-0.425779	-0.481754	-0.535827	-0.587785	-0.637424	-0.684547	-0.728969	-0.770513	-0.809017	-0.844328	-0.876308	-0.904826	-0.929778	-0.951057	-0.968584	-0.982288	-0.992115	-0.998027
0	0.998027	0.992115	0.982287	0.968583	0.951057	0.929776	0.904827	0.876307	0.844328	0.809017	0.770513	0.728969	0.684547	0.637424	0.587785	0.535827	0.481754	0.425779	0.368125	0.309017	0.24869	0.187381	0.125333	0.0627905	2.23448e-11	-0.0627905	-0.125333	-0.187381	-0.24869	-0.309017	-0.368125	-0.425779	-0.481754	-0.535827	-0.587785	-0.637424	-0.684547	-0.728969	-0.770513	-0.809017	-0.844328	-0.876308	-0.904827	-0.929778	-0.951057	-0.968584	-0.982288	-0.992115	-0.998027
0	0.998027	0.992115	0.982287	0.968583	0.951057	0.929776	0.904827	0.876307	0.844328	0.809017	0.770513	0.728969	0.684547	0.637424	0.587785	0.535827	0.481754	0.425779	0.368125	0.309017	0.24869	0.187381	0.125333	0.0627905	1.97636e-11	-0.0627905	-0.125333	-0.187381	-0.24869	-0.309017	-0.368125	-0.425779	-0.481754	-0.535827	-0.587785	-0.637424	-0.684547	-0.728969	-0.770513	-0.809017	-0.844328	-0.876308	-0.904827	-0.929778	-0.951057	-0.968584	-0.982288	-0.992115	-0.998027
0	0.998027	0.992115	0.982287	0.968583	0.951057	0.929776	0.904827	0.876307	0.844328	0.809017	0.770513	0.728969	0.684547	0.637424	0.587785	0.535827	0.481754	0.425779	0.368125	0.309017	0.24869	0.187381	0.125333	0.0627905	1.7478e-11	-0.0627905	-0.125333	-0.187381	-0.24869	-0.309017	-0.368125	-0.425779	-0.481754	-0.535827	-0.587785	-0.637424	-0.684547	-0.728969	-0.770513	-0.809017	-0.844328	-0.876307	-0.904827	-0.929778	-0.951057	-0.968584	-0.982288	-0.992115	-0.998027
0	0.998027	0.992115	0.982287	0.968583	0.951057	0.929776	0.904827	0.876307	0.844328	0.809017	0.770513	0.728969	0.684547	0.637424	0.587785	0.535827	0.481754	0.425779	0.368125	0.309017	0.24869	0.187381	0.125333	0.0627905	1.54474e-11	-0.0627905	-0.125333	-0.187381	-0.24869	-0.309017	-0.368125	-0.425779	-0.481754	-0.535827	-0.587785	-0.637424	-0.684547	-0.728969	-0.770513	-0.809017	-0.844328	-0.876307	-0.904827	-0.929778	-0.951057	-0.968584	-0.982288	-0.992115	-0.998027
0	0.998027	0.992115	0.982287	0.968583	0.951057	0.929776	0.904827	0.876307	0.844328	0.809017	0.770513	0.728969	0.684547	0.637424	0.587785	0.535827	0.481754	0.425779	0.368125	0.309017	0.24869	0.187381	0.125333	0.0627905	1.36489e-11	-0.0627905	-0.125333	-0.187381	-0.24869	-0.309017	-0.368125	-0.425779	-0.481754	-0.535827	-0.587785	-0.637424	-0.684547	-0.728969	-0.770513	-0.809017	-0.844328	-0.876307	-0.904827	-0.929778	-0.951057	-0.968584	-0.982288	-0.992115	-0.998027
0	0.998027	0.992115	0.982287	0.968583	0.951057	0.929776	0.904827	0.876307	0.844328	0.809017	0.770513	0.728969	0.684547	0.637424	0.587785	0.535827	0.481754	0.425779	0.368125	0.309017	0.24869	0.187381	0.125333	0.0627905	1.205e-11	-0.0627905	-0.125333	-0.187381	-0.24869	-0.309017	-0.368125	-0.425779	-0.481754	-0.535827	-0.587785	-0.637424	-0.684547	-0.728969	-0.770513	-0.809017	-0.844328	-0.876307	-0.904827	-0.929777	-0.951057	-0.968584	-0.982288	-0.992115	-0.998027
0	0.998027	0.992115	0.982287	0.968583	0.951057	0.929776	0.904827	0.876307	0.844328	0.809017	0.770513	0.728969	0.684547	0.637424	0.587785	0.535827	0.481754	0.425779	0.368125	0.309017	0.24869	0.187381	0.125333	0.0627905	1.06445e-11	-0.0627905	-0.125333	-0.187381	-0.24869	-0.309017	-0.368125	-0.425779	-0.481754	-0.535827	-0.587785	-0.637424	-0.684547	-0.728969	-0.770513	-0.809017	-0.844328	-0.876307	-0.904827	-0.929777	-0.951057	-0.968584	-0.982288	-0.992115	-0.998027
0	0.998027	0.992115	0.982287	0.968583	0.951057	0.929776	0.904827	0.876307	0.844328	0.809017	0.770513	0.728969	0.684547	0.637424	0.587785	0.535827	0.481754	0.425779	0.368125	0.309017	0.24869	0.187381	0.125333	0.0627905	9.40584e-12	-0.0627905	-0.125333	-0.187381	-0.24869	-0.309017	-0.368125	-0.425779	-0.481754	-0.535827	-0.587785	-0.637424	-0.684547	-0.728969	-0.770513	-0.809017	-0.844328	-0.876307	-0.904827	-0.929777	-0.951057	-0.968583	-0.982288	-0.992115	-0.998027
0	0.998027	0.992115	0.982287	0.968583	0.951057	0.929776	0.904827	0.876307	0.844328	0.809017	0.770513	0.728969	0.684547	0.637424	0.587785	0.535827	0.481754	0.425779	0.368125	0.309017	0.24869	0.187381	0.125333	0.0627905	8.30205e-12	-0.0627905	-0.125333	-0.187381	-0.24869	-0.309017	-0.368125	-0.425779	-0.481754	-0.535827	-0.587785	-0.637424	-0.684547	-0.728969	-0.770513	-0.809017	-0.844328	-0.876307	-0.904827	-0.929777	-0.951057	-0.968583	-0.982288	-0.992115	-0.998027
0	0.998027	0.992115	0.982287	0.968583	0.951057	0.929776	0.904827	0.876307	0.844328	0.809017	0.770513	0.728969	0.684547	0.637424	0.587785	0.535827	0.481754	0.425779	0.368125	0.309017	0.24869	0.187381	0.125333	0.0627905	7.31698e-12	-0.0627905	-0.125333	-0.187381	-0.24869	-0.309017	-0.368125	-0.425779	-0.481754	-0.535827	-0.587785	-0.637424	-0.684547	-0.728969	-0.770513	-0.809017	-0.844328	-0.876307	-0.904827	-0.929777	-0.951057	-0.968583	-0.982287	-0.992115	-0.998027
0	0.998027	0.992115	0.982287	0.968583	0.951057	0.929776	0.904827	0.876307	0.844328	0.809017	0.770513	0.728969	0.684547	0.637424	0.587785	0.535827	0.481754	0.425779	0.368125	0.309017	0.24869	0.187381	0.125333	0.0627905	6.4509e-12	-0.0627905	-0.125333	-0.187381	-0.24869	-0.309017	-0.368125	-0.425779	-0.481754	-0.535827	-0.587785	-0.637424	-0.684547	-0.728969	-0.770513	-0.809017	-0.844328	-0.876307	-0.904827	-0.929777	-0.951057	-0.968583	-0.982287	-0.992115	-0.998027
0	0.998027	0.992115	0.982287	0.968583	0.951057	0.929776	0.904827	0.876307	0.844328	0.809017	0.770513	0.728969	0.684547	0.637424	0.587785	0.535827	0.481754	0.425779	0.368125	0.309017	0.24869	0.187381	0.125333	0.0627905	5.68814e-12	-0.0627905	-0.125333	-0.187381	-0.24869	-0.309017	-0.368125	-0.425779	-0.481754	-0.535827	-0.587785	-0.637424	-0.684547	-0.728969	-0.770513	-0.809017	-0.844328	-0.876307	-0.904827	-0.929777	-0.951057	-0.968583	-0.982287	-0.992115	-0.998027
0	0.998027	0.992115	0.982287	0.968583	0.951057	0.929776	0.904827	0.876307	0.844328	0.809017	0.770513	0.728969	0.684547	0.637424	0.587785	0.535827	0.481754	0.425779	0.368125	0.309017	0.24869	0.187381	0.125333	0.0627905	5.01654e-12	-0.0627905	-0.125333	-0.187381	-0.24869	-0.309017	-0.368125	-0.425779	-0.481754	-0.535827	-0.587785	-0.637424	-0.684547	-0.728969	-0.770513	-0.809017	-0.844328	-0.876307	-0.904827	-0.929777	-0.951057	-0.968583	-0.982287	-0.992115	-0.998027
0	0.998027	0.992115	0.982287	0.968583	0.951057	0.929776	0.904827	0.876307	0.844328	0.809017	0.770513	0.728969	0.684547	0.637424	0.587785	0.535827	0.481754	0.425779	0.368125	0.309017	0.24869	0.187381	0.125333	0.0627905	4.41955e-12	-0.0627905	-0.125333	-0.187381	-0.24869	-0.309017	-0.368125	-0.425779	-0.481754	-0.535827	-0.587785	-0.637424	-0.684547	-0.728969	-0.770513	-0.809017	-0.844328	-0.876307	-0.904827	-0.929777	-0.951057	-0.968583	-0.982287	-0.992115	-0.998027
0	0.998027	0.992115	0.982287	0.968583	0.951057	0.929776	0.904827	0.876307	0.844328	0.809017	0.770513	0.728969	0.684547	0.637424	0.587785	0.535827	0.481754	0.425779	0.368125	0.309017	0.24869	0.187381	0.125333	0.0627905	3.89291e-12	-0.0627905	-0.125333	-0.187381	-0.24869	-0.309017	-0.368125	-0.425779	-0.481754	-0.535827	-0.587785	-0.637424	-0.684547	-0.728969	-0.770513	-0.809017	-0.844328	-0.876307	-0.904827	-0.929777	-0.951057	-0.968583	-0.982287	-0.992115	-0.998027
0	0.998027	0.992115	0.982287	0.968583	0.951057	0.929776	0.904827	0.876307	0.844328	0.809017	0.770513	0.728969	0.684547	0.637424	0.587785	0.535827	0.481754	0.425779	0.368125	0.309017	0.24869	0.187381	0.125333	0.0627905	3.42132e-12	-0.0627905	-0.125333	-0.187381	-0.24869	-0.309017	-0.368125	-0.425779	-0.481754	-0.535827	-0.587785	-0.637424	-0.684547	-0.728969	-0.770513	-0.809017	-0.844328	-0.876307	-0.904827	-0.929777	-0.951057	-0.968583	-0.982287	-0.992115	-0.998027
0	0.998027	0.992115	0.982287	0.968583	0.951057	0.929776	0.904827	0.876307	0.844328	0.809017	0.770513	0.728969	0.684547	0.637424	0.587785	0.535827	0.481754	0.425779	0.368125	0.309017	0.24869	0.187381	0.125333	0.0627905	3.00274e-12	-0.0627905	-0.125333	-0.187381	-0.24869	-0.309017	-0.368125	-0.425779	-0.481754	-0.535827	-0.587785	-0.637424	-0.684547	-0.728969	-0.770513	-0.809017	-0.844328	-0.876307	-0.904827	-0.929777	-0.951057	-0.968583	-0.982287	-0.992115	-0.998027
0	0.998027	0.992115	0.982287	0.968583	0.951057	0.929776	0.904827	0.876307	0.844328	0.809017	0.770513	0.728969	0.684547	0.637424	0.587785	0.535827	0.481754	0.425779	0.368125	0.309017	0.24869	0.187381	0.125333	0.0627905	2.63456e-12	-0.0627905	-0.125333	-0.187381	-0.24869	-0.309017	-0.368125	-0.425779	-0.481754	-0.535827	-0.587785	-0.637424	-0.684547	-0.728969	-0.770513	-0.809017	-0.844328	-0.876307	-0.904827	-0.929777	-0.951057	-0.968583	-0.982287	-0.992115	-0.998027
0	0.998027	0.992115	0.982287	0.968583	0.951057	0.929776	0.904827	0.876307	0.844328	0.809017	0.770513	0.728969	0.684547	0.637424	0.587785	0.535827	0.481754	0.425779	0.368125	0.309017	0.24869	0.187381	0.125333	0.0627905	2.3116e-12	-0.0627905	-0.125333	-0.187381	-0.24869	-0.309017	-0.368125	-0.425779	-0.481754	-0.535827	-0.587785	-0.637424	-0.684547	-0.728969	-0.770513	-0.809017	-0.844328	-0.876307	-0.904827	-0.929777	-0.951057	-0.968583	-0.982287	-0.992115	-0.998027
0	0.998027	0.992115	0.982287	0.968583	0.951057	0.929776	0.904827	0.876307	0.844328	0.809017	0.770513	0.728969	0.684547	0.637424	0.587785	0.535827	0.481754	0.425779	0.368125	0.309017	0.24869	0.187381	0.125333	0.0627905	2.02824e-12	-0.0627905	-0.125333	-0.187381	-0.24869	-0.309017	-0.368125	-0.425779	-0.481754	-0.535827	-0.587785	-0.637424	-0.684547	-0.728969	-0.770513	-0.809017	-0.844328	-0.876307	-0.904827	-0.929777	-0.951057	-0.968583	-0.982287	-0.992115	-0.998027
0	0.998027	0.992115	0.982287	0.968583	0.951057	0.929776	0.904827	0.876307	0.844328	0.809017	0.770513	0.728969	0.684547	0.637424	0.587785	0.535827	0.481754	0.425779	0.368125	0.309017	0.24869	0.187381	0.125333	0.0627905	1.77977e-12	-0.0627905	-0.125333	-0.187381	-0.24869	-0.309017	-0.368125	-0.425779	-0.481754	-0.535827	-0.587785	-0.637424	-0.684547	-0.728969	-0.770513	-0.809017	-0.844328	-0.876307	-0.904827	-0.929777	-0.951057	-0.968583	-0.982287	-0.992115	-0.998027
0	0.998027	0.992115	0.982287	0.968583	0.951057	0.929776	0.904827	0.876307	0.844328	0.809017	0.770513	0.728969	0.684547	0.637424	0.587785	0.535827	0.481754	0.425779	0.368125	0.309017	0.24869	0.187381	0.125333	0.0627905	1.56658e-12	-0.0627905	-0.125333	-0.187381	-0.24869	-0.309017	-0.368125	-0.425779	-0.481754	-0.535827	-0.587785	-0.637424	-0.684547	-0.728969	-0.770513	-0.809017	-0.844328	-0.876307	-0.904827	-0.929777	-0.951057	-0.968583	-0.982287	-0.992115	-0.998027
0	0.998027	0.992115	0.982287	0.968583	0.951057	0.929776	0.904827	0.876307	0.844328	0.809017	0.770513	0.728969	0.684547	0.637424	0.587785	0.535827	0.481754	0.425779	0.368125	0.309017	0.24869	0.187381	0.125333	0.0627905	1.38098e-12	-0.0627905	-0.125333	-0.187381	-0.24869	-0.309017	-0.368125	-0.425779	-0.481754	-0.535827	-0.587785	-0.637424	-0.684547	-0.728969	-0.770513	-0.809017	-0.844328	-0.876307	-0.904827	-0.929777	-0.951057	-0.968583	-0.982287	-0.992115	-0.998027
0	0.998027	0.992115	0.982287	0.968583	0.951057	0.929776	0.904827	0.876307	0.844328	0.809017	0.770513	0.728969	0.684547	0.637424	0.587785	0.535827	0.481754	0.425779	0.368125	0.309017	0.24869	0.187381	0.125333	0.0627905	1.21667e-12	-0.0627905	-0.125333	-0.187381	-0.24869	-0.309017	-0.368125	-0.425779	-0.481754	-0.535827	-0.587785	-0.637424	-0.684547	-0.728969	-0.770513	-0.809017	-0.844328	-0.876307	-0.904827	-0.929777	-0.951057	-0.968583	-0.982287	-0.992115	-0.998027
0	0.998027	0.992115	0.982287	0.968583	0.951057	0.929776	0.904827	0.876307	0.844328	0.809017	0.770513	0.728969	0.684547	0.637424	0.587785	0.535827	0.481754	0.425779	0.368125	0.309017	0.24869	0.187381	0.125333	0.0627905	1.07175e-12	-0.0627905	-0.125333	-0.187381	-0.24869	-0.309017	-0.368125	-0.425779	-0.481754	-0.535827	-0.587785	-0.637424	-0.684547	-0.728969	-0.770513	-0.809017	-0.844328	-0.876307	-0.904827	-0.929777	-0.951057	-0.968583	-0.982287	-0.992115	-0.998027
0	0.998027	0.992115	0.982287	0.968583	0.951057	0.929776	0.904827	0.876307	0.844328	0.809017	0.770513	0.728969	0.684547	0.637424	0.587785	0.535827	0.481754	0.425779	0.368125	0.309017	0.24869	0.187381	0.125333	0.0627905	9.4133e-13	-0.0627905	-0.125333	-0.187381	-0.24869	-0.309017	-0.368125	-0.425779	-0.481754	-0.535827	-0.587785	-0.637424	-0.684547	-0.728969	-0.770513	-0.809017	-0.844328	-0.876307	-0.904827	-0.929777	-0.951057	-0.968583	-0.982287	-0.992115	-0.998027
0	0.998027	0.992115	0.982287	0.968583	0.951057	0.929776	0.904827	0.876307	0.844328	0.809017	0.770513	0.728969	0.684547	0.637424	0.587785	0.535827	0.481754	0.425779	0.368125	0.309017	0.24869	0.187381	0.125333	0.0627905	8.28504e-13	-0.0627905	-0.125333	-0.187381	-0.24869	-0.309017	-0.368125	-0.425779	-0.481754	-0.535827	-0.587785	-0.637424	-0.684547	-0.728969	-0.770513	-0.809017	-0.844328	-0.876307	-0.904827	-0.929777	-0.951057	-0.968583	-0.982287	-0.992115	-0.998027
0	0.998027	0.992115	0.982287	0.968583	0.951057	0.929776	0.904827	0.876307	0.844328	0.809017	0.770513	0.728969	0.684547	0.637424	0.587785	0.535827	0.481754	0.425779	0.368125	0.309017	0.24869	0.187381	0.125333	0.0627905	7.24143e-13	-0.0627905	-0.125333	-0.187381	-0.24869	-0.309017	-0.368125	-0.425779	-0.481754	-0.535827	-0.587785	-0.637424	-0.684547	-0.728969	-0.770513	-0.809017	-0.844328	-0.876307	-0.904827	-0.929777	-0.951057	-0.968583	-0.982287	-0.992115	-0.998027
0	0.998027	0.992115	0.982287	0.968583	0.951057	0.929776	0.904827	0.876307	0.844328	0.809017	0.770513	0.728969	0.684547	0.637424	0.587785	0.535827	0.481754	0.425779	0.368125	0.309017	0.24869	0.187381	0.125333	0.0627905	6.31217e-13	-0.0627905	-0.125333	-0.187381	-0.24869	-0.309017	-0.368125	-0.425779	-0.481754	-0.535827	-0.587785	-0.637424	-0.684547	-0.728969	-0.770513	-0.809017	-0.844328	-0.876307	-0.904827	-0.929777	-0.951057	-0.968583	-0.982287	-0.992115	-0.998027
0	0.998027	0.992115	0.982287	0.968583	0.951057	0.929776	0.904827	0.876307	0.844328	0.809017	0.770513	0.728969	0.684547	0.637424	0.587785	0.535827	0.481754	0.425779	0.368125	0.309017	0.24869	0.187381	0.125333	0.0627905	5.47506e-13	-0.0627905	-0.125333	-0.187381	-0.24869	-0.309017	-0.368125	-0.425779	-0.481754	-0.535827	-0.587785	-0.637424	-0.684547	-0.728969	-0.770513	-0.809017	-0.844328	-0.876307	-0.904827	-0.929777	-0.951057	-0.968583	-0.982287	-0.992115	-0.998027
0	0.998027	0.992115	0.982287	0.968583	0.951057	0.929776	0.904827	0.876307	0.844328	0.809017	0.770513	0.728969	0.684547	0.637424	0.587785	0.535827	0.481754	0.425779	0.368125	0.309017	0.24869	0.187381	0.125333	0.0627905	4.74537e-13	-0.0627905	-0.125333	-0.187381	-0.24869	-0.309017	-0.368125	-0.425779	-0.481754	-0.535827	-0.587785	-0.637424	-0.684547	-0.728969	-0.770513	-0.809017	-0.844328	-0.876307	-0.904827	-0.929777	-0.951057	-0.968583	-0.982287	-0.992115	-0.998027
0	0.998027	0.992115	0.982287	0.968583	0.951057	0.929776	0.904827	0.876307	0.844328	0.809017	0.770513	0.728969	0.684547	0.637424	0.587785	0.535827	0.481754	0.425779	0.368125	0.309017	0.24869	0.187381	0.125333	0.0627905	4.12115e-13	-0.0627905	-0.125333	-0.187381	-0.24869	-0.309017	-0.368125	-0.425779	-0.481754	-0.535827	-0.587785	-0.637424	-0.684547	-0.728969	-0.770513	-0.809017	-0.844328	-0.876307	-0.904827	-0.929777	-0.951057	-0.968583	-0.982287	-0.992115	-0.998027
0	0.998027	0.992115	0.982287	0.968583	0.951057	0.929776	0.904827	0.876307	0.844328	0.809017	0.770513	0.728969	0.684547	0.637424	0.587785	0.535827	0.481754	0.425779	0.368125	0.309017	0.24869	0.187381	0.125333	0.0627905	3.58574e-13	-0.0627905	-0.125333	-0.187381	-0.24869	-0.309017	-0.368125	-0.425779	-0.481754	-0.535827	-0.587785	-0.637424	-0.684547	-0.728969	-0.770513	-0.809017	-0.844328	-0.876307	-0.904827	-0.929777	-0.951057	-0.968583	-0.982287	-0.992115	-0.998027
0	0.998027	0.992115	0.982287	0.968583	0.951057	0.929776	0.904827	0.876307	0.844328	0.809017	0.770513	0.728969	0.684547	0.637424	0.587785	0.535827	0.481754	0.425779	0.368125	0.309017	0.24869	0.187381	0.125333	0.0627905	3.12e-13	-0.0627905	-0.125333	-0.187381	-0.24869	-0.309017	-0.368125	-0.425779	-0.481754	-0.535827	-0.587785	-0.637424	-0.684547	-0.728969	-0.770513	-0.809017	-0.844328	-0.876307	-0.904827	-0.929777	-0.951057	-0.968583	-0.982287	-0.992115	-0.998027
0	0.998027	0.992115	0.982287	0.968583	0.951057	0.929776	0.904827	0.876307	0.844328	0.809017	0.770513	0.728969	0.684547	0.637424	0.587785	0.535827	0.481754	0.425779	0.368125	0.309017	0.24869	0.187381	0.125333	0.0627905	2.7281e-13	-0.0627905	-0.125333	-0.187381	-0.24869	-0.309017	-0.368125	-0.425779	-0.481754	-0.535827	-0.587785	-0.637424	-0.684547	-0.728969	-0.770513	-0.809017	-0.844328	-0.876307	-0.904827	-0.929777	-0.951057	-0.968583	-0.982287	-0.992115	-0.998027
0	0.998027	0.992115	0.982287	0.968583	0.951057	0.929776	0.904827	0.876307	0.844328	0.809017	0.770513	0.728969	0.684547	0.637424	0.587785	0.535827	0.481754	0.425779	0.368125	0.309017	0.24869	0.187381	0.125333	0.0627905	2.4028e-13	-0.0627905	-0.125333	-0.187381	-0.24869	-0.309017	-0.368125	-0.425779	-0.481754	-0.535827	-0.587785	-0.637424	-0.684547	-0.728969	-0.770513	-0.809017	-0.844328	-0.876307	-0.904827	-0.929777	-0.951057	-0.968583	-0.982287	-0.992115	-0.998027
0	0.998027	0.992115	0.982287	0.968583	0.951057	0.929776	0.904827	0.876307	0.844328	0.809017	0.770513	0.728969	0.684547	0.637424	0.587785	0.535827	0.481754	0.425779	0.368125	0.309017	0.24869	0.187381	0.125333	0.0627905	2.12191e-13	-0.0627905	-0.125333	-0.187381	-0.24869	-0.309017	-0.368125	-0.425779	-0.481754	-0.535827	-0.587785	-0.637424	-0.684547	-0.728969	-0.770513	-0.809017	-0.844328	-0.876307	-0.904827	-0.929777	-0.951057	-0.968583	-0.982287	-0.992115	-0.998027
0	0.998027	0.992115	0.982287	0.968583	0.951057	0.929776	0.904827	0.876307	0.844328	0.809017	0.770513	0.728969	0.684547	0.637424	0.587785	0.535827	0.481754	0.425779	0.368125	0.309017	0.24869	0.187381	0.125333	0.0627905	1.87017e-13	-0.0627905	-0.125333	-0.187381	-0.24869	-0.309017	-0.368125	-0.425779	-0.481754	-0.535827	-0.587785	-0.637424	-0.684547	-0.728969	-0.770513	-0.809017	-0.844328	-0.876307	-0.904827	-0.929777	-0.951057	-0.968583	-0.982287	-0.992115	-0.998027
0	0.998027	0.992115	0.982287	0.968583	0.951057	0.929776	0.904827	0.876307	0.844328	0.809017	0.770513	0.728969	0.684547	0.637424	0.587785	0.535827	0.481754	0.425779	0.368125	0.309017	0.24869	0.187381	0.125333	0.0627905	1.64091e-13	-0.0627905	-0.125333	-0.187381	-0.24869	-0.309017	-0.368125	-0.425779	-0.481754	-0.535827	-0.587785	-0.637424	-0.684547	-0.728969	-0.770513	-0.809017	-0.844328	-0.876307	-0.904827	-0.929777	-0.951057	-0.968583	-0.982287	-0.992115	-0.998027
0	0.998027	0.992115	0.982287	0.968583	0.951057	0.929776	0.904827	0.876307	0.844328	0.809017	0.770513	0.728969	0.684547	0.637424	0.587785	0.535827	0.481754	0.425779	0.368125	0.309017	0.24869	0.187381	0.125333	0.0627905	1.43385e-13	-0.0627905	-0.125333	-0.187381	-0.24869	-0.309017	-0.368125	-0.425779	-0.481754	-0.535827	-0.587785	-0.637424	-0.684547	-0.728969	-0.770513	-0.809017	-0.844328	-0.876307	-0.904827	-0.929777	-0.951057	-0.968583	-0.982287	-0.992115	-0.998027
0	0.998027	0.992115	0.982287	0.968583	0.951057	0.929776	0.904827	0.876307	0.844328	0.809017	0.770513	0.728969	0.684547	0.637424	0.587785	0.535827	0.481754	0.425779	0.368125	0.309017	0.24869	0.187381	0.125333	0.0627905	1.25622e-13	-0.0627905	-0.125333	-0.187381	-0.24869	-0.309017	-0.368125	-0.425779	-0.481754	-0.535827	-0.587785	-0.637424	-0.684547	-0.728969	-0.770513	-0.809017	-0.844328	-0.876307	-0.904827	-0.929777	-0.951057	-0.968583	-0.982287	-0.992115	-0.998027
0	0.998027	0.992115	0.982287	0.968583	0.951057	0.929776	0.904827	0.876307	0.844328	0.809017	0.770513	0.728969	0.684547	0.637424	0.587785	0.535827	0.481754	0.425779	0.368125	0.309017	0.24869	0.187381	0.125333	0.0627905	1.09857e-13	-0.0627905	-0.125333	-0.187381	-0.24869	-0.309017	-0.368125	-0.425779	-0.481754	-0.535827	-0.587785	-0.637424	-0.684547	-0.728969	-0.770513	-0.809017	-0.844328	-0.876307	-0.904827	-0.929777	-0.951057	-0.968583	-0.982287	-0.992115	-0.998027
0	0.998027	0.992115	0.982287	0.968583	0.951057	0.929776	0.904827	0.876307	0.844328	0.809017	0.770513	0.728969	0.684547	0.637424	0.587785	0.535827	0.481754	0.425779	0.368125	0.309017	0.24869	0.187381	0.125333	0.0627905	9.66449e-14	-0.0627905	-0.125333	-0.187381	-0.24869	-0.309017	-0.368125	-0.425779	-0.481754	-0.535827	-0.587785	-0.637424	-0.684547	-0.728969	-0.770513	-0.809017	-0.844328	-0.876307	-0.904827	-0.929777	-0.951057	-0.968583	-0.982287	-0.992115	-0.998027
0	0.998027	0.992115	0.982287	0.968583	0.951057	0.929776	0.904827	0.876307	0.844328	0.809017	0.770513	0.728969	0.684547	0.637424	0.587785	0.535827	0.481754	0.425779	0.368125	0.309017	0.24869	0.187381	0.125333	0.0627905	8.50153e-14	-0.0627905	-0.125333	-0.187381	-0.24869	-0.309017	-0.368125	-0.425779	-0.481754	-0.535827	-0.587785	-0.637424	-0.684547	-0.728969	-0.770513	-0.809017	-0.844328	-0.876307	-0.904827	-0.929777	-0.951057	-0.968583	-0.982287	-0.992115	-0.998027
0	0.998027	0.992115	0.982287	0.968583	0.951057	0.929776	0.904827	0.876307	0.844328	0.809017	0.770513	0.728969	0.684547	0.637424	0.587785	0.535827	0.481754	0.425779	0.368125	0.309017	0.24869	0.187381	0.125333	0.0627905	7.44127e-14	-0.0627905	-0.125333	-0.187381	-0.24869	-0.309017	-0.368125	-0.425779	-0.481754	-0.535827	-0.587785	-0.637424	-0.684547	-0.728969	-0.770513	-0.809017	-0.844328	-0.876307	-0.904827	-0.929777	-0.951057	-0.968583	-0.982287	-0.992115	-0.998027
0	0.998027	0.992115	0.982287	0.968583	0.951057	0.929776	0.904827	0.876307	0.844328	0.809017	0.770513	0.728969	0.684547	0.637424	0.587785	0.535827	0.481754	0.425779	0.368125	0.309017	0.24869	0.187381	0.125333	0.0627905	6.53921e-14	-0.0627905	-0.125333	-0.187381	-0.24869	-0.309017	-0.368125	-0.425779	-0.481754	-0.535827	-0.587785	-0.637424	-0.684547	-0.728969	-0.770513	-0.809017	-0.844328	-0.876307	-0.904827	-0.929777	-0.951057	-0.968583	-0.982287	-0.992115	-0.998027
0	0.998027	0.992115	0.982287	0.968583	0.951057	0.929776	0.904827	0.876307	0.844328	0.809017	0.770513	0.728969	0.684547	0.637424	0.587785	0.535827	0.481754	0.425779	0.368125	0.309017	0.24869	0.187381	0.125333	0.0627905	5.71765e-14	-0.0627905	-0.125333	-0.187381	-0.24869	-0.309017	-0.368125	-0.425779	-0.481754	-0.535827	-0.587785	-0.637424	-0.684547	-0.728969	-0.770513	-0.809017	-0.844328	-0.876307	-0.904827	-0.929777	-0.951057	-0.968583	-0.982287	-0.992115	-0.998027
0	0.998027	0.992115	0.982287	0.968583	0.951057	0.929776	0.904827	0.876307	0.844328	0.809017	0.770513	0.728969	0.684547	0.637424	0.587785	0.535827	0.481754	0.425779	0.368125	0.309017	0.24869	0.187381	0.125333	0.0627905	5.10425e-14	-0.0627905	-0.125333	-0.187381	-0.24869	-0.309017	-0.368125	-0.425779	-0.481754	-0.535827	-0.587785	-0.637424	-0.684547	-0.728969	-0.770513	-0.809017	-0.844328	-0.876307	-0.904827	-0.929777	-0.951057	-0.968583	-0.982287	-0.992115	-0.998027
0	0.998027	0.992115	0.982287	0.968583	0.951057	0.929776	0.904827	0.876307	0.844328	0.809017	0.770513	0.728969	0.684547	0.637424	0.587785	0.535827	0.481754	0.425779	0.368125	0.309017	0.24869	0.187381	0.125333	0.0627905	4.51028e-14	-0.0627905	-0.125333	-0.187381	-0.24869	-0.309017	-0.368125	-0.425779	-0.481754	-0.535827	-0.587785	-0.637424	-0.684547	-0.728969	-0.770513	-0.809017	-0.844328	-0.876307	-0.904827	-0.929776	-0.951057	-0.968583	-0.982287	-0.992115	-0.998027
0	0.998027	0.992115	0.982287	0.968583	0.951057	0.929776	0.904827	0.876307	0.844328	0.809017	0.770513	0.728969	0.684547	0.637424	0.587785	0.535827	0.481754	0.425779	0.368125	0.309017	0.24869	0.187381	0.125333	0.0627905	3.99125e-14	-0.0627905	-0.125333	-0.187381	-0.24869	-0.309017	-0.368125	-0.425779	-0.481754	-0.535827	-0.587785	-0.637424	-0.684547	-0.728969	-0.770513	-0.809017	-0.844328	-0.876307	-0.904827	-0.929776	-0.951057	-0.968583	-0.982287	-0.992115	-0.998027
0	0.998027	0.992115	0.982287	0.968583	0.951057	0.929776	0.904827	0.876307	0.844328	0.809017	0.770513	0.728969	0.684547	0.637424	0.587785	0.535827	0.481754	0.425779	0.368125	0.309017	0.24869	0.187381	0.125333	0.0627905	3.56937e-14	-0.0627905	-0.125333	-0.187381	-0.24869	-0.309017	-0.368125	-0.425779	-0.481754	-0.535827	-0.587785	-0.637424	-0.684547	-0.728969	-0.770513	-0.809017	-0.844328	-0.876307	-0.904827	-0.929776	-0.951057	-0.968583	-0.982287	-0.992115	-0.998027
0	0.998027	0.992115	0.982287	0.968583	0.951057	0.929776	0.904827	0.876307	0.844328	0.809017	0.770513	0.728969	0.684547	0.637424	0.587785	0.535827	0.481754	0.425779	0.368125	0.309017	0.24869	0.187381	0.125333	0.0627905	3.09197e-14	-0.0627905	-0.125333	-0.187381	-0.24869	-0.309017	-0.368125	-0.425779	-0.481754	-0.535827	-0.587785	-0.637424	-0.684547	-0.728969	-0.770513	-0.809017	-0.844328	-0.876307	-0.904827	-0.929776	-0.951057	-0.968583	-0.982287	-0.992115	-0.998027
0	0.998027	0.992115	0.982287	0.968583	0.951057	0.929776	0.904827	0.876307	0.844328	0.809017	0.770513	0.728969	0.684547	0.637424	0.587785	0.535827	0.481754	0.425779	0.368125	0.309017	0.24869	0.187381	0.125333	0.0627905	2.75058e-14	-0.0627905	-0.125333	-0.187381	-0.24869	-0.309017	-0.368125	-0.425779	-0.481754	-0.535827	-0.587785	-0.637424	-0.684547	-0.728969	-0.770513	-0.809017	-0.844328	-0.876307	-0.904827	-0.929776	-0.951057	-0.968583	-0.982287	-0.992115	-0.998027
0	0.998027	0.992115	0.982287	0.968583	0.951057	0.929776	0.904827	0.876307	0.844328	0.809017	0.770513	0.728969	0.684547	0.637424	0.587785	0.535827	0.481754	0.425779	0.368125	0.309017	0.24869	0.187381	0.125333	0.0627905	2.45914e-14	-0.0627905	-0.125333	-0.187381	-0.24869	-0.309017	-0.368125	-0.425779	-0.481754	-0.535827	-0.587785	-0.637424	-0.684547	-0.728969	-0.770513	-0.809017	-0.844328	-0.876307	-0.904827	-0.929776	-0.951057	-0.968583	-0.982287	-0.992115	-0.998027
0	0.998027	0.992115	0.982287	0.968583	0.951057	0.929776	0.904827	0.876307	0.844328	0.809017	0.770513	0.728969	0.684547	0.637424	0.587785	0.535827	0.481754	0.425779	0.368125	0.309017	0.24869	0.187381	0.125333	0.0627905	2.11497e-14	-0.0627905	-0.125333	-0.187381	-0.24869	-0.309017	-0.368125	-0.425779	-0.481754	-0.535827	-0.587785	-0.637424	-0.684547	-0.728969	-0.770513	-0.809017	-0.844328	-0.876307	-0.904827	-0.929776	-0.951057	-0.968583	-0.982287	-0.992115	-0.998027
0	0.998027	0.992115	0.982287	0.968583	0.951057	0.929776	0.904827	0.876307	0.844328	0.809017	0.770513	0.728969	0.684547	0.637424	0.587785	0.535827	0.481754	0.425779	0.368125	0.309017	0.24869	0.187381	0.125333	0.0627905	1.85685e-14	-0.0627905	-0.125333	-0.187381	-0.24869	-0.309017	-0.368125	-0.425779	-0.481754	-0.535827	-0.587785	-0.637424	-0.684547	-0.728969	-0.770513	-0.809017	-0.844328	-0.876307	-0.904827	-0.929776	-0.951057	-0.968583	-0.982287	-0.992115	-0.998027
0	0.998027	0.992115	0.982287	0.968583	0.951057	0.929776	0.904827	0.876307	0.844328	0.809017	0.770513	0.728969	0.684547	0.637424	0.587785	0.535827	0.481754	0.425779	0.368125	0.309017	0.24869	0.187381	0.125333	0.0627905	1.6126e-14	-0.0627905	-0.125333	-0.187381	-0.24869	-0.309017	-0.368125	-0.425779	-0.481754	-0.535827	-0.587785	-0.637424	-0.684547	-0.728969	-0.770513	-0.809017	-0.844328	-0.876307	-0.904827	-0.929776	-0.951057	-0.968583	-0.982287	-0.992115	-0.998027
0	0.998027	0.992115	0.982287	0.968583	0.951057	0.929776	0.904827	0.876307	0.844328	0.809017	0.770513	0.728969	0.684547	0.637424	0.587785	0.535827	0.481754	0.425779	0.368125	0.309017	0.24869	0.187381	0.125333	0.0627905	1.43219e-14	-0.0627905	-0.125333	-0.187381	-0.24869	-0.309017	-0.368125	-0.425779	-0.481754	-0.535827	-0.587785	-0.637424	-0.684547	-0.728969	-0.770513	-0.809017	-0.844328	-0.876307	-0.904827	-0.929776	-0.951057	-0.968583	-0.982287	-0.992115	-0.998027
0	0.998027	0.992115	0.982287	0.968583	0.951057	0.929776	0.904827	0.876307	0.844328	0.809017	0.770513	0.728969	0.684547	0.637424	0.587785	0.535827	0.481754	0.425779	0.368125	0.309017	0.24869	0.187381	0.125333	0.0627905	1.26565e-14	-0.0627905	-0.125333	-0.187381	-0.24869	-0.309017	-0.368125	-0.425779	-0.481754	-0.535827	-0.587785	-0.637424	-0.684547	-0.728969	-0.770513	-0.809017	-0.844328	-0.876307	-0.904827	-0.929776	-0.951057	-0.968583	-0.982287	-0.992115	-0.998027
0	0.998027	0.992115	0.982287	0.968583	0.951057	0.929776	0.904827	0.876307	0.844328	0.809017	0.770513	0.728969	0.684547	0.637424	0.587785	0.535827	0.481754	0.425779	0.368125	0.309017	0.24869	0.187381	0.125333	0.0627905	1.10745e-14	-0.0627905	-0.125333	-0.187381	-0.24869	-0.309017	-0.368125	-0.425779	-0.481754	-0.535827	-0.587785	-0.637424	-0.684547	-0.728969	-0.770513	-0.809017	-0.844328	-0.876307	-0.904827	-0.929776	-0.951057	-0.968583	-0.982287	-0.992115	-0.998027
0	0.998027	0.992115	0.982287	0.968583	0.951057	0.929776	0.904827	0.876307	0.844328	0.809017	0.770513	0.728969	0.684547	0.637424	0.587785	0.535827	0.481754	0.425779	0.368125	0.309017	0.24869	0.187381	0.125333	0.0627905	9.74221e-15	-0.0627905	-0.125333	-0.187381	-0.24869	-0.309017	-0.368125	-0.425779	-0.481754	-0.535827	-0.587785	-0.637424	-0.684547	-0.728969	-0.770513	-0.809017	-0.844328	-0.876307	-0.904827	-0.929776	-0.951057	-0.968583	-0.982287	-0.992115	-0.998027
0	0.998027	0.992115	0.982287	0.968583	0.951057	0.929776	0.904827	0.876307	0.844328	0.809017	0.770513	0.728969	0.684547	0.637424	0.587785	0.535827	0.481754	0.425779	0.368125	0.309017	0.24869	0.187381	0.125333	0.0627905	8.21565e-15	-0.0627905	-0.125333	-0.187381	-0.24869	-0.309017	-0.368125	-0.425779	-0.481754	-0.535827	-0.587785	-0.637424	-0.684547	-0.728969	-0.770513	-0.809017	-0.844328	-0.876307	-0.904827	-0.929776	-0.951057	-0.968583	-0.982287	-0.992115	-0.998027
0	0.998027	0.992115	0.982287	0.968583	0.951057	0.929776	0.904827	0.876307	0.844328	0.809017	0.770513	0.728969	0.684547	0.637424	0.587785	0.535827	0.481754	0.425779	0.368125	0.309017	0.24869	0.187381	0.125333	0.0627905	7.13318e-15	-0.0627905	-0.125333	-0.187381	-0.24869	-0.309017	-0.368125	-0.425779	-0.481754	-0.535827	-0.587785	-0.637424	-0.684547	-0.728969	-0.770513	-0.809017	-0.844328	-0.876307	-0.904827	-0.929776	-0.951057	-0.968583	-0.982287	-0.992115	-0.998027
0	0.998027	0.992115	0.982287	0.968583	0.951057	0.929776	0.904827	0.876307	0.844328	0.809017	0.770513	0.728969	0.684547	0.637424	0.587785	0.535827	0.481754	0.425779	0.368125	0.309017	0.24869	0.187381	0.125333	0.0627905	6.07847e-15	-0.0627905	-0.125333	-0.187381	-0.24869	-0.309017	-0.368125	-0.425779	-0.481754	-0.535827	-0.587785	-0.637424	-0.684547	-0.728969	-0.770513	-0.809017	-0.844328	-0.876307	-0.904827	-0.929776	-0.951057	-0.968583	-0.982287	-0.992115	-0.998027
0	0.998027	0.992115	0.982287	0.968583	0.951057	0.929776	0.904827	0.876307	0.844328	0.809017	0.770513	0.728969	0.684547	0.637424	0.587785	0.535827	0.481754	0.425779	0.368125	0.309017	0.24869	0.187381	0.125333	0.0627905	4.96825e-15	-0.0627905	-0.125333	-0.187381	-0.24869	-0.309017	-0.368125	-0.425779	-0.481754	-0.535827	-0.587785	-0.637424	-0.684547	-0.728969	-0.770513	-0.809017	-0.844328	-0.876307	-0.904827	-0.929776	-0.951057	-0.968583	-0.982287	-0.992115	-0.998027
0	0.998027	0.992115	0.982287	0.968583	0.951057	0.929776	0.904827	0.876307	0.844328	0.809017	0.770513	0.728969	0.684547	0.637424	0.587785	0.535827	0.481754	0.425779	0.368125	0.309017	0.24869	0.187381	0.125333	0.0627905	4.2466e-15	-0.0627905	-0.125333	-0.187381	-0.24869	-0.309017	-0.368125	-0.425779	-0.481754	-0.535827	-0.587785	-0.637424	-0.684547	-0.728969	-0.770513	-0.809017	-0.844328	-0.876307	-0.904827	-0.929776	-0.951057	-0.968583	-0.982287	-0.992115	-0.998027
0	0.998027	0.992115	0.982287	0.968583	0.951057	0.929776	0.904827	0.876307	0.844328	0.809017	0.770513	0.728969	0.684547	0.637424	0.587785	0.535827	0.481754	0.425779	0.368125	0.309017	0.24869	0.187381	0.125333	0.0627905	3.46945e-15	-0.0627905	-0.125333	-0.187381	-0.24869	-0.309017	-0.368125	-0.425779	-0.481754	-0.535827	-0.587785	-0.637424	-0.684547	-0.728969	-0.770513	-0.809017	-0.844328	-0.876307	-0.904827	-0.929776	-0.951057	-0.968583	-0.982287	-0.992115	-0.998027
0	0.998027	0.992115	0.982287	0.968583	0.951057	0.929776	0.904827	0.876307	0.844328	0.809017	0.770513	0.728969	0.684547	0.637424	0.587785	0.535827	0.481754	0.425779	0.368125	0.309017	0.24869	0.187381	0.125333	0.0627905	3.2474e-15	-0.0627905	-0.125333	-0.187381	-0.24869	-0.309017	-0.368125	-0.425779	-0.481754	-0.535827	-0.587785	-0.637424	-0.684547	-0.728969	-0.770513	-0.809017	-0.844328	-0.876307	-0.904827	-0.929776	-0.951057	-0.968583	-0.982287	-0.992115	-0.998027
0	0.998027	0.992115	0.982287	0.968583	0.951057	0.929776	0.904827	0.876307	0.844328	0.809017	0.770513	0.728969	0.684547	0.637424	0.587785	0.535827	0.481754	0.425779	0.368125	0.309017	0.24869	0.187381	0.125333	0.0627905	2.72005e-15	-0.0627905	-0.125333	-0.187381	-0.24869	-0.309017	-0.368125	-0.425779	-0.481754	-0.535827	-0.587785	-0.637424	-0.684547	-0.728969	-0.770513	-0.809017	-0.844328	-0.876307	-0.904827	-0.929776	-0.951057	-0.968583	-0.982287	-0.992115	-0.998027
0	0.998027	0.992115	0.982287	0.968583	0.951057	0.929776	0.904827	0.876307	0.844328	0.809017	0.770513	0.728969	0.684547	0.637424	0.587785	0.535827	0.481754	0.425779	0.368125	0.309017	0.24869	0.187381	0.125333	0.0627905	2.22045e-15	-0.0627905	-0.125333	-0.187381	-0.24869	-0.309017	-0.368125	-0.425779	-0.481754	-0.535827	-0.587785	-0.637424	-0.684547	-0.728969	-0.770513	-0.809017	-0.844328	-0.876307	-0.904827	-0.929776	-0.951057	-0.968583	-0.982287	-0.992115	-0.998027
0	0.998027	0.992115	0.982287	0.968583	0.951057	0.929776	0.904827	0.876307	0.844328	0.809017	0.770513	0.728969	0.684547	0.637424	0.587785	0.535827	0.481754	0.425779	0.368125	0.309017	0.24869	0.187381	0.125333	0.0627905	2.02616e-15	-0.0627905	-0.125333	-0.187381	-0.24869	-0.309017	-0.368125	-0.425779	-0.481754	-0.535827	-0.587785	-0.637424	-0.684547	-0.728969	-0.770513	-0.809017	-0.844328	-0.876307	-0.904827	-0.929776	-0.951057	-0.968583	-0.982287	-0.992115	-0.998027
0	0.998027	0.992115	0.982287	0.968583	0.951057	0.929776	0.904827	0.876307	0.844328	0.809017	0.770513	0.728969	0.684547	0.637424	0.587785	0.535827	0.481754	0.425779	0.368125	0.309017	0.24869	0.187381	0.125333	0.0627905	1.69309e-15	-0.0627905	-0.125333	-0.187381	-0.24869	-0.309017	-0.368125	-0.425779	-0.481754	-0.535827	-0.587785	-0.637424	-0.684547	-0.728969	-0.770513	-0.809017	-0.844328	-0.876307	-0.904827	-0.929776	-0.951057	-0.968583	-0.982287	-0.992115	-0.998027
0	0.998027	0.992115	0.982287	0.968583	0.951057	0.929776	0.904827	0.876307	0.844328	0.809017	0.770513	0.728969	0.684547	0.637424	0.587785	0.535827	0.481754	0.425779	0.368125	0.309017	0.24869	0.187381	0.125333	0.0627905	1.38778e-15	-0.0627905	-0.125333	-0.187381	-0.24869	-0.309017	-0.368125	-0.425779	-0.481754	-0.535827	-0.587785	-0.637424	-0.684547	-0.728969	-0.770513	-0.809017	-0.844328	-0.876307	-0.904827	-0.929776	-0.951057	-0.968583	-0.982287	-0.992115	-0.998027
0	0.998027	0.992115	0.982287	0.968583	0.951057	0.929776	0.904827	0.876307	0.844328	0.809017	0.770513	0.728969	0.684547	0.637424	0.587785	0.535827	0.481754	0.425779	0.368125	0.309017	0.24869	0.187381	0.125333	0.0627905	1.13798e-15	-0.0627905	-0.125333	-0.187381	-0.24869	-0.309017	-0.368125	-0.425779	-0.481754	-0.535827	-0.587785	-0.637424	-0.684547	-0.728969	-0.770513	-0.809017	-0.844328	-0.876307	-0.904827	-0.929776	-0.951057	-0.968583	-0.982287	-0.992115	-0.998027
0	0.998027	0.992115	0.982287	0.968583	0.951057	0.929776	0.904827	0.876307	0.844328	0.809017	0.770513	0.728969	0.684547	0.637424	0.587785	0.535827	0.481754	0.425779	0.368125	0.309017	0.24869	0.187381	0.125333	0.0627905	9.15934e-16	-0.0627905	-0.125333	-0.187381	-0.24869	-0.309017	-0.368125	-0.425779	-0.481754	-0.535827	-0.587785	-0.637424	-0.684547	-0.728969	-0.770513	-0.809017	-0.844328	-0.876307	-0.904827	-0.929776	-0.951057	-0.968583	-0.982287	-0.992115	-0.998027
0	0.998027	0.992115	0.982287	0.968583	0.951057	0.929776	0.904827	0.876307	0.844328	0.809017	0.770513	0.728969	0.684547	0.637424	0.587785	0.535827	0.481754	0.425779	0.368125	0.309017	0.24869	0.187381	0.125333	0.0627905	7.49401e-16	-0.0627905	-0.125333	-0.187381	-0.24869	-0.309017	-0.368125	-0.425779	-0.481754	-0.535827	-0.587785	-0.637424	-0.684547	-0.728969	-0.770513	-0.809017	-0.844328	-0.876307	-0.904827	-0.929776	-0.951057	-0.968583	-0.982287	-0.992115	-0.998027
0	0.998027	0.992115	0.982287	0.968583	0.951057	0.929776	0.904827	0.876307	0.844328	0.809017	0.770513	0.728969	0.684547	0.637424	0.587785	0.535827	0.481754	0.425779	0.368125	0.309017	0.24869	0.187381	0.125333	0.0627905	6.10623e-16	-0.0627905	-0.125333	-0.187381	-0.24869	-0.309017	-0.368125	-0.425779	-0.481754	-0.535827	-0.587785	-0.637424	-0.684547	-0.728969	-0.770513	-0.809017	-0.844328	-0.876307	-0.904827	-0.929776	-0.951057	-0.968583	-0.982287	-0.992115	-0.998027
0	0.998027	0.992115	0.982287	0.968583	0.951057	0.929776	0.904827	0.876307	0.844328	0.809017	0.770513	0.728969	0.684547	0.637424	0.587785	0.535827	0.481754	0.425779	0.368125	0.309017	0.24869	0.187381	0.125333	0.0627905	4.996e-16	-0.0627905	-0.125333	-0.187381	-0.24869	-0.309017	-0.368125	-0.425779	-0.481754	-0.535827	-0.587785	-0.637424	-0.684547	-0.728969	-0.770513	-0.809017	-0.844328	-0.876307	-0.904827	-0.929776	-0.951057	-0.968583	-0.982287	-0.992115	-0.998027
0	0.998027	0.992115	0.982287	0.968583	0.951057	0.929776	0.904827	0.876307	0.844328	0.809017	0.770513	0.728969	0.684547	0.637424	0.587785	0.535827	0.481754	0.425779	0.368125	0.309017	0.24869	0.187381	0.125333	0.0627905	4.16334e-16	-0.0627905	-0.125333	-0.187381	-0.24869	-0.309017	-0.368125	-0.425779	-0.481754	-0.535827	-0.587785	-0.637424	-0.684547	-0.728969	-0.770513	-0.809017	-0.844328	-0.876307	-0.904827	-0.929776	-0.951057	-0.968583	-0.982287	-0.992115	-0.998027
0	0.998027	0.992115	0.982287	0.968583	0.951057	0.929776	0.904827	0.876307	0.844328	0.809017	0.770513	0.728969	0.684547	0.637424	0.587785	0.535827	0.481754	0.425779	0.368125	0.309017	0.24869	0.187381	0.125333	0.0627905	3.60822e-16	-0.0627905	-0.125333	-0.187381	-0.24869	-0.309017	-0.368125	-0.425779	-0.481754	-0.535827	-0.587785	-0.637424	-0.684547	-0.728969	-0.770513	-0.809017	-0.844328	-0.876307	-0.904827	-0.929776	-0.951057	-0.968583	-0.982287	-0.992115	-0.998027
0	0.998027	0.992115	0.982287	0.968583	0.951057	0.929776	0.904827	0.876307	0.844328	0.809017	0.770513	0.728969	0.684547	0.637424	0.587785	0.535827	0.481754	0.425779	0.368125	0.309017	0.24869	0.187381	0.125333	0.0627905	3.05311e-16	-0.0627905	-0.125333	-0.187381	-0.24869	-0.309017	-0.368125	-0.425779	-0.481754	-0.535827	-0.587785	-0.637424	-0.684547	-0.728969	-0.770513	-0.809017	-0.844328	-0.876307	-0.904827	-0.929776	-0.951057	-0.968583	-0.982287	-0.992115	-0.998027
0	0.998027	0.992115	0.982287	0.968583	0.951057	0.929776	0.904827	0.876307	0.844328	0.809017	0.770513	0.728969	0.684547	0.637424	0.587785	0.535827	0.481754	0.425779	0.368125	0.309017	0.24869	0.187381	0.125333	0.0627905	2.498e-16	-0.0627905	-0.125333	-0.187381	-0.24869	-0.309017	-0.368125	-0.425779	-0.481754	-0.535827	-0.587785	-0.637424	-0.684547	-0.728969	-0.770513	-0.809017	-0.844328	-0.876307	-0.904827	-0.929776	-0.951057	-0.968583	-0.982287	-0.992115	-0.998027
0	0.998027	0.992115	0.982287	0.968583	0.951057	0.929776	0.904827	0.876307	0.844328	0.809017	0.770513	0.728969	0.684547	0.637424	0.587785	0.535827	0.481754	0.425779	0.368125	0.309017	0.24869	0.187381	0.125333	0.0627905	2.22045e-16	-0.0627905	-0.125333	-0.187381	-0.24869	-0.309017	-0.368125	-0.425779	-0.481754	-0.535827	-0.587785	-0.637424	-0.684547	-0.728969	-0.770513	-0.809017	-0.844328	-0.876307	-0.904827	-0.929776	-0.951057	-0.968583	-0.982287	-0.992115	-0.998027
0	0.998027	0.992115	0.982287	0.968583	0.951057	0.929776	0.904827	0.876307	0.844328	0.809017	0.770513	0.728969	0.684547	0.637424	0.587785	0.535827	0.481754	0.425779	0.368125	0.309017	0.24869	0.187381	0.125333	0.0627905	1.94289e-16	-0.0627905	-0.125333	-0.187381	-0.24869	-0.309017	-0.368125	-0.425779	-0.481754	-0.535827	-0.587785	-0.637424	-0.684547	-0.728969	-0.770513	-0.809017	-0.844328	-0.876307	-0.904827	-0.929776	-0.951057	-0.968583	-0.982287	-0.992115	-0.998027
0	0.998027	0.992115	0.982287	0.968583	0.951057	0.929776	0.904827	0.876307	0.844328	0.809017	0.770513	0.728969	0.684547	0.637424	0.587785	0.535827	0.481754	0.425779	0.368125	0.309017	0.24869	0.187381	0.125333	0.0627905	1.66533e-16	-0.0627905	-0.125333	-0.187381	-0.24869	-0.309017	-0.368125	-0.425779	-0.481754	-0.535827	-0.587785	-0.637424	-0.684547	-0.728969	-0.770513	-0.809017	-0.844328	-0.876307	-0.904827	-0.929776	-0.951057	-0.968583	-0.982287	-0.992115	-0.998027
0	0.998027	0.992115	0.982287	0.968583	0.951057	0.929776	0.904827	0.876307	0.844328	0.809017	0.770513	0.728969	0.684547	0.637424	0.587785	0.535827	0.481754	0.425779	0.368125	0.309017	0.24869	0.187381	0.125333	0.0627905	1.38778e-16	-0.0627905	-0.125333	-0.187381	-0.24869	-0.309017	-0.368125	-0.425779	-0.481754	-0.535827	-0.587785	-0.637424	-0.684547	-0.728969	-0.770513	-0.809017	-0.844328	-0.876307	-0.904827	-0.929776	-0.951057	-0.968583	-0.982287	-0.992115	-0.998027
0	0.998027	0.992115	0.982287	0.968583	0.951057	0.929776	0.904827	0.876307	0.844328	0.809017	0.770513	0.728969	0.684547	0.637424	0.587785	0.535827	0.481754	0.425779	0.368125	0.309017	0.24869	0.187381	0.125333	0.0627905	1.11022e-16	-0.0627905	-0.125333	-0.187381	-0.24869	-0.309017	-0.368125	-0.425779	-0.481754	-0.535827	-0.587785	-0.637424	-0.684547	-0.728969	-0.770513	-0.809017	-0.844328	-0.876307	-0.904827	-0.929776	-0.951057	-0.968583	-0.982287	-0.992115	-0.998027
0	0.998027	0.992115	0.982287	0.968583	0.951057	0.929776	0.904827	0.876307	0.844328	0.809017	0.770513	0.728969	0.684547	0.637424	0.587785	0.535827	0.481754	0.425779	0.368125	0.309017	0.24869	0.187381	0.125333	0.0627905	1.11022e-16	-0.0627905	-0.125333	-0.187381	-0.24869	-0.309017	-0.368125	-0.425779	-0.481754	-0.535827	-0.587785	-0.637424	-0.684547	-0.728969	-0.770513	-0.809017	-0.844328	-0.876307	-0.904827	-0.929776	-0.951057	-0.968583	-0.982287	-0.992115	-0.998027
0	0.998027	0.992115	0.982287	0.968583	0.951057	0.929776	0.904827	0.876307	0.844328	0.809017	0.770513	0.728969	0.684547	0.637424	0.587785	0.535827	0.481754	0.425779	0.368125	0.309017	0.24869	0.187381	0.125333	0.0627905	1.11022e-16	-0.0627905	-0.125333	-0.187381	-0.24869	-0.309017	-0.368125	-0.425779	-0.481754	-0.535827	-0.587785	-0.637424	-0.684547	-0.728969	-0.770513	-0.809017	-0.844328	-0.876307	-0.904827	-0.929776	-0.951057	-0.968583	-0.982287	-0.992115	-0.998027
0	0.998027	0.992115	0.982287	0.968583	0.951057	0.929776	0.904827	0.876307	0.844328	0.809017	0.770513	0.728969	0.684547	0.637424	0.587785	0.535827	0.481754	0.425779	0.368125	0.309017	0.24869	0.187381	0.125333	0.0627905	1.11022e-16	-0.0627905	-0.125333	-0.187381	-0.24869	-0.309017	-0.368125	-0.425779	-0.481754	-0.535827	-0.587785	-0.637424	-0.684547	-0.728969	-0.770513	-0.809017	-0.844328	-0.876307	-0.904827	-0.929776	-0.951057	-0.968583	-0.982287	-0.992115	-0.998027
0	0.998027	0.992115	0.982287	0.968583	0.951057	0.929776	0.904827	0.876307	0.844328	0.809017	0.770513	0.728969	0.684547	0.637424	0.587785	0.535827	0.481754	0.425779	0.368125	0.309017	0.24869	0.187381	0.125333	0.0627905	1.11022e-16	-0.0627905	-0.125333	-0.187381	-0.24869	-0.309017	-0.368125	-0.425779	-0.481754	-0.535827	-0.587785	-0.637424	-0.684547	-0.728969	-0.770513	-0.809017	-0.844328	-0.876307	-0.904827	-0.929776	-0.951057	-0.968583	-0.982287	-0.992115	-0.998027
0	0.998027	0.992115	0.982287	0.968583	0.951057	0.929776	0.904827	0.876307	0.844328	0.809017	0.770513	0.728969	0.684547	0.637424	0.587785	0.535827	0.481754	0.425779	0.368125	0.309017	0.24869	0.187381	0.125333	0.0627905	1.11022e-16	-0.0627905	-0.125333	-0.187381	-0.24869	-0.309017	-0.368125	-0.425779	-0.481754	-0.535827	-0.587785	-0.637424	-0.684547	-0.728969	-0.770513	-0.809017	-0.844328	-0.876307	-0.904827	-0.929776	-0.951057	-0.968583	-0.982287	-0.992115	-0.998027
0	0.998027	0.992115	0.982287	0.968583	0.951057	0.929776	0.904827	0.876307	0.844328	0.809017	0.770513	0.728969	0.684547	0.637424	0.587785	0.535827	0.481754	0.425779	0.368125	0.309017	0.24869	0.187381	0.125333	0.0627905	1.11022e-16	-0.0627905	-0.125333	-0.187381	-0.24869	-0.309017	-0.368125	-0.425779	-0.481754	-0.535827	-0.587785	-0.637424	-0.684547	-0.728969	-0.770513	-0.809017	-0.844328	-0.876307	-0.904827	-0.929776	-0.951057	-0.968583	-0.982287	-0.992115	-0.998027
0	0.998027	0.992115	0.982287	0.968583	0.951057	0.929776	0.904827	0.876307	0.844328	0.809017	0.770513	0.728969	0.684547	0.637424	0.587785	0.535827	0.481754	0.425779	0.368125	0.309017	0.24869	0.187381	0.125333	0.0627905	1.11022e-16	-0.0627905	-0.125333	-0.187381	-0.24869	-0.309017	-0.368125	-0.425779	-0.481754	-0.535827	-0.587785	-0.637424	-0.684547	-0.728969	-0.770513	-0.809017	-0.844328	-0.876307	-0.904827	-0.929776	-0.951057	-0.968583	-0.982287	-0.992115	-0.998027
0	0.998027	0.992115	0.982287	0.968583	0.951057	0.929776	0.904827	0.876307	0.844328	0.809017	0.770513	0.728969	0.684547	0.637424	0.587785	0.535827	0.481754	0.425779	0.368125	0.309017	0.24869	0.187381	0.125333	0.0627905	1.11022e-16	-0.0627905	-0.125333	-0.187381	-0.24869	-0.309017	-0.368125	-0.425779	-0.481754	-0.535827	-0.587785	-0.637424	-0.684547	-0.728969	-0.770513	-0.809017	-0.844328	-0.876307	-0.904827	-0.929776	-0.951057	-0.968583	-0.982287	-0.992115	-0.998027
0	0.998027	0.992115	0.982287	0.968583	0.951057	0.929776	0.904827	0.876307	0.844328	0.809017	0.770513	0.728969	0.684547	0.637424	0.587785	0.535827	0.481754	0.425779	0.368125	0.309017	0.24869	0.187381	0.125333	0.0627905	1.11022e-16	-0.0627905	-0.125333	-0.187381	-0.24869	-0.309017	-0.368125	-0.425779	-0.481754	-0.535827	-0.587785	-0.637424	-0.684547	-0.728969	-0.770513	-0.809017	-0.844328	-0.876307	-0.904827	-0.929776	-0.951057	-0.968583	-0.982287	-0.992115	-0.998027
0	0.998027	0.992115	0.982287	0.968583	0.951057	0.929776	0.904827	0.876307	0.844328	0.809017	0.770513	0.728969	0.684547	0.637424	0.587785	0.535827	0.481754	0.425779	0.368125	0.309017	0.24869	0.187381	0.125333	0.0627905	1.11022e-16	-0.0627905	-0.125333	-0.187381	-0.24869	-0.309017	-0.368125	-0.425779	-0.481754	-0.535827	-0.587785	-0.637424	-0.684547	-0.728969	-0.770513	-0.809017	-0.844328	-0.876307	-0.904827	-0.929776	-0.951057	-0.968583	-0.982287	-0.992115	-0.998027
0	0.998027	0.992115	0.982287	0.968583	0.951057	0.929776	0.904827	0.876307	0.844328	0.809017	0.770513	0.728969	0.684547	0.637424	0.587785	0.535827	0.481754	0.425779	0.368125	0.309017	0.24869	0.187381	0.125333	0.0627905	1.11022e-16	-0.0627905	-0.125333	-0.187381	-0.24869	-0.309017	-0.368125	-0.425779	-0.481754	-0.535827	-0.587785	-0.637424	-0.684547	-0.728969	-0.770513	-0.809017	-0.844328	-0.876307	-0.904827	-0.929776	-0.951057	-0.968583	-0.982287	-0.992115	-0.998027
0	0.998027	0.992115	0.982287	0.968583	0.951057	0.929776	0.904827	0.876307	0.844328	0.809017	0.770513	0.728969	0.684547	0.637424	0.587785	0.535827	0.481754	0.425779	0.368125	0.309017	0.24869	0.187381	0.125333	0.0627905	1.11022e-16	-0.0627905	-0.125333	-0.187381	-0.24869	-0.309017	-0.368125	-0.425779	-0.481754	-0.535827	-0.587785	-0.637424	-0.684547	-0.728969	-0.770513	-0.809017	-0.844328	-0.876307	-0.904827	-0.929776	-0.951057	-0.968583	-0.982287	-0.992115	-0.998027
0	0.998027	0.992115	0.982287	0.968583	0.951057	0.929776	0.904827	0.876307	0.844328	0.809017	0.770513	0.728969	0.684547	0.637424	0.587785	0.535827	0.481754	0.425779	0.368125	0.309017	0.24869	0.187381	0.125333	0.0627905	1.11022e-16	-0.0627905	-0.125333	-0.187381	-0.24869	-0.309017	-0.368125	-0.425779	-0.481754	-0.535827	-0.587785	-0.637424	-0.684547	-0.728969	-0.770513	-0.809017	-0.844328	-0.876307	-0.904827	-0.929776	-0.951057	-0.968583	-0.982287	-0.992115	-0.998027
0	0.998027	0.992115	0.982287	0.968583	0.951057	0.929776	0.904827	0.876307	0.844328	0.809017	0.770513	0.728969	0.684547	0.637424	0.587785	0.535827	0.481754	0.425779	0.368125	0.309017	0.24869	0.187381	0.125333	0.0627905	1.11022e-16	-0.0627905	-0.125333	-0.187381	-0.24869	-0.309017	-0.368125	-0.425779	-0.481754	-0.535827	-0.587785	-0.637424	-0.684547	-0.728969	-0.770513	-0.809017	-0.844328	-0.876307	-0.904827	-0.929776	-0.951057	-0.968583	-0.982287	-0.992115	-0.998027
0	0.998027	0.992115	0.982287	0.968583	0.951057	0.929776	0.904827	0.876307	0.844328	0.809017	0.770513	0.728969	0.684547	0.637424	0.587785	0.535827	0.481754	0.425779	0.368125	0.309017	0.24869	0.187381	0.125333	0.0627905	1.11022e-16	-0.0627905	-0.125333	-0.187381	-0.24869	-0.309017	-0.368125	-0.425779	-0.481754	-0.535827	-0.587785	-0.637424	-0.684547	-0.728969	-0.770513	-0.809017	-0.844328	-0.876307	-0.904827	-0.929776	-0.951057	-0.968583	-0.982287	-0.992115	-0.998027
0	0.998027	0.992115	0.982287	0.968583	0.951057	0.929776	0.904827	0.876307	0.844328	0.809017	0.770513	0.728969	0.684547	0.637424	0.587785	0.535827	0.481754	0.425779	0.368125	0.309017	0.24869	0.187381	0.125333	0.0627905	1.11022e-16	-0.0627905	-0.125333	-0.187381	-0.24869	-0.309017	-0.368125	-0.425779	-0.481754	-0.535827	-0.587785	-0.637424	-0.684547	-0.728969	-0.770513	-0.809017	-0.844328	-0.876307	-0.904827	-0.929776	-0.951057	-0.968583	-0.982287	-0.992115	-0.998027
0	0.998027	0.992115	0.982287	0.968583	0.951057	0.929776	0.904827	0.876307	0.844328	0.809017	0.770513	0.728969	0.684547	0.637424	0.587785	0.535827	0.481754	0.425779	0.368125	0.309017	0.24869	0.187381	0.125333	0.0627905	1.11022e-16	-0.0627905	-0.125333	-0.187381	-0.24869	-0.309017	-0.368125	-0.425779	-0.481754	-0.535827	-0.587785	-0.637424	-0.684547	-0.728969	-0.770513	-0.809017	-0.844328	-0.876307	-0.904827	-0.929776	-0.951057	-0.968583	-0.982287	-0.992115	-0.998027
0	0.998027	0.992115	0.982287	0.968583	0.951057	0.929776	0.904827	0.876307	0.844328	0.809017	0.770513	0.728969	0.684547	0.637424	0.587785	0.535827	0.481754	0.425779	0.368125	0.309017	0.24869	0.187381	0.125333	0.0627905	1.11022e-16	-0.0627905	-0.125333	-0.187381	-0.24869	-0.309017	-0.368125	-0.425779	-0.481754	-0.535827	-0.587785	-0.637424	-0.684547	-0.728969	-0.770513	-0.809017	-0.844328	-0.876307	-0.904827	-0.929776	-0.951057	-0.968583	-0.982287	-0.992115	-0.998027
0	0.998027	0.992115	0.982287	0.968583	0.951057	0.929776	0.904827	0.876307	0.844328	0.809017	0.770513	0.728969	0.684547	0.637424	0.587785	0.535827	0.481754	0.425779	0.368125	0.309017	0.24869	0.187381	0.125333	0.0627905	1.11022e-16	-0.0627905	-0.125333	-0.187381	-0.24869	-0.309017	-0.368125	-0.425779	-0.481754	-0.535827	-0.587785	-0.637424	-0.684547	-0.728969	-0.770513	-0.809017	-0.844328	-0.876307	-0.904827	-0.929776	-0.951057	-0.968583	-0.982287	-0.992115	-0.998027
0	0.998027	0.992115	0.982287	0.968583	0.951057	0.929776	0.904827	0.876307	0.844328	0.809017	0.770513	0.728969	0.684547	0.637424	0.587785	0.535827	0.481754	0.425779	0.368125	0.309017	0.24869	0.187381	0.125333	0.0627905	1.11022e-16	-0.0627905	-0.125333	-0.187381	-0.24869	-0.309017	-0.368125	-0.425779	-0.481754	-0.535827	-0.587785	-0.637424	-0.684547	-0.728969	-0.770513	-0.809017	-0.844328	-0.876307	-0.904827	-0.929776	-0.951057	-0.968583	-0.982287	-0.992115	-0.998027
0	0.998027	0.992115	0.982287	0.968583	0.951057	0.929776	0.904827	0.876307	0.844328	0.809017	0.770513	0.728969	0.684547	0.637424	0.587785	0.535827	0.481754	0.425779	0.368125	0.309017	0.24869	0.187381	0.125333	0.0627905	1.11022e-16	-0.0627905	-0.125333	-0.187381	-0.24869	-0.309017	-0.368125	-0.425779	-0.481754	-0.535827	-0.587785	-0.637424	-0.684547	-0.728969	-0.770513	-0.809017	-0.844328	-0.876307	-0.904827	-0.929776	-0.951057	-0.968583	-0.982287	-0.992115	-0.998027
0	0.998027	0.992115	0.982287	0.968583	0.951057	0.929776	0.904827	0.876307	0.844328	0.809017	0.770513	0.728969	0.684547	0.637424	0.587785	0.535827	0.481754	0.425779	0.368125	0.309017	0.24869	0.187381	0.125333	0.0627905	1.11022e-16	-0.0627905	-0.125333	-0.187381	-0.24869	-0.309017	-0.368125	-0.425779	-0.481754	-0.535827	-0.587785	-0.637424	-0.684547	-0.728969	-0.770513	-0.809017	-0.844328	-0.876307	-0.904827	-0.929776	-0.951057	-0.968583	-0.982287	-0.992115	-0.998027
0	0.998027	0.992115	0.982287	0.968583	0.951057	0.929776	0.904827	0.876307	0.844328	0.809017	0.770513	0.728969	0.684547	0.637424	0.587785	0.535827	0.481754	0.425779	0.368125	0.309017	0.24869	0.187381	0.125333	0.0627905	1.11022e-16	-0.0627905	-0.125333	-0.187381	-0.24869	-0.309017	-0.368125	-0.425779	-0.481754	-0.535827	-0.587785	-0.637424	-0.684547	-0.728969	-0.770513	-0.809017	-0.844328	-0.876307	-0.904827	-0.929776	-0.951057	-0.968583	-0.982287	-0.992115	-0.998027
0	0.998027	0.992115	0.982287	0.968583	0.951057	0.929776	0.904827	0.876307	0.844328	0.809017	0.770513	0.728969	0.684547	0.637424	0.587785	0.535827	0.481754	0.425779	0.368125	0.309017	0.24869	0.187381	0.125333	0.0627905	1.11022e-16	-0.0627905	-0.125333	-0.187381	-0.24869	-0.309017	-0.368125	-0.425779	-0.481754	-0.535827	-0.587785	-0.637424	-0.684547	-0.728969	-0.770513	-0.809017	-0.844328	-0.876307	-0.904827	-0.929776	-0.951057	-0.968583	-0.982287	-0.992115	-0.998027
0	0.998027	0.992115	0.982287	0.968583	0.951057	0.929776	0.904827	0.876307	0.844328	0.809017	0.770513	0.728969	0.684547	0.637424	0.587785	0.535827	0.481754	0.425779	0.368125	0.309017	0.24869	0.187381	0.125333	0.0627905	1.11022e-16	-0.0627905	-0.125333	-0.187381	-0.24869	-0.309017	-0.368125	-0.425779	-0.481754	-0.535827	-0.587785	-0.637424	-0.684547	-0.728969	-0.770513	-0.809017	-0.844328	-0.876307	-0.904827	-0.929776	-0.951057	-0.968583	-0.982287	-0.992115	-0.998027
0	0.998027	0.992115	0.982287	0.968583	0.951057	0.929776	0.904827	0.876307	0.844328	0.809017	0.770513	0.728969	0.684547	0.637424	0.587785	0.535827	0.481754	0.425779	0.368125	0.309017	0.24869	0.187381	0.125333	0.0627905	1.11022e-16	-0.0627905	-0.125333	-0.187381	-0.24869	-0.309017	-0.368125	-0.425779	-0.481754	-0.535827	-0.587785	-0.637424	-0.684547	-0.728969	-0.770513	-0.809017	-0.844328	-0.876307	-0.904827	-0.929776	-0.951057	-0.968583	-0.982287	-0.992115	-0.998027
0	0.998027	0.992115	0.982287	0.968583	0.951057	0.929776	0.904827	0.876307	0.844328	0.809017	0.770513	0.728969	0.684547	0.637424	0.587785	0.535827	0.481754	0.425779	0.368125	0.309017	0.24869	0.187381	0.125333	0.0627905	1.11022e-16	-0.0627905	-0.125333	-0.187381	-0.24869	-0.309017	-0.368125	-0.425779	-0.481754	-0.535827	-0.587785	-0.637424	-0.684547	-0.728969	-0.770513	-0.809017	-0.844328	-0.876307	-0.904827	-0.929776	-0.951057	-0.968583	-0.982287	-0.992115	-0.998027
0	0.998027	0.992115	0.982287	0.968583	0.951057	0.929776	0.904827	0.876307	0.844328	0.809017	0.770513	0.728969	0.684547	0.637424	0.587785	0.535827	0.481754	0.425779	0.368125	0.309017	0.24869	0.187381	0.125333	0.0627905	1.11022e-16	-0.0627905	-0.125333	-0.187381	-0.24869	-0.309017	-0.368125	-0.425779	-0.481754	-0.535827	-0.587785	-0.637424	-0.684547	-0.728969	-0.770513	-0.809017	-0.844328	-0.876307	-0.904827	-0.929776	-0.951057	-0.968583	-0.982287	-0.992115	-0.998027
0	0.998027	0.992115	0.982287	0.968583	0.951057	0.929776	0.904827	0.876307	0.844328	0.809017	0.770513	0.728969	0.684547	0.637424	0.587785	0.535827	0.481754	0.425779	0.368125	0.309017	0.24869	0.187381	0.125333	0.0627905	1.11022e-16	-0.0627905	-0.125333	-0.187381	-0.24869	-0.309017	-0.368125	-0.425779	-0.481754	-0.535827	-0.587785	-0.637424	-0.684547	-0.728969	-0.770513	-0.809017	-0.844328	-0.876307	-0.904827	-0.929776	-0.951057	-0.968583	-0.982287	-0.992115	-0.998027
0	0.998027	0.992115	0.982287	0.968583	0.951057	0.929776	0.904827	0.876307	0.844328	0.809017	0.770513	0.728969	0.684547	0.637424	0.587785	0.535827	0.481754	0.425779	0.368125	0.309017	0.24869	0.187381	0.125333	0.0627905	1.11022e-16	-0.0627905	-0.125333	-0.187381	-0.24869	-0.309017	-0.368125	-0.425779	-0.481754	-0.535827	-0.587785	-0.637424	-0.684547	-0.728969	-0.770513	-0.809017	-0.844328	-0.876307	-0.904827	-0.929776	-0.951057	-0.968583	-0.982287	-0.992115	-0.998027
0	0.998027	0.992115	0.982287	0.968583	0.951057	0.929776	0.904827	0.876307	0.844328	0.809017	0.770513	0.728969	0.684547	0.637424	0.587785	0.535827	0.481754	0.425779	0.368125	0.309017	0.24869	0.187381	0.125333	0.0627905	1.11022e-16	-0.0627905	-0.125333	-0.187381	-0.24869	-0.309017	-0.368125	-0.425779	-0.481754	-0.535827	-0.587785	-0.637424	-0.684547	-0.728969	-0.770513	-0.809017	-0.844328	-0.876307	-0.904827	-0.929776	-0.951057	-0.968583	-0.982287	-0.992115	-0.998027
0	0.998027	0.992115	0.982287	0.968583	0.951057	0.929776	0.904827	0.876307	0.844328	0.809017	0.770513	0.728969	0.684547	0.637424	0.587785	0.535827	0.481754	0.425779	0.368125	0.309017	0.24869	0.187381	0.125333	0.0627905	1.11022e-16	-0.0627905	-0.125333	-0.187381	-0.24869	-0.309017	-0.368125	-0.425779	-0.481754	-0.535827	-0.587785	-0.637424	-0.684547	-0.728969	-0.770513	-0.809017	-0.844328	-0.876307	-0.904827	-0.929776	-0.951057	-0.968583	-0.982287	-0.992115	-0.998027
0	0.998027	0.992115	0.982287	0.968583	0.951057	0.929776	0.904827	0.876307	0.844328	0.809017	0.770513	0.728969	0.684547	0.637424	0.587785	0.535827	0.481754	0.425779	0.368125	0.309017	0.24869	0.187381	0.125333	0.0627905	1.11022e-16	-0.0627905	-0.125333	-0.187381	-0.24869	-0.309017	-0.368125	-0.425779	-0.481754	-0.535827	-0.587785	-0.637424	-0.684547	-0.728969	-0.770513	-0.809017	-0.844328	-0.876307	-0.904827	-0.929776	-0.951057	-0.968583	-0.982287	-0.992115	-0.998027
0	0.998027	0.992115	0.982287	0.968583	0.951057	0.929776	0.904827	0.876307	0.844328	0.809017	0.770513	0.728969	0.684547	0.637424	0.587785	0.535827	0.481754	0.425779	0.368125	0.309017	0.24869	0.187381	0.125333	0.0627905	1.11022e-16	-0.0627905	-0.125333	-0.187381	-0.24869	-0.309017	-0.368125	-0.425779	-0.481754	-0.535827	-0.587785	-0.637424	-0.684547	-0.728969	-0.770513	-0.809017	-0.844328	-0.876307	-0.904827	-0.929776	-0.951057	-0.968583	-0.982287	-0.992115	-0.998027
0	0.998027	0.992115	0.982287	0.968583	0.951057	0.929776	0.904827	0.876307	0.844328	0.809017	0.770513	0.728969	0.684547	0.637424	0.587785	0.535827	0.481754	0.425779	0.368125	0.309017	0.24869	0.187381	0.125333	0.0627905	1.11022e-16	-0.0627905	-0.125333	-0.187381	-0.24869	-0.309017	-0.368125	-0.425779	-0.481754	-0.535827	-0.587785	-0.637424	-0.684547	-0.728969	-0.770513	-0.809017	-0.844328	-0.876307	-0.904827	-0.929776	-0.951057	-0.968583	-0.982287	-0.992115	-0.998027
0	0.998027	0.992115	0.982287	0.968583	0.951057	0.929776	0.904827	0.876307	0.844328	0.809017	0.770513	0.728969	0.684547	0.637424	0.587785	0.535827	0.481754	0.425779	0.368125	0.309017	0.24869	0.187381	0.125333	0.0627905	1.11022e-16	-0.0627905	-0.125333	-0.187381	-0.24869	-0.309017	-0.368125	-0.425779	-0.481754	-0.535827	-0.587785	-0.637424	-0.684547	-0.728969	-0.770513	-0.809017	-0.844328	-0.876307	-0.904827	-0.929776	-0.951057	-0.968583	-0.982287	-0.992115	-0.998027
0	0.998027	0.992115	0.982287	0.968583	0.951057	0.929776	0.904827	0.876307	0.844328	0.809017	0.770513	0.728969	0.684547	0.637424	0.587785	0.535827	0.481754	0.425779	0.368125	0.309017	0.24869	0.187381	0.125333	0.0627905	1.11022e-16	-0.0627905	-0.125333	-0.187381	-0.24869	-0.309017	-0.368125	-0.425779	-0.481754	-0.535827	-0.587785	-0.637424	-0.684547	-0.728969	-0.770513	-0.809017	-0.844328	-0.876307	-0.904827	-0.929776	-0.951057	-0.968583	-0.982287	-0.992115	-0.998027
0	0.998027	0.992115	0.982287	0.968583	0.951057	0.929776	0.904827	0.876307	0.844328	0.809017	0.770513	0.728969	0.684547	0.637424	0.587785	0.535827	0.481754	0.425779	0.368125	0.309017	0.24869	0.187381	0.125333	0.0627905	1.11022e-16	-0.0627905	-0.125333	-0.187381	-0.24869	-0.309017	-0.368125	-0.425779	-0.481754	-0.535827	-0.587785	-0.637424	-0.684547	-0.728969	-0.770513	-0.809017	-0.844328	-0.876307	-0.904827	-0.929776	-0.951057	-0.968583	-0.982287	-0.992115	-0.998027
0	0.998027	0.992115	0.982287	0.968583	0.951057	0.929776	0.904827	0.876307	0.844328	0.809017	0.770513	0.728969	0.684547	0.637424	0.587785	0.535827	0.481754	0.425779	0.368125	0.309017	0.24869	0.187381	0.125333	0.0627905	1.11022e-16	-0.0627905	-0.125333	-0.187381	-0.24869	-0.309017	-0.368125	-0.425779	-0.481754	-0.535827	-0.587785	-0.637424	-0.684547	-0.728969	-0.770513	-0.809017	-0.844328	-0.876307	-0.904827	-0.929776	-0.951057	-0.968583	-0.982287	-0.992115	-0.998027
0	0.998027	0.992115	0.982287	0.968583	0.951057	0.929776	0.904827	0.876307	0.844328	0.809017	0.770513	0.728969	0.684547	0.637424	0.587785	0.535827	0.481754	0.425779	0.368125	0.309017	0.24869	0.187381	0.125333	0.0627905	1.11022e-16	-0.0627905	-0.125333	-0.187381	-0.24869	-0.309017	-0.368125	-0.425779	-0.481754	-0.535827	-0.587785	-0.637424	-0.684547	-0.728969	-0.770513	-0.809017	-0.844328	-0.876307	-0.904827	-0.929776	-0.951057	-0.968583	-0.982287	-0.992115	-0.998027
0	0.998027	0.992115	0.982287	0.968583	0.951057	0.929776	0.904827	0.876307	0.844328	0.809017	0.770513	0.728969	0.684547	0.637424	0.587785	0.535827	0.481754	0.425779	0.368125	0.309017	0.24869	0.187381	0.125333	0.0627905	1.11022e-16	-0.0627905	-0.125333	-0.187381	-0.24869	-0.309017	-0.368125	-0.425779	-0.481754	-0.535827	-0.587785	-0.637424	-0.684547	-0.728969	-0.770513	-0.809017	-0.844328	-0.876307	-0.904827	-0.929776	-0.951057	-0.968583	-0.982287	-0.992115	-0.998027
0	0.998027	0.992115	0.982287	0.968583	0.951057	0.929776	0.904827	0.876307	0.844328	0.809017	0.770513	0.728969	0.684547	0.637424	0.587785	0.535827	0.481754	0.425779	0.368125	0.309017	0.24869	0.187381	0.125333	0.0627905	1.11022e-16	-0.0627905	-0.125333	-0.187381	-0.24869	-0.309017	-0.368125	-0.425779	-0.481754	-0.535827	-0.587785	-0.637424	-0.684547	-0.728969	-0.770513	-0.809017	-0.844328	-0.876307	-0.904827	-0.929776	-0.951057	-0.968583	-0.982287	-0.992115	-0.998027
0	0.998027	0.992115	0.982287	0.968583	0.951057	0.929776	0.904827	0.876307	0.844328	0.809017	0.770513	0.728969	0.684547	0.637424	0.587785	0.535827	0.481754	0.425779	0.368125	0.309017	0.24869	0.187381	0.125333	0.0627905	1.11022e-16	-0.0627905	-0.125333	-0.187381	-0.24869	-0.309017	-0.368125	-0.425779	-0.481754	-0.535827	-0.587785	-0.637424	-0.684547	-0.728969	-0.770513	-0.809017	-0.844328	-0.876307	-0.904827	-0.929776	-0.951057	-0.968583	-0.982287	-0.992115	-0.998027
0	0.998027	0.992115	0.982287	0.968583	0.951057	0.929776	0.904827	0.876307	0.844328	0.809017	0.770513	0.728969	0.684547	0.637424	0.587785	0.535827	0.481754	0.425779	0.368125	0.309017	0.24869	0.187381	0.125333	0.0627905	1.11022e-16	-0.0627905	-0.125333	-0.187381	-0.24869	-0.309017	-0.368125	-0.425779	-0.481754	-0.535827	-0.587785	-0.637424	-0.684547	-0.728969	-0.770513	-0.809017	-0.844328	-0.876307	-0.904827	-0.929776	-0.951057	-0.968583	-0.982287	-0.992115	-0.998027
0	0.998027	0.992115	0.982287	0.968583	0.951057	0.929776	0.904827	0.876307	0.844328	0.809017	0.770513	0.728969	0.684547	0.637424	0.587785	0.535827	0.481754	0.425779	0.368125	0.309017	0.24869	0.187381	0.125333	0.0627905	1.11022e-16	-0.0627905	-0.125333	-0.187381	-0.24869	-0.309017	-0.368125	-0.425779	-0.481754	-0.535827	-0.587785	-0.637424	-0.684547	-0.728969	-0.770513	-0.809017	-0.844328	-0.876307	-0.904827	-0.929776	-0.951057	-0.968583	-0.982287	-0.992115	-0.998027
0	0.998027	0.992115	0.982287	0.968583	0.951057	0.929776	0.904827	0.876307	0.844328	0.809017	0.770513	0.728969	0.684547	0.637424	0.587785	0.535827	0.481754	0.425779	0.368125	0.309017	0.24869	0.187381	0.125333	0.0627905	1.11022e-16	-0.0627905	-0.125333	-0.187381	-0.24869	-0.309017	-0.368125	-0.425779	-0.481754	-0.535827	-0.587785	-0.637424	-0.684547	-0.728969	-0.770513	-0.809017	-0.844328	-0.876307	-0.904827	-0.929776	-0.951057	-0.968583	-0.982287	-0.992115	-0.998027
0	0.998027	0.992115	0.982287	0.968583	0.951057	0.929776	0.904827	0.876307	0.844328	0.809017	0.770513	0.728969	0.684547	0.637424	0.587785	0.535827	0.481754	0.425779	0.368125	0.309017	0.24869	0.187381	0.125333	0.0627905	1.11022e-16	-0.0627905	-0.125333	-0.187381	-0.24869	-0.309017	-0.368125	-0.425779	-0.481754	-0.535827	-0.587785	-0.637424	-0.684547	-0.728969	-0.770513	-0.809017	-0.844328	-0.876307	-0.904827	-0.929776	-0.951057	-0.968583	-0.982287	-0.992115	-0.998027
0	0.998027	0.992115	0.982287	0.968583	0.951057	0.929776	0.904827	0.876307	0.844328	0.809017	0.770513	0.728969	0.684547	0.637424	0.587785	0.535827	0.481754	0.425779	0.368125	0.309017	0.24869	0.187381	0.125333	0.0627905	1.11022e-16	-0.0627905	-0.125333	-0.187381	-0.24869	-0.309017	-0.368125	-0.425779	-0.481754	-0.535827	-0.587785	-0.637424	-0.684547	-0.728969	-0.770513	-0.809017	-0.844328	-0.876307	-0.904827	-0.929776	-0.951057	-0.968583	-0.982287	-0.992115	-0.998027
0	0.998027	0.992115	0.982287	0.968583	0.951057	0.929776	0.904827	0.876307	0.844328	0.809017	0.770513	0.728969	0.684547	0.637424	0.587785	0.535827	0.481754	0.425779	0.368125	0.309017	0.24869	0.187381	0.125333	0.0627905	1.11022e-16	-0.0627905	-0.125333	-0.187381	-0.24869	-0.309017	-0.368125	-0.425779	-0.481754	-0.535827	-0.587785	-0.637424	-0.684547	-0.728969	-0.770513	-0.809017	-0.844328	-0.876307	-0.904827	-0.929776	-0.951057	-0.968583	-0.982287	-0.992115	-0.998027
0	0.998027	0.992115	0.982287	0.968583	0.951057	0.929776	0.904827	0.876307	0.844328	0.809017	0.770513	0.728969	0.684547	0.637424	0.587785	0.535827	0.481754	0.425779	0.368125	0.309017	0.24869	0.187381	0.125333	0.0627905	1.11022e-16	-0.0627905	-0.125333	-0.187381	-0.24869	-0.309017	-0.368125	-0.425779	-0.481754	-0.535827	-0.587785	-0.637424	-0.684547	-0.728969	-0.770513	-0.809017	-0.844328	-0.876307	-0.904827	-0.929776	-0.951057	-0.968583	-0.982287	-0.992115	-0.998027
0	0.998027	0.992115	0.982287	0.968583	0.951057	0.929776	0.904827	0.876307	0.844328	0.809017	0.770513	0.728969	0.684547	0.637424	0.587785	0.535827	0.481754	0.425779	0.368125	0.309017	0.24869	0.187381	0.125333	0.0627905	1.11022e-16	-0.0627905	-0.125333	-0.187381	-0.24869	-0.309017	-0.368125	-0.425779	-0.481754	-0.535827	-0.587785	-0.637424	-0.684547	-0.728969	-0.770513	-0.809017	-0.844328	-0.876307	-0.904827	-0.929776	-0.951057	-0.968583	-0.982287	-0.992115	-0.998027
0	0.998027	0.992115	0.982287	0.968583	0.951057	0.929776	0.904827	0.876307	0.844328	0.809017	0.770513	0.728969	0.684547	0.637424	0.587785	0.535827	0.481754	0.425779	0.368125	0.309017	0.24869	0.187381	0.125333	0.0627905	1.11022e-16	-0.0627905	-0.125333	-0.187381	-0.24869	-0.309017	-0.368125	-0.425779	-0.481754	-0.535827	-0.587785	-0.637424	-0.684547	-0.728969	-0.770513	-0.809017	-0.844328	-0.876307	-0.904827	-0.929776	-0.951057	-0.968583	-0.982287	-0.992115	-0.998027
0	0.998027	0.992115	0.982287	0.968583	0.951057	0.929776	0.904827	0.876307	0.844328	0.809017	0.770513	0.728969	0.684547	0.637424	0.587785	0.535827	0.481754	0.425779	0.368125	0.309017	0.24869	0.187381	0.125333	0.0627905	1.11022e-16	-0.0627905	-0.125333	-0.187381	-0.24869	-0.309017	-0.368125	-0.425779	-0.481754	-0.535827	-0.587785	-0.637424	-0.684547	-0.728969	-0.770513	-0.809017	-0.844328	-0.876307	-0.904827	-0.929776	-0.951057	-0.968583	-0.982287	-0.992115	-0.998027
0	0.998027	0.992115	0.982287	0.968583	0.951057	0.929776	0.904827	0.876307	0.844328	0.809017	0.770513	0.728969	0.684547	0.637424	0.587785	0.535827	0.481754	0.425779	0.368125	0.309017	0.24869	0.187381	0.125333	0.0627905	1.11022e-16	-0.0627905	-0.125333	-0.187381	-0.24869	-0.309017	-0.368125	-0.425779	-0.481754	-0.535827	-0.587785	-0.637424	-0.684547	-0.728969	-0.770513	-0.809017	-0.844328	-0.876307	-0.904827	-0.929776	-0.951057	-0.968583	-0.982287	-0.992115	-0.998027
0	0.998027	0.992115	0.982287	0.968583	0.951057	0.929776	0.904827	0.876307	0.844328	0.809017	0.770513	0.728969	0.684547	0.637424	0.587785	0.535827	0.481754	0.425779	0.368125	0.309017	0.24869	0.187381	0.125333	0.0627905	1.11022e-16	-0.0627905	-0.125333	-0.187381	-0.24869	-0.309017	-0.368125	-0.425779	-0.481754	-0.535827	-0.587785	-0.637424	-0.684547	-0.728969	-0.770513	-0.809017	-0.844328	-0.876307	-0.904827	-0.929776	-0.951057	-0.968583	-0.982287	-0.992115	-0.998027
0	0.998027	0.992115	0.982287	0.968583	0.951057	0.929776	0.904827	0.876307	0.844328	0.809017	0.770513	0.728969	0.684547	0.637424	0.587785	0.535827	0.481754	0.425779	0.368125	0.309017	0.24869	0.187381	0.125333	0.0627905	1.11022e-16	-0.0627905	-0.125333	-0.187381	-0.24869	-0.309017	-0.368125	-0.425779	-0.481754	-0.535827	-0.587785	-0.637424	-0.684547	-0.728969	-0.770513	-0.809017	-0.844328	-0.876307	-0.904827	-0.929776	-0.951057	-0.968583	-0.982287	-0.992115	-0.998027
0	0.998027	0.992115	0.982287	0.968583	0.951057	0.929776	0.904827	0.876307	0.844328	0.809017	0.770513	0.728969	0.684547	0.637424	0.587785	0.535827	0.481754	0.425779	0.368125	0.309017	0.24869	0.187381	0.125333	0.0627905	1.11022e-16	-0.0627905	-0.125333	-0.187381	-0.24869	-0.309017	-0.368125	-0.425779	-0.481754	-0.535827	-0.587785	-0.637424	-0.684547	-0.728969	-0.770513	-0.809017	-0.844328	-0.876307	-0.904827	-0.929776	-0.951057	-0.968583	-0.982287	-0.992115	-0.998027
0	0.998027	0.992115	0.982287	0.968583	0.951057	0.929776	0.904827	0.876307	0.844328	0.809017	0.770513	0.728969	0.684547	0.637424	0.587785	0.535827	0.481754	0.425779	0.368125	0.309017	0.24869	0.187381	0.125333	0.0627905	1.11022e-16	-0.0627905	-0.125333	-0.187381	-0.24869	-0.309017	-0.368125	-0.425779	-0.481754	-0.535827	-0.587785	-0.637424	-0.684547	-0.728969	-0.770513	-0.809017	-0.844328	-0.876307	-0.904827	-0.929776	-0.951057	-0.968583	-0.982287	-0.992115	-0.998027
0	0.998027	0.992115	0.982287	0.968583	0.951057	0.929776	0.904827	0.876307	0.844328	0.809017	0.770513	0.728969	0.684547	0.637424	0.587785	0.535827	0.481754	0.425779	0.368125	0.309017	0.24869	0.187381	0.125333	0.0627905	1.11022e-16	-0.0627905	-0.125333	-0.187381	-0.24869	-0.309017	-0.368125	-0.425779	-0.481754	-0.535827	-0.587785	-0.637424	-0.684547	-0.728969	-0.770513	-0.809017	-0.844328	-0.876307	-0.904827	-0.929776	-0.951057	-0.968583	-0.982287	-0.992115	-0.998027
0	0.998027	0.992115	0.982287	0.968583	0.951057	0.929776	0.904827	0.876307	0.844328	0.809017	0.770513	0.728969	0.684547	0.637424	0.587785	0.535827	0.481754	0.425779	0.368125	0.309017	0.24869	0.187381	0.125333	0.0627905	1.11022e-16	-0.0627905	-0.125333	-0.187381	-0.24869	-0.309017	-0.368125	-0.425779	-0.481754	-0.535827	-0.587785	-0.637424	-0.684547	-0.728969	-0.770513	-0.809017	-0.844328	-0.876307	-0.904827	-0.929776	-0.951057	-0.968583	-0.982287	-0.992115	-0.998027
0	0.998027	0.992115	0.982287	0.968583	0.951057	0.929776	0.904827	0.876307	0.844328	0.809017	0.770513	0.728969	0.684547	0.637424	0.587785	0.535827	0.481754	0.425779	0.368125	0.309017	0.24869	0.187381	0.125333	0.0627905	1.11022e-16	-0.0627905	-0.125333	-0.187381	-0.24869	-0.309017	-0.368125	-0.425779	-0.481754	-0.535827	-0.587785	-0.637424	-0.684547	-0.728969	-0.770513	-0.809017	-0.844328	-0.876307	-0.904827	-0.929776	-0.951057	-0.968583	-0.982287	-0.992115	-0.998027
0	0.998027	0.992115	0.982287	0.968583	0.951057	0.929776	0.904827	0.876307	0.844328	0.809017	0.770513	0.728969	0.684547	0.637424	0.587785	0.535827	0.481754	0.425779	0.368125	0.309017	0.24869	0.187381	0.125333	0.0627905	1.11022e-16	-0.0627905	-0.125333	-0.187381	-0.24869	-0.309017	-0.368125	-0.425779	-0.481754	-0.535827	-0.587785	-0.637424	-0.684547	-0.728969	-0.770513	-0.809017	-0.844328	-0.876307	-0.904827	-0.929776	-0.951057	-0.968583	-0.982287	-0.992115	-0.998027
0	0.998027	0.992115	0.982287	0.968583	0.951057	0.929776	0.904827	0.876307	0.844328	0.809017	0.770513	0.728969	0.684547	0.637424	0.587785	0.535827	0.481754	0.425779	0.368125	0.309017	0.24869	0.187381	0.125333	0.0627905	1.11022e-16	-0.0627905	-0.125333	-0.187381	-0.24869	-0.309017	-0.368125	-0.425779	-0.481754	-0.535827	-0.587785	-0.637424	-0.684547	-0.728969	-0.770513	-0.809017	-0.844328	-0.876307	-0.904827	-0.929776	-0.951057	-0.968583	-0.982287	-0.992115	-0.998027
0	0.998027	0.992115	0.982287	0.968583	0.951057	0.929776	0.904827	0.876307	0.844328	0.809017	0.770513	0.728969	0.684547	0.637424	0.587785	0.535827	0.481754	0.425779	0.368125	0.309017	0.24869	0.187381	0.125333	0.0627905	1.11022e-16	-0.0627905	-0.125333	-0.187381	-0.24869	-0.309017	-0.368125	-0.425779	-0.481754	-0.535827	-0.587785	-0.637424	-0.684547	-0.728969	-0.770513	-0.809017	-0.844328	-0.876307	-0.904827	-0.929776	-0.951057	-0.968583	-0.982287	-0.992115	-0.998027
0	0.998027	0.992115	0.982287	0.968583	0.951057	0.929776	0.904827	0.876307	0.844328	0.809017	0.770513	0.728969	0.684547	0.637424	0.587785	0.535827	0.481754	0.425779	0.368125	0.309017	0.24869	0.187381	0.125333	0.0627905	1.11022e-16	-0.0627905	-0.125333	-0.187381	-0.24869	-0.309017	-0.368125	-0.425779	-0.481754	-0.535827	-0.587785	-0.637424	-0.684547	-0.728969	-0.770513	-0.809017	-0.844328	-0.876307	-0.904827	-0.929776	-0.951057	-0.968583	-0.982287	-0.992115	-0.998027
0	0.998027	0.992115	0.982287	0.968583	0.951057	0.929776	0.904827	0.876307	0.844328	0.809017	0.770513	0.728969	0.684547	0.637424	0.587785	0.535827	0.481754	0.425779	0.368125	0.309017	0.24869	0.187381	0.125333	0.0627905	1.11022e-16	-0.0627905	-0.125333	-0.187381	-0.24869	-0.309017	-0.368125	-0.425779	-0.481754	-0.535827	-0.587785	-0.637424	-0.684547	-0.728969	-0.770513	-0.809017	-0.844328	-0.876307	-0.904827	-0.929776	-0.951057	-0.968583	-0.982287	-0.992115	-0.998027
0	0.998027	0.992115	0.982287	0.968583	0.951057	0.929776	0.904827	0.876307	0.844328	0.809017	0.770513	0.728969	0.684547	0.637424	0.587785	0.535827	0.481754	0.425779	0.368125	0.309017	0.24869	0.187381	0.125333	0.0627905	1.11022e-16	-0.0627905	-0.125333	-0.187381	-0.24869	-0.309017	-0.368125	-0.425779	-0.481754	-0.535827	-0.587785	-0.637424	-0.684547	-0.728969	-0.770513	-0.809017	-0.844328	-0.876307	-0.904827	-0.929776	-0.951057	-0.968583	-0.982287	-0.992115	-0.998027
0	0.998027	0.992115	0.982287	0.968583	0.951057	0.929776	0.904827	0.876307	0.844328	0.809017	0.770513	0.728969	0.684547	0.637424	0.587785	0.535827	0.481754	0.425779	0.368125	0.309017	0.24869	0.187381	0.125333	0.0627905	1.11022e-16	-0.0627905	-0.125333	-0.187381	-0.24869	-0.309017	-0.368125	-0.425779	-0.481754	-0.535827	-0.587785	-0.637424	-0.684547	-0.728969	-0.770513	-0.809017	-0.844328	-0.876307	-0.904827	-0.929776	-0.951057	-0.968583	-0.982287	-0.992115	-0.998027
0	0.998027	0.992115	0.982287	0.968583	0.951057	0.929776	0.904827	0.876307	0.844328	0.809017	0.770513	0.728969	0.684547	0.637424	0.587785	0.535827	0.481754	0.425779	0.368125	0.309017	0.24869	0.187381	0.125333	0.0627905	1.11022e-16	-0.0627905	-0.125333	-0.187381	-0.24869	-0.309017	-0.368125	-0.425779	-0.481754	-0.535827	-0.587785	-0.637424	-0.684547	-0.728969	-0.770513	-0.809017	-0.844328	-0.876307	-0.904827	-0.929776	-0.951057	-0.968583	-0.982287	-0.992115	-0.998027
0	0.998027	0.992115	0.982287	0.968583	0.951057	0.929776	0.904827	0.876307	0.844328	0.809017	0.770513	0.728969	0.684547	0.637424	0.587785	0.535827	0.481754	0.425779	0.368125	0.309017	0.24869	0.187381	0.125333	0.0627905	1.11022e-16	-0.0627905	-0.125333	-0.187381	-0.24869	-0.309017	-0.368125	-0.425779	-0.481754	-0.535827	-0.587785	-0.637424	-0.684547	-0.728969	-0.770513	-0.809017	-0.844328	-0.876307	-0.904827	-0.929776	-0.951057	-0.968583	-0.982287	-0.992115	-0.998027
0	0.998027	0.992115	0.982287	0.968583	0.951057	0.929776	0.904827	0.876307	0.844328	0.809017	0.770513	0.728969	0.684547	0.637424	0.587785	0.535827	0.481754	0.425779	0.368125	0.309017	0.24869	0.187381	0.125333	0.0627905	1.11022e-16	-0.0627905	-0.125333	-0.187381	-0.24869	-0.309017	-0.368125	-0.425779	-0.481754	-0.535827	-0.587785	-0.637424	-0.684547	-0.728969	-0.770513	-0.809017	-0.844328	-0.876307	-0.904827	-0.929776	-0.951057	-0.968583	-0.982287	-0.992115	-0.998027
0	0.998027	0.992115	0.982287	0.968583	0.951057	0.929776	0.904827	0.876307	0.844328	0.809017	0.770513	0.728969	0.684547	0.637424	0.587785	0.535827	0.481754	0.425779	0.368125	0.309017	0.24869	0.187381	0.125333	0.0627905	1.11022e-16	-0.0627905	-0.125333	-0.187381	-0.24869	-0.309017	-0.368125	-0.425779	-0.481754	-0.535827	-0.587785	-0.637424	-0.684547	-0.728969	-0.770513	-0.809017	-0.844328	-0.876307	-0.904827	-0.929776	-0.951057	-0.968583	-0.982287	-0.992115	-0.998027
0	0.998027	0.992115	0.982287	0.968583	0.951057	0.929776	0.904827	0.876307	0.844328	0.809017	0.770513	0.728969	0.684547	0.637424	0.587785	0.535827	0.481754	0.425779	0.368125	0.309017	0.24869	0.187381	0.125333	0.0627905	1.11022e-16	-0.0627905	-0.125333	-0.187381	-0.24869	-0.309017	-0.368125	-0.425779	-0.481754	-0.535827	-0.587785	-0.637424	-0.684547	-0.728969	-0.770513	-0.809017	-0.844328	-0.876307	-0.904827	-0.929776	-0.951057	-0.968583	-0.982287	-0.992115	-0.998027
0	0.998027	0.992115	0.982287	0.968583	0.951057	0.929776	0.904827	0.876307	0.844328	0.809017	0.770513	0.728969	0.684547	0.637424	0.587785	0.535827	0.481754	0.425779	0.368125	0.309017	0.24869	0.187381	0.125333	0.0627905	1.11022e-16	-0.0627905	-0.125333	-0.187381	-0.24869	-0.309017	-0.368125	-0.425779	-0.481754	-0.535827	-0.587785	-0.637424	-0.684547	-0.728969	-0.770513	-0.809017	-0.844328	-0.876307	-0.904827	-0.929776	-0.951057	-0.968583	-0.982287	-0.992115	-0.998027
0	0.998027	0.992115	0.982287	0.968583	0.951057	0.929776	0.904827	0.876307	0.844328	0.809017	0.770513	0.728969	0.684547	0.637424	0.587785	0.535827	0.481754	0.425779	0.368125	0.309017	0.24869	0.187381	0.125333	0.0627905	1.11022e-16	-0.0627905	-0.125333	-0.187381	-0.24869	-0.309017	-0.368125	-0.425779	-0.481754	-0.535827	-0.587785	-0.637424	-0.684547	-0.728969	-0.770513	-0.809017	-0.844328	-0.876307	-0.904827	-0.929776	-0.951057	-0.968583	-0.982287	-0.992115	-0.998027
0	0.998027	0.992115	0.982287	0.968583	0.951057	0.929776	0.904827	0.876307	0.844328	0.809017	0.770513	0.728969	0.684547	0.637424	0.587785	0.535827	0.481754	0.425779	0.368125	0.309017	0.24869	0.187381	0.125333	0.0627905	1.11022e-16	-0.0627905	-0.125333	-0.187381	-0.24869	-0.309017	-0.368125	-0.425779	-0.481754	-0.535827	-0.587785	-0.637424	-0.684547	-0.728969	-0.770513	-0.809017	-0.844328	-0.876307	-0.904827	-0.929776	-0.951057	-0.968583	-0.982287	-0.992115	-0.998027
0	0.998027	0.992115	0.982287	0.968583	0.951057	0.929776	0.904827	0.876307	0.844328	0.809017	0.770513	0.728969	0.684547	0.637424	0.587785	0.535827	0.481754	0.425779	0.368125	0.309017	0.24869	0.187381	0.125333	0.0627905	1.11022e-16	-0.0627905	-0.125333	-0.187381	-0.24869	-0.309017	-0.368125	-0.425779	-0.481754	-0.535827	-0.587785	-0.637424	-0.684547	-0.728969	-0.770513	-0.809017	-0.844328	-0.876307	-0.904827	-0.929776	-0.951057	-0.968583	-0.982287	-0.992115	-0.998027
0	0.998027	0.992115	0.982287	0.968583	0.951057	0.929776	0.904827	0.876307	0.844328	0.809017	0.770513	0.728969	0.684547	0.637424	0.587785	0.535827	0.481754	0.425779	0.368125	0.309017	0.24869	0.187381	0.125333	0.0627905	1.11022e-16	-0.0627905	-0.125333	-0.187381	-0.24869	-0.309017	-0.368125	-0.425779	-0.481754	-0.535827	-0.587785	-0.637424	-0.684547	-0.728969	-0.770513	-0.809017	-0.844328	-0.876307	-0.904827	-0.929776	-0.951057	-0.968583	-0.982287	-0.992115	-0.998027
0	0.998027	0.992115	0.982287	0.968583	0.951057	0.929776	0.904827	0.876307	0.844328	0.809017	0.770513	0.728969	0.684547	0.637424	0.587785	0.535827	0.481754	0.425779	0.368125	0.309017	0.24869	0.187381	0.125333	0.0627905	1.11022e-16	-0.0627905	-0.125333	-0.187381	-0.24869	-0.309017	-0.368125	-0.425779	-0.481754	-0.535827	-0.587785	-0.637424	-0.684547	-0.728969	-0.770513	-0.809017	-0.844328	-0.876307	-0.904827	-0.929776	-0.951057	-0.968583	-0.982287	-0.992115	-0.998027
0	0.998027	0.992115	0.982287	0.968583	0.951057	0.929776	0.904827	0.876307	0.844328	0.809017	0.770513	0.728969	0.684547	0.637424	0.587785	0.535827	0.481754	0.425779	0.368125	0.309017	0.24869	0.187381	0.125333	0.0627905	1.11022e-16	-0.0627905	-0.125333	-0.187381	-0.24869	-0.309017	-0.368125	-0.425779	-0.481754	-0.535827	-0.587785	-0.637424	-0.684547	-0.728969	-0.770513	-0.809017	-0.844328	-0.876307	-0.904827	-0.929776	-0.951057	-0.968583	-0.982287	-0.992115	-0.998027
0	0.998027	0.992115	0.982287	0.968583	0.951057	0.929776	0.904827	0.876307	0.844328	0.809017	0.770513	0.728969	0.684547	0.637424	0.587785	0.535827	0.481754	0.425779	0.368125	0.309017	0.24869	0.187381	0.125333	0.0627905	1.11022e-16	-0.0627905	-0.125333	-0.187381	-0.24869	-0.309017	-0.368125	-0.425779	-0.481754	-0.535827	-0.587785	-0.637424	-0.684547	-0.728969	-0.770513	-0.809017	-0.844328	-0.876307	-0.904827	-0.929776	-0.951057	-0.968583	-0.982287	-0.992115	-0.998027
0	0.998027	0.992115	0.982287	0.968583	0.951057	0.929776	0.904827	0.876307	0.844328	0.809017	0.770513	0.728969	0.684547	0.637424	0.587785	0.535827	0.481754	0.425779	0.368125	0.309017	0.24869	0.187381	0.125333	0.0627905	1.11022e-16	-0.0627905	-0.125333	-0.187381	-0.24869	-0.309017	-0.368125	-0.425779	-0.481754	-0.535827	-0.587785	-0.637424	-0.684547	-0.728969	-0.770513	-0.809017	-0.844328	-0.876307	-0.904827	-0.929776	-0.951057	-0.968583	-0.982287	-0.992115	-0.998027
0	0.998027	0.992115	0.982287	0.968583	0.951057	0.929776	0.904827	0.876307	0.844328	0.809017	0.770513	0.728969	0.684547	0.637424	0.587785	0.535827	0.481754	0.425779	0.368125	0.309017	0.24869	0.187381	0.125333	0.0627905	1.11022e-16	-0.0627905	-0.125333	-0.187381	-0.24869	-0.309017	-0.368125	-0.425779	-0.481754	-0.535827	-0.587785	-0.637424	-0.684547	-0.728969	-0.770513	-0.809017	-0.844328	-0.876307	-0.904827	-0.929776	-0.951057	-0.968583	-0.982287	-0.992115	-0.998027
0	0.998027	0.992115	0.982287	0.968583	0.951057	0.929776	0.904827	0.876307	0.844328	0.809017	0.770513	0.728969	0.684547	0.637424	0.587785	0.535827	0.481754	0.425779	0.368125	0.309017	0.24869	0.187381	0.125333	0.0627905	1.11022e-16	-0.0627905	-0.125333	-0.187381	-0.24869	-0.309017	-0.368125	-0.425779	-0.481754	-0.535827	-0.587785	-0.637424	-0.684547	-0.728969	-0.770513	-0.809017	-0.844328	-0.876307	-0.904827	-0.929776	-0.951057	-0.968583	-0.982287	-0.992115	-0.998027
0	0.998027	0.992115	0.982287	0.968583	0.951057	0.929776	0.904827	0.876307	0.844328	0.809017	0.770513	0.728969	0.684547	0.637424	0.587785	0.535827	0.481754	0.425779	0.368125	0.309017	0.24869	0.187381	0.125333	0.0627905	1.11022e-16	-0.0627905	-0.125333	-0.187381	-0.24869	-0.309017	-0.368125	-0.425779	-0.481754	-0.535827	-0.587785	-0.637424	-0.684547	-0.728969	-0.770513	-0.809017	-0.844328	-0.876307	-0.904827	-0.929776	-0.951057	-0.968583	-0.982287	-0.992115	-0.998027
0	0.998027	0.992115	0.982287	0.968583	0.951057	0.929776	0.904827	0.876307	0.844328	0.809017	0.770513	0.728969	0.684547	0.637424	0.587785	0.535827	0.481754	0.425779	0.368125	0.309017	0.24869	0.187381	0.125333	0.0627905	1.11022e-16	-0.0627905	-0.125333	-0.187381	-0.24869	-0.309017	-0.368125	-0.425779	-0.481754	-0.535827	-0.587785	-0.637424	-0.684547	-0.728969	-0.770513	-0.809017	-0.844328	-0.876307	-0.904827	-0.929776	-0.951057	-0.968583	-0.982287	-0.992115	-0.998027
0	0.998027	0.992115	0.982287	0.968583	0.951057	0.929776	0.904827	0.876307	0.844328	0.809017	0.770513	0.728969	0.684547	0.637424	0.587785	0.535827	0.481754	0.425779	0.368125	0.309017	0.24869	0.187381	0.125333	0.0627905	1.11022e-16	-0.0627905	-0.125333	-0.187381	-0.24869	-0.309017	-0.368125	-0.425779	-0.481754	-0.535827	-0.587785	-0.637424	-0.684547	-0.728969	-0.770513	-0.809017	-0.844328	-0.876307	-0.904827	-0.929776	-0.951057	-0.968583	-0.982287	-0.992115	-0.998027
0	0.998027	0.992115	0.982287	0.968583	0.951057	0.929776	0.904827	0.876307	0.844328	0.809017	0.770513	0.728969	0.684547	0.637424	0.587785	0.535827	0.481754	0.425779	0.368125	0.309017	0.24869	0.187381	0.125333	0.0627905	1.11022e-16	-0.0627905	-0.125333	-0.187381	-0.24869	-0.309017	-0.368125	-0.425779	-0.481754	-0.535827	-0.587785	-0.637424	-0.684547	-0.728969	-0.770513	-0.809017	-0.844328	-0.876307	-0.904827	-0.929776	-0.951057	-0.968583	-0.982287	-0.992115	-0.998027
0	0.998027	0.992115	0.982287	0.968583	0.951057	0.929776	0.904827	0.876307	0.844328	0.809017	0.770513	0.728969	0.684547	0.637424	0.587785	0.535827	0.481754	0.425779	0.368125	0.309017	0.24869	0.187381	0.125333	0.0627905	1.11022e-16	-0.0627905	-0.125333	-0.187381	-0.24869	-0.309017	-0.368125	-0.425779	-0.481754	-0.535827	-0.587785	-0.637424	-0.684547	-0.728969	-0.770513	-0.809017	-0.844328	-0.876307	-0.904827	-0.929776	-0.951057	-0.968583	-0.982287	-0.992115	-0.998027
0	0.998027	0.992115	0.982287	0.968583	0.951057	0.929776	0.904827	0.876307	0.844328	0.809017	0.770513	0.728969	0.684547	0.637424	0.587785	0.535827	0.481754	0.425779	0.368125	0.309017	0.24869	0.187381	0.125333	0.0627905	1.11022e-16	-0.0627905	-0.125333	-0.187381	-0.24869	-0.309017	-0.368125	-0.425779	-0.481754	-0.535827	-0.587785	-0.637424	-0.684547	-0.728969	-0.770513	-0.809017	-0.844328	-0.876307	-0.904827	-0.929776	-0.951057	-0.968583	-0.982287	-0.992115	-0.998027
0	0.998027	0.992115	0.982287	0.968583	0.951057	0.929776	0.904827	0.876307	0.844328	0.809017	0.770513	0.728969	0.684547	0.637424	0.587785	0.535827	0.481754	0.425779	0.368125	0.309017	0.24869	0.187381	0.125333	0.0627905	1.11022e-16	-0.0627905	-0.125333	-0.187381	-0.24869	-0.309017	-0.368125	-0.425779	-0.481754	-0.535827	-0.587785	-0.637424	-0.684547	-0.728969	-0.770513	-0.809017	-0.844328	-0.876307	-0.904827	-0.929776	-0.951057	-0.968583	-0.982287	-0.992115	-0.998027
0	0.998027	0.992115	0.982287	0.968583	0.951057	0.929776	0.904827	0.876307	0.844328	0.809017	0.770513	0.728969	0.684547	0.637424	0.587785	0.535827	0.481754	0.425779	0.368125	0.309017	0.24869	0.187381	0.125333	0.0627905	1.11022e-16	-0.0627905	-0.125333	-0.187381	-0.24869	-0.309017	-0.368125	-0.425779	-0.481754	-0.535827	-0.587785	-0.637424	-0.684547	-0.728969	-0.770513	-0.809017	-0.844328	-0.876307	-0.904827	-0.929776	-0.951057	-0.968583	-0.982287	-0.992115	-0.998027
0	0.998027	0.992115	0.982287	0.968583	0.951057	0.929776	0.904827	0.876307	0.844328	0.809017	0.770513	0.728969	0.684547	0.637424	0.587785	0.535827	0.481754	0.425779	0.368125	0.309017	0.24869	0.187381	0.125333	0.0627905	1.11022e-16	-0.0627905	-0.125333	-0.187381	-0.24869	-0.309017	-0.368125	-0.425779	-0.481754	-0.535827	-0.587785	-0.637424	-0.684547	-0.728969	-0.770513	-0.809017	-0.844328	-0.876307	-0.904827	-0.929776	-0.951057	-0.968583	-0.982287	-0.992115	-0.998027
0	0.998027	0.992115	0.982287	0.968583	0.951057	0.929776	0.904827	0.876307	0.844328	0.809017	0.770513	0.728969	0.684547	0.637424	0.587785	0.535827	0.481754	0.425779	0.368125	0.309017	0.24869	0.187381	0.125333	0.0627905	1.11022e-16	-0.0627905	-0.125333	-0.187381	-0.24869	-0.309017	-0.368125	-0.425779	-0.481754	-0.535827	-0.587785	-0.637424	-0.684547	-0.728969	-0.770513	-0.809017	-0.844328	-0.876307	-0.904827	-0.929776	-0.951057	-0.968583	-0.982287	-0.992115	-0.998027
0	0.998027	0.992115	0.982287	0.968583	0.951057	0.929776	0.904827	0.876307	0.844328	0.809017	0.770513	0.728969	0.684547	0.637424	0.587785	0.535827	0.481754	0.425779	0.368125	0.309017	0.24869	0.187381	0.125333	0.0627905	1.11022e-16	-0.0627905	-0.125333	-0.187381	-0.24869	-0.309017	-0.368125	-0.425779	-0.481754	-0.535827	-0.587785	-0.637424	-0.684547	-0.728969	-0.770513	-0.809017	-0.844328	-0.876307	-0.904827	-0.929776	-0.951057	-0.968583	-0.982287	-0.992115	-0.998027
0	0.998027	0.992115	0.982287	0.968583	0.951057	0.929776	0.904827	0.876307	0.844328	0.809017	0.770513	0.728969	0.684547	0.637424	0.587785	0.535827	0.481754	0.425779	0.368125	0.309017	0.24869	0.187381	0.125333	0.0627905	1.11022e-16	-0.0627905	-0.125333	-0.187381	-0.24869	-0.309017	-0.368125	-0.425779	-0.481754	-0.535827	-0.587785	-0.637424	-0.684547	-0.728969	-0.770513	-0.809017	-0.844328	-0.876307	-0.904827	-0.929776	-0.951057	-0.968583	-0.982287	-0.992115	-0.998027
0	0.998027	0.992115	0.982287	0.968583	0.951057	0.929776	0.904827	0.876307	0.844328	0.809017	0.770513	0.728969	0.684547	0.637424	0.587785	0.535827	0.481754	0.425779	0.368125	0.309017	0.24869	0.187381	0.125333	0.0627905	1.11022e-16	-0.0627905	-0.125333	-0.187381	-0.24869	-0.309017	-0.368125	-0.425779	-0.481754	-0.535827	-0.587785	-0.637424	-0.684547	-0.728969	-0.770513	-0.809017	-0.844328	-0.876307	-0.904827	-0.929776	-0.951057	-0.968583	-0.982287	-0.992115	-0.998027
0	0.998027	0.992115	0.982287	0.968583	0.951057	0.929776	0.904827	0.876307	0.844328	0.809017	0.770513	0.728969	0.684547	0.637424	0.587785	0.535827	0.481754	0.425779	0.368125	0.309017	0.24869	0.187381	0.125333	0.0627905	1.11022e-16	-0.0627905	-0.125333	-0.187381	-0.24869	-0.309017	-0.368125	-0.425779	-0.481754	-0.535827	-0.587785	-0.637424	-0.684547	-0.728969	-0.770513	-0.809017	-0.844328	-0.876307	-0.904827	-0.929776	-0.951057	-0.968583	-0.982287	-0.992115	-0.998027
0	0.998027	0.992115	0.982287	0.968583	0.951057	0.929776	0.904827	0.876307	0.844328	0.809017	0.770513	0.728969	0.684547	0.637424	0.587785	0.535827	0.481754	0.425779	0.368125	0.309017	0.24869	0.187381	0.125333	0.0627905	1.11022e-16	-0.0627905	-0.125333	-0.187381	-0.24869	-0.309017	-0.368125	-0.425779	-0.481754	-0.535827	-0.587785	-0.637424	-0.684547	-0.728969	-0.770513	-0.809017	-0.844328	-0.876307	-0.904827	-0.929776	-0.951057	-0.968583	-0.982287	-0.992115	-0.998027
[truncated: 2 more columns]
