# Supplementary material for: Event-triggered iterative learning control for output constrained multi-agent systems
Source: PLoS One. 2025 Mar 21;20(3):e0315209. doi: 10.1371/journal.pone.0315209 (PMC11927920; doi:10.1371/journal.pone.0315209)
Supplement: S1 Data — (ZIP) [file pone.0315209.s001.zip › S1 data/data - matlab/Figure 12 data/agent 1-5 errors.xlsx]

## Sheet: Sheet1
agent 1 erros
2	1.68418	1.68418	1.41737	1.14187	1.07422	1.5	0.82767	0.70515	0.917977	0.776245	0.746636	1.5	0.802816	1.06038	1.07422	1.04721	0.814704	0.69733	0.978676	0.616552	1.24068	0.953435	1.05779	0.59025	1.37467	0.970966	0.721442	0.813374	1.5	1.5	0.89185	1.37467	1.01825	1.17491	0.988704	1.33579	1.33699	0.896566	0.875743	0.775979	1.02214	0.959581	1.48237	1.00355	0.876114	0.964173	0.887189	1.17334	1.11897
agent 2 erros
2	1.68418	1.68418	1.41737	1.14187	1.07422	1.5	0.827689	0.749773	0.91206	0.690983	0.742518	1.5	0.800216	1.06166	1.15887	1.01825	0.815743	1.1033	1.09891	0.84982	1.24049	0.862576	0.88122	0.575049	1.37467	0.970477	0.838365	0.813276	1.5	1.5	0.891958	1.37467	1.01825	1.17486	0.988699	1.3356	1.33709	0.895158	0.872526	0.771778	1.02035	0.95892	1.48012	1.0091	0.874647	0.964173	0.884721	1.1683	1.14484
agent 3 erros
2	1.68418	1.68418	1.41737	1.14187	1.07422	1.5	0.827689	0.749773	0.91206	0.690983	0.742518	1.5	0.800216	1.06166	1.15887	1.01825	0.815743	1.1033	1.09891	0.84982	1.24049	0.862576	0.88122	0.575049	1.37467	0.970477	0.838365	0.813276	1.5	1.5	0.891958	1.37467	1.01825	1.17486	0.988699	1.3356	1.33709	0.895158	0.872526	0.771778	1.02035	0.95892	1.48012	1.0091	0.874647	0.964173	0.884721	1.1683	1.14484
agent 4 erros
2	1.68418	1.68418	1.41737	1.14187	1.07422	1.5	0.827689	0.749773	0.91206	0.690983	0.742518	1.5	0.800216	1.06166	1.15887	1.01825	0.815743	1.1033	1.09891	0.84982	1.24049	0.862576	0.88122	0.575049	1.37467	0.970477	0.838365	0.813276	1.5	1.5	0.891958	1.37467	1.01825	1.17486	0.988699	1.3356	1.33709	0.895158	0.872526	0.771778	1.02035	0.95892	1.48012	1.0091	0.874647	0.964173	0.884721	1.1683	1.14484
agent 5 erros
2	1.68418	1.68418	1.41737	1.14188	1.07422	1.5	0.779296	0.913008	0.654101	0.837453	0.986494	1.49138	0.692274	0.912327	1.19098	1.01825	0.783824	1.02029	0.854057	0.999071	0.633463	0.771031	0.660899	0.735857	1.37467	0.656575	0.965787	0.7356	1.49252	1.5	1.09689	1.19098	1.07422	1.01825	1.07422	0.833444	1.04691	1.1912	0.996328	0.982434	0.862576	0.826497	1.21737	0.88966	1.00123	0.744151	0.618708	0.551488	0.911949
[truncated: 451 more columns]
