# Supplementary material for: Event-triggered iterative learning control for output constrained multi-agent systems
Source: PLoS One. 2025 Mar 21;20(3):e0315209. doi: 10.1371/journal.pone.0315209 (PMC11927920; doi:10.1371/journal.pone.0315209)
Supplement: S1 Data — (ZIP) [file pone.0315209.s001.zip › S1 data/data - matlab/Figure 12 data/agent 5 501 iterations.xlsx]

## Sheet: Sheet1
agent 5 501 iterations
0	1	1	1	1	1	1	1	1	1	1	1	1	1	1	1	1	1	1	1	1	1	1	1	1	1	1	1	1	1	1	1	1	1	1	1	1	1	1	1	1	1	1	1	1	1	1	1	1	1
0	0.999688	0.998755	0.997203	0.99503	0.992272	0.988861	0.984973	0.980308	0.97542	0.96947	0.963765	0.956486	0.950191	0.941539	0.934913	0.924858	0.91817	0.906712	0.900226	0.887413	0.881365	0.867301	0.861884	0.846743	0.84209	0.826115	0.822296	0.805799	0.802814	0.786163	0.783953	0.767559	0.76601	0.750307	0.749268	0.73469	0.733991	0.720948	0.72042	0.70927	0.708768	0.699791	0.69922	0.692584	0.691925	0.687649	0.687	0.684907	0.68452
0	0.999688	0.998755	0.997203	0.99503	0.992272	0.988861	0.984973	0.980308	0.97542	0.96947	0.963765	0.956486	0.950191	0.941539	0.934913	0.924858	0.91817	0.906712	0.900226	0.887413	0.881365	0.867301	0.861884	0.846743	0.84209	0.826115	0.822296	0.805799	0.802814	0.786163	0.783953	0.767559	0.76601	0.750307	0.749268	0.73469	0.733991	0.720948	0.72042	0.70927	0.708768	0.699791	0.69922	0.692584	0.691925	0.687649	0.687	0.684907	0.68452
0	0.999426	0.997706	0.994848	0.990831	0.985764	0.979398	0.972318	0.963466	0.954721	0.943164	0.933247	0.917949	0.86629	0.840206	0.82516	0.793126	0.780081	0.741564	0.731706	0.686564	0.680797	0.62933	0.628177	0.571165	0.574707	0.513386	0.521264	0.457242	0.468705	0.403852	0.417853	0.354173	0.369478	0.308992	0.324298	0.268941	0.282984	0.234515	0.246171	0.206082	0.214484	0.432184	0.186325	0.407424	0.414334	0.401719	0.412318	0.412101	0.414579
0	0.999164	0.995773	0.992493	0.986618	0.979257	0.969855	0.959663	0.932612	0.916591	0.895195	0.877038	0.843183	0.837591	0.795409	0.787796	0.736591	0.733231	0.674751	0.674716	0.612305	0.612977	0.551246	0.548557	0.492678	0.481828	0.436657	0.418946	0.390966	0.351482	0.334438	0.283333	0.263598	0.215639	0.307813	0.153799	0.248361	0.257152	0.183366	0.214301	0.0757791	0.0552612	-0.00505456	0.0705242	-0.0404903	0.0952904	-0.0529365	0.159592	-0.183897	0.103069
0	0.998943	0.995194	0.99051	0.983059	0.973776	0.961755	0.940348	0.922485	0.905174	0.878243	0.860209	0.818578	0.837595	0.775831	0.787803	0.722517	0.733178	0.670263	0.674331	0.619819	0.611568	0.561126	0.548868	0.522378	0.484973	0.389592	0.397025	-0.383708	0.144256	-1.32553	-0.89529	-1.5	-1.5	-0.609543	0.0810074	-1.5	-1.02605	-1.5	-0.802471	-1.5	-0.542345	-1.5	-0.528463	-0.337161	-1.5	-0.902121	-1.10855	-1.10942	-0.225437
0	0.998763	0.994707	0.988898	0.980162	0.969324	0.949536	0.934739	0.920455	0.905177	0.874187	0.860206	0.827651	0.789184	0.782454	0.723393	0.721201	0.644151	0.653174	0.529163	0.578199	0.298823	0.504522	-0.373857	0.448613	-1.5	0.328258	-0.919955	-1.1816	-0.649282	-0.88627	0.188548	-1.45041	-0.193397	0.0218374	-0.70277	0.104531	-1.5	-1.37492	-0.42161	-1.5	-1.5	-0.572626	-0.453685	-1.30182	-0.162209	-1.5	-0.221655	-1.33516	-0.772803
0	0.998619	0.994297	0.9876	0.977824	0.965736	0.946209	0.934739	0.911133	0.885963	0.856337	0.831881	0.806606	0.772665	0.740105	0.702913	0.646656	0.627503	0.552102	0.551843	0.451828	0.490366	0.369429	0.493662	0.25687	0.542057	0.247431	0.183133	0.421282	0.0660463	0.470279	0.188206	0.3242	0.222842	0.00670551	-0.163029	-0.237967	-0.0670921	-1.13081	-0.145243	-0.719102	-0.458849	-1.5	-1.5	-1.5	-0.819915	-1.5	-1.5	-1.5	-1.5
0	0.998502	0.994296	0.986556	0.975944	0.960534	0.946724	0.930014	0.90217	0.879367	0.857929	0.822027	0.79557	0.771847	0.702328	0.700833	0.610645	0.623786	0.503115	0.517194	0.383351	0.443234	0.263249	0.429403	0.171762	0.48289	0.135837	0.25823	0.476529	0.168005	0.312747	0.0555906	-0.126506	-0.25019	-0.602052	-0.701916	-0.550437	-0.852724	-0.445893	-1.5	-0.907288	-1.5	-1.35955	-1.47258	-1.10278	-0.837036	-0.0555756	-0.276205	-1.5	-1.5
0	0.998409	0.99395	0.985717	0.974434	0.960534	0.943844	0.921314	0.90136	0.87936	0.84428	0.822099	0.775656	0.758521	0.679262	0.684703	0.593537	0.605009	0.511729	0.499889	0.405129	0.420159	0.27024	0.383955	0.11631	0.402713	0.121411	0.223261	0.394917	0.0425885	0.345084	0.0552239	0.0961695	0.131006	-0.346065	-0.115771	-0.0857283	-0.0780078	-0.189066	-0.472909	-0.598438	-0.317168	-1.18817	-0.419621	-1.5	-0.617477	-1.48368	-0.515186	-1.5	-0.354821
0	0.998334	0.993605	0.985043	0.973224	0.959038	0.939949	0.918712	0.891076	0.873849	0.817316	0.814052	0.742081	0.733357	0.657207	0.651708	0.570632	0.561938	0.481635	0.47361	0.407517	0.375739	0.341566	0.285478	0.264681	0.165423	0.0504489	-0.188722	-0.11956	-0.469541	-0.187661	-0.451531	0.186251	-0.160775	-0.106037	-0.193338	-0.188696	0.0397123	0.0777855	-0.200032	-0.0168375	-0.200557	-0.136504	-0.898541	-0.103321	-1.5	-0.13113	-0.491564	-1.5	-1.36022
0	0.998273	0.993315	0.984502	0.972254	0.957541	0.937502	0.918712	0.88663	0.868317	0.816796	0.799032	0.728595	0.725649	0.63832	0.641482	0.561353	0.548796	0.467083	0.455844	0.411301	0.338855	0.337756	0.199291	0.226264	0.0300358	0.078594	-0.244415	0.130004	-0.185418	0.137609	-0.171216	0.0131277	-0.00893196	-0.488162	-0.219018	-0.199618	-0.0559447	0.0394486	-0.259345	-0.134316	-0.289184	-0.408666	-0.470264	-0.462514	-0.634431	-0.505357	-0.874454	-0.00562032	-0.376709
0	0.998225	0.993079	0.984066	0.971421	0.956281	0.936232	0.916518	0.887613	0.859847	0.825306	0.794353	0.74699	0.718288	0.665522	0.629444	0.562032	0.522455	0.432738	0.375987	0.284816	0.0848994	0.111675	-0.713058	-0.084496	-1.49138	-0.441456	-0.488825	-0.995303	-1.5	-1.38372	-0.0753706	-1.5	-1.41328	-1.5	-0.396917	-1.5	-1.5	-0.936031	-1.43692	-1.34835	-0.839931	-1.22609	-1.5	-0.824261	-1.5	-0.441599	-1.5	-0.222678	-1.5
0	0.998186	0.992889	0.983717	0.970858	0.955257	0.934929	0.914325	0.885616	0.857391	0.825097	0.790533	0.743645	0.712738	0.651943	0.622951	0.525731	0.523752	0.362228	0.431714	0.198426	0.350645	0.0962822	0.443112	0.10556	0.423219	0.157388	-0.391772	0.234068	0.15334	0.153923	-0.211306	-0.00590177	-0.190356	-0.96198	-0.455779	-0.41363	-0.0881189	-0.268675	-0.24508	-0.116743	-0.273899	-1.24799	-0.307939	-0.257839	-1.44978	-1.48059	-1.5	-1.5	-0.98934
0	0.998155	0.992737	0.983436	0.970383	0.954432	0.933008	0.91248	0.879043	0.857408	0.807959	0.79073	0.720225	0.709338	0.626886	0.621151	0.513349	0.533112	0.405653	0.442261	0.314202	0.360008	0.251974	0.299123	0.205401	0.217996	0.0914919	-0.239002	-0.24134	-0.0568562	-1.22134	-0.57877	0.0397812	-0.368611	-0.0652566	-0.379899	-1.07509	-0.110497	-1.45724	-0.702498	-1.5	-1.5	-0.205974	-1.5	-1.5	-1.5	-1.5	-1.5	-1.04573	-0.749546
0	0.99813	0.992614	0.98321	0.969991	0.953769	0.932027	0.91098	0.877165	0.855343	0.804566	0.787559	0.718533	0.70931	0.626193	0.615864	0.514283	0.518772	0.38733	0.424518	0.282419	0.340044	0.226972	0.295735	0.198606	0.20726	0.0900112	-0.131158	-0.35515	-0.170592	-1.5	-0.576577	-0.468167	-0.437786	-1.5	-0.391587	-1.5	-0.909696	-0.367739	-1.5	-1.26249	-1.5	-1.5	-0.614625	-1.5	-1.5	-0.34568	-1.5	-1.5	-1.5
0	0.998109	0.992516	0.983029	0.969675	0.953236	0.931659	0.90977	0.879006	0.853259	0.811413	0.781543	0.726341	0.700842	0.63522	0.608837	0.507904	0.504101	0.357094	0.391953	0.194034	0.275088	-0.00361501	0.20472	-0.14921	0.281717	-0.204403	0.361057	0.0770844	0.0107824	0.377359	-0.131487	-0.315412	-1.5	0.010175	-1.5	0.00375912	-0.511402	-1.5	-1.36391	-1.5	-0.769725	-1.5	-1.5	-1.03821	-1.5	-0.271786	-0.506592	-1.5	-0.576489
0	0.998093	0.992437	0.982883	0.969424	0.952808	0.931171	0.908798	0.878435	0.851517	0.812748	0.779761	0.730939	0.697903	0.63492	0.603649	0.507833	0.493768	0.330126	0.372587	0.113926	0.266598	-0.0745124	0.275614	-0.170864	0.351747	0.0046071	-0.146994	0.187164	-0.229884	0.348005	-0.166089	-0.76145	-0.106696	-0.155809	-0.406684	-0.180567	-0.303864	-0.148846	-0.0993576	-0.238461	-0.166386	-0.207344	-0.121003	-0.167124	-0.552525	-0.618055	-1.07102	-0.448576	-0.280251
0	0.99808	0.992373	0.982766	0.969226	0.952463	0.930701	0.908018	0.875301	0.850116	0.802348	0.779886	0.707929	0.696718	0.599428	0.605592	0.481168	0.506911	0.409686	0.405684	0.292838	0.305491	0.258652	0.225802	0.151466	0.114925	0.0837304	-0.13724	-0.012614	-0.407521	-0.0194202	-0.618708	0.0803104	-0.112517	-0.342502	-0.387638	-0.226628	-0.424909	-0.270373	-0.113172	-0.260081	-0.32227	-0.141716	-0.10059	-0.390546	0.0692345	-1.32951	-0.561335	0.00578763	-0.872058
0	0.99807	0.992322	0.982672	0.96907	0.952187	0.930312	0.907391	0.874488	0.84898	0.800669	0.778421	0.705967	0.696703	0.601981	0.602748	0.490124	0.503448	0.395719	0.405361	0.278081	0.321017	0.0845924	0.298318	-0.0396713	0.229081	-0.048277	-0.0565331	0.0999514	-0.465512	0.236861	-0.231915	-0.435206	-0.0628891	-0.389996	-0.317251	-0.177776	-0.598205	-0.0787005	-0.278258	-0.160956	-0.270774	-0.367899	-0.239971	-0.732251	-0.0969991	-0.53678	-0.356432	-1.5	-1.5
0	0.998061	0.992281	0.982596	0.968949	0.951965	0.930011	0.906887	0.875036	0.848057	0.806023	0.776844	0.719374	0.692285	0.61695	0.597975	0.484886	0.492816	0.340897	0.379995	0.158919	0.267979	-0.0589777	0.197802	-0.255535	0.260946	-0.217537	0.117497	0.018072	-0.385031	0.117704	-0.15375	-0.292564	-0.0867434	-0.4062	-0.306428	-0.291598	-0.824532	-0.326251	-0.783787	-0.161097	-0.535557	-0.190993	-0.347049	-0.537065	-0.24267	-0.573717	-0.446559	0.00695609	-0.594527
0	0.998054	0.992248	0.982536	0.968854	0.951786	0.929785	0.906482	0.874978	0.847321	0.80645	0.774582	0.723672	0.690868	0.620176	0.595215	0.490194	0.485715	0.337957	0.355353	0.163343	0.166879	-0.133647	-0.136223	-0.510162	-0.426048	-0.696253	-0.400787	-0.553037	-0.111042	-0.36357	-0.213416	-0.285562	-0.146297	-0.438989	-0.428121	-0.347301	-0.558977	-0.339294	-0.417947	-0.523558	-0.495648	-0.591551	-0.544134	-0.64851	-0.355673	-0.57843	-0.445601	-0.624188	-0.404999
0	0.998049	0.992222	0.982487	0.968781	0.951643	0.929619	0.906156	0.87473	0.846733	0.801695	0.774628	0.710085	0.690393	0.595503	0.597122	0.478103	0.497539	0.349997	0.400329	0.236727	0.315865	0.187391	0.263508	0.121924	0.170295	0.1045	-0.0532385	-0.00767098	-0.274211	-0.194612	-0.671015	-0.342563	-0.337834	-0.170945	-0.446962	-0.633632	-0.503437	-1.5	-0.561527	-0.298223	-0.552726	-1.5	-0.612929	-0.59651	-0.474938	-0.72941	-0.627159	-0.782154	-0.596442
0	0.998045	0.992201	0.982448	0.968725	0.951528	0.929501	0.905895	0.874503	0.846259	0.801148	0.77398	0.709408	0.690376	0.596689	0.595536	0.485398	0.494424	0.35788	0.393364	0.206993	0.302417	0.00776917	0.276946	-0.0744734	0.232905	-0.104494	0.0485049	0.0366787	-0.350502	0.0370535	-0.331027	-0.291554	-0.218168	-0.446206	-0.501519	-0.390309	-0.685834	-0.261416	-0.579939	-0.321393	-0.603338	-0.215407	-0.687963	-0.479769	-0.528907	-0.688063	-1.5	-0.407157	-0.631595
0	0.998041	0.992184	0.982416	0.968682	0.951435	0.92942	0.905685	0.874347	0.845878	0.80297	0.773306	0.7158	0.688254	0.611912	0.592585	0.492065	0.484426	0.33755	0.356057	0.104069	0.190565	-0.149275	0.036062	-0.385399	0.00268222	-0.466587	0.247993	-0.181891	-0.196351	-0.00509247	-0.618566	-0.10897	-0.259703	-0.622088	-0.457385	-0.433395	-0.739719	-0.398684	-0.863355	-0.557496	-1.09584	-0.604141	-1.39132	-0.769426	-0.940573	-0.72854	-0.593935	-0.256257	-1.24915
0	0.998038	0.99217	0.982391	0.968649	0.951361	0.929368	0.905516	0.874263	0.845572	0.803535	0.772735	0.720994	0.687452	0.621242	0.590203	0.49299	0.475472	0.319427	0.325871	0.0742814	0.103325	-0.152866	-0.283218	-0.615931	-0.946687	-0.895922	-1.5	-1.45127	-1.18615	-1.5	-1.5	-1.28764	-1.5	-1.5	-1.45789	-1.5	-1.5	-1.06618	-1.5	-1.5	-1.05043	-1.5	-1.5	-0.906681	-1.5	-1.5	-1.5	-1.5	-1.23727
0	0.998036	0.992159	0.98237	0.968625	0.951301	0.929338	0.905381	0.874236	0.845326	0.803635	0.772294	0.719116	0.687056	0.615993	0.590617	0.470794	0.483485	0.312399	0.373211	0.112019	0.27648	-0.0778344	0.254453	-0.116943	0.353978	-0.102591	0.220765	0.220576	-0.575265	0.0778747	-0.146475	-0.0864143	-0.273296	-0.255321	-0.349846	-0.941709	-0.50197	-1.38554	-0.782777	-1.12697	-0.929021	-1.5	-0.736465	-0.888447	-0.614835	-1.04854	-0.598065	-0.727299	-0.674211
0	0.998034	0.992151	0.982354	0.968607	0.951253	0.929324	0.905272	0.874253	0.845128	0.803682	0.771936	0.714813	0.68711	0.604096	0.591049	0.474585	0.487252	0.337262	0.380025	0.145462	0.269719	-0.0764134	0.199639	-0.237419	0.223567	-0.277411	0.322302	0.111474	-0.374402	0.153195	-0.355142	-0.205435	-0.164006	-0.460387	-0.40633	-0.328892	-0.452606	-0.259255	-0.533396	-0.38454	-0.714835	-0.202148	-0.829289	-0.648488	-0.643873	-0.683697	-0.601848	-0.38801	-0.616543
0	0.998033	0.992143	0.982341	0.968594	0.951214	0.929323	0.905184	0.874304	0.844969	0.803781	0.771647	0.717232	0.686618	0.607385	0.589954	0.489458	0.483143	0.306428	0.365382	0.152228	0.224528	-0.126635	-0.0122059	-0.389218	-0.352103	-0.798391	-0.491983	-0.647883	0.114597	-0.385237	-0.217714	-0.0078206	-0.696702	-0.13942	-0.374803	-0.472846	-0.407167	-0.32061	-1.35689	-0.680789	-0.896485	-0.615104	-1.5	-0.930505	-0.731552	-0.735482	-0.88927	-0.432167	-0.792337
0	0.998032	0.992138	0.98233	0.968584	0.951183	0.929331	0.905114	0.874378	0.844842	0.803941	0.771415	0.718359	0.686144	0.614382	0.588737	0.49954	0.475605	0.30305	0.327189	0.104649	0.0801471	-0.22354	-0.486885	-0.630663	-1.49252	-1.30508	-0.926218	-1.5	-1.13248	-1.42486	-1.5	-1.23993	-1.5	-1.5	-1.19036	-1.17328	-1.5	-0.521877	-1.5	-1.27349	-1.1718	-1.5	-1.5	-1.33142	-1.5	-1.5	-1.5	-1.5	-1.09322
0	0.998031	0.992133	0.982322	0.968578	0.951158	0.929346	0.905057	0.874468	0.84474	0.804149	0.771228	0.718846	0.685762	0.617058	0.588174	0.493362	0.474729	0.341535	0.317136	0.0499136	0.0237639	-0.154322	-0.621158	-0.634618	-1.5	-1.47267	0.197633	-1.5	-1.37191	-0.360594	-1.16891	-1.5	-1.5	-1.23107	-1.5	-1.5	-1.14855	-1.5	-1.5	-1.5	-1.5	-1.5	-1.5	-1.5	-0.582558	-1.5	-1.25656	-1.48731	-1.5
0	0.99803	0.99213	0.982315	0.968574	0.951138	0.929365	0.905012	0.874569	0.844658	0.80439	0.771078	0.719202	0.68546	0.617787	0.587907	0.487231	0.476009	0.31957	0.336764	0.0433837	0.114957	-0.149227	-0.163908	-0.536227	-0.367856	-0.339836	-0.381433	-1.28427	0.0550177	0.21333	-0.603282	0.04764	-0.108437	-0.81947	-0.347796	-0.264533	-0.26071	-1.03696	-0.187381	-0.410418	-0.518246	-0.442387	-0.354317	-0.874633	-0.580654	-0.726595	-0.628384	-0.625302	-0.649172
0	0.998029	0.992127	0.98231	0.968571	0.951122	0.929387	0.904976	0.874675	0.844592	0.804649	0.770959	0.719578	0.685219	0.618065	0.587616	0.479709	0.47661	0.323739	0.344484	0.0595027	0.138427	-0.167162	-0.110888	-0.313528	-0.439471	-0.379242	-1.29481	-1.21681	-0.615514	-1.5	-1.5	-0.972477	-1.41935	-1.5	-1.5	-1.49333	-1.5	-1.5	-1.08259	-1.5	-1.5	-0.345912	-1.5	-1.5	-0.736024	-0.778114	-1.5	-1.15875	-1.5
0	0.998029	0.992124	0.982305	0.96857	0.951109	0.929411	0.904946	0.874784	0.844539	0.804918	0.770863	0.719995	0.685028	0.618408	0.587354	0.487038	0.474959	0.333376	0.328527	0.109477	0.0237338	-0.231187	-0.683404	-0.562409	-0.990378	-0.933787	-0.872145	-0.686871	0.518363	-0.609758	-1.42192	-1.5	-1.36692	-1.38269	-1.5	-1.5	-1.47147	-0.656321	-1.5	-1.26456	-0.899307	-0.949296	-1.5	-0.685918	-1.2866	-0.718761	-0.886526	-0.941625	-0.720512
0	0.998028	0.992122	0.982302	0.968569	0.951099	0.929436	0.904923	0.874893	0.844497	0.805188	0.770786	0.720444	0.684876	0.618923	0.587127	0.499164	0.472758	0.327029	0.308543	0.0844138	-0.0305558	-0.175207	-0.771773	-0.461723	-0.534993	-0.823253	-0.469255	-0.917474	-0.534808	-1.32323	-1.26482	-1.38169	-1.5	-1.5	-1.3022	-1.5	-1.5	-0.897148	-1.5	-1.5	-1.39255	-1.5	-1.5	-1.38484	-1.5	-1.5	-1.5	-1.5	-0.677355
0	0.998028	0.992121	0.982299	0.968569	0.951091	0.929461	0.904904	0.875	0.844463	0.805454	0.770725	0.720911	0.684756	0.619593	0.586933	0.494205	0.472962	0.339513	0.310195	0.137161	-0.127914	-0.313008	-0.876266	-0.375304	-0.368046	-0.821719	-0.713089	-0.80646	0.0274447	-0.479311	-0.983874	-1.5	-1.48201	-1.26729	-1.5	-1.5	-1.12632	-1.5	-1.5	-0.877379	-1.5	-1.5	-1.5	-1.5	-1.08528	-1.5	-0.500828	-0.500268	-0.729449
0	0.998028	0.99212	0.982297	0.968569	0.951084	0.929485	0.904889	0.875103	0.844436	0.805713	0.770677	0.721385	0.684661	0.620375	0.586771	0.495173	0.472413	0.341535	0.309628	0.130016	-0.114368	-0.312576	-0.704758	-0.155632	-0.560886	-0.578791	0.0140755	0.104738	-0.264295	0.50727	0.46532	0.289128	0.0964989	-0.124499	0.172561	-0.566288	-0.468777	-0.00327805	-1.22308	-0.434574	-0.99406	-1.5	-1.5	-0.381257	-1.5	-1.5	-0.806847	-0.616758	-1.34212
0	0.998028	0.992119	0.982295	0.96857	0.951079	0.929509	0.904877	0.875201	0.844414	0.805961	0.770638	0.721859	0.684588	0.621229	0.58648	0.497114	0.471765	0.341813	0.306424	0.115888	-0.0361321	-0.176267	-0.507109	-0.0309606	-0.585316	-0.475992	-0.109334	0.0819249	0.0394162	0.372981	0.157821	0.621133	-0.0407709	0.0515364	0.210004	-1.24924	0.140665	-0.0878122	-1.5	-0.404388	-0.558923	-0.129484	-0.399677	-0.71032	-0.699398	-1.5	-0.638343	-0.555002	-1.38325
0	0.998027	0.992118	0.982293	0.968571	0.951074	0.929532	0.904867	0.875295	0.844396	0.806198	0.770608	0.722326	0.684532	0.622124	0.586355	0.499193	0.471258	0.342468	0.303296	0.133394	-0.0570254	-0.0532901	-0.571883	-0.225691	-0.292439	-0.44936	-0.486251	-0.467253	0.205623	0.123321	-0.651382	-0.511093	0.223574	-0.0932519	-1.05345	-0.065858	0.0773449	-0.234367	0.420688	-0.271499	-1.30215	-1.5	0.043946	-1.5	-1.5	-0.440188	-1.5	-0.821339	-0.778265
0	0.998027	0.992117	0.982292	0.968572	0.951071	0.929554	0.904859	0.875382	0.844382	0.806421	0.770584	0.722781	0.68449	0.623036	0.586286	0.501215	0.470876	0.343655	0.300622	0.139855	-0.115617	-0.0748967	-0.558865	-0.158033	-0.16324	-0.325926	-0.305252	-0.432374	0.0479889	0.037621	-0.460881	-0.478335	-0.467936	-0.214856	-0.566943	0.333712	-0.167375	-0.855517	0.225815	-0.196444	-1.5	-0.87102	0.0488037	-1.5	-1.5	-1.5	-1.5	-1.43484	-1.5
0	0.998027	0.992117	0.982291	0.968573	0.951068	0.929574	0.904853	0.875464	0.844371	0.806631	0.770565	0.723221	0.684459	0.623946	0.586247	0.503146	0.470611	0.345347	0.287808	0.135644	-0.085444	0.0150274	-0.431789	-0.0730503	-0.300898	-0.25749	-0.128068	-0.195126	0.0224797	0.246883	0.0649092	0.306173	-0.657657	0.446607	0.151164	-1.5	-0.131381	-0.361223	-1.5	-0.60722	-0.243102	-0.021039	-1.5	-0.284671	-1.25129	-0.348782	-1.5	-0.611451	-0.690961
0	0.998027	0.992116	0.98229	0.968574	0.951066	0.929593	0.904848	0.87554	0.844362	0.806828	0.77055	0.723644	0.684436	0.62484	0.58623	0.504987	0.470454	0.347474	0.285849	0.142304	-0.0867129	0.0407473	-0.354436	-0.0228806	-0.290925	-0.171648	-0.282788	-0.10844	0.0800059	-0.0395151	0.086593	0.290242	-1.10041	0.29788	0.0126127	-1.5	-0.275155	-0.311601	-1.1522	-0.323353	-0.529785	-0.698635	-0.978373	-0.367857	-1.5	-0.497365	-1.5	-0.838572	-0.602064
0	0.998027	0.992116	0.98229	0.968575	0.951064	0.929611	0.904844	0.87561	0.844355	0.807012	0.770538	0.724047	0.684421	0.625708	0.586232	0.506748	0.470395	0.349961	0.28616	0.151058	-0.0815007	0.0684844	-0.283069	0.0190672	-0.284213	-0.0992541	-0.389515	-0.132388	0.0932162	-0.195779	0.12568	0.308099	-1.03029	0.150282	-0.230718	-0.982296	-0.359331	-0.590867	0.0559837	-0.414184	-1.12903	-0.708228	-0.466132	-1.5	-1.45196	-1.5	-1.5	-1.14728	-1.5
0	0.998027	0.992116	0.982289	0.968576	0.951062	0.929627	0.90484	0.875675	0.844349	0.807182	0.77053	0.72443	0.684411	0.626543	0.586249	0.508436	0.470424	0.352737	0.287077	0.160178	-0.0737469	0.0958508	-0.219457	0.0515069	-0.263062	-0.00568402	-0.454548	-0.300494	0.0125935	-0.0398404	-0.0409207	0.108739	-0.45719	-0.0432873	-0.937839	0.579944	-0.585358	-1.5	-1.5	-0.543478	-1.15443	-0.145425	-1.5	-0.385664	-1.5	-0.855044	-1.5	-1.5	-0.675419
0	0.998027	0.992116	0.982289	0.968577	0.951061	0.929642	0.904838	0.875734	0.844345	0.807341	0.770523	0.724792	0.684405	0.62734	0.586279	0.510059	0.468739	0.354642	0.286311	0.167155	-0.0687707	0.119878	-0.165413	0.0721423	-0.233323	0.0752679	-0.506029	-0.455223	-0.0179027	-0.0002476	-0.229343	0.00288239	-0.104283	-0.105275	-1.25144	0.252236	-0.470202	-1.00438	-0.260725	-0.512368	-0.0594714	-0.730968	-1.04077	-1.5	-1.5	-1.5	-1.5	-1.2493	-1.09854
0	0.998027	0.992115	0.982289	0.968577	0.95106	0.929656	0.904836	0.875788	0.844341	0.807487	0.770518	0.725132	0.684403	0.628096	0.58632	0.51162	0.468928	0.357976	0.287627	0.153779	-0.0320372	0.196018	-0.0848327	0.118197	-0.202113	0.177543	-0.603992	-0.555525	-0.0309451	-0.000861796	-0.297231	-0.0973344	-0.0912311	-0.165646	-1.07359	0.11497	-0.427189	-0.433167	0.230716	-0.594742	-0.648364	-0.863395	-1.20453	-1.5	-1.5	-1.5	-1.5	-1.5	-0.776103
0	0.998027	0.992115	0.982288	0.968578	0.95106	0.929669	0.904834	0.875838	0.844338	0.807622	0.770514	0.725451	0.684404	0.628809	0.586369	0.513123	0.469466	0.35086	0.29612	0.186239	0.00578909	0.208693	-0.0261462	0.183544	-0.14841	0.247697	-0.648541	-0.628535	-0.175591	-0.125096	-0.349319	-0.140811	-0.156591	-0.124739	-1.03822	0.0952221	-0.506064	-0.851522	-0.0263623	-0.670314	-0.708009	-0.391615	-1.25581	-0.344066	-1.44567	-0.448925	-1.5	-1.136	-1.15856
0	0.998027	0.992115	0.982288	0.968579	0.951059	0.92968	0.904833	0.875883	0.844336	0.807747	0.770511	0.725748	0.684406	0.629478	0.586424	0.514569	0.470058	0.355036	0.298404	0.219042	-0.0166525	0.156152	-0.0346255	0.169918	-0.119817	0.256791	-0.614284	-0.58386	-0.419196	-0.207526	-0.121845	-0.167068	-0.508014	-0.26004	-0.230938	-0.137487	-1.02562	-0.277107	-0.194059	-0.917548	-0.22562	-0.34096	-1.29272	-0.80249	-1.30001	-1.38525	-1.5	-1.5	-1.5
0	0.998027	0.992115	0.982288	0.968579	0.951058	0.929691	0.904831	0.875924	0.844334	0.807862	0.770509	0.726024	0.68441	0.630104	0.586483	0.515959	0.470647	0.37203	0.291911	0.182184	-0.0221712	0.209247	0.00510736	0.142771	-0.0832325	0.327578	-0.558842	-0.439292	-0.707812	-0.242195	0.182874	-0.268463	-0.479661	-0.371705	-0.373133	-0.118674	-0.874523	-0.363603	-0.269359	-0.633255	-0.29284	-0.568119	-0.798785	-1.21142	-1.17177	-1.5	-1.5	-0.744105	-1.5
0	0.998027	0.992115	0.982288	0.96858	0.951058	0.9297	0.904831	0.875961	0.844333	0.807967	0.770508	0.726281	0.684415	0.630688	0.586546	0.517292	0.471223	0.36649	0.299209	0.205593	0.0212966	0.235381	0.0634807	0.201219	-0.00496834	0.37381	-0.420507	-0.169165	-1.16064	-0.361891	0.351722	-0.549122	-0.235637	-0.569654	-0.987331	-0.54761	-0.745471	-0.799934	-0.623977	-1.23751	-0.964612	-1.5	-1.5	-1.5	-1.5	-0.646696	-0.757279	-0.707427	-1.16272
0	0.998027	0.992115	0.982288	0.96858	0.951058	0.929709	0.90483	0.875995	0.844332	0.808064	0.770507	0.726517	0.684421	0.631231	0.586611	0.518569	0.471785	0.369889	0.302465	0.218934	0.0302301	0.230887	0.084356	0.215919	0.0453774	0.389407	-0.229136	0.121774	-1.48558	-0.64621	0.250923	-0.410796	-0.308773	-0.409745	-0.524721	-0.26814	-0.747229	-0.482952	-0.451431	-0.631247	-0.678448	-0.852595	-0.725718	-1.5	-1.46565	-1.5	-1.5	-0.823525	-1.18977
0	0.998027	0.992115	0.982288	0.968581	0.951058	0.929716	0.904829	0.876025	0.844331	0.808153	0.770506	0.726736	0.684428	0.631736	0.586677	0.519787	0.472332	0.37458	0.304147	0.225852	0.0376348	0.231951	0.103866	0.221715	0.093306	0.405503	0.00814761	0.374904	-1.31514	-1.34356	-0.467736	-1.30909	-1.30363	-1.5	-1.31928	-1.5	-1.5	-0.950459	-1.5	-1.5	-0.665345	-1.5	-1.42778	-0.276372	0.199885	-0.538836	0.247598	-0.420117	-0.578819
0	0.998027	0.992115	0.982288	0.968581	0.951057	0.929723	0.904829	0.876053	0.84433	0.808234	0.770506	0.726936	0.684434	0.632203	0.586743	0.520948	0.472864	0.379119	0.305786	0.231363	0.0472462	0.235831	0.124443	0.227811	0.144248	0.417917	0.275694	0.560707	-0.504359	-1.5	-1.5	-0.622807	-1.21454	-1.5	-1.5	-0.849027	-1.5	-1.5	-1.44721	-1.5	-1.5	-1.04884	-1.5	-1.5	-1.5	-1.11984	-0.863111	-1.05977	-0.754767
0	0.998027	0.992115	0.982287	0.968581	0.951057	0.929729	0.904828	0.876078	0.84433	0.808308	0.770506	0.72712	0.684441	0.632636	0.586808	0.52205	0.47338	0.383275	0.30778	0.23712	0.0586454	0.239688	0.144908	0.2353	0.197839	0.423291	0.539249	0.653155	0.426309	-1.5	0.328773	-0.389834	-1.47124	-1.5	-0.742241	-1.5	-1.5	-0.382189	-1.5	-1.5	-0.439911	-1.5	-1.5	-1.42126	-1.5	-1.5	-1.40925	-1.5	-1.4927
0	0.998027	0.992115	0.982287	0.968582	0.951057	0.929735	0.904828	0.876101	0.844329	0.808376	0.770506	0.727289	0.684448	0.633036	0.586872	0.523094	0.473879	0.387042	0.310135	0.243296	0.0712071	0.242687	0.167685	0.245135	0.291581	0.449819	0.840056	0.682879	0.723119	-0.747682	0.0892053	-0.151491	-0.913848	-1.31014	-1.18323	-1.5	-1.5	-1.5	-1.5	-1.5	-1.5	-1.5	-1.42469	-1.5	-1.5	-1.5	-1.5	-1.5	-1.5
0	0.998027	0.992115	0.982287	0.968582	0.951057	0.92974	0.904828	0.876121	0.844329	0.808437	0.770506	0.727443	0.684455	0.633406	0.586933	0.524078	0.474362	0.390457	0.312765	0.249668	0.0844496	0.244786	0.189275	0.254291	0.312185	0.405133	0.890862	0.670788	0.554616	-0.934714	0.162119	-0.0808331	-0.43782	-0.947885	-1.33073	-1.5	-1.5	-1.5	-1.5	-1.5	-1.5	-1.5	-1.13924	-1.5	-1.33533	-1.5	-1.5	-1.5	-1.5
0	0.998027	0.992115	0.982287	0.968582	0.951057	0.929744	0.904828	0.87614	0.844329	0.808494	0.770506	0.727583	0.684461	0.633747	0.586993	0.525004	0.474826	0.393555	0.315578	0.255987	0.0979893	0.246116	0.208746	0.261569	0.369378	0.384943	0.920054	0.355712	0.0729793	0.148622	0.076368	-1.5	0.842564	-1.11712	0.0923965	0.190406	-0.73845	-0.238977	-0.00963035	-1.08305	-0.462709	-0.173192	0.485829	-0.455841	0.596683	-0.545717	0.168171	-1.5	-1.5
0	0.998027	0.992115	0.982287	0.968582	0.951057	0.929748	0.904828	0.876157	0.844328	0.808545	0.770507	0.727711	0.684468	0.634062	0.58705	0.525873	0.475273	0.396371	0.318496	0.262061	0.111509	0.246803	0.225874	0.266396	0.420135	0.350977	0.847284	0.198622	0.00541846	0.232222	-0.0331964	-1.21982	0.640569	0.0119605	-1.35061	-1.32786	-0.64049	-1.5	-1.5	-1.5	-1.5	-1.5	-1.17444	-1.5	-1.5	-1.5	-1.5	-1.5	-1.5
0	0.998027	0.992115	0.982287	0.968582	0.951057	0.929752	0.904828	0.876172	0.844328	0.808591	0.770507	0.727828	0.684474	0.634352	0.587104	0.526685	0.475701	0.398932	0.321454	0.267767	0.124749	0.246937	0.224387	0.257917	0.428453	0.285657	0.707591	0.0377931	0.142037	0.284967	-0.161698	-0.865233	0.452111	0.354818	-0.978882	-0.08723	0.000862382	-0.358744	-0.294207	0.127114	-0.520637	-0.380642	0.304281	-0.0284579	0.21255	0.0672642	-0.280271	-0.120918	-0.286409
0	0.998027	0.992115	0.982287	0.968582	0.951057	0.929755	0.904827	0.876185	0.844328	0.808633	0.770507	0.727934	0.684479	0.634618	0.587155	0.527442	0.47611	0.401265	0.324401	0.273032	0.137503	0.246588	0.236893	0.258347	0.462653	0.231253	0.563025	-0.0196788	0.20178	-0.011984	-0.453487	-0.00247261	0.307166	-0.725172	0.479115	-0.436701	-1.5	-1.5	-0.776663	-1.5	-1.5	-1.41603	-1.5	-1.5	-1.05066	-1.5	-1.48243	-1.5	-1.00421
0	0.998027	0.992115	0.982287	0.968583	0.951057	0.929757	0.904827	0.876198	0.844328	0.808671	0.770508	0.728031	0.684485	0.634864	0.587204	0.528146	0.4765	0.403391	0.3273	0.277824	0.14962	0.245807	0.247322	0.286698	0.428226	0.0682495	0.454143	-0.0797276	0.12921	-0.227681	-0.263772	-0.00968385	-0.00305475	-0.341321	0.389543	0.191528	-1.5	-0.00121118	-0.0558447	-1.5	-0.285667	-0.113329	-0.490716	-0.0234306	0.141553	-0.112335	-0.0805166	-0.273547	-0.33522
0	0.998027	0.992115	0.982287	0.968583	0.951057	0.92976	0.904827	0.876209	0.844328	0.808705	0.770508	0.728118	0.68449	0.63509	0.587249	0.528798	0.476871	0.405332	0.330119	0.282136	0.16099	0.244645	0.255671	0.281032	0.451708	0.0265727	0.353407	-0.116181	0.110048	-0.356805	-0.204804	-0.0296243	-0.150449	-0.129445	0.223753	-0.158821	-0.442077	0.0199288	-0.679919	0.124651	-0.0964446	-1.01655	0.202666	0.0743556	-0.461089	-0.0184157	0.140575	-0.165047	-0.419256
0	0.998027	0.992115	0.982287	0.968583	0.951057	0.929762	0.904827	0.876219	0.844328	0.808736	0.770509	0.728198	0.684495	0.635298	0.587292	0.529402	0.477223	0.407103	0.332836	0.28598	0.171547	0.243146	0.261985	0.233106	0.537779	0.102567	0.214193	-0.0767652	0.0729224	-0.578751	-0.102588	0.00441538	-0.435643	-0.00948487	0.231182	-0.83206	0.151332	-0.407765	-1.5	-0.745285	-0.32813	-0.127731	-0.161583	-0.0925689	-0.11794	-0.156555	-0.0845503	-0.300422	-0.432133
0	0.998027	0.992115	0.982287	0.968583	0.951057	0.929764	0.904827	0.876228	0.844328	0.808765	0.770509	0.72827	0.684499	0.635488	0.587332	0.529959	0.477556	0.408721	0.335437	0.289381	0.169056	0.227603	0.241156	0.211366	0.472986	-0.0384014	0.203653	-0.10424	0.0187386	-0.47866	-0.159885	-0.2467	-0.226518	-0.100472	-0.163055	-0.294045	0.0676794	-0.304805	-0.474972	0.048759	-0.608341	-0.420356	-0.13103	-0.550411	-0.116447	-0.466135	-0.263064	-0.588583	-0.643554
0	0.998027	0.992115	0.982287	0.968583	0.951057	0.929765	0.904827	0.876236	0.844328	0.80879	0.770509	0.728336	0.684503	0.635663	0.587369	0.530472	0.47787	0.410201	0.337909	0.292369	0.179446	0.229569	0.247965	0.225478	0.41611	-0.201178	0.16338	-0.156205	-0.0218445	-0.435481	-0.190211	-0.364024	-0.144333	-0.16258	-0.331643	-0.204746	-0.00379377	-0.626073	-0.0781397	-0.100491	-1.16497	-0.328935	-0.132197	-0.856966	-0.0912991	-0.455213	-0.622757	-0.669977	-0.673041
0	0.998027	0.992115	0.982287	0.968583	0.951057	0.929767	0.904827	0.876243	0.844328	0.808813	0.77051	0.728396	0.684507	0.635823	0.587403	0.530944	0.478167	0.411554	0.340246	0.294979	0.19079	0.232667	0.256995	0.190577	0.530978	-0.00305804	0.0841037	-0.174447	-0.0673431	-0.505254	-0.241836	-0.395761	-0.082388	-0.268004	-0.313349	-0.131736	-0.233028	-0.59437	-0.0825573	-0.194912	-0.805793	-0.403375	-0.388731	-0.655745	-0.379356	-0.66252	-0.482124	-0.666644	-0.650101
0	0.998027	0.992115	0.982287	0.968583	0.951057	0.929768	0.904827	0.87625	0.844328	0.808833	0.77051	0.72845	0.684511	0.635969	0.587435	0.531377	0.478445	0.412792	0.342445	0.297246	0.200946	0.23429	0.2636	0.182439	0.425199	-0.273606	0.0686977	-0.192762	-0.102818	-0.463754	-0.29042	-0.529659	-0.133351	-0.215541	-0.409634	-0.308406	-0.102117	-0.657737	-0.226409	-0.223722	-0.803299	-0.483416	-0.472659	-0.598471	-0.477248	-0.730553	-0.539916	-0.663555	-0.688851
0	0.998027	0.992115	0.982287	0.968583	0.951057	0.929769	0.904827	0.876256	0.844328	0.808852	0.77051	0.728499	0.684514	0.636103	0.587465	0.531774	0.478706	0.413925	0.344506	0.299205	0.209676	0.234401	0.267241	0.191622	0.366207	-0.391073	-0.0640265	-0.339602	-0.254796	-0.556938	-0.519786	-0.755221	-0.29601	-0.418316	-0.0749241	-0.486444	-0.308445	-0.380047	-0.423098	-0.439933	-0.449046	-0.590821	-0.559273	-0.590446	-0.578448	-0.740061	-0.616042	-0.773694	-0.743364
0	0.998027	0.992115	0.982287	0.968583	0.951057	0.92977	0.904827	0.876261	0.844328	0.808869	0.770511	0.728544	0.684517	0.636225	0.587492	0.532137	0.478949	0.414963	0.346429	0.30089	0.217093	0.23335	0.268192	0.178957	0.342676	-0.402046	-0.192988	-0.521231	-0.582896	-0.693964	-1.23361	-1.30867	-1.5	-1.14123	-1.5	-1.5	-0.691429	-1.5	-1.5	-0.487332	-1.5	-1.5	-1.5	-1.5	-1.5	-1.42702	-1.5	-1.5	-1.5
0	0.998027	0.992115	0.982287	0.968583	0.951057	0.929771	0.904827	0.876266	0.844328	0.808884	0.770511	0.728584	0.68452	0.636336	0.587518	0.532469	0.479177	0.415913	0.348219	0.302333	0.223363	0.231479	0.266873	0.16196	0.319201	-0.396929	-0.329861	-0.682193	-1.06663	-0.945574	-1.5	-1.5	-0.878131	-1.5	-1.5	-0.597269	-1.5	-1.5	-0.49985	-1.5	-1.5	-0.602687	-1.5	-1.5	-1.5	-1.5	-1.5	-1.5	-1.5
0	0.998027	0.992115	0.982287	0.968583	0.951057	0.929772	0.904827	0.876271	0.844328	0.808897	0.770511	0.728621	0.684522	0.636438	0.587541	0.532772	0.479388	0.416783	0.34988	0.303562	0.22864	0.229064	0.263706	0.144305	0.291193	-0.389691	-0.475375	-0.802854	-1.5	-1.26824	-1.20156	-1.49597	-1.33985	-1.5	-1.47058	-1.5	-1.5	-1.3223	-1.5	-1.5	-1.24379	-1.5	-1.5	-0.928711	-1.5	-1.5	-1.5	-1.5	-1.5
0	0.998027	0.992115	0.982287	0.968583	0.951057	0.929772	0.904827	0.876274	0.844328	0.808909	0.770511	0.728654	0.684525	0.636531	0.587562	0.533049	0.479585	0.41758	0.351418	0.304605	0.233067	0.226316	0.281366	0.15242	0.305232	-0.358401	-0.527794	-0.822955	-1.5	-1.29043	-0.532221	-0.908568	-1.5	-1.43418	-0.450822	-1.42211	-1.5	-1.5	-1.5	-1.5	-1.5	-1.5	-1.5	-1.5	-1.5	-1.5	-1.5	-1.5	-1.5
0	0.998027	0.992115	0.982287	0.968583	0.951057	0.929773	0.904827	0.876278	0.844328	0.80892	0.770511	0.728685	0.684527	0.636615	0.587582	0.533302	0.479768	0.41831	0.352839	0.305486	0.236765	0.223391	0.274879	0.121708	0.282591	-0.318989	-0.675677	-0.97676	-1.5	-0.947807	-0.0114792	0.438143	-0.721198	-0.0736694	0.261152	-1.24229	-0.0327752	-0.35921	-1.5	-1.5	-0.161708	-1.2222	-1.5	-1.5	-1.5	-1.5	-1.5	-1.22591	-1.5
0	0.998027	0.992115	0.982287	0.968583	0.951057	0.929773	0.904827	0.876281	0.844328	0.80893	0.770512	0.728712	0.684529	0.636691	0.5876	0.533532	0.479937	0.418978	0.354149	0.306227	0.239841	0.220407	0.239721	0.0729113	0.178804	-0.362233	-0.863317	-0.829325	-0.743482	-0.69007	-0.109289	0.434533	-0.452985	-0.138446	0.145571	-0.765516	0.0809167	0.0506472	-1.5	-0.370979	-0.187571	-0.532571	-0.547888	-0.603829	-1.41044	-1.5	-1.5	-1.5	-1.5
0	0.998027	0.992115	0.982287	0.968583	0.951057	0.929774	0.904827	0.876284	0.844328	0.808939	0.770512	0.728737	0.68453	0.636761	0.587617	0.533741	0.480093	0.419589	0.355355	0.306846	0.242384	0.217448	0.233744	0.065908	0.139893	-0.362494	-0.956872	-0.85858	-0.453628	-0.644452	-0.442847	0.195688	-0.351623	0.0167797	0.0477625	-0.485336	-0.197157	-0.00515149	-0.538782	-0.140834	-0.698696	-0.327208	-0.472036	-0.353183	-1.13663	-1.46534	-1.5	-1.5	-1.5
0	0.998027	0.992115	0.982287	0.968583	0.951057	0.929774	0.904827	0.876286	0.844328	0.808947	0.770512	0.728759	0.684532	0.636824	0.587632	0.533932	0.480236	0.420148	0.356464	0.307362	0.244474	0.214576	0.227248	0.0588813	0.104273	-0.354338	-1.00398	-0.641244	0.178799	0.106541	-0.593679	-0.00563367	0.34949	-0.955164	-0.341049	-0.0739246	-1.5	-0.290014	0.177229	-0.795242	-0.674258	-0.901906	-1.2194	-1.5	-1.5	-1.5	-1.5	-1.22791	-1.34639
0	0.998027	0.992115	0.982287	0.968583	0.951057	0.929775	0.904827	0.876289	0.844328	0.808954	0.770512	0.72878	0.684533	0.636881	0.587646	0.534106	0.480369	0.420659	0.357482	0.307788	0.246184	0.211832	0.220451	0.0521516	0.0717887	-0.340878	-1.00694	-0.527487	0.191504	0.554718	-0.180093	-1.14595	0.0984733	0.182428	-1.22199	0.0977111	-0.121111	-1.5	-0.394865	-0.590827	-1.5	-1.5	-0.600489	-1.5	-1.5	-1.26384	-1.5	-1.24502	-1.17302
0	0.998027	0.992115	0.982287	0.968583	0.951057	0.929775	0.904827	0.876291	0.844328	0.80896	0.770512	0.728798	0.684535	0.636933	0.587659	0.534265	0.480491	0.421125	0.358417	0.308138	0.24757	0.209244	0.213524	0.0442701	0.0449603	-0.319155	-0.966896	-0.39454	0.0421913	0.826522	0.123535	-1.5	-0.429519	0.0732163	-0.631308	-0.200308	-0.0778153	-0.753645	-0.122133	-0.32671	-1.44721	-0.911315	-0.459761	-0.944221	-1.5	-1.5	-1.5	-1.49335	-1.32061
0	0.998027	0.992115	0.982287	0.968583	0.951057	0.929775	0.904827	0.876293	0.844328	0.808966	0.770512	0.728815	0.684536	0.636979	0.58767	0.534409	0.480603	0.421552	0.359274	0.308424	0.248683	0.206829	0.206605	0.0377675	0.0195444	-0.34038	-0.861608	-0.128669	-0.423574	0.581901	0.0325374	-1.35566	-0.39777	-0.118913	-0.171758	-0.459652	-0.32233	-0.190756	-0.631387	-0.291975	-0.337107	-0.307611	-0.930471	-0.530036	-0.69745	-1.1103	-1.5	-1.5	-1.5
0	0.998027	0.992115	0.982287	0.968583	0.951057	0.929775	0.904827	0.876294	0.844328	0.808971	0.770512	0.72883	0.684537	0.637022	0.587681	0.53454	0.480705	0.421941	0.360058	0.308655	0.249565	0.204593	0.199806	0.0324103	-0.00380572	-0.273674	-0.836894	-0.184992	-0.396054	0.313571	-0.408	-0.217298	-0.412246	-1.5	-1.04589	-0.117939	-0.241032	-0.800398	-0.165698	-0.46424	-0.846655	-0.693515	-0.93182	-0.984369	-1.05493	-1.5	-1.5	-1.38676	-1.05611
0	0.998027	0.992115	0.982287	0.968583	0.951057	0.929775	0.904827	0.876296	0.844328	0.808976	0.770512	0.728844	0.684538	0.63706	0.587691	0.534659	0.480799	0.422295	0.360776	0.30884	0.250256	0.205258	0.189332	0.0202053	-0.0368599	-0.258427	-0.749021	-0.0940259	-0.625242	0.0694727	-0.423052	0.156565	-0.0605239	-1.5	-0.499008	-0.367875	-1.04582	-0.526658	-0.395592	-0.537205	-0.547629	-0.547457	-1.11794	-0.94808	-0.888283	-1.5	-1.5	-1.4864	-1.15511
0	0.998027	0.992115	0.982287	0.968583	0.951057	0.929776	0.904827	0.876297	0.844328	0.80898	0.770513	0.728856	0.684539	0.637095	0.587699	0.534768	0.480886	0.422618	0.361433	0.308986	0.250786	0.203063	0.184092	0.0255361	-0.0622139	-0.25686	-0.654654	-0.034692	-0.809941	-0.30884	-0.553925	0.457747	0.0457447	-1.46287	-0.152812	-0.313713	-1.35181	-0.722214	-0.342547	-0.597342	-0.639547	-0.736457	-1.07908	-1.12339	-1.10399	-1.5	-1.5	-1.19607	-1.12868
0	0.998027	0.992115	0.982287	0.968583	0.951057	0.929776	0.904827	0.876298	0.844328	0.808984	0.770513	0.728868	0.68454	0.637127	0.587707	0.534866	0.480964	0.422913	0.362034	0.3091	0.251182	0.200641	0.179573	0.0264758	-0.0826217	-0.24617	-0.558625	-0.0234167	-0.908605	-0.787336	-0.836414	-0.185138	-0.685858	0.217849	-0.144279	-1.34543	-0.223626	-0.40868	-1.38327	-1.22612	-0.295768	-0.942744	-1.5	-1.5	-1.17784	-1.5	-1.42133	-0.726592	-0.777084
0	0.998027	0.992115	0.982287	0.968583	0.951057	0.929776	0.904827	0.876299	0.844328	0.808987	0.770513	0.728878	0.68454	0.637155	0.587715	0.534956	0.481036	0.42318	0.362583	0.309187	0.251467	0.198464	0.175058	0.0270789	-0.0926554	-0.223666	-0.472739	-0.0373917	-0.925604	-1.16065	-1.19786	-1.20724	-1.07735	-1.16384	-1.41776	-1.5	-0.902378	-1.5	-1.5	-0.721242	-1.5	-1.5	-0.806973	-1.5	-1.39306	0.287738	-0.11885	-0.680369	-0.273938
0	0.998027	0.992115	0.982287	0.968583	0.951057	0.929776	0.904827	0.8763	0.844328	0.80899	0.770513	0.728887	0.684541	0.637181	0.587721	0.535037	0.481102	0.423423	0.363084	0.309253	0.251661	0.196585	0.170528	0.0273372	-0.0995698	-0.225724	-0.411846	0.0202031	-0.90863	-1.24018	-1.28732	-1.32901	-1.08287	-1.24439	-1.5	-1.5	-1.31797	-1.5	-1.5	-1.32175	-1.5	-1.5	-1.5	-1.5	-1.5	-0.222685	-0.860972	-0.953975	-0.759669
0	0.998027	0.992115	0.982287	0.968583	0.951057	0.929776	0.904827	0.876301	0.844328	0.808993	0.770513	0.728895	0.684542	0.637204	0.587727	0.535112	0.481161	0.423644	0.363542	0.3093	0.251778	0.19498	0.16607	0.027461	-0.0880518	-0.177515	-0.363625	-0.0192789	-0.829362	-1.23051	-1.5	-1.5	-1.1637	-1.5	-1.5	-1.5	-1.5	-1.5	-1.5	-1.5	-1.5	-1.5	-1.5	-1.15613	-1.46433	-1.11664	-1.033	-0.537881	-0.710911
0	0.998027	0.992115	0.982287	0.968583	0.951057	0.929776	0.904827	0.876301	0.844328	0.808995	0.770513	0.728902	0.684542	0.637225	0.587733	0.535179	0.481216	0.423844	0.36396	0.309332	0.251833	0.193613	0.161766	0.0276279	-0.0941364	-0.150784	-0.309692	-0.0905292	-0.740487	-0.6996	-1.37503	-1.05904	-0.187237	-0.0945373	-1.4619	-0.0745936	0.0595741	-1.06974	-0.105929	-0.565012	-1.5	-1.3922	-0.583683	-1.32973	-1.5	-1.5	-1.37868	-0.636081	-0.986461
0	0.998027	0.992115	0.982287	0.968583	0.951057	0.929776	0.904827	0.876302	0.844328	0.808997	0.770513	0.728909	0.684543	0.637244	0.587738	0.53524	0.481265	0.424027	0.36434	0.309352	0.251837	0.192454	0.157677	0.0279507	-0.114855	-0.151222	-0.2502	-0.155581	-0.656861	-0.315302	-1.18229	-1.1734	-0.582558	-0.536952	-0.991676	-0.320567	-0.657379	0.0287821	-0.406639	-0.53739	-0.125516	-0.178357	-1.03226	-0.253052	-0.139787	-1.0059	-1.5	-1.5	-1.5
0	0.998027	0.992115	0.982287	0.968583	0.951057	0.929776	0.904827	0.876303	0.844328	0.808999	0.770513	0.728915	0.684543	0.637262	0.587742	0.535296	0.481311	0.424192	0.364688	0.309363	0.251802	0.191472	0.153845	0.028491	-0.0995881	-0.107303	-0.242303	-0.167107	-0.587654	-0.130745	-1.08015	-1.00431	-0.409142	-0.0907787	-0.63018	-0.0280271	-0.756385	-0.0579776	-0.149215	-0.846382	-0.123141	-0.285264	-1.37044	-0.824999	-0.258303	-1.5	-1.43845	-0.849777	-1.02317
0	0.998027	0.992115	0.982287	0.968583	0.951057	0.929776	0.904827	0.876303	0.844328	0.809001	0.770513	0.728921	0.684543	0.637277	0.587747	0.535346	0.481352	0.424342	0.365004	0.309366	0.251735	0.190643	0.150295	0.0292706	-0.102179	-0.0874308	-0.235155	-0.219159	-0.533621	0.0095617	-0.883994	-0.902917	-1.20803	-0.705232	0.124583	-0.331954	-1.5	-1.41461	-0.219243	-1.03781	-1.5	-1.5	-1.01952	-1.5	-1.40963	-0.107751	-0.256967	-0.650768	-0.405368
0	0.998027	0.992115	0.982287	0.968583	0.951057	0.929776	0.904827	0.876304	0.844328	0.809003	0.770513	0.728925	0.684544	0.637291	0.58775	0.535392	0.481389	0.424478	0.365292	0.309364	0.251645	0.189945	0.147037	0.0249969	-0.0935707	-0.0535374	-0.223466	-0.221673	-0.486356	0.0528102	-0.625643	-0.392073	-1.40356	-0.370035	0.350231	-0.199867	-1.14404	-0.159859	-0.385866	-0.493265	-0.193706	-0.204659	-0.849594	-0.342487	-0.558292	-1.2139	-1.23248	-1.5	-1.4238
0	0.998027	0.992115	0.982287	0.968583	0.951057	0.929776	0.904827	0.876304	0.844328	0.809004	0.770513	0.72893	0.684544	0.637304	0.587754	0.535434	0.481423	0.424601	0.365555	0.309357	0.251536	0.18936	0.144072	0.0263814	-0.0956079	-0.0490524	-0.190919	-0.184683	-0.480008	0.0110295	-0.440653	-0.0336142	-1.49717	-0.741885	0.0935561	-0.126067	-1.24682	-0.197859	-0.417228	-0.516285	-0.277865	-0.205758	-0.758815	-0.369739	-0.632625	-1.2533	-1.35478	-1.5	-1.5
0	0.998027	0.992115	0.982287	0.968583	0.951057	0.929776	0.904827	0.876304	0.844328	0.809006	0.770513	0.728934	0.684544	0.637316	0.587757	0.535471	0.481454	0.424713	0.365794	0.309346	0.251415	0.188872	0.144412	0.0334207	-0.105305	-0.0687148	-0.168866	-0.178421	-0.395565	0.127687	-0.0062245	0.191978	-0.591718	-1.45431	-1.5	-1.5	-1.5	-1.5	-1.5	-1.21471	-1.5	-1.5	-1.19641	-1.5	-1.34477	-0.152907	-0.227616	-0.602994	-0.37061
0	0.998027	0.992115	0.982287	0.968583	0.951057	0.929776	0.904827	0.876305	0.844328	0.809007	0.770513	0.728937	0.684545	0.637326	0.587759	0.535505	0.481482	0.424814	0.366012	0.309334	0.251284	0.188467	0.141577	0.0353484	-0.0898875	-0.034323	-0.182028	-0.163901	-0.395599	0.0344418	0.10516	0.353387	-0.214036	-1.28924	-1.5	-1.40377	-1.5	-1.45089	-1.5	-1.5	-1.5	-1.5	-1.5	-1.17525	-1.369	-0.859098	-0.598047	-0.39994	-0.340518
0	0.998027	0.992115	0.982287	0.968583	0.951057	0.929776	0.904827	0.876305	0.844328	0.809008	0.770513	0.72894	0.684545	0.637336	0.587762	0.535536	0.481508	0.424906	0.366209	0.309319	0.251148	0.188133	0.138561	0.0358334	-0.0918793	-0.0307876	-0.18613	-0.159093	-0.369089	0.0205787	0.264145	0.277743	0.324302	-0.876505	-0.437241	-0.900865	0.282365	-0.171663	-1.39101	-0.565086	-0.280862	-0.792154	0.130391	0.0236455	-0.0620446	0.102359	0.279141	-0.0942477	-0.343276
0	0.998027	0.992115	0.982287	0.968583	0.951057	0.929776	0.904827	0.876305	0.844328	0.809009	0.770513	0.728943	0.684545	0.637344	0.587764	0.535564	0.481531	0.424989	0.366389	0.309304	0.251009	0.187858	0.135902	0.036509	-0.092023	-0.0257191	-0.17205	-0.135686	-0.310864	0.0538058	0.464546	-0.0165293	0.473528	0.392436	0.394715	-1.38909	0.481617	-0.971684	-1.5	-1.5	-1.49905	-1.5	-1.5	-1.5	-1.5	-1.5	-1.39311	-1.5	-1.25184
0	0.998027	0.992115	0.982287	0.968583	0.951057	0.929776	0.904827	0.876305	0.844328	0.80901	0.770513	0.728946	0.684545	0.637352	0.587766	0.535589	0.481552	0.425064	0.366552	0.309288	0.25087	0.187635	0.133648	0.0376876	-0.0908882	-0.0204988	-0.170407	-0.121387	-0.2877	0.032501	0.504466	-0.219339	0.270053	0.409488	0.125889	-1.15114	0.17136	-0.0793633	-1.45853	-0.377315	-0.209833	-0.70623	0.157896	-0.107766	-0.182587	-0.112534	-0.0476456	-0.184001	-0.478036
0	0.998027	0.992115	0.982287	0.968583	0.951057	0.929776	0.904827	0.876305	0.844328	0.80901	0.770513	0.728948	0.684546	0.637359	0.587768	0.535612	0.481571	0.425132	0.366701	0.309272	0.250731	0.187455	0.131762	0.0392854	-0.0887281	-0.015454	-0.169176	-0.105585	-0.263055	0.0155498	0.495669	-0.391756	0.165855	0.495385	0.151434	-1.24533	-0.0228903	-0.135715	-1.01431	-0.243839	-0.056596	-0.62853	0.114759	0.018948	-0.142196	-0.0235578	0.0209936	-0.175361	-0.485621
0	0.998027	0.992115	0.982287	0.968583	0.951057	0.929776	0.904827	0.876306	0.844328	0.809011	0.770513	0.72895	0.684546	0.637365	0.58777	0.535633	0.481588	0.425194	0.366835	0.309256	0.250596	0.187312	0.130194	0.0411505	-0.0856955	-0.0106643	-0.167888	-0.0886325	-0.235226	0.00384752	0.448479	-0.486541	0.0978486	0.135205	-0.494251	0.0376914	-0.149068	-1.5	-0.0824123	-0.464782	-1.03592	-0.384196	-0.328506	-0.164054	0.16586	-0.123183	-0.0721879	-0.290727	-0.543233
0	0.998027	0.992115	0.982287	0.968583	0.951057	0.929776	0.904827	0.876306	0.844328	0.809012	0.770513	0.728952	0.684546	0.637371	0.587771	0.535652	0.481604	0.42525	0.366957	0.30924	0.250464	0.1872	0.128895	0.043149	-0.081935	-0.00620252	-0.166159	-0.0709218	-0.202453	-0.00275482	0.369062	-0.485257	0.0168778	-0.0928207	-0.381489	0.10549	-0.214834	-1.09325	0.0468043	-0.465129	-0.758077	-0.330341	-0.449953	-0.462484	-0.11177	-0.291466	-0.122559	-0.525036	-0.681783
0	0.998027	0.992115	0.982287	0.968583	0.951057	0.929776	0.904827	0.876306	0.844328	0.809012	0.770513	0.728954	0.684546	0.637376	0.587773	0.535669	0.481618	0.4253	0.367068	0.309224	0.250338	0.187113	0.127827	0.0451794	-0.0775981	-0.00216661	-0.163692	-0.0528777	-0.163045	-0.00535238	0.259582	-0.394322	-0.07575	-0.369293	-0.198441	0.0737548	-0.531153	-0.328255	-0.0444274	-1.03623	-0.286996	-0.382829	-0.693183	-0.503134	-0.277459	-0.549048	-0.247126	-0.617285	-0.736864
0	0.998027	0.992115	0.982287	0.968583	0.951057	0.929776	0.904827	0.876306	0.844328	0.809013	0.770513	0.728955	0.684546	0.637381	0.587774	0.535684	0.481631	0.425346	0.367169	0.309209	0.250217	0.187048	0.126954	0.0471696	-0.0728369	0.0013373	-0.16028	-0.0349529	-0.115606	-0.00593138	0.120288	-0.237622	-0.155411	-0.623279	-0.146639	0.00390132	-0.831714	-0.138715	-0.172024	-1.2351	-0.483633	-0.472411	-0.593178	-0.498671	-0.3938	-0.625306	-0.46688	-0.662561	-0.725602
0	0.998027	0.992115	0.982287	0.968583	0.951057	0.929776	0.904827	0.876306	0.844328	0.809013	0.770513	0.728957	0.684546	0.637385	0.587775	0.535698	0.481643	0.425387	0.36726	0.309195	0.250102	0.187001	0.126246	0.0490703	-0.0677969	0.0042139	-0.155825	-0.0176158	-0.059325	-0.00726136	-0.0467558	-0.054952	-0.208423	-0.869978	-0.244871	-0.0445062	-0.815167	-0.231339	-0.175531	-1.05927	-0.471213	-0.476224	-0.672116	-0.648263	-0.458862	-0.67799	-0.550837	-0.719908	-0.765537
0	0.998027	0.992115	0.982287	0.968583	0.951057	0.929776	0.904827	0.876306	0.844328	0.809014	0.770513	0.728958	0.684546	0.637389	0.587776	0.53571	0.481654	0.425425	0.367342	0.309182	0.249992	0.186969	0.125677	0.0508502	-0.0626099	0.00639259	-0.150328	-0.00132778	0.0371702	0.0686191	-0.260862	0.0179824	-0.27206	-0.939586	-0.401236	-0.153623	-0.471108	-0.406608	-0.277444	-0.552876	-0.531921	-0.606616	-0.531238	-0.708438	-0.527659	-0.727821	-0.605546	-0.763828	-0.79677
0	0.998027	0.992115	0.982287	0.968583	0.951057	0.929776	0.904827	0.876306	0.844328	0.809014	0.770513	0.728959	0.684546	0.637392	0.587777	0.535722	0.481663	0.425459	0.367417	0.309169	0.24989	0.186948	0.125224	0.0524911	-0.0680136	-0.0120898	-0.146025	0.00491958	0.062123	-0.0436403	-0.399207	0.222344	-0.271725	-0.884532	-0.473073	-0.263012	-0.333055	-0.512336	-0.469279	-0.407405	-0.628114	-0.653091	-0.573721	-0.719985	-0.58359	-0.777404	-0.642014	-0.798739	-0.820986
0	0.998027	0.992115	0.982287	0.968583	0.951057	0.929776	0.904827	0.876306	0.844328	0.809014	0.770513	0.72896	0.684546	0.637396	0.587778	0.535732	0.481672	0.425489	0.367484	0.309157	0.249793	0.186938	0.12487	0.0539848	-0.0619715	-0.00674129	-0.140357	0.00892931	0.125651	-0.0216563	-0.513863	0.171136	-0.311103	-0.582254	-0.443631	-0.511318	-0.342221	-0.464648	-0.53344	-0.469903	-0.594313	-0.653725	-0.632125	-0.779516	-0.642755	-0.806048	-0.694328	-0.831456	-0.847096
0	0.998027	0.992115	0.982287	0.968583	0.951057	0.929776	0.904827	0.876306	0.844328	0.809015	0.770513	0.728961	0.684547	0.637398	0.587779	0.535741	0.48168	0.425517	0.367545	0.309146	0.249703	0.186936	0.124597	0.0553293	-0.0437647	0.0207841	-0.130087	0.0227309	0.204443	-0.106133	-0.675684	0.209554	-0.369003	-0.412264	-0.447245	-0.669573	-0.39813	-0.534496	-0.556621	-0.470221	-0.661749	-0.691412	-0.630579	-0.808031	-0.694046	-0.832759	-0.736852	-0.858507	-0.869345
0	0.998027	0.992115	0.982287	0.968583	0.951057	0.929776	0.904827	0.876306	0.844328	0.809015	0.770513	0.728962	0.684547	0.637401	0.587779	0.535749	0.481687	0.425542	0.367601	0.309135	0.249619	0.186939	0.12439	0.0565267	-0.0469679	0.00261189	-0.124145	0.0360885	0.275977	-0.163713	-0.722201	0.129388	-0.443013	-0.110075	-0.39728	-0.854168	-0.55743	-0.470597	-0.593628	-0.58606	-0.673202	-0.763031	-0.732356	-0.819507	-0.737756	-0.858186	-0.771508	-0.881236	-0.866773
0	0.998027	0.992115	0.982287	0.968583	0.951057	0.929776	0.904827	0.876306	0.844328	0.809015	0.770513	0.728962	0.684547	0.637403	0.58778	0.535757	0.481693	0.425565	0.367651	0.309126	0.249541	0.186948	0.124239	0.0575843	-0.0421781	0.00246611	-0.116574	0.0409247	0.339331	-0.234403	-0.713518	0.0271106	-0.542529	0.169485	-0.38148	-1.08626	-0.6767	-0.549342	-0.592882	-0.630911	-0.673121	-0.76881	-0.756129	-0.837512	-0.775306	-0.871134	-0.809866	-0.90019	-0.888489
0	0.998027	0.992115	0.982287	0.968583	0.951057	0.929776	0.904827	0.876306	0.844328	0.809015	0.770513	0.728963	0.684547	0.637405	0.58778	0.535764	0.481699	0.425586	0.367696	0.309116	0.249469	0.18696	0.124136	0.0585162	-0.036342	0.00416322	-0.106309	0.0458176	0.397594	-0.326311	-0.656856	-0.0909876	-0.692314	0.141448	-0.509219	-0.528169	-0.490899	-0.580464	-0.691252	-0.655562	-0.744302	-0.801708	-0.850258	-0.852632	-0.839533	-0.925584	-0.839749	-0.926489	-0.928028
0	0.998027	0.992115	0.982287	0.968583	0.951057	0.929776	0.904827	0.876306	0.844328	0.809016	0.770513	0.728964	0.684547	0.637407	0.587781	0.53577	0.481705	0.425604	0.367737	0.309108	0.249402	0.186975	0.124072	0.0593292	-0.0308892	0.00468168	-0.095965	0.0497462	0.44204	-0.441985	-0.546528	-0.214235	-0.918797	0.00993657	-0.53737	-0.349378	-0.500485	-0.606603	-0.71656	-0.654067	-0.797945	-0.815579	-0.904977	-0.896822	-0.908915	-0.950254	-0.886904	-0.95279	-0.946971
0	0.998027	0.992115	0.982287	0.968583	0.951057	0.929776	0.904827	0.876307	0.844328	0.809016	0.770513	0.728964	0.684547	0.637409	0.587781	0.535775	0.481709	0.425621	0.367774	0.3091	0.24934	0.186993	0.124038	0.0600327	-0.0260575	0.00375714	-0.0863398	0.0518019	0.468223	-0.572293	-0.396005	-0.316029	-1.18343	-0.25085	-0.50046	-0.226553	-0.580429	-0.598544	-0.745237	-0.707699	-0.878905	-0.815399	-0.959809	-0.925483	-0.986067	-0.999696	-0.949972	-0.982013	-0.961955
0	0.998027	0.992115	0.982287	0.968583	0.951057	0.929776	0.904827	0.876307	0.844328	0.809016	0.770513	0.728964	0.684547	0.63741	0.587782	0.53578	0.481714	0.425636	0.367808	0.309093	0.249283	0.187011	0.124028	0.0606368	-0.0218359	0.00165177	-0.0778652	0.0513675	0.473902	-0.697986	-0.231494	-0.356863	-1.3657	-0.429229	-0.489308	-0.327081	-0.615341	-0.635437	-0.708652	-0.755856	-0.79232	-0.842566	-0.812383	-0.872559	-0.836912	-0.903478	-0.876477	-0.934901	-0.952403
0	0.998027	0.992115	0.982287	0.968583	0.951057	0.929776	0.904827	0.876307	0.844328	0.809016	0.770513	0.728965	0.684547	0.637412	0.587782	0.535785	0.481718	0.42565	0.367838	0.309086	0.249231	0.18703	0.124037	0.061152	-0.0181672	-0.00132083	-0.0707767	0.0481801	0.459141	-0.795579	-0.0660724	-0.326773	-1.40516	-0.45953	-0.488336	-0.382277	-0.586251	-0.63308	-0.711864	-0.780948	-0.793515	-0.8782	-0.816374	-0.876919	-0.825559	-0.892694	-0.898115	-0.935339	-0.960203
0	0.998027	0.992115	0.982287	0.968583	0.951057	0.929776	0.904827	0.876307	0.844328	0.809016	0.770513	0.728965	0.684547	0.637413	0.587782	0.535789	0.481721	0.425663	0.367866	0.30908	0.249183	0.18705	0.124061	0.061588	-0.0149906	-0.00488797	-0.065188	0.0422558	0.426085	-0.847332	0.0533801	-0.250982	-1.22401	-0.353818	-0.51074	-0.42724	-0.581069	-0.66203	-0.738705	-0.769571	-0.826379	-0.85248	-0.873148	-0.884245	-0.892147	-0.933661	-0.899106	-0.962054	-0.961884
0	0.998027	0.992115	0.982287	0.968583	0.951057	0.929776	0.904827	0.876307	0.844328	0.809016	0.770513	0.728966	0.684547	0.637414	0.587783	0.535793	0.481724	0.425674	0.36789	0.309074	0.249139	0.18707	0.124097	0.0619544	-0.0122491	-0.00882838	-0.0611221	0.0338085	0.378428	-0.847681	0.102198	-0.221808	-0.826965	-0.255703	-0.653272	-0.48483	-0.596662	-0.678477	-0.7381	-0.814903	-0.806253	-0.903726	-0.827556	-0.90947	-0.877953	-0.919846	-0.916542	-0.956068	-0.973455
0	0.998027	0.992115	0.982287	0.968583	0.951057	0.929776	0.904827	0.876307	0.844328	0.809016	0.770513	0.728966	0.684547	0.637415	0.587783	0.535796	0.481727	0.425684	0.367913	0.309069	0.249099	0.18709	0.124141	0.0622596	-0.00989227	-0.0129682	-0.0585332	0.0231795	0.320685	-0.802244	0.0664927	-0.315362	-0.274074	-0.226723	-1.11534	-0.790569	-0.654477	-0.795941	-0.717196	-0.96305	-0.774164	-1.19197	-0.890643	-1.39553	-1.14403	-1.5	-1.24555	-1.4014	-1.11494
0	0.998027	0.992115	0.982287	0.968583	0.951057	0.929776	0.904827	0.876307	0.844328	0.809016	0.770513	0.728966	0.684547	0.637416	0.587783	0.535799	0.48173	0.425694	0.367933	0.309065	0.249062	0.187109	0.124192	0.0625114	-0.00787473	-0.0171722	-0.0573223	0.0107845	0.257476	-0.722706	-0.0381231	-0.529379	0.158546	-0.275068	-1.40303	-0.940861	-0.735406	-0.821892	-0.737596	-0.920189	-0.793353	-1.11975	-0.916158	-1.37281	-1.0721	-1.35451	-1.20016	-1.2465	-1.07025
0	0.998027	0.992115	0.982287	0.968583	0.951057	0.929776	0.904827	0.876307	0.844328	0.809016	0.770513	0.728966	0.684547	0.637417	0.587783	0.535802	0.481732	0.425702	0.367952	0.30906	0.249029	0.187128	0.124246	0.0627169	-0.00615543	-0.0213371	-0.0573522	-0.0029304	0.192947	-0.622353	-0.17195	-0.798529	0.219185	-0.315541	-1.1777	-0.630558	-0.657932	-0.679787	-0.809999	-0.736464	-0.864237	-0.761209	-0.848935	-0.74559	-0.836143	-0.786864	-0.852831	-0.907547	-0.947219
0	0.998027	0.992115	0.982287	0.968583	0.951057	0.929776	0.904827	0.876307	0.844328	0.809017	0.770513	0.728967	0.684547	0.637418	0.587784	0.535804	0.481734	0.425709	0.367968	0.309056	0.248998	0.187146	0.124303	0.0628827	-0.0046977	-0.0253859	-0.0698125	-0.026483	0.126974	-0.528022	-0.305367	-1.04309	0.00670033	-0.417351	-0.523501	-0.411572	-0.634416	-0.70484	-0.736815	-0.833242	-0.800263	-0.976413	-0.875796	-1.02383	-1.0096	-0.996898	-0.999604	-0.944679	-0.982805
0	0.998027	0.992115	0.982287	0.968583	0.951057	0.929776	0.904827	0.876307	0.844328	0.809017	0.770513	0.728967	0.684547	0.637418	0.587784	0.535806	0.481736	0.425716	0.367983	0.309053	0.24897	0.187163	0.124361	0.0630142	-0.00346848	-0.0292625	-0.0697491	-0.0387007	0.0713696	-0.422	-0.388241	-1.22099	-0.240318	-0.424401	-0.276716	-0.510879	-0.621398	-0.754146	-0.732235	-0.939011	-0.814334	-1.1812	-0.998087	-1.43751	-1.2413	-1.5	-1.2577	-1.39222	-1.12917
0	0.998027	0.992115	0.982287	0.968583	0.951057	0.929776	0.904827	0.876307	0.844328	0.809017	0.770513	0.728967	0.684547	0.637419	0.587784	0.535808	0.481738	0.425722	0.367997	0.30905	0.248945	0.187179	0.124419	0.0631167	-0.00243834	-0.0329282	-0.0613339	-0.0437031	0.0206103	-0.313064	-0.41421	-1.3087	-0.425039	-0.448422	-0.198887	-0.683	-0.634937	-0.823068	-0.728639	-1.09133	-0.899055	-1.5	-1.22833	-1.5	-1.5	-1.5	-1.5	-1.5	-1.5
0	0.998027	0.992115	0.982287	0.968583	0.951057	0.929776	0.904827	0.876307	0.844328	0.809017	0.770513	0.728967	0.684547	0.637419	0.587784	0.53581	0.481739	0.425728	0.368009	0.309047	0.248921	0.187195	0.124476	0.0631947	-0.00158112	-0.0363581	-0.0737876	-0.0671537	-0.0244103	-0.24138	-0.411858	-1.43502	-0.549872	-0.421466	-0.32826	-0.65891	-0.669588	-0.698248	-0.762628	-0.775941	-0.804728	-0.80798	-0.926732	-0.797179	-0.880836	-0.687611	-0.825495	-0.816605	-0.859757
0	0.998027	0.992115	0.982287	0.968583	0.951057	0.929776	0.904827	0.876307	0.844328	0.809017	0.770513	0.728967	0.684547	0.63742	0.587784	0.535812	0.481741	0.425733	0.368021	0.309044	0.2489	0.187209	0.124532	0.063252	-0.000873524	-0.0395382	-0.0757503	-0.0794165	-0.0263442	-0.192614	-0.3446	-1.10767	-0.623256	-0.808471	-0.758434	-0.76366	-1.25923	-0.687115	-1.5	-1.15261	-1.5	-1.5	-1.5	-1.5	-1.5	-1.49257	-1.5	-1.5	-1.5
0	0.998027	0.992115	0.982287	0.968583	0.951057	0.929776	0.904827	0.876307	0.844328	0.809017	0.770513	0.728967	0.684547	0.63742	0.587784	0.535813	0.481742	0.425737	0.368031	0.309041	0.248881	0.187223	0.124586	0.063292	-0.000294931	-0.042463	-0.0782086	-0.091426	-0.0660862	-0.143717	-0.317062	-1.01697	-0.785301	-1.11427	-1.33128	-0.752171	-1.5	-1.5	-1.5	-1.5	-1.5	-1.30492	-1.5	-1.5	-1.5	-1.5	-1.5	-1.5	-1.5
0	0.998027	0.992115	0.982287	0.968583	0.951057	0.929776	0.904827	0.876307	0.844328	0.809017	0.770513	0.728968	0.684547	0.637421	0.587784	0.535815	0.481743	0.425742	0.36804	0.309039	0.248863	0.187235	0.124638	0.0633179	0.000172916	-0.0451335	-0.0810253	-0.102961	-0.135861	-0.0823354	-0.302738	-0.965724	-1.00121	-1.39435	-1.5	-0.784779	-1.5	-1.5	-0.597987	-1.5	-1.5	-0.573247	-1.5	-1.5	-1.5	-1.5	-1.5	-1.5	-1.5
0	0.998027	0.992115	0.982287	0.968583	0.951057	0.929776	0.904827	0.876307	0.844328	0.809017	0.770513	0.728968	0.684547	0.637421	0.587784	0.535816	0.481744	0.425745	0.368048	0.309037	0.248847	0.187247	0.124688	0.063332	0.0005461	-0.0447275	-0.0878092	-0.123402	-0.154725	-0.0320703	-0.290272	-0.924355	-1.19544	-1.5	-1.5	-1.04719	-1.5	-1.5	-0.620677	-1.5	-1.5	-0.485569	-1.5	-1.5	-1.5	-1.25868	-1.5	-1.5	-1.5
0	0.998027	0.992115	0.982287	0.968583	0.951057	0.929776	0.904827	0.876307	0.844328	0.809017	0.770513	0.728968	0.684547	0.637421	0.587785	0.535817	0.481745	0.425749	0.368055	0.309035	0.248833	0.187258	0.124736	0.0633366	0.000840791	-0.0472943	-0.0898961	-0.130069	-0.172443	-0.071497	-0.211225	-0.582455	-0.888109	-1.5	-1.5	-0.693356	-1.5	-1.5	-1.4564	-1.40942	-1.5	-1.4071	-1.5	-1.5	-1.5	-1.5	-1.5	-1.48612	-1.5
0	0.998027	0.992115	0.982287	0.968583	0.951057	0.929776	0.904827	0.876307	0.844328	0.809017	0.770513	0.728968	0.684547	0.637422	0.587785	0.535818	0.481746	0.425752	0.368062	0.309033	0.248819	0.187268	0.124781	0.0633337	0.00107172	-0.0500398	-0.0916398	-0.135247	-0.18735	-0.0744543	-0.201222	-0.432155	-0.752333	-1.5	-1.40528	-0.55488	-1.27694	-1.5	-1.5	-0.481719	-1.5	-1.5	-0.89114	-1.5	-1.5	-0.7872	-1.5	-1.40628	-1.46785
0	0.998027	0.992115	0.982287	0.968583	0.951057	0.929776	0.904827	0.876307	0.844328	0.809017	0.770513	0.728968	0.684547	0.637422	0.587785	0.535819	0.481747	0.425754	0.368068	0.309032	0.248807	0.187278	0.124823	0.0633247	0.0012484	-0.052468	-0.0880944	-0.135084	-0.192119	-0.0854501	-0.173257	-0.315896	-0.54215	-1.44031	-1.0404	-0.811483	-0.887755	-1.39731	-1.44377	-0.391146	-0.991527	-1.5	-1.5	-0.393375	-1.33986	-1.5	-1.5	-0.843332	-1.09757
0	0.998027	0.992115	0.982287	0.968583	0.951057	0.929776	0.904827	0.876307	0.844328	0.809017	0.770513	0.728968	0.684547	0.637422	0.587785	0.53582	0.481747	0.425757	0.368074	0.30903	0.248796	0.187287	0.124861	0.0633083	0.00136074	-0.054561	-0.0970933	-0.140211	-0.198618	-0.122731	-0.220461	-0.136317	-0.360204	-1.35139	-0.8967	-0.718336	-0.474888	-0.920646	-0.441443	-0.496521	-0.1005	-0.561615	-0.32408	-0.100901	-0.341842	-0.220212	-0.18758	-0.292397	-0.36791
0	0.998027	0.992115	0.982287	0.968583	0.951057	0.929776	0.904827	0.876307	0.844328	0.809017	0.770513	0.728968	0.684547	0.637422	0.587785	0.53582	0.481748	0.425759	0.368079	0.309029	0.248786	0.187295	0.124896	0.0632886	0.001432	-0.0563324	-0.0995625	-0.1479	-0.209406	-0.123115	-0.210026	-0.118987	-0.163631	-1.11429	-0.666434	-0.808809	-0.211409	-0.440213	-0.192895	-0.50772	-0.313606	-0.308333	-0.500285	-0.271092	-0.236454	-0.387567	-0.194076	-0.395889	-0.489844
0	0.998027	0.992115	0.982287	0.968583	0.951057	0.929776	0.904827	0.876307	0.844328	0.809017	0.770513	0.728968	0.684547	0.637422	0.587785	0.535821	0.481749	0.425761	0.368083	0.309028	0.248777	0.187302	0.12493	0.0632674	0.00147192	-0.0578174	-0.0978291	-0.150948	-0.221064	-0.122429	-0.228303	-0.0746318	-0.0384417	-0.966776	-0.637033	-0.977003	-0.41213	-0.324532	-0.3412	-0.572532	-0.325291	-0.450145	-0.393122	-0.275283	-0.399597	-0.363272	-0.310985	-0.40885	-0.470789
0	0.998027	0.992115	0.982287	0.968583	0.951057	0.929776	0.904827	0.876307	0.844328	0.809017	0.770513	0.728968	0.684547	0.637423	0.587785	0.535822	0.481749	0.425763	0.368087	0.309027	0.248769	0.187309	0.124962	0.0632453	0.00148672	-0.0590551	-0.100832	-0.158315	-0.228008	-0.132134	-0.252297	-0.0243374	0.121101	-0.785356	-0.422589	-1.01017	-0.18936	-0.0850985	-0.656728	-0.457795	-0.421176	-0.666193	-0.447838	-0.415341	-0.443811	-0.568594	-0.554581	-0.599708	-0.641586
0	0.998027	0.992115	0.982287	0.968583	0.951057	0.929776	0.904827	0.876307	0.844328	0.809017	0.770513	0.728968	0.684547	0.637423	0.587785	0.535822	0.48175	0.425764	0.368091	0.309026	0.248761	0.187315	0.124991	0.0632227	0.00148139	-0.0600814	-0.108578	-0.170851	-0.230149	-0.148436	-0.276202	0.0144935	0.0637603	-0.687872	-0.617866	-1.34399	-0.782309	-0.196857	-0.437312	-0.938159	-0.63252	-0.521262	-0.520437	-0.64758	-0.491422	-0.626559	-0.554408	-0.663981	-0.70378
0	0.998027	0.992115	0.982287	0.968583	0.951057	0.929776	0.904827	0.876307	0.844328	0.809017	0.770513	0.728968	0.684547	0.637423	0.587785	0.535823	0.48175	0.425766	0.368094	0.309025	0.248755	0.187321	0.125019	0.0632	0.00146012	-0.0609277	-0.110738	-0.176537	-0.233802	-0.160748	-0.297999	0.0235628	0.0320499	-0.46996	-0.532426	-1.49335	-0.790235	-0.107074	-0.49319	-0.757597	-0.567155	-0.624119	-0.584159	-0.66507	-0.489961	-0.686596	-0.625868	-0.662775	-0.702608
0	0.998027	0.992115	0.982287	0.968583	0.951057	0.929776	0.904827	0.876307	0.844328	0.809017	0.770513	0.728968	0.684547	0.637423	0.587785	0.535823	0.48175	0.425767	0.368097	0.309024	0.248748	0.187327	0.125045	0.0631772	0.00142642	-0.0616212	-0.110348	-0.177674	-0.237946	-0.174155	-0.3165	0.0148752	-0.0420508	-0.229443	-0.376481	-1.5	-0.747547	-0.276047	-0.54188	-0.554901	-0.582708	-0.64342	-0.585011	-0.660353	-0.650167	-0.72669	-0.742955	-0.779478	-0.796932
0	0.998027	0.992115	0.982287	0.968583	0.951057	0.929776	0.904827	0.876307	0.844328	0.809017	0.770513	0.728968	0.684547	0.637423	0.587785	0.535823	0.481751	0.425768	0.3681	0.309024	0.248743	0.187331	0.125069	0.0631547	0.0013832	-0.0621852	-0.112596	-0.181075	-0.239769	-0.190975	-0.339852	0.0101292	-0.134449	-0.0344722	-0.13387	-1.48075	-0.522242	-0.343937	-0.618655	-0.489926	-0.623242	-0.636779	-0.683904	-0.660559	-0.70713	-0.756581	-0.783038	-0.777943	-0.830405
0	0.998027	0.992115	0.982287	0.968583	0.951057	0.929776	0.904827	0.876307	0.844328	0.809017	0.770513	0.728968	0.684547	0.637423	0.587785	0.535824	0.481751	0.425769	0.368102	0.309023	0.248738	0.187336	0.125091	0.0631325	0.00133286	-0.0626399	-0.11507	-0.184772	-0.240706	-0.20646	-0.347819	-0.0250194	-0.223754	0.135385	0.0657336	-1.42162	-0.553073	-0.424428	-0.607161	-0.544343	-0.615427	-0.684002	-0.72041	-0.754234	-0.742145	-0.754287	-0.781715	-0.815568	-0.830437
0	0.998027	0.992115	0.982287	0.968583	0.951057	0.929776	0.904827	0.876307	0.844328	0.809017	0.770513	0.728968	0.684547	0.637423	0.587785	0.535824	0.481751	0.42577	0.368104	0.309022	0.248733	0.18734	0.125111	0.0631109	0.0012774	-0.0630026	-0.117299	-0.187829	-0.241331	-0.220892	-0.354002	-0.0625797	-0.296017	0.212804	0.316572	-1.11884	-0.267453	-0.494464	-0.680107	-0.678886	-0.716993	-0.807782	-0.784061	-0.851087	-0.844186	-0.810907	-0.899884	-0.857198	-0.891926
0	0.998027	0.992115	0.982287	0.968583	0.951057	0.929776	0.904827	0.876307	0.844328	0.809017	0.770513	0.728968	0.684547	0.637423	0.587785	0.535824	0.481751	0.425771	0.368106	0.309022	0.248729	0.187344	0.125131	0.06309	0.00121846	-0.0632877	-0.119217	-0.19009	-0.241825	-0.234347	-0.35855	-0.100473	-0.347742	0.217042	0.302599	-0.859938	-0.342951	-0.692903	-0.68882	-0.637161	-0.693864	-0.733552	-0.747621	-0.779609	-0.802316	-0.816462	-0.8668	-0.900943	-0.886296
0	0.998027	0.992115	0.982287	0.968583	0.951057	0.929776	0.904827	0.876307	0.844328	0.809017	0.770513	0.728968	0.684547	0.637423	0.587785	0.535825	0.481752	0.425772	0.368108	0.309021	0.248725	0.187347	0.125148	0.0630698	0.00115739	-0.0635091	-0.120839	-0.191641	-0.24226	-0.246693	-0.360173	-0.139204	-0.380926	0.177103	-0.0359624	-0.525794	-0.662561	-1.41711	-1.5	-0.64543	-1.5	-1.5	-1.5	-1.5	-1.5	-1.5	-1.5	-1.5	-1.5
0	0.998027	0.992115	0.982287	0.968583	0.951057	0.929776	0.904827	0.876307	0.844328	0.809017	0.770513	0.728968	0.684547	0.637423	0.587785	0.535825	0.481752	0.425773	0.36811	0.309021	0.248722	0.18735	0.125164	0.0630505	0.00109531	-0.0636773	-0.122198	-0.192635	-0.242672	-0.257776	-0.362817	-0.172955	-0.400602	0.110759	-0.201249	-0.13475	-0.534388	-1.5	-1.5	-0.892121	-1.39812	-0.970528	-1.5	-1.36144	-1.5	-1.5	-1.5	-1.5	-1.5
0	0.998027	0.992115	0.982287	0.968583	0.951057	0.929776	0.904827	0.876307	0.844328	0.809017	0.770513	0.728968	0.684547	0.637423	0.587785	0.535825	0.481752	0.425773	0.368111	0.309021	0.248719	0.187353	0.125179	0.063032	0.00103309	-0.0638013	-0.123329	-0.193184	-0.243074	-0.267589	-0.364748	-0.204229	-0.411011	0.0368756	-0.324393	0.0929994	-0.339233	-1.5	-1.12111	-0.91767	-0.574956	-0.638572	-0.712661	-0.719279	-0.742252	-0.77913	-0.803508	-0.829691	-0.839525
0	0.998027	0.992115	0.982287	0.968583	0.951057	0.929776	0.904827	0.876307	0.844328	0.809017	0.770513	0.728969	0.684547	0.637424	0.587785	0.535825	0.481752	0.425774	0.368113	0.30902	0.248716	0.187356	0.125193	0.0630144	0.000971483	-0.0638866	-0.124264	-0.193413	-0.243472	-0.276116	-0.365905	-0.233066	-0.415842	-0.0359041	-0.394797	0.163485	-0.323967	-1.16478	-0.557456	-0.655744	-0.58257	-0.667024	-0.650788	-0.680365	-0.699438	-0.68596	-0.725617	-0.743303	-0.756603
0	0.998027	0.992115	0.982287	0.968583	0.951057	0.929776	0.904827	0.876307	0.844328	0.809017	0.770513	0.728969	0.684547	0.637424	0.587785	0.535825	0.481752	0.425774	0.368114	0.30902	0.248713	0.187358	0.125205	0.0629978	0.000911045	-0.0639413	-0.125029	-0.193408	-0.243869	-0.28341	-0.366494	-0.25926	-0.417861	-0.103445	-0.425286	0.13855	-0.415923	-0.607794	-0.40121	-0.727744	-0.659245	-0.665964	-0.634864	-0.705107	-0.670403	-0.73618	-0.741277	-0.773674	-0.781872
0	0.998027	0.992115	0.982287	0.968583	0.951057	0.929776	0.904827	0.876307	0.844328	0.809017	0.770513	0.728969	0.684547	0.637424	0.587785	0.535825	0.481753	0.425775	0.368115	0.30902	0.248711	0.18736	0.125217	0.0629821	0.000852232	-0.0639713	-0.125648	-0.193235	-0.244263	-0.289564	-0.366715	-0.282726	-0.418886	-0.164056	-0.433136	0.0704458	-0.540198	-0.286981	-0.453614	-0.814552	-0.762809	-0.756336	-0.808359	-0.788179	-0.753074	-0.846232	-0.789145	-0.833959	-0.825743
0	0.998027	0.992115	0.982287	0.968583	0.951057	0.929776	0.904827	0.876307	0.844328	0.809017	0.770513	0.728969	0.684547	0.637424	0.587785	0.535826	0.481753	0.425775	0.368116	0.309019	0.248709	0.187362	0.125227	0.0629674	0.000795388	-0.0639814	-0.12614	-0.192947	-0.24465	-0.294684	-0.366718	-0.303515	-0.419958	-0.217383	-0.431999	-0.0110704	-0.620878	-0.208356	-0.463063	-0.844168	-0.848245	-0.76749	-0.867269	-0.87284	-0.895951	-0.919541	-0.861411	-0.915416	-0.899751
0	0.998027	0.992115	0.982287	0.968583	0.951057	0.929776	0.904827	0.876307	0.844328	0.809017	0.770513	0.728969	0.684547	0.637424	0.587785	0.535826	0.481753	0.425776	0.368117	0.309019	0.248707	0.187364	0.125237	0.0629535	0.000740767	-0.0639755	-0.126529	-0.192589	-0.245025	-0.296624	-0.366327	-0.324526	-0.419858	-0.263755	-0.431526	-0.0910985	-0.646296	-0.24654	-0.575884	-0.704747	-0.772851	-0.797438	-0.862009	-0.854926	-0.885589	-0.916495	-0.905445	-0.91003	-0.900613
0	0.998027	0.992115	0.982287	0.968583	0.951057	0.929776	0.904827	0.876307	0.844328	0.809017	0.770513	0.728969	0.684547	0.637424	0.587785	0.535826	0.481753	0.425776	0.368117	0.309019	0.248705	0.187366	0.125246	0.0629406	0.000688551	-0.0639569	-0.126832	-0.192195	-0.245382	-0.300693	-0.366262	-0.339115	-0.42328	-0.303676	-0.432132	-0.167068	-0.633694	-0.316209	-0.60864	-0.690097	-0.750377	-0.79788	-0.835906	-0.835065	-0.84927	-0.890647	-0.899019	-0.910891	-0.910895
0	0.998027	0.992115	0.982287	0.968583	0.951057	0.929776	0.904827	0.876307	0.844328	0.809017	0.770513	0.728969	0.684547	0.637424	0.587785	0.535826	0.481753	0.425776	0.368118	0.309019	0.248704	0.187367	0.125254	0.0629285	0.000638857	-0.0639284	-0.127051	-0.191772	-0.245725	-0.304293	-0.366267	-0.351517	-0.417269	-0.343228	-0.435677	-0.23448	-0.60962	-0.385737	-0.632762	-0.688921	-0.732456	-0.79106	-0.784183	-0.837962	-0.845454	-0.876785	-0.88581	-0.911363	-0.920974
0	0.998027	0.992115	0.982287	0.968583	0.951057	0.929776	0.904827	0.876307	0.844328	0.809017	0.770513	0.728969	0.684547	0.637424	0.587785	0.535826	0.481753	0.425777	0.368119	0.309019	0.248703	0.187368	0.125261	0.0629172	0.000591754	-0.0638924	-0.127206	-0.191346	-0.246048	-0.307088	-0.366252	-0.36255	-0.421765	-0.37117	-0.446498	-0.295115	-0.582107	-0.447157	-0.652181	-0.725048	-0.742146	-0.830081	-0.780728	-0.843824	-0.835642	-0.864724	-0.898922	-0.920314	-0.934053
0	0.998027	0.992115	0.982287	0.968583	0.951057	0.929776	0.904827	0.876307	0.844328	0.809017	0.770513	0.728969	0.684547	0.637424	0.587785	0.535826	0.481753	0.425777	0.368119	0.309018	0.248701	0.18737	0.125268	0.0629068	0.000547266	-0.0638509	-0.127308	-0.19093	-0.246349	-0.30915	-0.366219	-0.372355	-0.427918	-0.394553	-0.435223	-0.35608	-0.558613	-0.4991	-0.669309	-0.768321	-0.738218	-0.853003	-0.807378	-0.864115	-0.872445	-0.894283	-0.918218	-0.94444	-0.95728
0	0.998027	0.992115	0.982287	0.968583	0.951057	0.929776	0.904827	0.876307	0.844328	0.809017	0.770513	0.728969	0.684547	0.637424	0.587785	0.535826	0.481753	0.425777	0.36812	0.309018	0.2487	0.187371	0.125274	0.0628971	0.000505382	-0.0638054	-0.127366	-0.190535	-0.246626	-0.31061	-0.366186	-0.380983	-0.433952	-0.414925	-0.45209	-0.398661	-0.55712	-0.543897	-0.684729	-0.802555	-0.773713	-0.888564	-0.814625	-0.897242	-0.892627	-0.916379	-0.953425	-0.947542	-0.9653
0	0.998027	0.992115	0.982287	0.968583	0.951057	0.929776	0.904827	0.876307	0.844328	0.809017	0.770513	0.728969	0.684547	0.637424	0.587785	0.535826	0.481753	0.425777	0.36812	0.309018	0.248699	0.187372	0.125279	0.0628881	0.000466067	-0.0637572	-0.12739	-0.190165	-0.246881	-0.311593	-0.366168	-0.388493	-0.439553	-0.43273	-0.473593	-0.436433	-0.564981	-0.583178	-0.70026	-0.829867	-0.784568	-0.919608	-0.826146	-0.92489	-0.914392	-0.934508	-0.966328	-0.962502	-0.967979
0	0.998027	0.992115	0.982287	0.968583	0.951057	0.929776	0.904827	0.876307	0.844328	0.809017	0.770513	0.728969	0.684547	0.637424	0.587785	0.535826	0.481753	0.425778	0.368121	0.309018	0.248698	0.187373	0.125284	0.0628798	0.000435216	-0.0636954	-0.127371	-0.18982	-0.247116	-0.312187	-0.366176	-0.394975	-0.44468	-0.448225	-0.494163	-0.471266	-0.578171	-0.617747	-0.702792	-0.832025	-0.791708	-0.927624	-0.837844	-0.956149	-0.929746	-0.962544	-0.982493	-0.984002	-0.976648
0	0.998027	0.992115	0.982287	0.968583	0.951057	0.929776	0.904827	0.876307	0.844328	0.809017	0.770513	0.728969	0.684547	0.637424	0.587785	0.535826	0.481753	0.425778	0.368121	0.309018	0.248697	0.187374	0.125289	0.0628721	0.000406334	-0.063634	-0.127331	-0.189504	-0.247329	-0.312499	-0.366209	-0.400514	-0.449348	-0.461641	-0.512439	-0.502575	-0.59405	-0.647661	-0.730149	-0.861293	-0.794893	-0.966918	-0.854237	-1.02447	-0.97095	-1.03764	-1.02319	-1.02129	-0.994042
0	0.998027	0.992115	0.982287	0.968583	0.951057	0.929776	0.904827	0.876307	0.844328	0.809017	0.770513	0.728969	0.684547	0.637424	0.587785	0.535826	0.481753	0.425778	0.368121	0.309018	0.248697	0.187374	0.125293	0.0628651	0.000378423	-0.0635773	-0.127275	-0.189215	-0.24752	-0.312606	-0.366265	-0.405203	-0.45357	-0.473197	-0.528139	-0.52978	-0.594919	-0.646515	-0.730843	-0.84885	-0.801928	-0.957179	-0.865732	-1.02137	-0.976631	-1.04664	-1.02671	-1.02059	-0.999664
0	0.998027	0.992115	0.982287	0.968583	0.951057	0.929776	0.904827	0.876307	0.844328	0.809017	0.770513	0.728969	0.684547	0.637424	0.587785	0.535826	0.481753	0.425778	0.368122	0.309018	0.248696	0.187375	0.125297	0.0628585	0.000351485	-0.0635256	-0.127209	-0.188952	-0.24769	-0.312566	-0.366341	-0.409143	-0.457363	-0.483106	-0.541318	-0.552693	-0.613281	-0.671758	-0.741818	-0.856602	-0.806352	-0.972828	-0.883253	-1.05814	-1.00334	-1.08651	-1.03972	-1.04873	-1.01023
0	0.998027	0.992115	0.982287	0.968583	0.951057	0.929776	0.904827	0.876307	0.844328	0.809017	0.770513	0.728969	0.684547	0.637424	0.587785	0.535826	0.481753	0.425778	0.368122	0.309018	0.248695	0.187376	0.1253	0.0628526	0.000325661	-0.0634781	-0.127134	-0.188717	-0.247842	-0.312419	-0.366434	-0.412429	-0.460743	-0.491566	-0.552172	-0.571479	-0.632359	-0.699001	-0.758745	-0.871466	-0.810304	-0.998203	-0.907873	-1.11335	-1.04159	-1.15515	-1.07051	-1.09353	-1.02508
0	0.998027	0.992115	0.982287	0.968583	0.951057	0.929776	0.904827	0.876307	0.844328	0.809017	0.770513	0.728969	0.684547	0.637424	0.587785	0.535827	0.481753	0.425778	0.368122	0.309018	0.248695	0.187376	0.125303	0.0628471	0.000301069	-0.063434	-0.127055	-0.188509	-0.247975	-0.3122	-0.36654	-0.412806	-0.464657	-0.498745	-0.561019	-0.586283	-0.648676	-0.719716	-0.763399	-0.866119	-0.815059	-0.996256	-0.924929	-1.11658	-1.05458	-1.16186	-1.07017	-1.09702	-1.02596
0	0.998027	0.992115	0.982287	0.968583	0.951057	0.929776	0.904827	0.876307	0.844328	0.809017	0.770513	0.728969	0.684547	0.637424	0.587785	0.535827	0.481753	0.425778	0.368122	0.309018	0.248694	0.187377	0.125306	0.062842	0.000277786	-0.0633926	-0.126974	-0.188327	-0.248092	-0.311933	-0.366655	-0.415524	-0.467082	-0.504848	-0.568018	-0.598194	-0.661309	-0.733819	-0.767971	-0.865301	-0.819687	-1.0013	-0.944989	-1.12967	-1.07115	-1.13411	-1.0796	-1.08828	-1.02307
0	0.998027	0.992115	0.982287	0.968583	0.951057	0.929776	0.904827	0.876307	0.844328	0.809017	0.770513	0.728969	0.684547	0.637424	0.587785	0.535827	0.481753	0.425778	0.368123	0.309018	0.248694	0.187377	0.125309	0.0628374	0.000255853	-0.0633536	-0.126891	-0.188171	-0.248194	-0.31164	-0.366776	-0.418157	-0.468901	-0.510012	-0.573489	-0.607416	-0.670738	-0.741611	-0.770213	-0.861985	-0.824398	-1.00156	-0.962814	-1.12987	-1.07989	-1.12764	-1.07628	-1.06125	-1.02138
0	0.998027	0.992115	0.982287	0.968583	0.951057	0.929776	0.904827	0.876307	0.844328	0.809017	0.770513	0.728969	0.684547	0.637424	0.587785	0.535827	0.481753	0.425779	0.368123	0.309017	0.248694	0.187377	0.125311	0.0628332	0.000235278	-0.0633167	-0.126809	-0.188037	-0.248282	-0.311338	-0.366899	-0.420286	-0.470524	-0.509867	-0.576729	-0.615505	-0.676288	-0.747803	-0.768468	-0.864885	-0.830028	-1.01769	-0.989375	-1.15778	-1.10046	-1.15551	-1.08905	-1.09242	-1.03268
0	0.998027	0.992115	0.982287	0.968583	0.951057	0.929776	0.904827	0.876307	0.844328	0.809017	0.770513	0.728969	0.684547	0.637424	0.587785	0.535827	0.481754	0.425779	0.368123	0.309017	0.248693	0.187378	0.125313	0.0628293	0.000216049	-0.0632829	-0.126725	-0.187919	-0.248356	-0.311043	-0.367022	-0.421917	-0.47204	-0.514249	-0.580006	-0.616653	-0.678823	-0.748901	-0.766533	-0.861913	-0.835625	-1.01868	-1.00863	-1.19117	-1.08394	-1.18161	-1.09742	-1.09349	-1.03335
0	0.998027	0.992115	0.982287	0.968583	0.951057	0.929776	0.904827	0.876307	0.844328	0.809017	0.770513	0.728969	0.684547	0.637424	0.587785	0.535827	0.481754	0.425779	0.368123	0.309017	0.248693	0.187378	0.125315	0.0628258	0.000198136	-0.0632507	-0.126644	-0.187818	-0.248419	-0.310758	-0.367141	-0.42314	-0.473442	-0.518691	-0.582871	-0.621139	-0.682959	-0.745076	-0.767358	-0.851356	-0.838988	-0.996134	-1.01178	-1.1352	-1.06509	-1.10152	-1.05784	-1.0484	-1.01457
0	0.998027	0.992115	0.982287	0.968583	0.951057	0.929776	0.904827	0.876307	0.844328	0.809017	0.770513	0.728969	0.684547	0.637424	0.587785	0.535827	0.481754	0.425779	0.368123	0.309017	0.248693	0.187378	0.125317	0.0628226	0.000181494	-0.06322	-0.126565	-0.187734	-0.248474	-0.310488	-0.367256	-0.424045	-0.474712	-0.522398	-0.585098	-0.625139	-0.68673	-0.740374	-0.767815	-0.840799	-0.841147	-0.971861	-1.00806	-1.06233	-1.04709	-0.982876	-1.0165	-0.962849	-0.991389
0	0.998027	0.992115	0.982287	0.968583	0.951057	0.929776	0.904827	0.876307	0.844328	0.809017	0.770513	0.728969	0.684547	0.637424	0.587785	0.535827	0.481754	0.425779	0.368123	0.309017	0.248692	0.187379	0.125318	0.0628196	0.000166072	-0.0631906	-0.126489	-0.187666	-0.248521	-0.310233	-0.367365	-0.424704	-0.475839	-0.525352	-0.5867	-0.628134	-0.689382	-0.735772	-0.768465	-0.831286	-0.842245	-0.965099	-0.985666	-0.971394	-1.04541	-0.926007	-0.974355	-0.930169	-0.981208
0	0.998027	0.992115	0.982287	0.968583	0.951057	0.929776	0.904827	0.876307	0.844328	0.809017	0.770513	0.728969	0.684547	0.637424	0.587785	0.535827	0.481754	0.425779	0.368124	0.309017	0.248692	0.187379	0.12532	0.062817	0.000151813	-0.0631626	-0.126416	-0.18761	-0.248561	-0.310001	-0.367468	-0.425172	-0.476824	-0.527674	-0.587785	-0.630264	-0.690949	-0.731539	-0.769324	-0.826536	-0.841392	-0.93705	-0.991646	-0.943049	-1.00986	-0.888626	-0.964235	-0.925933	-0.975889
0	0.998027	0.992115	0.982287	0.968583	0.951057	0.929776	0.904827	0.876307	0.844328	0.809017	0.770513	0.728969	0.684547	0.637424	0.587785	0.535827	0.481754	0.425779	0.368124	0.309017	0.248692	0.187379	0.125321	0.0628145	0.000138654	-0.063136	-0.126346	-0.187563	-0.248596	-0.309795	-0.367562	-0.425494	-0.477675	-0.529492	-0.588473	-0.631757	-0.691694	-0.727861	-0.770146	-0.817201	-0.841605	-0.899793	-0.977277	-0.892453	-0.973221	-0.858239	-0.946315	-0.918963	-0.976005
0	0.998027	0.992115	0.982287	0.968583	0.951057	0.929776	0.904827	0.876307	0.844328	0.809017	0.770513	0.728969	0.684547	0.637424	0.587785	0.535827	0.481754	0.425779	0.368124	0.309017	0.248692	0.187379	0.125322	0.0628123	0.000126532	-0.0631107	-0.126279	-0.187524	-0.248625	-0.309614	-0.367647	-0.425706	-0.478402	-0.530911	-0.588872	-0.632809	-0.691883	-0.724857	-0.771475	-0.808933	-0.841513	-0.884291	-0.960085	-0.867488	-0.955093	-0.853267	-0.940958	-0.924795	-0.977291
0	0.998027	0.992115	0.982287	0.968583	0.951057	0.929776	0.904827	0.876307	0.844328	0.809017	0.770513	0.728969	0.684547	0.637424	0.587785	0.535827	0.481754	0.425779	0.368124	0.309017	0.248692	0.18738	0.125323	0.0628103	0.000115383	-0.0630869	-0.126216	-0.187491	-0.248649	-0.309458	-0.367725	-0.425838	-0.479018	-0.532017	-0.58908	-0.633572	-0.69172	-0.722575	-0.772923	-0.802195	-0.841019	-0.872047	-0.942049	-0.84948	-0.940854	-0.854984	-0.938591	-0.932041	-0.979154
0	0.998027	0.992115	0.982287	0.968583	0.951057	0.929776	0.904827	0.876307	0.844328	0.809017	0.770513	0.728969	0.684547	0.637424	0.587785	0.535827	0.481754	0.425779	0.368124	0.309017	0.248691	0.18738	0.125324	0.0628084	0.000105144	-0.0630644	-0.126155	-0.187463	-0.248669	-0.309324	-0.367792	-0.425911	-0.479535	-0.532877	-0.589139	-0.634131	-0.691357	-0.720955	-0.774388	-0.796778	-0.839765	-0.856958	-0.927462	-0.836092	-0.926156	-0.85792	-0.937339	-0.938645	-0.980838
0	0.998027	0.992115	0.982287	0.968583	0.951057	0.929776	0.904827	0.876307	0.844328	0.809017	0.770513	0.728969	0.684547	0.637424	0.587785	0.535827	0.481754	0.425779	0.368124	0.309017	0.248691	0.18738	0.125325	0.0628068	9.57525e-05	-0.0630433	-0.126098	-0.18744	-0.248686	-0.309211	-0.367851	-0.425946	-0.479965	-0.533546	-0.589109	-0.63456	-0.690889	-0.719921	-0.77576	-0.792372	-0.839019	-0.844566	-0.913618	-0.828374	-0.914921	-0.864504	-0.937813	-0.945469	-0.979846
0	0.998027	0.992115	0.982287	0.968583	0.951057	0.929776	0.904827	0.876307	0.844328	0.809017	0.770513	0.728969	0.684547	0.637424	0.587785	0.535827	0.481754	0.425779	0.368124	0.309017	0.248691	0.18738	0.125326	0.0628052	8.71488e-05	-0.0630235	-0.126043	-0.18742	-0.2487	-0.309115	-0.367904	-0.425953	-0.480319	-0.534065	-0.589025	-0.634904	-0.690379	-0.720971	-0.778045	-0.791017	-0.837946	-0.836635	-0.894937	-0.820144	-0.906279	-0.870811	-0.937649	-0.950785	-0.98157
0	0.998027	0.992115	0.982287	0.968583	0.951057	0.929776	0.904827	0.876307	0.844328	0.809017	0.770513	0.728969	0.684547	0.637424	0.587785	0.535827	0.481754	0.425779	0.368124	0.309017	0.248691	0.18738	0.125327	0.0628038	7.92753e-05	-0.0630049	-0.125992	-0.187404	-0.248711	-0.309035	-0.367951	-0.425942	-0.48061	-0.534467	-0.588914	-0.635192	-0.689863	-0.72062	-0.779023	-0.788814	-0.837953	-0.83132	-0.879376	-0.819354	-0.90093	-0.880637	-0.939991	-0.956904	-0.984076
0	0.998027	0.992115	0.982287	0.968583	0.951057	0.929776	0.904827	0.876307	0.844328	0.809017	0.770513	0.728969	0.684547	0.637424	0.587785	0.535827	0.481754	0.425779	0.368124	0.309017	0.248691	0.18738	0.125327	0.0628026	7.20769e-05	-0.0629877	-0.125943	-0.18739	-0.24872	-0.308969	-0.367992	-0.425918	-0.480846	-0.534778	-0.588791	-0.635442	-0.689363	-0.719048	-0.778569	-0.787629	-0.83853	-0.829903	-0.868282	-0.825362	-0.898773	-0.892948	-0.944361	-0.957502	-0.98909
0	0.998027	0.992115	0.982287	0.968583	0.951057	0.929776	0.904827	0.876307	0.844328	0.809017	0.770513	0.728969	0.684547	0.637424	0.587785	0.535827	0.481754	0.425779	0.368124	0.309017	0.248691	0.18738	0.125328	0.0628015	6.55018e-05	-0.0629716	-0.125897	-0.187378	-0.248727	-0.308916	-0.368028	-0.425888	-0.481039	-0.535018	-0.588667	-0.635664	-0.68889	-0.719128	-0.778891	-0.786102	-0.839321	-0.826826	-0.858348	-0.829253	-0.895378	-0.901255	-0.946897	-0.96291	-0.990189
0	0.998027	0.992115	0.982287	0.968583	0.951057	0.929776	0.904827	0.876307	0.844328	0.809017	0.770513	0.728969	0.684547	0.637424	0.587785	0.535827	0.481754	0.425779	0.368124	0.309017	0.248691	0.18738	0.125328	0.0628004	5.95009e-05	-0.0629566	-0.125854	-0.187369	-0.248732	-0.308872	-0.36806	-0.425854	-0.481193	-0.535204	-0.588548	-0.635864	-0.688449	-0.721383	-0.780724	-0.784339	-0.840401	-0.821749	-0.848386	-0.830068	-0.890495	-0.905697	-0.941505	-0.966819	-0.99103
0	0.998027	0.992115	0.982287	0.968583	0.951057	0.929776	0.904827	0.876307	0.844328	0.809017	0.770513	0.728969	0.684547	0.637424	0.587785	0.535827	0.481754	0.425779	0.368124	0.309017	0.248691	0.187381	0.125329	0.0627995	5.40282e-05	-0.0629428	-0.125814	-0.187361	-0.248736	-0.308838	-0.368086	-0.425819	-0.481318	-0.535347	-0.588439	-0.636045	-0.688042	-0.721634	-0.780911	-0.7842	-0.8417	-0.821658	-0.842735	-0.837714	-0.889827	-0.913962	-0.944615	-0.971627	-0.991952
0	0.998027	0.992115	0.982287	0.968583	0.951057	0.929776	0.904827	0.876307	0.844328	0.809017	0.770513	0.728969	0.684547	0.637424	0.587785	0.535827	0.481754	0.425779	0.368124	0.309017	0.248691	0.187381	0.125329	0.0627986	4.90407e-05	-0.0629299	-0.125781	-0.18736	-0.248737	-0.308816	-0.368109	-0.425783	-0.481418	-0.535458	-0.588341	-0.63621	-0.687668	-0.720677	-0.779707	-0.784627	-0.842996	-0.823745	-0.840612	-0.848106	-0.891219	-0.922852	-0.956142	-0.979936	-0.992462
0	0.998027	0.992115	0.982287	0.968583	0.951057	0.929776	0.904827	0.876307	0.844328	0.809017	0.770513	0.728969	0.684547	0.637424	0.587785	0.535827	0.481754	0.425779	0.368124	0.309017	0.24869	0.187381	0.12533	0.0627979	4.44982e-05	-0.0629181	-0.125751	-0.18736	-0.248738	-0.3088	-0.368128	-0.425749	-0.481493	-0.535543	-0.588255	-0.636357	-0.687328	-0.721129	-0.779405	-0.784594	-0.844435	-0.823687	-0.838934	-0.854716	-0.880796	-0.918355	-0.959759	-0.980915	-0.992638
0	0.998027	0.992115	0.982287	0.968583	0.951057	0.929776	0.904827	0.876307	0.844328	0.809017	0.770513	0.728969	0.684547	0.637424	0.587785	0.535827	0.481754	0.425779	0.368124	0.309017	0.24869	0.187381	0.12533	0.0627972	4.03634e-05	-0.0629071	-0.125721	-0.187359	-0.248738	-0.30879	-0.368143	-0.42572	-0.481551	-0.535602	-0.588177	-0.636493	-0.687016	-0.721858	-0.779402	-0.784993	-0.845931	-0.824054	-0.838424	-0.860955	-0.881335	-0.932233	-0.959741	-0.981053	-0.992704
0	0.998027	0.992115	0.982287	0.968583	0.951057	0.929776	0.904827	0.876307	0.844328	0.809017	0.770513	0.728969	0.684547	0.637424	0.587785	0.535827	0.481754	0.425779	0.368124	0.309017	0.24869	0.187381	0.12533	0.0627965	3.66017e-05	-0.0628971	-0.125693	-0.187357	-0.248737	-0.308785	-0.368155	-0.425695	-0.481597	-0.535648	-0.588119	-0.63662	-0.686729	-0.722606	-0.77935	-0.785646	-0.847394	-0.824857	-0.849757	-0.861602	-0.888437	-0.937194	-0.959854	-0.981767	-0.993945
0	0.998027	0.992115	0.982287	0.968583	0.951057	0.929776	0.904827	0.876307	0.844328	0.809017	0.770513	0.728969	0.684547	0.637424	0.587785	0.535827	0.481754	0.425779	0.368124	0.309017	0.24869	0.187381	0.125331	0.062796	3.31813e-05	-0.0628878	-0.125666	-0.187355	-0.248737	-0.308783	-0.368165	-0.425675	-0.481634	-0.535684	-0.588069	-0.636734	-0.68647	-0.723306	-0.779167	-0.786429	-0.848795	-0.825961	-0.849694	-0.879033	-0.88768	-0.941333	-0.958545	-0.985346	-0.994733
0	0.998027	0.992115	0.982287	0.968583	0.951057	0.929776	0.904827	0.876307	0.844328	0.809017	0.770513	0.728969	0.684547	0.637424	0.587785	0.535827	0.481754	0.425779	0.368124	0.309017	0.24869	0.187381	0.125331	0.0627954	3.00724e-05	-0.0628792	-0.125641	-0.187352	-0.248737	-0.308784	-0.368172	-0.425659	-0.481662	-0.535713	-0.588026	-0.636833	-0.686237	-0.723944	-0.778857	-0.787307	-0.850043	-0.827234	-0.841766	-0.876645	-0.890731	-0.941405	-0.95714	-0.983747	-0.994093
0	0.998027	0.992115	0.982287	0.968583	0.951057	0.929776	0.904827	0.876307	0.844328	0.809017	0.770513	0.728969	0.684547	0.637424	0.587785	0.535827	0.481754	0.425779	0.368124	0.309017	0.24869	0.187381	0.125331	0.062795	2.72481e-05	-0.0628714	-0.125617	-0.18735	-0.248736	-0.308786	-0.368178	-0.425648	-0.481683	-0.535736	-0.587989	-0.636919	-0.686028	-0.724523	-0.77845	-0.788265	-0.851135	-0.828673	-0.843581	-0.871458	-0.907494	-0.93971	-0.955325	-0.981879	-0.992669
0	0.998027	0.992115	0.982287	0.968583	0.951057	0.929776	0.904827	0.876307	0.844328	0.809017	0.770513	0.728969	0.684547	0.637424	0.587785	0.535827	0.481754	0.425779	0.368124	0.309017	0.24869	0.187381	0.125331	0.0627945	2.46831e-05	-0.0628642	-0.125594	-0.187348	-0.248735	-0.308789	-0.368183	-0.425639	-0.481699	-0.535755	-0.587958	-0.636993	-0.68584	-0.725044	-0.777976	-0.78929	-0.852061	-0.830257	-0.857349	-0.882786	-0.908014	-0.948966	-0.958335	-0.984222	-0.994329
0	0.998027	0.992115	0.982287	0.968583	0.951057	0.929776	0.904827	0.876307	0.844328	0.809017	0.770513	0.728969	0.684547	0.637424	0.587785	0.535827	0.481754	0.425779	0.368124	0.309017	0.24869	0.187381	0.125331	0.0627942	2.23546e-05	-0.0628576	-0.125573	-0.187346	-0.248734	-0.308792	-0.368186	-0.425634	-0.481711	-0.535769	-0.58793	-0.637057	-0.685674	-0.725512	-0.777464	-0.790365	-0.852814	-0.831962	-0.859679	-0.888206	-0.908243	-0.946248	-0.960567	-0.983989	-0.994081
0	0.998027	0.992115	0.982287	0.968583	0.951057	0.929776	0.904827	0.876307	0.844328	0.809017	0.770513	0.728969	0.684547	0.637424	0.587785	0.535827	0.481754	0.425779	0.368124	0.309017	0.24869	0.187381	0.125332	0.0627938	2.02413e-05	-0.0628516	-0.125553	-0.187345	-0.248733	-0.308797	-0.368188	-0.425631	-0.48172	-0.535781	-0.587907	-0.637104	-0.68552	-0.725934	-0.776927	-0.791484	-0.853388	-0.833785	-0.855216	-0.887828	-0.901734	-0.948413	-0.961412	-0.983972	-0.993392
0	0.998027	0.992115	0.982287	0.968583	0.951057	0.929776	0.904827	0.876307	0.844328	0.809017	0.770513	0.728969	0.684547	0.637424	0.587785	0.535827	0.481754	0.425779	0.368124	0.309017	0.24869	0.187381	0.125332	0.0627935	1.83242e-05	-0.0628461	-0.125535	-0.187344	-0.248732	-0.308801	-0.36819	-0.425629	-0.481727	-0.53579	-0.587887	-0.637146	-0.685384	-0.726311	-0.77639	-0.792617	-0.853794	-0.835677	-0.858696	-0.891397	-0.903499	-0.94606	-0.962669	-0.983819	-0.993276
0	0.998027	0.992115	0.982287	0.968583	0.951057	0.929776	0.904827	0.876307	0.844328	0.809017	0.770513	0.728969	0.684547	0.637424	0.587785	0.535827	0.481754	0.425779	0.368124	0.309017	0.24869	0.187381	0.125332	0.0627932	1.65853e-05	-0.062841	-0.125518	-0.187344	-0.248731	-0.308807	-0.368191	-0.425629	-0.481732	-0.535797	-0.58787	-0.637183	-0.685267	-0.726647	-0.775864	-0.79375	-0.854041	-0.83762	-0.863545	-0.896007	-0.915033	-0.952975	-0.962669	-0.984214	-0.99359
0	0.998027	0.992115	0.982287	0.968583	0.951057	0.929776	0.904827	0.876307	0.844328	0.809017	0.770513	0.728969	0.684547	0.637424	0.587785	0.535827	0.481754	0.425779	0.368124	0.309017	0.24869	0.187381	0.125332	0.0627929	1.50086e-05	-0.0628364	-0.125503	-0.187344	-0.248729	-0.308812	-0.368191	-0.425629	-0.481736	-0.535803	-0.587856	-0.637215	-0.685165	-0.726945	-0.775359	-0.79487	-0.854144	-0.839595	-0.868425	-0.900218	-0.916528	-0.953745	-0.963893	-0.98456	-0.993867
0	0.998027	0.992115	0.982287	0.968583	0.951057	0.929776	0.904827	0.876307	0.844328	0.809017	0.770513	0.728969	0.684547	0.637424	0.587785	0.535827	0.481754	0.425779	0.368124	0.309017	0.24869	0.187381	0.125332	0.0627927	1.35794e-05	-0.0628322	-0.125488	-0.187344	-0.248728	-0.308818	-0.368191	-0.425631	-0.481739	-0.535808	-0.587843	-0.637244	-0.685078	-0.727208	-0.774879	-0.795963	-0.854116	-0.841585	-0.873046	-0.903703	-0.912308	-0.950995	-0.965847	-0.983553	-0.994044
0	0.998027	0.992115	0.982287	0.968583	0.951057	0.929776	0.904827	0.876307	0.844328	0.809017	0.770513	0.728969	0.684547	0.637424	0.587785	0.535827	0.481754	0.425779	0.368124	0.309017	0.24869	0.187381	0.125332	0.0627925	1.2284e-05	-0.0628284	-0.125475	-0.187345	-0.248726	-0.308825	-0.36819	-0.425633	-0.481742	-0.535812	-0.587833	-0.63727	-0.685003	-0.727441	-0.77443	-0.79702	-0.853974	-0.843573	-0.877335	-0.90651	-0.914571	-0.951833	-0.966881	-0.985331	-0.994269
0	0.998027	0.992115	0.982287	0.968583	0.951057	0.929776	0.904827	0.876307	0.844328	0.809017	0.770513	0.728969	0.684547	0.637424	0.587785	0.535827	0.481754	0.425779	0.368124	0.309017	0.24869	0.187381	0.125332	0.0627923	1.11103e-05	-0.0628249	-0.125462	-0.187346	-0.248725	-0.308831	-0.368189	-0.425636	-0.481743	-0.535815	-0.587825	-0.637292	-0.684938	-0.727646	-0.774011	-0.798032	-0.853736	-0.845544	-0.881272	-0.908765	-0.924331	-0.954281	-0.967013	-0.984222	-0.995048
0	0.998027	0.992115	0.982287	0.968583	0.951057	0.929776	0.904827	0.876307	0.844328	0.809017	0.770513	0.728969	0.684547	0.637424	0.587785	0.535827	0.481754	0.425779	0.368125	0.309017	0.24869	0.187381	0.125332	0.0627921	1.00471e-05	-0.0628217	-0.125451	-0.187347	-0.248723	-0.308839	-0.368188	-0.425639	-0.481745	-0.535817	-0.587817	-0.637312	-0.684888	-0.727832	-0.773623	-0.799002	-0.853414	-0.847499	-0.884852	-0.910615	-0.926058	-0.958024	-0.967652	-0.984743	-0.994742
0	0.998027	0.992115	0.982287	0.968583	0.951057	0.929776	0.904827	0.876307	0.844328	0.809017	0.770513	0.728969	0.684547	0.637424	0.587785	0.535827	0.481754	0.425779	0.368125	0.309017	0.24869	0.187381	0.125333	0.062792	9.08409e-06	-0.0628188	-0.125441	-0.187348	-0.248721	-0.308846	-0.368187	-0.425642	-0.481746	-0.535819	-0.587811	-0.637329	-0.684844	-0.727994	-0.773267	-0.799916	-0.853028	-0.849408	-0.888073	-0.912141	-0.923478	-0.955857	-0.968993	-0.985246	-0.995358
0	0.998027	0.992115	0.982287	0.968583	0.951057	0.929776	0.904827	0.876307	0.844328	0.809017	0.770513	0.728969	0.684547	0.637424	0.587785	0.535827	0.481754	0.425779	0.368125	0.309017	0.24869	0.187381	0.125333	0.0627918	8.21206e-06	-0.0628162	-0.125431	-0.187349	-0.24872	-0.308853	-0.368185	-0.425645	-0.481746	-0.535821	-0.587806	-0.637345	-0.684806	-0.728134	-0.772943	-0.800772	-0.852595	-0.851263	-0.890946	-0.913423	-0.925531	-0.95629	-0.969863	-0.98573	-0.994985
0	0.998027	0.992115	0.982287	0.968583	0.951057	0.929776	0.904827	0.876307	0.844328	0.809017	0.770513	0.728969	0.684547	0.637424	0.587785	0.535827	0.481754	0.425779	0.368125	0.309017	0.24869	0.187381	0.125333	0.0627917	7.42255e-06	-0.0628138	-0.125422	-0.187351	-0.248718	-0.308861	-0.368183	-0.425649	-0.481747	-0.535822	-0.587802	-0.637358	-0.684771	-0.728254	-0.77265	-0.800164	-0.851337	-0.853487	-0.893497	-0.915429	-0.933134	-0.960686	-0.970543	-0.986506	-0.995235
0	0.998027	0.992115	0.982287	0.968583	0.951057	0.929776	0.904827	0.876307	0.844328	0.809017	0.770513	0.728969	0.684547	0.637424	0.587785	0.535827	0.481754	0.425779	0.368125	0.309017	0.24869	0.187381	0.125333	0.0627916	6.70788e-06	-0.0628116	-0.125414	-0.187352	-0.248716	-0.308869	-0.368181	-0.425653	-0.481747	-0.535823	-0.587798	-0.637369	-0.68474	-0.728357	-0.772385	-0.80104	-0.850915	-0.855091	-0.895697	-0.916313	-0.934404	-0.95933	-0.971377	-0.986829	-0.995378
0	0.998027	0.992115	0.982287	0.968583	0.951057	0.929776	0.904827	0.876307	0.844328	0.809017	0.770513	0.728969	0.684547	0.637424	0.587785	0.535827	0.481754	0.425779	0.368125	0.309017	0.24869	0.187381	0.125333	0.0627915	6.06106e-06	-0.0628097	-0.125407	-0.187354	-0.248715	-0.308876	-0.368179	-0.425658	-0.481748	-0.535824	-0.587795	-0.637379	-0.684713	-0.728446	-0.772148	-0.802089	-0.850758	-0.856694	-0.897605	-0.916879	-0.932771	-0.959037	-0.97228	-0.987215	-0.995565
0	0.998027	0.992115	0.982287	0.968583	0.951057	0.929776	0.904827	0.876307	0.844328	0.809017	0.770513	0.728969	0.684547	0.637424	0.587785	0.535827	0.481754	0.425779	0.368125	0.309017	0.24869	0.187381	0.125333	0.0627914	5.47576e-06	-0.0628079	-0.1254	-0.187356	-0.248713	-0.308884	-0.368177	-0.425662	-0.481748	-0.535825	-0.587792	-0.637388	-0.684688	-0.728522	-0.771937	-0.803051	-0.850576	-0.858227	-0.899253	-0.917406	-0.934216	-0.959514	-0.97293	-0.987556	-0.995744
0	0.998027	0.992115	0.982287	0.968583	0.951057	0.929776	0.904827	0.876307	0.844328	0.809017	0.770513	0.728969	0.684547	0.637424	0.587785	0.535827	0.481754	0.425779	0.368125	0.309017	0.24869	0.187381	0.125333	0.0627913	4.94621e-06	-0.0628062	-0.125394	-0.187357	-0.248712	-0.308892	-0.368174	-0.425667	-0.481748	-0.535825	-0.58779	-0.637395	-0.684667	-0.728588	-0.771749	-0.803889	-0.850304	-0.859657	-0.900661	-0.917947	-0.936107	-0.960215	-0.973501	-0.987886	-0.99592
0	0.998027	0.992115	0.982287	0.968583	0.951057	0.929776	0.904827	0.876307	0.844328	0.809017	0.770513	0.728969	0.684547	0.637424	0.587785	0.535827	0.481754	0.425779	0.368125	0.309017	0.24869	0.187381	0.125333	0.0627912	4.46718e-06	-0.0628047	-0.125389	-0.187359	-0.24871	-0.308899	-0.368172	-0.425671	-0.481748	-0.535826	-0.587788	-0.637401	-0.684648	-0.728637	-0.771576	-0.804613	-0.849948	-0.860998	-0.901848	-0.918524	-0.937898	-0.960939	-0.974077	-0.988218	-0.996094
0	0.998027	0.992115	0.982287	0.968583	0.951057	0.929776	0.904827	0.876307	0.844328	0.809017	0.770513	0.728969	0.684547	0.637424	0.587785	0.535827	0.481754	0.425779	0.368125	0.309017	0.24869	0.187381	0.125333	0.0627912	4.03392e-06	-0.0628034	-0.125384	-0.18736	-0.248709	-0.308906	-0.36817	-0.425676	-0.481748	-0.535826	-0.587787	-0.637406	-0.684631	-0.72868	-0.771423	-0.805236	-0.849542	-0.86225	-0.902838	-0.919118	-0.939492	-0.961619	-0.974665	-0.988544	-0.99626
0	0.998027	0.992115	0.982287	0.968583	0.951057	0.929776	0.904827	0.876307	0.844328	0.809017	0.770513	0.728969	0.684547	0.637424	0.587785	0.535827	0.481754	0.425779	0.368125	0.309017	0.24869	0.187381	0.125333	0.0627911	3.64213e-06	-0.0628022	-0.125379	-0.187362	-0.248708	-0.308913	-0.368167	-0.425681	-0.481748	-0.535826	-0.587786	-0.637411	-0.684616	-0.728718	-0.771291	-0.805773	-0.849111	-0.863427	-0.903651	-0.921584	-0.940653	-0.962308	-0.975335	-0.988904	-0.996435
0	0.998027	0.992115	0.982287	0.968583	0.951057	0.929776	0.904827	0.876307	0.844328	0.809017	0.770513	0.728969	0.684547	0.637424	0.587785	0.535827	0.481754	0.425779	0.368125	0.309017	0.24869	0.187381	0.125333	0.062791	3.28788e-06	-0.0628011	-0.125375	-0.187363	-0.248706	-0.30892	-0.368165	-0.425686	-0.481748	-0.535826	-0.587785	-0.637415	-0.684603	-0.728753	-0.771178	-0.806237	-0.848676	-0.864534	-0.904309	-0.921767	-0.941947	-0.962873	-0.975898	-0.989194	-0.996581
0	0.998027	0.992115	0.982287	0.968583	0.951057	0.929776	0.904827	0.876307	0.844328	0.809017	0.770513	0.728969	0.684547	0.637424	0.587785	0.535827	0.481754	0.425779	0.368125	0.309017	0.24869	0.187381	0.125333	0.062791	2.96764e-06	-0.0628001	-0.125371	-0.187364	-0.248705	-0.308926	-0.368163	-0.425691	-0.481748	-0.535827	-0.587784	-0.637418	-0.684592	-0.728784	-0.77108	-0.806637	-0.848249	-0.865577	-0.904833	-0.920629	-0.94329	-0.96335	-0.976378	-0.989431	-0.996704
0	0.998027	0.992115	0.982287	0.968583	0.951057	0.929776	0.904827	0.876307	0.844328	0.809017	0.770513	0.728969	0.684547	0.637424	0.587785	0.535827	0.481754	0.425779	0.368125	0.309017	0.24869	0.187381	0.125333	0.0627909	2.67818e-06	-0.0627992	-0.125367	-0.187365	-0.248704	-0.308933	-0.36816	-0.425695	-0.481748	-0.535827	-0.587783	-0.637421	-0.684583	-0.728812	-0.770996	-0.806982	-0.847841	-0.866556	-0.90524	-0.920992	-0.944304	-0.963837	-0.9769	-0.989688	-0.996831
0	0.998027	0.992115	0.982287	0.968583	0.951057	0.929776	0.904827	0.876307	0.844328	0.809017	0.770513	0.728969	0.684547	0.637424	0.587785	0.535827	0.481754	0.425779	0.368125	0.309017	0.24869	0.187381	0.125333	0.0627909	2.4166e-06	-0.0627983	-0.125364	-0.187367	-0.248703	-0.308939	-0.368158	-0.4257	-0.481748	-0.535827	-0.587783	-0.637423	-0.684574	-0.728837	-0.770923	-0.80728	-0.847456	-0.867473	-0.905549	-0.923184	-0.944952	-0.964349	-0.977476	-0.989973	-0.996966
0	0.998027	0.992115	0.982287	0.968583	0.951057	0.929776	0.904827	0.876307	0.844328	0.809017	0.770513	0.728969	0.684547	0.637424	0.587785	0.535827	0.481754	0.425779	0.368125	0.309017	0.24869	0.187381	0.125333	0.0627909	2.18023e-06	-0.0627976	-0.125361	-0.187368	-0.248702	-0.308944	-0.368156	-0.425705	-0.481748	-0.535827	-0.587782	-0.637425	-0.684567	-0.72886	-0.770867	-0.807544	-0.847096	-0.868335	-0.905773	-0.923499	-0.945707	-0.964778	-0.977958	-0.990205	-0.997079
0	0.998027	0.992115	0.982287	0.968583	0.951057	0.929776	0.904827	0.876307	0.844328	0.809017	0.770513	0.728969	0.684547	0.637424	0.587785	0.535827	0.481754	0.425779	0.368125	0.309017	0.24869	0.187381	0.125333	0.0627908	1.96669e-06	-0.0627969	-0.125359	-0.187369	-0.248701	-0.30895	-0.368154	-0.425709	-0.481748	-0.535827	-0.587782	-0.637427	-0.684561	-0.728879	-0.770819	-0.807772	-0.846765	-0.869135	-0.905929	-0.922748	-0.946517	-0.965139	-0.978359	-0.990392	-0.997173
0	0.998027	0.992115	0.982287	0.968583	0.951057	0.929776	0.904827	0.876307	0.844328	0.809017	0.770513	0.728969	0.684547	0.637424	0.587785	0.535827	0.481754	0.425779	0.368125	0.309017	0.24869	0.187381	0.125333	0.0627908	1.7738e-06	-0.0627963	-0.125356	-0.18737	-0.2487	-0.308955	-0.368152	-0.425714	-0.481748	-0.535827	-0.587782	-0.637428	-0.684556	-0.728897	-0.770775	-0.807966	-0.846463	-0.869873	-0.906025	-0.923171	-0.947116	-0.965502	-0.978768	-0.990583	-0.997267
0	0.998027	0.992115	0.982287	0.968583	0.951057	0.929776	0.904827	0.876307	0.844328	0.809017	0.770513	0.728969	0.684547	0.637424	0.587785	0.535827	0.481754	0.425779	0.368125	0.309017	0.24869	0.187381	0.125333	0.0627908	1.5996e-06	-0.0627957	-0.125354	-0.187371	-0.248699	-0.308959	-0.36815	-0.425718	-0.481748	-0.535827	-0.587782	-0.637429	-0.684551	-0.728912	-0.770736	-0.808131	-0.846189	-0.869426	-0.90591	-0.925066	-0.947532	-0.965978	-0.979259	-0.990825	-0.997376
0	0.998027	0.992115	0.982287	0.968583	0.951057	0.929776	0.904827	0.876307	0.844328	0.809017	0.770513	0.728969	0.684547	0.637424	0.587785	0.535827	0.481754	0.425779	0.368125	0.309017	0.24869	0.187381	0.125333	0.0627907	1.4423e-06	-0.0627952	-0.125352	-0.187372	-0.248699	-0.308964	-0.368148	-0.425722	-0.481748	-0.535827	-0.587782	-0.63743	-0.684547	-0.728925	-0.770701	-0.808272	-0.845944	-0.870169	-0.905937	-0.924521	-0.948055	-0.96625	-0.979574	-0.990967	-0.997448
0	0.998027	0.992115	0.982287	0.968583	0.951057	0.929776	0.904827	0.876307	0.844328	0.809017	0.770513	0.728969	0.684547	0.637424	0.587785	0.535827	0.481754	0.425779	0.368125	0.309017	0.24869	0.187381	0.125333	0.0627907	1.30027e-06	-0.0627948	-0.12535	-0.187372	-0.248698	-0.308968	-0.368147	-0.425726	-0.481748	-0.535827	-0.587781	-0.637431	-0.684544	-0.728937	-0.77067	-0.808392	-0.845724	-0.871046	-0.905992	-0.924854	-0.94844	-0.966483	-0.97986	-0.991091	-0.997511
0	0.998027	0.992115	0.982287	0.968583	0.951057	0.929776	0.904827	0.876307	0.844328	0.809017	0.770513	0.728969	0.684547	0.637424	0.587785	0.535827	0.481754	0.425779	0.368125	0.309017	0.24869	0.187381	0.125333	0.0627907	1.17207e-06	-0.0627944	-0.125349	-0.187373	-0.248697	-0.308972	-0.368145	-0.42573	-0.481748	-0.535827	-0.587781	-0.637431	-0.684542	-0.728947	-0.770642	-0.808494	-0.845529	-0.871843	-0.90602	-0.92534	-0.948749	-0.966702	-0.980129	-0.991207	-0.99757
0	0.998027	0.992115	0.982287	0.968583	0.951057	0.929776	0.904827	0.876307	0.844328	0.809017	0.770513	0.728969	0.684547	0.637424	0.587785	0.535827	0.481754	0.425779	0.368125	0.309017	0.24869	0.187381	0.125333	0.0627907	1.05636e-06	-0.062794	-0.125347	-0.187374	-0.248697	-0.308975	-0.368144	-0.425733	-0.481748	-0.535827	-0.587781	-0.637431	-0.68454	-0.728956	-0.770617	-0.808583	-0.845356	-0.872529	-0.906013	-0.92582	-0.949018	-0.96691	-0.980377	-0.991316	-0.997619
0	0.998027	0.992115	0.982287	0.968583	0.951057	0.929776	0.904827	0.876307	0.844328	0.809017	0.770513	0.728969	0.684547	0.637424	0.587785	0.535827	0.481754	0.425779	0.368125	0.309017	0.24869	0.187381	0.125333	0.0627907	9.51945e-07	-0.0627937	-0.125346	-0.187374	-0.248696	-0.308979	-0.368142	-0.425736	-0.481749	-0.535827	-0.587782	-0.637432	-0.684538	-0.728963	-0.770595	-0.808658	-0.845204	-0.873113	-0.905976	-0.926264	-0.94926	-0.967107	-0.980605	-0.991416	-0.997665
0	0.998027	0.992115	0.982287	0.968583	0.951057	0.929776	0.904827	0.876307	0.844328	0.809017	0.770513	0.728969	0.684547	0.637424	0.587785	0.535827	0.481754	0.425779	0.368125	0.309017	0.24869	0.187381	0.125333	0.0627907	8.57734e-07	-0.0627934	-0.125345	-0.187375	-0.248696	-0.308982	-0.368141	-0.42574	-0.481749	-0.535827	-0.587782	-0.637432	-0.684537	-0.728969	-0.770576	-0.808718	-0.845067	-0.873612	-0.905916	-0.92667	-0.94948	-0.967292	-0.980812	-0.991508	-0.997707
0	0.998027	0.992115	0.982287	0.968583	0.951057	0.929776	0.904827	0.876307	0.844328	0.809017	0.770513	0.728969	0.684547	0.637424	0.587785	0.535827	0.481754	0.425779	0.368125	0.309017	0.24869	0.187381	0.125333	0.0627906	7.72744e-07	-0.0627931	-0.125344	-0.187376	-0.248695	-0.308985	-0.36814	-0.425743	-0.481749	-0.535827	-0.587782	-0.637432	-0.684536	-0.728974	-0.770559	-0.80877	-0.844947	-0.874038	-0.905843	-0.927038	-0.949679	-0.967463	-0.981	-0.991591	-0.997746
0	0.998027	0.992115	0.982287	0.968583	0.951057	0.929776	0.904827	0.876307	0.844328	0.809017	0.770513	0.728969	0.684547	0.637424	0.587785	0.535827	0.481754	0.425779	0.368125	0.309017	0.24869	0.187381	0.125333	0.0627906	6.96085e-07	-0.0627928	-0.125343	-0.187376	-0.248695	-0.308988	-0.368138	-0.425745	-0.481749	-0.535827	-0.587782	-0.637432	-0.684535	-0.728979	-0.770544	-0.808815	-0.844843	-0.874401	-0.905761	-0.927371	-0.949858	-0.967618	-0.981168	-0.991664	-0.997781
0	0.998027	0.992115	0.982287	0.968583	0.951057	0.929776	0.904827	0.876307	0.844328	0.809017	0.770513	0.728969	0.684547	0.637424	0.587785	0.535827	0.481754	0.425779	0.368125	0.309017	0.24869	0.187381	0.125333	0.0627906	6.26952e-07	-0.0627926	-0.125342	-0.187376	-0.248694	-0.30899	-0.368137	-0.425748	-0.481749	-0.535827	-0.587782	-0.637432	-0.684534	-0.728982	-0.770532	-0.808855	-0.844754	-0.874711	-0.905676	-0.927671	-0.950016	-0.967758	-0.981319	-0.99173	-0.997812
0	0.998027	0.992115	0.982287	0.968583	0.951057	0.929776	0.904827	0.876307	0.844328	0.809017	0.770513	0.728969	0.684547	0.637424	0.587785	0.535827	0.481754	0.425779	0.368125	0.309017	0.24869	0.187381	0.125333	0.0627906	5.64615e-07	-0.0627924	-0.125341	-0.187377	-0.248694	-0.308992	-0.368136	-0.425751	-0.481749	-0.535827	-0.587782	-0.637431	-0.684534	-0.728985	-0.770521	-0.808891	-0.844678	-0.874976	-0.905591	-0.927942	-0.950158	-0.967884	-0.981453	-0.991782	-0.997841
0	0.998027	0.992115	0.982287	0.968583	0.951057	0.929776	0.904827	0.876307	0.844328	0.809017	0.770513	0.728969	0.684547	0.637424	0.587785	0.535827	0.481754	0.425779	0.368125	0.309017	0.24869	0.187381	0.125333	0.0627906	5.08414e-07	-0.0627922	-0.12534	-0.187377	-0.248694	-0.308994	-0.368135	-0.425753	-0.48175	-0.535827	-0.587782	-0.637431	-0.684534	-0.728987	-0.770512	-0.808921	-0.844619	-0.875209	-0.905507	-0.928189	-0.950284	-0.967998	-0.981574	-0.99183	-0.997867
0	0.998027	0.992115	0.982287	0.968583	0.951057	0.929776	0.904827	0.876307	0.844328	0.809017	0.770513	0.728969	0.684547	0.637424	0.587785	0.535827	0.481754	0.425779	0.368125	0.309017	0.24869	0.187381	0.125333	0.0627906	4.57754e-07	-0.062792	-0.125339	-0.187378	-0.248693	-0.308996	-0.368135	-0.425755	-0.48175	-0.535827	-0.587782	-0.637431	-0.684534	-0.728989	-0.770504	-0.808948	-0.844569	-0.875407	-0.905427	-0.928411	-0.950395	-0.968099	-0.981681	-0.991872	-0.99789
0	0.998027	0.992115	0.982287	0.968583	0.951057	0.929776	0.904827	0.876307	0.844328	0.809017	0.770513	0.728969	0.684547	0.637424	0.587785	0.535827	0.481754	0.425779	0.368125	0.309017	0.24869	0.187381	0.125333	0.0627906	4.12095e-07	-0.0627919	-0.125339	-0.187378	-0.248693	-0.308998	-0.368134	-0.425757	-0.48175	-0.535827	-0.587782	-0.637431	-0.684534	-0.72899	-0.770498	-0.808972	-0.844524	-0.875575	-0.905352	-0.928609	-0.950492	-0.968188	-0.981776	-0.99191	-0.99791
0	0.998027	0.992115	0.982287	0.968583	0.951057	0.929776	0.904827	0.876307	0.844328	0.809017	0.770513	0.728969	0.684547	0.637424	0.587785	0.535827	0.481754	0.425779	0.368125	0.309017	0.24869	0.187381	0.125333	0.0627906	3.70948e-07	-0.0627918	-0.125338	-0.187378	-0.248693	-0.309	-0.368133	-0.425759	-0.48175	-0.535827	-0.587783	-0.637431	-0.684534	-0.728991	-0.770493	-0.808992	-0.844484	-0.875716	-0.905282	-0.928785	-0.950577	-0.968265	-0.981859	-0.991944	-0.997928
0	0.998027	0.992115	0.982287	0.968583	0.951057	0.929776	0.904827	0.876307	0.844328	0.809017	0.770513	0.728969	0.684547	0.637424	0.587785	0.535827	0.481754	0.425779	0.368125	0.309017	0.24869	0.187381	0.125333	0.0627906	3.33874e-07	-0.0627916	-0.125338	-0.187379	-0.248692	-0.309001	-0.368132	-0.42576	-0.48175	-0.535827	-0.587783	-0.63743	-0.684534	-0.728992	-0.770488	-0.809009	-0.844449	-0.875835	-0.905219	-0.928941	-0.950652	-0.968325	-0.981931	-0.991973	-0.997944
0	0.998027	0.992115	0.982287	0.968583	0.951057	0.929776	0.904827	0.876307	0.844328	0.809017	0.770513	0.728969	0.684547	0.637424	0.587785	0.535827	0.481754	0.425779	0.368125	0.309017	0.24869	0.187381	0.125333	0.0627906	3.00473e-07	-0.0627915	-0.125337	-0.187379	-0.248692	-0.309003	-0.368132	-0.425762	-0.481751	-0.535827	-0.587783	-0.63743	-0.684535	-0.728992	-0.770485	-0.809024	-0.844418	-0.875935	-0.905162	-0.92908	-0.95071	-0.968377	-0.981991	-0.992	-0.997958
0	0.998027	0.992115	0.982287	0.968583	0.951057	0.929776	0.904827	0.876307	0.844328	0.809017	0.770513	0.728969	0.684547	0.637424	0.587785	0.535827	0.481754	0.425779	0.368125	0.309017	0.24869	0.187381	0.125333	0.0627906	2.70386e-07	-0.0627914	-0.125337	-0.187379	-0.248692	-0.309004	-0.368131	-0.425764	-0.481751	-0.535827	-0.587783	-0.63743	-0.684535	-0.728992	-0.770482	-0.809036	-0.844391	-0.87602	-0.90511	-0.929202	-0.95076	-0.968423	-0.982044	-0.992023	-0.99797
0	0.998027	0.992115	0.982287	0.968583	0.951057	0.929776	0.904827	0.876307	0.844328	0.809017	0.770513	0.728969	0.684547	0.637424	0.587785	0.535827	0.481754	0.425779	0.368125	0.309017	0.24869	0.187381	0.125333	0.0627906	2.43288e-07	-0.0627913	-0.125337	-0.187379	-0.248692	-0.309005	-0.36813	-0.425765	-0.481751	-0.535827	-0.587783	-0.637429	-0.684536	-0.728992	-0.77048	-0.809046	-0.844367	-0.876085	-0.905063	-0.929311	-0.950806	-0.968464	-0.98209	-0.992043	-0.997981
0	0.998027	0.992115	0.982287	0.968583	0.951057	0.929776	0.904827	0.876307	0.844328	0.809017	0.770513	0.728969	0.684547	0.637424	0.587785	0.535827	0.481754	0.425779	0.368125	0.309017	0.24869	0.187381	0.125333	0.0627906	2.18884e-07	-0.0627913	-0.125336	-0.187379	-0.248692	-0.309006	-0.36813	-0.425766	-0.481751	-0.535827	-0.587783	-0.637429	-0.684536	-0.728991	-0.770479	-0.809055	-0.844347	-0.876141	-0.905021	-0.929405	-0.950847	-0.968501	-0.982131	-0.992061	-0.99799
0	0.998027	0.992115	0.982287	0.968583	0.951057	0.929776	0.904827	0.876307	0.844328	0.809017	0.770513	0.728969	0.684547	0.637424	0.587785	0.535827	0.481754	0.425779	0.368125	0.309017	0.24869	0.187381	0.125333	0.0627905	1.9691e-07	-0.0627912	-0.125336	-0.18738	-0.248691	-0.309007	-0.368129	-0.425767	-0.481751	-0.535827	-0.587783	-0.637429	-0.684537	-0.728991	-0.770478	-0.809061	-0.844329	-0.876189	-0.904984	-0.929488	-0.950884	-0.968534	-0.982166	-0.992077	-0.997998
0	0.998027	0.992115	0.982287	0.968583	0.951057	0.929776	0.904827	0.876307	0.844328	0.809017	0.770513	0.728969	0.684547	0.637424	0.587785	0.535827	0.481754	0.425779	0.368125	0.309017	0.24869	0.187381	0.125333	0.0627905	1.77125e-07	-0.0627911	-0.125336	-0.18738	-0.248691	-0.309008	-0.368129	-0.425768	-0.481752	-0.535827	-0.587784	-0.637429	-0.684537	-0.72899	-0.770478	-0.809067	-0.844315	-0.876231	-0.904952	-0.929554	-0.950917	-0.968562	-0.982197	-0.99209	-0.998005
0	0.998027	0.992115	0.982287	0.968583	0.951057	0.929776	0.904827	0.876307	0.844328	0.809017	0.770513	0.728969	0.684547	0.637424	0.587785	0.535827	0.481754	0.425779	0.368125	0.309017	0.24869	0.187381	0.125333	0.0627905	1.59314e-07	-0.0627911	-0.125335	-0.18738	-0.248691	-0.309009	-0.368129	-0.425769	-0.481752	-0.535827	-0.587784	-0.637428	-0.684538	-0.728989	-0.770478	-0.809071	-0.844302	-0.876268	-0.904924	-0.929611	-0.950946	-0.968586	-0.982223	-0.992101	-0.998011
0	0.998027	0.992115	0.982287	0.968583	0.951057	0.929776	0.904827	0.876307	0.844328	0.809017	0.770513	0.728969	0.684547	0.637424	0.587785	0.535827	0.481754	0.425779	0.368125	0.309017	0.24869	0.187381	0.125333	0.0627905	1.43282e-07	-0.062791	-0.125335	-0.18738	-0.248691	-0.30901	-0.368128	-0.42577	-0.481752	-0.535827	-0.587784	-0.637428	-0.684538	-0.728989	-0.770478	-0.809074	-0.844292	-0.876299	-0.9049	-0.929662	-0.950971	-0.968606	-0.982246	-0.992111	-0.998016
0	0.998027	0.992115	0.982287	0.968583	0.951057	0.929776	0.904827	0.876307	0.844328	0.809017	0.770513	0.728969	0.684547	0.637424	0.587785	0.535827	0.481754	0.425779	0.368125	0.309017	0.24869	0.187381	0.125333	0.0627905	1.28851e-07	-0.062791	-0.125335	-0.18738	-0.248691	-0.30901	-0.368128	-0.425771	-0.481752	-0.535827	-0.587784	-0.637428	-0.684539	-0.728988	-0.770479	-0.809076	-0.844283	-0.876326	-0.904879	-0.929707	-0.950993	-0.968624	-0.982266	-0.992119	-0.998021
0	0.998027	0.992115	0.982287	0.968583	0.951057	0.929776	0.904827	0.876307	0.844328	0.809017	0.770513	0.728969	0.684547	0.637424	0.587785	0.535827	0.481754	0.425779	0.368125	0.309017	0.24869	0.187381	0.125333	0.0627905	1.15865e-07	-0.0627909	-0.125335	-0.18738	-0.248691	-0.309011	-0.368128	-0.425772	-0.481752	-0.535827	-0.587784	-0.637427	-0.684539	-0.728987	-0.770479	-0.809077	-0.844277	-0.876348	-0.904862	-0.929747	-0.951012	-0.968638	-0.982282	-0.992126	-0.998024
0	0.998027	0.992115	0.982287	0.968583	0.951057	0.929776	0.904827	0.876307	0.844328	0.809017	0.770513	0.728969	0.684547	0.637424	0.587785	0.535827	0.481754	0.425779	0.368125	0.309017	0.24869	0.187381	0.125333	0.0627905	1.04178e-07	-0.0627909	-0.125335	-0.18738	-0.248691	-0.309012	-0.368127	-0.425772	-0.481752	-0.535827	-0.587784	-0.637427	-0.684539	-0.728986	-0.77048	-0.809078	-0.844271	-0.876367	-0.904846	-0.929781	-0.951029	-0.96865	-0.982297	-0.992131	-0.998027
0	0.998027	0.992115	0.982287	0.968583	0.951057	0.929776	0.904827	0.876307	0.844328	0.809017	0.770513	0.728969	0.684547	0.637424	0.587785	0.535827	0.481754	0.425779	0.368125	0.309017	0.24869	0.187381	0.125333	0.0627905	9.36632e-08	-0.0627908	-0.125335	-0.18738	-0.248691	-0.309012	-0.368127	-0.425773	-0.481752	-0.535827	-0.587784	-0.637427	-0.68454	-0.728985	-0.770481	-0.809078	-0.844267	-0.876383	-0.904834	-0.92981	-0.951043	-0.96866	-0.982309	-0.992136	-0.99803
0	0.998027	0.992115	0.982287	0.968583	0.951057	0.929776	0.904827	0.876307	0.844328	0.809017	0.770513	0.728969	0.684547	0.637424	0.587785	0.535827	0.481754	0.425779	0.368125	0.309017	0.24869	0.187381	0.125333	0.0627905	8.42024e-08	-0.0627908	-0.125334	-0.187381	-0.248691	-0.309012	-0.368127	-0.425774	-0.481752	-0.535827	-0.587784	-0.637427	-0.68454	-0.728984	-0.770482	-0.809077	-0.844264	-0.876396	-0.904823	-0.929835	-0.951055	-0.968667	-0.982318	-0.992139	-0.998032
0	0.998027	0.992115	0.982287	0.968583	0.951057	0.929776	0.904827	0.876307	0.844328	0.809017	0.770513	0.728969	0.684547	0.637424	0.587785	0.535827	0.481754	0.425779	0.368125	0.309017	0.24869	0.187381	0.125333	0.0627905	7.56911e-08	-0.0627908	-0.125334	-0.187381	-0.248691	-0.309013	-0.368127	-0.425774	-0.481753	-0.535827	-0.587784	-0.637427	-0.684541	-0.728984	-0.770484	-0.809076	-0.844262	-0.876406	-0.904814	-0.929856	-0.951065	-0.968673	-0.982327	-0.992142	-0.998034
0	0.998027	0.992115	0.982287	0.968583	0.951057	0.929776	0.904827	0.876307	0.844328	0.809017	0.770513	0.728969	0.684547	0.637424	0.587785	0.535827	0.481754	0.425779	0.368125	0.309017	0.24869	0.187381	0.125333	0.0627905	6.80346e-08	-0.0627908	-0.125334	-0.187381	-0.24869	-0.309013	-0.368126	-0.425775	-0.481753	-0.535827	-0.587784	-0.637426	-0.684541	-0.728983	-0.770485	-0.809075	-0.844261	-0.876414	-0.904806	-0.929874	-0.951074	-0.968677	-0.982333	-0.992144	-0.998035
0	0.998027	0.992115	0.982287	0.968583	0.951057	0.929776	0.904827	0.876307	0.844328	0.809017	0.770513	0.728969	0.684547	0.637424	0.587785	0.535827	0.481754	0.425779	0.368125	0.309017	0.24869	0.187381	0.125333	0.0627905	6.11476e-08	-0.0627907	-0.125334	-0.187381	-0.24869	-0.309014	-0.368126	-0.425775	-0.481753	-0.535827	-0.587784	-0.637426	-0.684542	-0.728982	-0.770486	-0.809073	-0.844261	-0.876419	-0.9048	-0.929888	-0.951081	-0.96868	-0.982338	-0.992146	-0.998036
0	0.998027	0.992115	0.982287	0.968583	0.951057	0.929776	0.904827	0.876307	0.844328	0.809017	0.770513	0.728969	0.684547	0.637424	0.587785	0.535827	0.481754	0.425779	0.368125	0.309017	0.24869	0.187381	0.125333	0.0627905	5.49533e-08	-0.0627907	-0.125334	-0.187381	-0.24869	-0.309014	-0.368126	-0.425775	-0.481753	-0.535827	-0.587785	-0.637426	-0.684542	-0.728981	-0.770487	-0.809072	-0.844261	-0.876423	-0.904795	-0.929899	-0.951087	-0.968682	-0.982342	-0.992147	-0.998037
0	0.998027	0.992115	0.982287	0.968583	0.951057	0.929776	0.904827	0.876307	0.844328	0.809017	0.770513	0.728969	0.684547	0.637424	0.587785	0.535827	0.481754	0.425779	0.368125	0.309017	0.24869	0.187381	0.125333	0.0627905	4.93824e-08	-0.0627907	-0.125334	-0.187381	-0.24869	-0.309014	-0.368126	-0.425776	-0.481753	-0.535827	-0.587785	-0.637426	-0.684542	-0.72898	-0.770489	-0.80907	-0.844261	-0.876426	-0.904791	-0.929908	-0.951091	-0.968682	-0.982345	-0.992148	-0.998038
0	0.998027	0.992115	0.982287	0.968583	0.951057	0.929776	0.904827	0.876307	0.844328	0.809017	0.770513	0.728969	0.684547	0.637424	0.587785	0.535827	0.481754	0.425779	0.368125	0.309017	0.24869	0.187381	0.125333	0.0627905	4.43725e-08	-0.0627907	-0.125334	-0.187381	-0.24869	-0.309015	-0.368126	-0.425776	-0.481753	-0.535827	-0.587785	-0.637426	-0.684543	-0.72898	-0.77049	-0.809068	-0.844263	-0.876427	-0.904788	-0.929914	-0.951095	-0.968682	-0.982347	-0.992148	-0.998038
0	0.998027	0.992115	0.982287	0.968583	0.951057	0.929776	0.904827	0.876307	0.844328	0.809017	0.770513	0.728969	0.684547	0.637424	0.587785	0.535827	0.481754	0.425779	0.368125	0.309017	0.24869	0.187381	0.125333	0.0627905	3.98673e-08	-0.0627907	-0.125334	-0.187381	-0.24869	-0.309015	-0.368126	-0.425776	-0.481753	-0.535827	-0.587785	-0.637426	-0.684543	-0.728979	-0.770491	-0.809065	-0.844264	-0.876427	-0.904786	-0.929918	-0.951098	-0.968681	-0.982348	-0.992148	-0.998038
0	0.998027	0.992115	0.982287	0.968583	0.951057	0.929776	0.904827	0.876307	0.844328	0.809017	0.770513	0.728969	0.684547	0.637424	0.587785	0.535827	0.481754	0.425779	0.368125	0.309017	0.24869	0.187381	0.125333	0.0627905	3.58165e-08	-0.0627906	-0.125334	-0.187381	-0.24869	-0.309015	-0.368126	-0.425777	-0.481753	-0.535827	-0.587785	-0.637426	-0.684543	-0.728978	-0.770493	-0.809063	-0.844266	-0.876426	-0.904785	-0.929921	-0.9511	-0.96868	-0.982349	-0.992148	-0.998038
0	0.998027	0.992115	0.982287	0.968583	0.951057	0.929776	0.904827	0.876307	0.844328	0.809017	0.770513	0.728969	0.684547	0.637424	0.587785	0.535827	0.481754	0.425779	0.368125	0.309017	0.24869	0.187381	0.125333	0.0627905	3.21743e-08	-0.0627906	-0.125334	-0.187381	-0.24869	-0.309015	-0.368126	-0.425777	-0.481753	-0.535827	-0.587785	-0.637425	-0.684544	-0.728978	-0.770494	-0.809061	-0.844268	-0.876425	-0.904784	-0.929922	-0.951102	-0.968677	-0.982349	-0.992147	-0.998038
0	0.998027	0.992115	0.982287	0.968583	0.951057	0.929776	0.904827	0.876307	0.844328	0.809017	0.770513	0.728969	0.684547	0.637424	0.587785	0.535827	0.481754	0.425779	0.368125	0.309017	0.24869	0.187381	0.125333	0.0627905	2.88998e-08	-0.0627906	-0.125334	-0.187381	-0.24869	-0.309015	-0.368125	-0.425777	-0.481753	-0.535827	-0.587785	-0.637425	-0.684544	-0.728977	-0.770495	-0.809059	-0.84427	-0.876422	-0.904783	-0.929922	-0.951103	-0.968675	-0.982348	-0.992146	-0.998038
0	0.998027	0.992115	0.982287	0.968583	0.951057	0.929776	0.904827	0.876307	0.844328	0.809017	0.770513	0.728969	0.684547	0.637424	0.587785	0.535827	0.481754	0.425779	0.368125	0.309017	0.24869	0.187381	0.125333	0.0627905	2.5956e-08	-0.0627906	-0.125334	-0.187381	-0.24869	-0.309015	-0.368125	-0.425777	-0.481753	-0.535827	-0.587785	-0.637425	-0.684544	-0.728976	-0.770496	-0.809057	-0.844272	-0.876419	-0.904783	-0.929921	-0.951103	-0.968672	-0.982347	-0.992146	-0.998038
0	0.998027	0.992115	0.982287	0.968583	0.951057	0.929776	0.904827	0.876307	0.844328	0.809017	0.770513	0.728969	0.684547	0.637424	0.587785	0.535827	0.481754	0.425779	0.368125	0.309017	0.24869	0.187381	0.125333	0.0627905	2.33098e-08	-0.0627906	-0.125334	-0.187381	-0.24869	-0.309016	-0.368125	-0.425778	-0.481753	-0.535827	-0.587785	-0.637425	-0.684544	-0.728976	-0.770497	-0.809054	-0.844274	-0.876416	-0.904784	-0.929919	-0.951103	-0.968669	-0.982346	-0.992145	-0.998038
0	0.998027	0.992115	0.982287	0.968583	0.951057	0.929776	0.904827	0.876307	0.844328	0.809017	0.770513	0.728969	0.684547	0.637424	0.587785	0.535827	0.481754	0.425779	0.368125	0.309017	0.24869	0.187381	0.125333	0.0627905	2.09311e-08	-0.0627906	-0.125334	-0.187381	-0.24869	-0.309016	-0.368125	-0.425778	-0.481753	-0.535827	-0.587785	-0.637425	-0.684545	-0.728975	-0.770498	-0.809052	-0.844277	-0.876412	-0.904784	-0.929916	-0.951103	-0.968666	-0.982344	-0.992144	-0.998038
0	0.998027	0.992115	0.982287	0.968583	0.951057	0.929776	0.904827	0.876307	0.844328	0.809017	0.770513	0.728969	0.684547	0.637424	0.587785	0.535827	0.481754	0.425779	0.368125	0.309017	0.24869	0.187381	0.125333	0.0627905	1.87932e-08	-0.0627906	-0.125334	-0.187381	-0.24869	-0.309016	-0.368125	-0.425778	-0.481753	-0.535827	-0.587785	-0.637425	-0.684545	-0.728975	-0.770499	-0.80905	-0.844279	-0.876408	-0.904785	-0.929912	-0.951102	-0.968662	-0.982343	-0.992143	-0.998037
0	0.998027	0.992115	0.982287	0.968583	0.951057	0.929776	0.904827	0.876307	0.844328	0.809017	0.770513	0.728969	0.684547	0.637424	0.587785	0.535827	0.481754	0.425779	0.368125	0.309017	0.24869	0.187381	0.125333	0.0627905	1.68718e-08	-0.0627906	-0.125333	-0.187381	-0.24869	-0.309016	-0.368125	-0.425778	-0.481753	-0.535827	-0.587785	-0.637425	-0.684545	-0.728974	-0.7705	-0.809048	-0.844282	-0.876404	-0.904786	-0.929908	-0.951101	-0.968659	-0.982341	-0.992141	-0.998037
0	0.998027	0.992115	0.982287	0.968583	0.951057	0.929776	0.904827	0.876307	0.844328	0.809017	0.770513	0.728969	0.684547	0.637424	0.587785	0.535827	0.481754	0.425779	0.368125	0.309017	0.24869	0.187381	0.125333	0.0627905	1.51451e-08	-0.0627906	-0.125333	-0.187381	-0.24869	-0.309016	-0.368125	-0.425778	-0.481753	-0.535827	-0.587785	-0.637425	-0.684545	-0.728974	-0.770501	-0.809046	-0.844284	-0.8764	-0.904787	-0.929904	-0.9511	-0.968655	-0.982339	-0.99214	-0.998037
0	0.998027	0.992115	0.982287	0.968583	0.951057	0.929776	0.904827	0.876307	0.844328	0.809017	0.770513	0.728969	0.684547	0.637424	0.587785	0.535827	0.481754	0.425779	0.368125	0.309017	0.24869	0.187381	0.125333	0.0627905	1.35934e-08	-0.0627906	-0.125333	-0.187381	-0.24869	-0.309016	-0.368125	-0.425778	-0.481753	-0.535827	-0.587785	-0.637425	-0.684545	-0.728974	-0.770502	-0.809044	-0.844287	-0.876396	-0.904789	-0.929899	-0.951099	-0.968652	-0.982337	-0.992139	-0.998036
0	0.998027	0.992115	0.982287	0.968583	0.951057	0.929776	0.904827	0.876307	0.844328	0.809017	0.770513	0.728969	0.684547	0.637424	0.587785	0.535827	0.481754	0.425779	0.368125	0.309017	0.24869	0.187381	0.125333	0.0627905	1.21992e-08	-0.0627906	-0.125333	-0.187381	-0.24869	-0.309016	-0.368125	-0.425778	-0.481753	-0.535827	-0.587785	-0.637425	-0.684545	-0.728973	-0.770503	-0.809043	-0.844289	-0.876392	-0.90479	-0.929894	-0.951098	-0.968648	-0.982334	-0.992138	-0.998036
0	0.998027	0.992115	0.982287	0.968583	0.951057	0.929776	0.904827	0.876307	0.844328	0.809017	0.770513	0.728969	0.684547	0.637424	0.587785	0.535827	0.481754	0.425779	0.368125	0.309017	0.24869	0.187381	0.125333	0.0627905	1.09465e-08	-0.0627906	-0.125333	-0.187381	-0.24869	-0.309016	-0.368125	-0.425778	-0.481753	-0.535827	-0.587785	-0.637425	-0.684546	-0.728973	-0.770504	-0.809041	-0.844291	-0.876387	-0.904792	-0.929889	-0.951096	-0.968645	-0.982332	-0.992137	-0.998035
0	0.998027	0.992115	0.982287	0.968583	0.951057	0.929776	0.904827	0.876307	0.844328	0.809017	0.770513	0.728969	0.684547	0.637424	0.587785	0.535827	0.481754	0.425779	0.368125	0.309017	0.24869	0.187381	0.125333	0.0627905	9.82117e-09	-0.0627906	-0.125333	-0.187381	-0.24869	-0.309016	-0.368125	-0.425779	-0.481753	-0.535827	-0.587785	-0.637425	-0.684546	-0.728972	-0.770504	-0.809039	-0.844293	-0.876383	-0.904793	-0.929884	-0.951094	-0.968641	-0.98233	-0.992135	-0.998035
0	0.998027	0.992115	0.982287	0.968583	0.951057	0.929776	0.904827	0.876307	0.844328	0.809017	0.770513	0.728969	0.684547	0.637424	0.587785	0.535827	0.481754	0.425779	0.368125	0.309017	0.24869	0.187381	0.125333	0.0627905	8.81025e-09	-0.0627906	-0.125333	-0.187381	-0.24869	-0.309016	-0.368125	-0.425779	-0.481753	-0.535827	-0.587785	-0.637424	-0.684546	-0.728972	-0.770505	-0.809038	-0.844295	-0.876379	-0.904795	-0.929879	-0.951093	-0.968638	-0.982328	-0.992134	-0.998034
0	0.998027	0.992115	0.982287	0.968583	0.951057	0.929776	0.904827	0.876307	0.844328	0.809017	0.770513	0.728969	0.684547	0.637424	0.587785	0.535827	0.481754	0.425779	0.368125	0.309017	0.24869	0.187381	0.125333	0.0627905	7.90221e-09	-0.0627905	-0.125333	-0.187381	-0.24869	-0.309017	-0.368125	-0.425779	-0.481754	-0.535827	-0.587785	-0.637424	-0.684546	-0.728972	-0.770506	-0.809036	-0.844298	-0.876375	-0.904796	-0.929874	-0.951091	-0.968635	-0.982326	-0.992133	-0.998034
0	0.998027	0.992115	0.982287	0.968583	0.951057	0.929776	0.904827	0.876307	0.844328	0.809017	0.770513	0.728969	0.684547	0.637424	0.587785	0.535827	0.481754	0.425779	0.368125	0.309017	0.24869	0.187381	0.125333	0.0627905	7.08668e-09	-0.0627905	-0.125333	-0.187381	-0.24869	-0.309017	-0.368125	-0.425779	-0.481754	-0.535827	-0.587785	-0.637424	-0.684546	-0.728972	-0.770506	-0.809035	-0.844299	-0.876371	-0.904798	-0.929869	-0.95109	-0.968631	-0.982324	-0.992132	-0.998034
0	0.998027	0.992115	0.982287	0.968583	0.951057	0.929776	0.904827	0.876307	0.844328	0.809017	0.770513	0.728969	0.684547	0.637424	0.587785	0.535827	0.481754	0.425779	0.368125	0.309017	0.24869	0.187381	0.125333	0.0627905	6.35432e-09	-0.0627905	-0.125333	-0.187381	-0.24869	-0.309017	-0.368125	-0.425779	-0.481754	-0.535827	-0.587785	-0.637424	-0.684546	-0.728971	-0.770507	-0.809034	-0.844301	-0.876367	-0.904799	-0.929864	-0.951088	-0.968628	-0.982322	-0.992131	-0.998033
0	0.998027	0.992115	0.982287	0.968583	0.951057	0.929776	0.904827	0.876307	0.844328	0.809017	0.770513	0.728969	0.684547	0.637424	0.587785	0.535827	0.481754	0.425779	0.368125	0.309017	0.24869	0.187381	0.125333	0.0627905	5.69669e-09	-0.0627905	-0.125333	-0.187381	-0.24869	-0.309017	-0.368125	-0.425779	-0.481754	-0.535827	-0.587785	-0.637424	-0.684546	-0.728971	-0.770507	-0.809032	-0.844303	-0.876363	-0.904801	-0.929859	-0.951086	-0.968626	-0.98232	-0.99213	-0.998033
0	0.998027	0.992115	0.982287	0.968583	0.951057	0.929776	0.904827	0.876307	0.844328	0.809017	0.770513	0.728969	0.684547	0.637424	0.587785	0.535827	0.481754	0.425779	0.368125	0.309017	0.24869	0.187381	0.125333	0.0627905	5.10625e-09	-0.0627905	-0.125333	-0.187381	-0.24869	-0.309017	-0.368125	-0.425779	-0.481754	-0.535827	-0.587785	-0.637424	-0.684546	-0.728971	-0.770508	-0.809031	-0.844305	-0.87636	-0.904802	-0.929854	-0.951085	-0.968623	-0.982318	-0.992129	-0.998033
0	0.998027	0.992115	0.982287	0.968583	0.951057	0.929776	0.904827	0.876307	0.844328	0.809017	0.770513	0.728969	0.684547	0.637424	0.587785	0.535827	0.481754	0.425779	0.368125	0.309017	0.24869	0.187381	0.125333	0.0627905	4.5762e-09	-0.0627905	-0.125333	-0.187381	-0.24869	-0.309017	-0.368125	-0.425779	-0.481754	-0.535827	-0.587785	-0.637424	-0.684546	-0.728971	-0.770508	-0.80903	-0.844306	-0.876356	-0.904804	-0.929849	-0.951083	-0.96862	-0.982316	-0.992128	-0.998032
0	0.998027	0.992115	0.982287	0.968583	0.951057	0.929776	0.904827	0.876307	0.844328	0.809017	0.770513	0.728969	0.684547	0.637424	0.587785	0.535827	0.481754	0.425779	0.368125	0.309017	0.24869	0.187381	0.125333	0.0627905	4.10041e-09	-0.0627905	-0.125333	-0.187381	-0.24869	-0.309017	-0.368125	-0.425779	-0.481754	-0.535827	-0.587785	-0.637424	-0.684546	-0.728971	-0.770509	-0.809029	-0.844308	-0.876353	-0.904805	-0.929845	-0.951082	-0.968618	-0.982314	-0.992127	-0.998032
0	0.998027	0.992115	0.982287	0.968583	0.951057	0.929776	0.904827	0.876307	0.844328	0.809017	0.770513	0.728969	0.684547	0.637424	0.587785	0.535827	0.481754	0.425779	0.368125	0.309017	0.24869	0.187381	0.125333	0.0627905	3.67341e-09	-0.0627905	-0.125333	-0.187381	-0.24869	-0.309017	-0.368125	-0.425779	-0.481754	-0.535827	-0.587785	-0.637424	-0.684546	-0.72897	-0.770509	-0.809028	-0.844309	-0.87635	-0.904807	-0.929841	-0.95108	-0.968615	-0.982312	-0.992126	-0.998031
0	0.998027	0.992115	0.982287	0.968583	0.951057	0.929776	0.904827	0.876307	0.844328	0.809017	0.770513	0.728969	0.684547	0.637424	0.587785	0.535827	0.481754	0.425779	0.368125	0.309017	0.24869	0.187381	0.125333	0.0627905	3.29024e-09	-0.0627905	-0.125333	-0.187381	-0.24869	-0.309017	-0.368125	-0.425779	-0.481754	-0.535827	-0.587785	-0.637424	-0.684547	-0.72897	-0.770509	-0.809027	-0.844311	-0.876347	-0.904808	-0.929837	-0.951079	-0.968613	-0.982311	-0.992126	-0.998031
0	0.998027	0.992115	0.982287	0.968583	0.951057	0.929776	0.904827	0.876307	0.844328	0.809017	0.770513	0.728969	0.684547	0.637424	0.587785	0.535827	0.481754	0.425779	0.368125	0.309017	0.24869	0.187381	0.125333	0.0627905	2.94644e-09	-0.0627905	-0.125333	-0.187381	-0.24869	-0.309017	-0.368125	-0.425779	-0.481754	-0.535827	-0.587785	-0.637424	-0.684547	-0.72897	-0.77051	-0.809027	-0.844312	-0.876344	-0.904809	-0.929833	-0.951077	-0.968611	-0.982309	-0.992125	-0.998031
0	0.998027	0.992115	0.982287	0.968583	0.951057	0.929776	0.904827	0.876307	0.844328	0.809017	0.770513	0.728969	0.684547	0.637424	0.587785	0.535827	0.481754	0.425779	0.368125	0.309017	0.24869	0.187381	0.125333	0.0627905	2.63801e-09	-0.0627905	-0.125333	-0.187381	-0.24869	-0.309017	-0.368125	-0.425779	-0.481754	-0.535827	-0.587785	-0.637424	-0.684547	-0.72897	-0.77051	-0.809026	-0.844313	-0.876342	-0.90481	-0.929829	-0.951076	-0.968609	-0.982308	-0.992124	-0.998031
0	0.998027	0.992115	0.982287	0.968583	0.951057	0.929776	0.904827	0.876307	0.844328	0.809017	0.770513	0.728969	0.684547	0.637424	0.587785	0.535827	0.481754	0.425779	0.368125	0.309017	0.24869	0.187381	0.125333	0.0627905	2.36136e-09	-0.0627905	-0.125333	-0.187381	-0.24869	-0.309017	-0.368125	-0.425779	-0.481754	-0.535827	-0.587785	-0.637424	-0.684547	-0.72897	-0.77051	-0.809025	-0.844314	-0.876339	-0.904811	-0.929825	-0.951075	-0.968607	-0.982306	-0.992123	-0.99803
0	0.998027	0.992115	0.982287	0.968583	0.951057	0.929776	0.904827	0.876307	0.844328	0.809017	0.770513	0.728969	0.684547	0.637424	0.587785	0.535827	0.481754	0.425779	0.368125	0.309017	0.24869	0.187381	0.125333	0.0627905	2.11328e-09	-0.0627905	-0.125333	-0.187381	-0.24869	-0.309017	-0.368125	-0.425779	-0.481754	-0.535827	-0.587785	-0.637424	-0.684547	-0.72897	-0.77051	-0.809024	-0.844315	-0.876337	-0.904812	-0.929822	-0.951074	-0.968605	-0.982305	-0.992123	-0.99803
0	0.998027	0.992115	0.982287	0.968583	0.951057	0.929776	0.904827	0.876307	0.844328	0.809017	0.770513	0.728969	0.684547	0.637424	0.587785	0.535827	0.481754	0.425779	0.368125	0.309017	0.24869	0.187381	0.125333	0.0627905	1.89085e-09	-0.0627905	-0.125333	-0.187381	-0.24869	-0.309017	-0.368125	-0.425779	-0.481754	-0.535827	-0.587785	-0.637424	-0.684547	-0.72897	-0.770511	-0.809024	-0.844316	-0.876335	-0.904813	-0.929819	-0.951072	-0.968604	-0.982304	-0.992122	-0.99803
0	0.998027	0.992115	0.982287	0.968583	0.951057	0.929776	0.904827	0.876307	0.844328	0.809017	0.770513	0.728969	0.684547	0.637424	0.587785	0.535827	0.481754	0.425779	0.368125	0.309017	0.24869	0.187381	0.125333	0.0627905	1.69144e-09	-0.0627905	-0.125333	-0.187381	-0.24869	-0.309017	-0.368125	-0.425779	-0.481754	-0.535827	-0.587785	-0.637424	-0.684547	-0.72897	-0.770511	-0.809023	-0.844317	-0.876333	-0.904814	-0.929816	-0.951071	-0.968602	-0.982302	-0.992122	-0.99803
0	0.998027	0.992115	0.982287	0.968583	0.951057	0.929776	0.904827	0.876307	0.844328	0.809017	0.770513	0.728969	0.684547	0.637424	0.587785	0.535827	0.481754	0.425779	0.368125	0.309017	0.24869	0.187381	0.125333	0.0627905	1.5127e-09	-0.0627905	-0.125333	-0.187381	-0.24869	-0.309017	-0.368125	-0.425779	-0.481754	-0.535827	-0.587785	-0.637424	-0.684547	-0.728969	-0.770511	-0.809023	-0.844318	-0.876331	-0.904815	-0.929813	-0.95107	-0.968601	-0.982301	-0.992121	-0.998029
0	0.998027	0.992115	0.982287	0.968583	0.951057	0.929776	0.904827	0.876307	0.844328	0.809017	0.770513	0.728969	0.684547	0.637424	0.587785	0.535827	0.481754	0.425779	0.368125	0.309017	0.24869	0.187381	0.125333	0.0627905	1.35251e-09	-0.0627905	-0.125333	-0.187381	-0.24869	-0.309017	-0.368125	-0.425779	-0.481754	-0.535827	-0.587785	-0.637424	-0.684547	-0.728969	-0.770511	-0.809022	-0.844319	-0.876329	-0.904816	-0.92981	-0.951069	-0.968599	-0.9823	-0.992121	-0.998029
0	0.998027	0.992115	0.982287	0.968583	0.951057	0.929776	0.904827	0.876307	0.844328	0.809017	0.770513	0.728969	0.684547	0.637424	0.587785	0.535827	0.481754	0.425779	0.368125	0.309017	0.24869	0.187381	0.125333	0.0627905	1.20898e-09	-0.0627905	-0.125333	-0.187381	-0.24869	-0.309017	-0.368125	-0.425779	-0.481754	-0.535827	-0.587785	-0.637424	-0.684547	-0.728969	-0.770511	-0.809022	-0.84432	-0.876327	-0.904817	-0.929808	-0.951069	-0.968598	-0.982299	-0.99212	-0.998029
0	0.998027	0.992115	0.982287	0.968583	0.951057	0.929776	0.904827	0.876307	0.844328	0.809017	0.770513	0.728969	0.684547	0.637424	0.587785	0.535827	0.481754	0.425779	0.368125	0.309017	0.24869	0.187381	0.125333	0.0627905	1.08041e-09	-0.0627905	-0.125333	-0.187381	-0.24869	-0.309017	-0.368125	-0.425779	-0.481754	-0.535827	-0.587785	-0.637424	-0.684547	-0.728969	-0.770512	-0.809021	-0.84432	-0.876326	-0.904818	-0.929806	-0.951068	-0.968597	-0.982298	-0.99212	-0.998029
0	0.998027	0.992115	0.982287	0.968583	0.951057	0.929776	0.904827	0.876307	0.844328	0.809017	0.770513	0.728969	0.684547	0.637424	0.587785	0.535827	0.481754	0.425779	0.368125	0.309017	0.24869	0.187381	0.125333	0.0627905	9.65274e-10	-0.0627905	-0.125333	-0.187381	-0.24869	-0.309017	-0.368125	-0.425779	-0.481754	-0.535827	-0.587785	-0.637424	-0.684547	-0.728969	-0.770512	-0.809021	-0.844321	-0.876324	-0.904818	-0.929803	-0.951067	-0.968596	-0.982298	-0.992119	-0.998029
0	0.998027	0.992115	0.982287	0.968583	0.951057	0.929776	0.904827	0.876307	0.844328	0.809017	0.770513	0.728969	0.684547	0.637424	0.587785	0.535827	0.481754	0.425779	0.368125	0.309017	0.24869	0.187381	0.125333	0.0627905	8.6218e-10	-0.0627905	-0.125333	-0.187381	-0.24869	-0.309017	-0.368125	-0.425779	-0.481754	-0.535827	-0.587785	-0.637424	-0.684547	-0.728969	-0.770512	-0.809021	-0.844321	-0.876323	-0.904819	-0.929801	-0.951066	-0.968595	-0.982297	-0.992119	-0.998029
0	0.998027	0.992115	0.982287	0.968583	0.951057	0.929776	0.904827	0.876307	0.844328	0.809017	0.770513	0.728969	0.684547	0.637424	0.587785	0.535827	0.481754	0.425779	0.368125	0.309017	0.24869	0.187381	0.125333	0.0627905	7.69887e-10	-0.0627905	-0.125333	-0.187381	-0.24869	-0.309017	-0.368125	-0.425779	-0.481754	-0.535827	-0.587785	-0.637424	-0.684547	-0.728969	-0.770512	-0.80902	-0.844322	-0.876321	-0.90482	-0.9298	-0.951065	-0.968594	-0.982296	-0.992119	-0.998028
0	0.998027	0.992115	0.982287	0.968583	0.951057	0.929776	0.904827	0.876307	0.844328	0.809017	0.770513	0.728969	0.684547	0.637424	0.587785	0.535827	0.481754	0.425779	0.368125	0.309017	0.24869	0.187381	0.125333	0.0627905	6.87294e-10	-0.0627905	-0.125333	-0.187381	-0.24869	-0.309017	-0.368125	-0.425779	-0.481754	-0.535827	-0.587785	-0.637424	-0.684547	-0.728969	-0.770512	-0.80902	-0.844322	-0.87632	-0.90482	-0.929798	-0.951065	-0.968593	-0.982295	-0.992118	-0.998028
0	0.998027	0.992115	0.982287	0.968583	0.951057	0.929776	0.904827	0.876307	0.844328	0.809017	0.770513	0.728969	0.684547	0.637424	0.587785	0.535827	0.481754	0.425779	0.368125	0.309017	0.24869	0.187381	0.125333	0.0627905	6.13404e-10	-0.0627905	-0.125333	-0.187381	-0.24869	-0.309017	-0.368125	-0.425779	-0.481754	-0.535827	-0.587785	-0.637424	-0.684547	-0.728969	-0.770512	-0.80902	-0.844323	-0.876319	-0.904821	-0.929796	-0.951064	-0.968592	-0.982295	-0.992118	-0.998028
0	0.998027	0.992115	0.982287	0.968583	0.951057	0.929776	0.904827	0.876307	0.844328	0.809017	0.770513	0.728969	0.684547	0.637424	0.587785	0.535827	0.481754	0.425779	0.368125	0.309017	0.24869	0.187381	0.125333	0.0627905	5.47307e-10	-0.0627905	-0.125333	-0.187381	-0.24869	-0.309017	-0.368125	-0.425779	-0.481754	-0.535827	-0.587785	-0.637424	-0.684547	-0.728969	-0.770512	-0.80902	-0.844323	-0.876318	-0.904821	-0.929795	-0.951064	-0.968591	-0.982294	-0.992118	-0.998028
0	0.998027	0.992115	0.982287	0.968583	0.951057	0.929776	0.904827	0.876307	0.844328	0.809017	0.770513	0.728969	0.684547	0.637424	0.587785	0.535827	0.481754	0.425779	0.368125	0.309017	0.24869	0.187381	0.125333	0.0627905	4.88186e-10	-0.0627905	-0.125333	-0.187381	-0.24869	-0.309017	-0.368125	-0.425779	-0.481754	-0.535827	-0.587785	-0.637424	-0.684547	-0.728969	-0.770512	-0.809019	-0.844324	-0.876317	-0.904822	-0.929793	-0.951063	-0.968591	-0.982294	-0.992118	-0.998028
0	0.998027	0.992115	0.982287	0.968583	0.951057	0.929776	0.904827	0.876307	0.844328	0.809017	0.770513	0.728969	0.684547	0.637424	0.587785	0.535827	0.481754	0.425779	0.368125	0.309017	0.24869	0.187381	0.125333	0.0627905	4.35316e-10	-0.0627905	-0.125333	-0.187381	-0.24869	-0.309017	-0.368125	-0.425779	-0.481754	-0.535827	-0.587785	-0.637424	-0.684547	-0.728969	-0.770512	-0.809019	-0.844324	-0.876316	-0.904822	-0.929792	-0.951062	-0.96859	-0.982293	-0.992117	-0.998028
0	0.998027	0.992115	0.982287	0.968583	0.951057	0.929776	0.904827	0.876307	0.844328	0.809017	0.770513	0.728969	0.684547	0.637424	0.587785	0.535827	0.481754	0.425779	0.368125	0.309017	0.24869	0.187381	0.125333	0.0627905	3.88049e-10	-0.0627905	-0.125333	-0.187381	-0.24869	-0.309017	-0.368125	-0.425779	-0.481754	-0.535827	-0.587785	-0.637424	-0.684547	-0.728969	-0.770513	-0.809019	-0.844324	-0.876316	-0.904822	-0.929791	-0.951062	-0.96859	-0.982293	-0.992117	-0.998028
0	0.998027	0.992115	0.982287	0.968583	0.951057	0.929776	0.904827	0.876307	0.844328	0.809017	0.770513	0.728969	0.684547	0.637424	0.587785	0.535827	0.481754	0.425779	0.368125	0.309017	0.24869	0.187381	0.125333	0.0627905	3.45817e-10	-0.0627905	-0.125333	-0.187381	-0.24869	-0.309017	-0.368125	-0.425779	-0.481754	-0.535827	-0.587785	-0.637424	-0.684547	-0.728969	-0.770513	-0.809019	-0.844325	-0.876315	-0.904823	-0.929789	-0.951062	-0.968589	-0.982292	-0.992117	-0.998028
0	0.998027	0.992115	0.982287	0.968583	0.951057	0.929776	0.904827	0.876307	0.844328	0.809017	0.770513	0.728969	0.684547	0.637424	0.587785	0.535827	0.481754	0.425779	0.368125	0.309017	0.24869	0.187381	0.125333	0.0627905	3.08112e-10	-0.0627905	-0.125333	-0.187381	-0.24869	-0.309017	-0.368125	-0.425779	-0.481754	-0.535827	-0.587785	-0.637424	-0.684547	-0.728969	-0.770513	-0.809019	-0.844325	-0.876314	-0.904823	-0.929788	-0.951061	-0.968588	-0.982292	-0.992117	-0.998028
0	0.998027	0.992115	0.982287	0.968583	0.951057	0.929776	0.904827	0.876307	0.844328	0.809017	0.770513	0.728969	0.684547	0.637424	0.587785	0.535827	0.481754	0.425779	0.368125	0.309017	0.24869	0.187381	0.125333	0.0627905	2.74437e-10	-0.0627905	-0.125333	-0.187381	-0.24869	-0.309017	-0.368125	-0.425779	-0.481754	-0.535827	-0.587785	-0.637424	-0.684547	-0.728969	-0.770513	-0.809018	-0.844325	-0.876313	-0.904824	-0.929787	-0.951061	-0.968588	-0.982291	-0.992117	-0.998028
0	0.998027	0.992115	0.982287	0.968583	0.951057	0.929776	0.904827	0.876307	0.844328	0.809017	0.770513	0.728969	0.684547	0.637424	0.587785	0.535827	0.481754	0.425779	0.368125	0.309017	0.24869	0.187381	0.125333	0.0627905	2.44359e-10	-0.0627905	-0.125333	-0.187381	-0.24869	-0.309017	-0.368125	-0.425779	-0.481754	-0.535827	-0.587785	-0.637424	-0.684547	-0.728969	-0.770513	-0.809018	-0.844325	-0.876313	-0.904824	-0.929786	-0.95106	-0.968588	-0.982291	-0.992116	-0.998027
0	0.998027	0.992115	0.982287	0.968583	0.951057	0.929776	0.904827	0.876307	0.844328	0.809017	0.770513	0.728969	0.684547	0.637424	0.587785	0.535827	0.481754	0.425779	0.368125	0.309017	0.24869	0.187381	0.125333	0.0627905	2.1749e-10	-0.0627905	-0.125333	-0.187381	-0.24869	-0.309017	-0.368125	-0.425779	-0.481754	-0.535827	-0.587785	-0.637424	-0.684547	-0.728969	-0.770513	-0.809018	-0.844326	-0.876312	-0.904824	-0.929786	-0.95106	-0.968587	-0.982291	-0.992116	-0.998027
0	0.998027	0.992115	0.982287	0.968583	0.951057	0.929776	0.904827	0.876307	0.844328	0.809017	0.770513	0.728969	0.684547	0.637424	0.587785	0.535827	0.481754	0.425779	0.368125	0.309017	0.24869	0.187381	0.125333	0.0627905	1.93517e-10	-0.0627905	-0.125333	-0.187381	-0.24869	-0.309017	-0.368125	-0.425779	-0.481754	-0.535827	-0.587785	-0.637424	-0.684547	-0.728969	-0.770513	-0.809018	-0.844326	-0.876312	-0.904824	-0.929785	-0.95106	-0.968587	-0.98229	-0.992116	-0.998027
0	0.998027	0.992115	0.982287	0.968583	0.951057	0.929776	0.904827	0.876307	0.844328	0.809017	0.770513	0.728969	0.684547	0.637424	0.587785	0.535827	0.481754	0.425779	0.368125	0.309017	0.24869	0.187381	0.125333	0.0627905	1.72144e-10	-0.0627905	-0.125333	-0.187381	-0.24869	-0.309017	-0.368125	-0.425779	-0.481754	-0.535827	-0.587785	-0.637424	-0.684547	-0.728969	-0.770513	-0.809018	-0.844326	-0.876311	-0.904825	-0.929784	-0.95106	-0.968587	-0.98229	-0.992116	-0.998027
0	0.998027	0.992115	0.982287	0.968583	0.951057	0.929776	0.904827	0.876307	0.844328	0.809017	0.770513	0.728969	0.684547	0.637424	0.587785	0.535827	0.481754	0.425779	0.368125	0.309017	0.24869	0.187381	0.125333	0.0627905	1.53096e-10	-0.0627905	-0.125333	-0.187381	-0.24869	-0.309017	-0.368125	-0.425779	-0.481754	-0.535827	-0.587785	-0.637424	-0.684547	-0.728969	-0.770513	-0.809018	-0.844326	-0.876311	-0.904825	-0.929784	-0.951059	-0.968586	-0.98229	-0.992116	-0.998027
0	0.998027	0.992115	0.982287	0.968583	0.951057	0.929776	0.904827	0.876307	0.844328	0.809017	0.770513	0.728969	0.684547	0.637424	0.587785	0.535827	0.481754	0.425779	0.368125	0.309017	0.24869	0.187381	0.125333	0.0627905	1.36113e-10	-0.0627905	-0.125333	-0.187381	-0.24869	-0.309017	-0.368125	-0.425779	-0.481754	-0.535827	-0.587785	-0.637424	-0.684547	-0.728969	-0.770513	-0.809018	-0.844326	-0.876311	-0.904825	-0.929783	-0.951059	-0.968586	-0.98229	-0.992116	-0.998027
0	0.998027	0.992115	0.982287	0.968583	0.951057	0.929776	0.904827	0.876307	0.844328	0.809017	0.770513	0.728969	0.684547	0.637424	0.587785	0.535827	0.481754	0.425779	0.368125	0.309017	0.24869	0.187381	0.125333	0.0627905	1.20966e-10	-0.0627905	-0.125333	-0.187381	-0.24869	-0.309017	-0.368125	-0.425779	-0.481754	-0.535827	-0.587785	-0.637424	-0.684547	-0.728969	-0.770513	-0.809018	-0.844327	-0.87631	-0.904825	-0.929782	-0.951059	-0.968586	-0.982289	-0.992116	-0.998027
0	0.998027	0.992115	0.982287	0.968583	0.951057	0.929776	0.904827	0.876307	0.844328	0.809017	0.770513	0.728969	0.684547	0.637424	0.587785	0.535827	0.481754	0.425779	0.368125	0.309017	0.24869	0.187381	0.125333	0.0627905	1.07464e-10	-0.0627905	-0.125333	-0.187381	-0.24869	-0.309017	-0.368125	-0.425779	-0.481754	-0.535827	-0.587785	-0.637424	-0.684547	-0.728969	-0.770513	-0.809018	-0.844327	-0.87631	-0.904825	-0.929782	-0.951059	-0.968586	-0.982289	-0.992116	-0.998027
0	0.998027	0.992115	0.982287	0.968583	0.951057	0.929776	0.904827	0.876307	0.844328	0.809017	0.770513	0.728969	0.684547	0.637424	0.587785	0.535827	0.481754	0.425779	0.368125	0.309017	0.24869	0.187381	0.125333	0.0627905	9.54353e-11	-0.0627905	-0.125333	-0.187381	-0.24869	-0.309017	-0.368125	-0.425779	-0.481754	-0.535827	-0.587785	-0.637424	-0.684547	-0.728969	-0.770513	-0.809018	-0.844327	-0.87631	-0.904825	-0.929781	-0.951058	-0.968585	-0.982289	-0.992116	-0.998027
0	0.998027	0.992115	0.982287	0.968583	0.951057	0.929776	0.904827	0.876307	0.844328	0.809017	0.770513	0.728969	0.684547	0.637424	0.587785	0.535827	0.481754	0.425779	0.368125	0.309017	0.24869	0.187381	0.125333	0.0627905	8.47295e-11	-0.0627905	-0.125333	-0.187381	-0.24869	-0.309017	-0.368125	-0.425779	-0.481754	-0.535827	-0.587785	-0.637424	-0.684547	-0.728969	-0.770513	-0.809018	-0.844327	-0.876309	-0.904826	-0.929781	-0.951058	-0.968585	-0.982289	-0.992115	-0.998027
0	0.998027	0.992115	0.982287	0.968583	0.951057	0.929776	0.904827	0.876307	0.844328	0.809017	0.770513	0.728969	0.684547	0.637424	0.587785	0.535827	0.481754	0.425779	0.368125	0.309017	0.24869	0.187381	0.125333	0.0627905	7.52023e-11	-0.0627905	-0.125333	-0.187381	-0.24869	-0.309017	-0.368125	-0.425779	-0.481754	-0.535827	-0.587785	-0.637424	-0.684547	-0.728969	-0.770513	-0.809018	-0.844327	-0.876309	-0.904826	-0.929781	-0.951058	-0.968585	-0.982289	-0.992115	-0.998027
0	0.998027	0.992115	0.982287	0.968583	0.951057	0.929776	0.904827	0.876307	0.844328	0.809017	0.770513	0.728969	0.684547	0.637424	0.587785	0.535827	0.481754	0.425779	0.368125	0.309017	0.24869	0.187381	0.125333	0.0627905	6.67266e-11	-0.0627905	-0.125333	-0.187381	-0.24869	-0.309017	-0.368125	-0.425779	-0.481754	-0.535827	-0.587785	-0.637424	-0.684547	-0.728969	-0.770513	-0.809017	-0.844327	-0.876309	-0.904826	-0.92978	-0.951058	-0.968585	-0.982289	-0.992115	-0.998027
0	0.998027	0.992115	0.982287	0.968583	0.951057	0.929776	0.904827	0.876307	0.844328	0.809017	0.770513	0.728969	0.684547	0.637424	0.587785	0.535827	0.481754	0.425779	0.368125	0.309017	0.24869	0.187381	0.125333	0.0627905	5.91849e-11	-0.0627905	-0.125333	-0.187381	-0.24869	-0.309017	-0.368125	-0.425779	-0.481754	-0.535827	-0.587785	-0.637424	-0.684547	-0.728969	-0.770513	-0.809017	-0.844327	-0.876309	-0.904826	-0.92978	-0.951058	-0.968585	-0.982289	-0.992115	-0.998027
0	0.998027	0.992115	0.982287	0.968583	0.951057	0.929776	0.904827	0.876307	0.844328	0.809017	0.770513	0.728969	0.684547	0.637424	0.587785	0.535827	0.481754	0.425779	0.368125	0.309017	0.24869	0.187381	0.125333	0.0627905	5.24787e-11	-0.0627905	-0.125333	-0.187381	-0.24869	-0.309017	-0.368125	-0.425779	-0.481754	-0.535827	-0.587785	-0.637424	-0.684547	-0.728969	-0.770513	-0.809017	-0.844327	-0.876309	-0.904826	-0.92978	-0.951058	-0.968584	-0.982288	-0.992115	-0.998027
0	0.998027	0.992115	0.982287	0.968583	0.951057	0.929776	0.904827	0.876307	0.844328	0.809017	0.770513	0.728969	0.684547	0.637424	0.587785	0.535827	0.481754	0.425779	0.368125	0.309017	0.24869	0.187381	0.125333	0.0627905	4.65107e-11	-0.0627905	-0.125333	-0.187381	-0.24869	-0.309017	-0.368125	-0.425779	-0.481754	-0.535827	-0.587785	-0.637424	-0.684547	-0.728969	-0.770513	-0.809017	-0.844327	-0.876308	-0.904826	-0.929779	-0.951058	-0.968584	-0.982288	-0.992115	-0.998027
0	0.998027	0.992115	0.982287	0.968583	0.951057	0.929776	0.904827	0.876307	0.844328	0.809017	0.770513	0.728969	0.684547	0.637424	0.587785	0.535827	0.481754	0.425779	0.368125	0.309017	0.24869	0.187381	0.125333	0.0627905	4.12105e-11	-0.0627905	-0.125333	-0.187381	-0.24869	-0.309017	-0.368125	-0.425779	-0.481754	-0.535827	-0.587785	-0.637424	-0.684547	-0.728969	-0.770513	-0.809017	-0.844327	-0.876308	-0.904826	-0.929779	-0.951058	-0.968584	-0.982288	-0.992115	-0.998027
0	0.998027	0.992115	0.982287	0.968583	0.951057	0.929776	0.904827	0.876307	0.844328	0.809017	0.770513	0.728969	0.684547	0.637424	0.587785	0.535827	0.481754	0.425779	0.368125	0.309017	0.24869	0.187381	0.125333	0.0627905	3.65046e-11	-0.0627905	-0.125333	-0.187381	-0.24869	-0.309017	-0.368125	-0.425779	-0.481754	-0.535827	-0.587785	-0.637424	-0.684547	-0.728969	-0.770513	-0.809017	-0.844327	-0.876308	-0.904826	-0.929779	-0.951057	-0.968584	-0.982288	-0.992115	-0.998027
0	0.998027	0.992115	0.982287	0.968583	0.951057	0.929776	0.904827	0.876307	0.844328	0.809017	0.770513	0.728969	0.684547	0.637424	0.587785	0.535827	0.481754	0.425779	0.368125	0.309017	0.24869	0.187381	0.125333	0.0627905	3.23191e-11	-0.0627905	-0.125333	-0.187381	-0.24869	-0.309017	-0.368125	-0.425779	-0.481754	-0.535827	-0.587785	-0.637424	-0.684547	-0.728969	-0.770513	-0.809017	-0.844327	-0.876308	-0.904826	-0.929779	-0.951057	-0.968584	-0.982288	-0.992115	-0.998027
0	0.998027	0.992115	0.982287	0.968583	0.951057	0.929776	0.904827	0.876307	0.844328	0.809017	0.770513	0.728969	0.684547	0.637424	0.587785	0.535827	0.481754	0.425779	0.368125	0.309017	0.24869	0.187381	0.125333	0.0627905	2.85992e-11	-0.0627905	-0.125333	-0.187381	-0.24869	-0.309017	-0.368125	-0.425779	-0.481754	-0.535827	-0.587785	-0.637424	-0.684547	-0.728969	-0.770513	-0.809017	-0.844327	-0.876308	-0.904826	-0.929778	-0.951057	-0.968584	-0.982288	-0.992115	-0.998027
0	0.998027	0.992115	0.982287	0.968583	0.951057	0.929776	0.904827	0.876307	0.844328	0.809017	0.770513	0.728969	0.684547	0.637424	0.587785	0.535827	0.481754	0.425779	0.368125	0.309017	0.24869	0.187381	0.125333	0.0627905	2.52961e-11	-0.0627905	-0.125333	-0.187381	-0.24869	-0.309017	-0.368125	-0.425779	-0.481754	-0.535827	-0.587785	-0.637424	-0.684547	-0.728969	-0.770513	-0.809017	-0.844328	-0.876308	-0.904826	-0.929778	-0.951057	-0.968584	-0.982288	-0.992115	-0.998027
0	0.998027	0.992115	0.982287	0.968583	0.951057	0.929776	0.904827	0.876307	0.844328	0.809017	0.770513	0.728969	0.684547	0.637424	0.587785	0.535827	0.481754	0.425779	0.368125	0.309017	0.24869	0.187381	0.125333	0.0627905	2.23782e-11	-0.0627905	-0.125333	-0.187381	-0.24869	-0.309017	-0.368125	-0.425779	-0.481754	-0.535827	-0.587785	-0.637424	-0.684547	-0.728969	-0.770513	-0.809017	-0.844328	-0.876308	-0.904827	-0.929778	-0.951057	-0.968584	-0.982288	-0.992115	-0.998027
0	0.998027	0.992115	0.982287	0.968583	0.951057	0.929776	0.904827	0.876307	0.844328	0.809017	0.770513	0.728969	0.684547	0.637424	0.587785	0.535827	0.481754	0.425779	0.368125	0.309017	0.24869	0.187381	0.125333	0.0627905	1.97917e-11	-0.0627905	-0.125333	-0.187381	-0.24869	-0.309017	-0.368125	-0.425779	-0.481754	-0.535827	-0.587785	-0.637424	-0.684547	-0.728969	-0.770513	-0.809017	-0.844328	-0.876308	-0.904827	-0.929778	-0.951057	-0.968584	-0.982288	-0.992115	-0.998027
0	0.998027	0.992115	0.982287	0.968583	0.951057	0.929776	0.904827	0.876307	0.844328	0.809017	0.770513	0.728969	0.684547	0.637424	0.587785	0.535827	0.481754	0.425779	0.368125	0.309017	0.24869	0.187381	0.125333	0.0627905	1.75003e-11	-0.0627905	-0.125333	-0.187381	-0.24869	-0.309017	-0.368125	-0.425779	-0.481754	-0.535827	-0.587785	-0.637424	-0.684547	-0.728969	-0.770513	-0.809017	-0.844328	-0.876307	-0.904827	-0.929778	-0.951057	-0.968584	-0.982288	-0.992115	-0.998027
0	0.998027	0.992115	0.982287	0.968583	0.951057	0.929776	0.904827	0.876307	0.844328	0.809017	0.770513	0.728969	0.684547	0.637424	0.587785	0.535827	0.481754	0.425779	0.368125	0.309017	0.24869	0.187381	0.125333	0.0627905	1.54659e-11	-0.0627905	-0.125333	-0.187381	-0.24869	-0.309017	-0.368125	-0.425779	-0.481754	-0.535827	-0.587785	-0.637424	-0.684547	-0.728969	-0.770513	-0.809017	-0.844328	-0.876307	-0.904827	-0.929778	-0.951057	-0.968584	-0.982288	-0.992115	-0.998027
0	0.998027	0.992115	0.982287	0.968583	0.951057	0.929776	0.904827	0.876307	0.844328	0.809017	0.770513	0.728969	0.684547	0.637424	0.587785	0.535827	0.481754	0.425779	0.368125	0.309017	0.24869	0.187381	0.125333	0.0627905	1.36645e-11	-0.0627905	-0.125333	-0.187381	-0.24869	-0.309017	-0.368125	-0.425779	-0.481754	-0.535827	-0.587785	-0.637424	-0.684547	-0.728969	-0.770513	-0.809017	-0.844328	-0.876307	-0.904827	-0.929778	-0.951057	-0.968584	-0.982288	-0.992115	-0.998027
0	0.998027	0.992115	0.982287	0.968583	0.951057	0.929776	0.904827	0.876307	0.844328	0.809017	0.770513	0.728969	0.684547	0.637424	0.587785	0.535827	0.481754	0.425779	0.368125	0.309017	0.24869	0.187381	0.125333	0.0627905	1.20647e-11	-0.0627905	-0.125333	-0.187381	-0.24869	-0.309017	-0.368125	-0.425779	-0.481754	-0.535827	-0.587785	-0.637424	-0.684547	-0.728969	-0.770513	-0.809017	-0.844328	-0.876307	-0.904827	-0.929777	-0.951057	-0.968584	-0.982288	-0.992115	-0.998027
0	0.998027	0.992115	0.982287	0.968583	0.951057	0.929776	0.904827	0.876307	0.844328	0.809017	0.770513	0.728969	0.684547	0.637424	0.587785	0.535827	0.481754	0.425779	0.368125	0.309017	0.24869	0.187381	0.125333	0.0627905	1.06548e-11	-0.0627905	-0.125333	-0.187381	-0.24869	-0.309017	-0.368125	-0.425779	-0.481754	-0.535827	-0.587785	-0.637424	-0.684547	-0.728969	-0.770513	-0.809017	-0.844328	-0.876307	-0.904827	-0.929777	-0.951057	-0.968584	-0.982288	-0.992115	-0.998027
0	0.998027	0.992115	0.982287	0.968583	0.951057	0.929776	0.904827	0.876307	0.844328	0.809017	0.770513	0.728969	0.684547	0.637424	0.587785	0.535827	0.481754	0.425779	0.368125	0.309017	0.24869	0.187381	0.125333	0.0627905	9.41419e-12	-0.0627905	-0.125333	-0.187381	-0.24869	-0.309017	-0.368125	-0.425779	-0.481754	-0.535827	-0.587785	-0.637424	-0.684547	-0.728969	-0.770513	-0.809017	-0.844328	-0.876307	-0.904827	-0.929777	-0.951057	-0.968584	-0.982288	-0.992115	-0.998027
0	0.998027	0.992115	0.982287	0.968583	0.951057	0.929776	0.904827	0.876307	0.844328	0.809017	0.770513	0.728969	0.684547	0.637424	0.587785	0.535827	0.481754	0.425779	0.368125	0.309017	0.24869	0.187381	0.125333	0.0627905	8.30769e-12	-0.0627905	-0.125333	-0.187381	-0.24869	-0.309017	-0.368125	-0.425779	-0.481754	-0.535827	-0.587785	-0.637424	-0.684547	-0.728969	-0.770513	-0.809017	-0.844328	-0.876307	-0.904827	-0.929777	-0.951057	-0.968583	-0.982288	-0.992115	-0.998027
0	0.998027	0.992115	0.982287	0.968583	0.951057	0.929776	0.904827	0.876307	0.844328	0.809017	0.770513	0.728969	0.684547	0.637424	0.587785	0.535827	0.481754	0.425779	0.368125	0.309017	0.24869	0.187381	0.125333	0.0627905	7.32284e-12	-0.0627905	-0.125333	-0.187381	-0.24869	-0.309017	-0.368125	-0.425779	-0.481754	-0.535827	-0.587785	-0.637424	-0.684547	-0.728969	-0.770513	-0.809017	-0.844328	-0.876307	-0.904827	-0.929777	-0.951057	-0.968583	-0.982287	-0.992115	-0.998027
0	0.998027	0.992115	0.982287	0.968583	0.951057	0.929776	0.904827	0.876307	0.844328	0.809017	0.770513	0.728969	0.684547	0.637424	0.587785	0.535827	0.481754	0.425779	0.368125	0.309017	0.24869	0.187381	0.125333	0.0627905	6.45628e-12	-0.0627905	-0.125333	-0.187381	-0.24869	-0.309017	-0.368125	-0.425779	-0.481754	-0.535827	-0.587785	-0.637424	-0.684547	-0.728969	-0.770513	-0.809017	-0.844328	-0.876307	-0.904827	-0.929777	-0.951057	-0.968583	-0.982287	-0.992115	-0.998027
0	0.998027	0.992115	0.982287	0.968583	0.951057	0.929776	0.904827	0.876307	0.844328	0.809017	0.770513	0.728969	0.684547	0.637424	0.587785	0.535827	0.481754	0.425779	0.368125	0.309017	0.24869	0.187381	0.125333	0.0627905	5.69197e-12	-0.0627905	-0.125333	-0.187381	-0.24869	-0.309017	-0.368125	-0.425779	-0.481754	-0.535827	-0.587785	-0.637424	-0.684547	-0.728969	-0.770513	-0.809017	-0.844328	-0.876307	-0.904827	-0.929777	-0.951057	-0.968583	-0.982287	-0.992115	-0.998027
0	0.998027	0.992115	0.982287	0.968583	0.951057	0.929776	0.904827	0.876307	0.844328	0.809017	0.770513	0.728969	0.684547	0.637424	0.587785	0.535827	0.481754	0.425779	0.368125	0.309017	0.24869	0.187381	0.125333	0.0627905	5.01971e-12	-0.0627905	-0.125333	-0.187381	-0.24869	-0.309017	-0.368125	-0.425779	-0.481754	-0.535827	-0.587785	-0.637424	-0.684547	-0.728969	-0.770513	-0.809017	-0.844328	-0.876307	-0.904827	-0.929777	-0.951057	-0.968583	-0.982287	-0.992115	-0.998027
0	0.998027	0.992115	0.982287	0.968583	0.951057	0.929776	0.904827	0.876307	0.844328	0.809017	0.770513	0.728969	0.684547	0.637424	0.587785	0.535827	0.481754	0.425779	0.368125	0.309017	0.24869	0.187381	0.125333	0.0627905	4.42321e-12	-0.0627905	-0.125333	-0.187381	-0.24869	-0.309017	-0.368125	-0.425779	-0.481754	-0.535827	-0.587785	-0.637424	-0.684547	-0.728969	-0.770513	-0.809017	-0.844328	-0.876307	-0.904827	-0.929777	-0.951057	-0.968583	-0.982287	-0.992115	-0.998027
0	0.998027	0.992115	0.982287	0.968583	0.951057	0.929776	0.904827	0.876307	0.844328	0.809017	0.770513	0.728969	0.684547	0.637424	0.587785	0.535827	0.481754	0.425779	0.368125	0.309017	0.24869	0.187381	0.125333	0.0627905	3.89783e-12	-0.0627905	-0.125333	-0.187381	-0.24869	-0.309017	-0.368125	-0.425779	-0.481754	-0.535827	-0.587785	-0.637424	-0.684547	-0.728969	-0.770513	-0.809017	-0.844328	-0.876307	-0.904827	-0.929777	-0.951057	-0.968583	-0.982287	-0.992115	-0.998027
0	0.998027	0.992115	0.982287	0.968583	0.951057	0.929776	0.904827	0.876307	0.844328	0.809017	0.770513	0.728969	0.684547	0.637424	0.587785	0.535827	0.481754	0.425779	0.368125	0.309017	0.24869	0.187381	0.125333	0.0627905	3.4279e-12	-0.0627905	-0.125333	-0.187381	-0.24869	-0.309017	-0.368125	-0.425779	-0.481754	-0.535827	-0.587785	-0.637424	-0.684547	-0.728969	-0.770513	-0.809017	-0.844328	-0.876307	-0.904827	-0.929777	-0.951057	-0.968583	-0.982287	-0.992115	-0.998027
0	0.998027	0.992115	0.982287	0.968583	0.951057	0.929776	0.904827	0.876307	0.844328	0.809017	0.770513	0.728969	0.684547	0.637424	0.587785	0.535827	0.481754	0.425779	0.368125	0.309017	0.24869	0.187381	0.125333	0.0627905	3.01115e-12	-0.0627905	-0.125333	-0.187381	-0.24869	-0.309017	-0.368125	-0.425779	-0.481754	-0.535827	-0.587785	-0.637424	-0.684547	-0.728969	-0.770513	-0.809017	-0.844328	-0.876307	-0.904827	-0.929777	-0.951057	-0.968583	-0.982287	-0.992115	-0.998027
0	0.998027	0.992115	0.982287	0.968583	0.951057	0.929776	0.904827	0.876307	0.844328	0.809017	0.770513	0.728969	0.684547	0.637424	0.587785	0.535827	0.481754	0.425779	0.368125	0.309017	0.24869	0.187381	0.125333	0.0627905	2.64241e-12	-0.0627905	-0.125333	-0.187381	-0.24869	-0.309017	-0.368125	-0.425779	-0.481754	-0.535827	-0.587785	-0.637424	-0.684547	-0.728969	-0.770513	-0.809017	-0.844328	-0.876307	-0.904827	-0.929777	-0.951057	-0.968583	-0.982287	-0.992115	-0.998027
0	0.998027	0.992115	0.982287	0.968583	0.951057	0.929776	0.904827	0.876307	0.844328	0.809017	0.770513	0.728969	0.684547	0.637424	0.587785	0.535827	0.481754	0.425779	0.368125	0.309017	0.24869	0.187381	0.125333	0.0627905	2.31809e-12	-0.0627905	-0.125333	-0.187381	-0.24869	-0.309017	-0.368125	-0.425779	-0.481754	-0.535827	-0.587785	-0.637424	-0.684547	-0.728969	-0.770513	-0.809017	-0.844328	-0.876307	-0.904827	-0.929777	-0.951057	-0.968583	-0.982287	-0.992115	-0.998027
0	0.998027	0.992115	0.982287	0.968583	0.951057	0.929776	0.904827	0.876307	0.844328	0.809017	0.770513	0.728969	0.684547	0.637424	0.587785	0.535827	0.481754	0.425779	0.368125	0.309017	0.24869	0.187381	0.125333	0.0627905	2.03459e-12	-0.0627905	-0.125333	-0.187381	-0.24869	-0.309017	-0.368125	-0.425779	-0.481754	-0.535827	-0.587785	-0.637424	-0.684547	-0.728969	-0.770513	-0.809017	-0.844328	-0.876307	-0.904827	-0.929777	-0.951057	-0.968583	-0.982287	-0.992115	-0.998027
0	0.998027	0.992115	0.982287	0.968583	0.951057	0.929776	0.904827	0.876307	0.844328	0.809017	0.770513	0.728969	0.684547	0.637424	0.587785	0.535827	0.481754	0.425779	0.368125	0.309017	0.24869	0.187381	0.125333	0.0627905	1.78532e-12	-0.0627905	-0.125333	-0.187381	-0.24869	-0.309017	-0.368125	-0.425779	-0.481754	-0.535827	-0.587785	-0.637424	-0.684547	-0.728969	-0.770513	-0.809017	-0.844328	-0.876307	-0.904827	-0.929777	-0.951057	-0.968583	-0.982287	-0.992115	-0.998027
0	0.998027	0.992115	0.982287	0.968583	0.951057	0.929776	0.904827	0.876307	0.844328	0.809017	0.770513	0.728969	0.684547	0.637424	0.587785	0.535827	0.481754	0.425779	0.368125	0.309017	0.24869	0.187381	0.125333	0.0627905	1.57224e-12	-0.0627905	-0.125333	-0.187381	-0.24869	-0.309017	-0.368125	-0.425779	-0.481754	-0.535827	-0.587785	-0.637424	-0.684547	-0.728969	-0.770513	-0.809017	-0.844328	-0.876307	-0.904827	-0.929777	-0.951057	-0.968583	-0.982287	-0.992115	-0.998027
0	0.998027	0.992115	0.982287	0.968583	0.951057	0.929776	0.904827	0.876307	0.844328	0.809017	0.770513	0.728969	0.684547	0.637424	0.587785	0.535827	0.481754	0.425779	0.368125	0.309017	0.24869	0.187381	0.125333	0.0627905	1.38661e-12	-0.0627905	-0.125333	-0.187381	-0.24869	-0.309017	-0.368125	-0.425779	-0.481754	-0.535827	-0.587785	-0.637424	-0.684547	-0.728969	-0.770513	-0.809017	-0.844328	-0.876307	-0.904827	-0.929777	-0.951057	-0.968583	-0.982287	-0.992115	-0.998027
0	0.998027	0.992115	0.982287	0.968583	0.951057	0.929776	0.904827	0.876307	0.844328	0.809017	0.770513	0.728969	0.684547	0.637424	0.587785	0.535827	0.481754	0.425779	0.368125	0.309017	0.24869	0.187381	0.125333	0.0627905	1.22119e-12	-0.0627905	-0.125333	-0.187381	-0.24869	-0.309017	-0.368125	-0.425779	-0.481754	-0.535827	-0.587785	-0.637424	-0.684547	-0.728969	-0.770513	-0.809017	-0.844328	-0.876307	-0.904827	-0.929777	-0.951057	-0.968583	-0.982287	-0.992115	-0.998027
0	0.998027	0.992115	0.982287	0.968583	0.951057	0.929776	0.904827	0.876307	0.844328	0.809017	0.770513	0.728969	0.684547	0.637424	0.587785	0.535827	0.481754	0.425779	0.368125	0.309017	0.24869	0.187381	0.125333	0.0627905	1.07672e-12	-0.0627905	-0.125333	-0.187381	-0.24869	-0.309017	-0.368125	-0.425779	-0.481754	-0.535827	-0.587785	-0.637424	-0.684547	-0.728969	-0.770513	-0.809017	-0.844328	-0.876307	-0.904827	-0.929777	-0.951057	-0.968583	-0.982287	-0.992115	-0.998027
0	0.998027	0.992115	0.982287	0.968583	0.951057	0.929776	0.904827	0.876307	0.844328	0.809017	0.770513	0.728969	0.684547	0.637424	0.587785	0.535827	0.481754	0.425779	0.368125	0.309017	0.24869	0.187381	0.125333	0.0627905	9.46021e-13	-0.0627905	-0.125333	-0.187381	-0.24869	-0.309017	-0.368125	-0.425779	-0.481754	-0.535827	-0.587785	-0.637424	-0.684547	-0.728969	-0.770513	-0.809017	-0.844328	-0.876307	-0.904827	-0.929777	-0.951057	-0.968583	-0.982287	-0.992115	-0.998027
0	0.998027	0.992115	0.982287	0.968583	0.951057	0.929776	0.904827	0.876307	0.844328	0.809017	0.770513	0.728969	0.684547	0.637424	0.587785	0.535827	0.481754	0.425779	0.368125	0.309017	0.24869	0.187381	0.125333	0.0627905	8.31529e-13	-0.0627905	-0.125333	-0.187381	-0.24869	-0.309017	-0.368125	-0.425779	-0.481754	-0.535827	-0.587785	-0.637424	-0.684547	-0.728969	-0.770513	-0.809017	-0.844328	-0.876307	-0.904827	-0.929777	-0.951057	-0.968583	-0.982287	-0.992115	-0.998027
0	0.998027	0.992115	0.982287	0.968583	0.951057	0.929776	0.904827	0.876307	0.844328	0.809017	0.770513	0.728969	0.684547	0.637424	0.587785	0.535827	0.481754	0.425779	0.368125	0.309017	0.24869	0.187381	0.125333	0.0627905	7.28001e-13	-0.0627905	-0.125333	-0.187381	-0.24869	-0.309017	-0.368125	-0.425779	-0.481754	-0.535827	-0.587785	-0.637424	-0.684547	-0.728969	-0.770513	-0.809017	-0.844328	-0.876307	-0.904827	-0.929777	-0.951057	-0.968583	-0.982287	-0.992115	-0.998027
0	0.998027	0.992115	0.982287	0.968583	0.951057	0.929776	0.904827	0.876307	0.844328	0.809017	0.770513	0.728969	0.684547	0.637424	0.587785	0.535827	0.481754	0.425779	0.368125	0.309017	0.24869	0.187381	0.125333	0.0627905	6.35492e-13	-0.0627905	-0.125333	-0.187381	-0.24869	-0.309017	-0.368125	-0.425779	-0.481754	-0.535827	-0.587785	-0.637424	-0.684547	-0.728969	-0.770513	-0.809017	-0.844328	-0.876307	-0.904827	-0.929777	-0.951057	-0.968583	-0.982287	-0.992115	-0.998027
0	0.998027	0.992115	0.982287	0.968583	0.951057	0.929776	0.904827	0.876307	0.844328	0.809017	0.770513	0.728969	0.684547	0.637424	0.587785	0.535827	0.481754	0.425779	0.368125	0.309017	0.24869	0.187381	0.125333	0.0627905	5.5117e-13	-0.0627905	-0.125333	-0.187381	-0.24869	-0.309017	-0.368125	-0.425779	-0.481754	-0.535827	-0.587785	-0.637424	-0.684547	-0.728969	-0.770513	-0.809017	-0.844328	-0.876307	-0.904827	-0.929777	-0.951057	-0.968583	-0.982287	-0.992115	-0.998027
0	0.998027	0.992115	0.982287	0.968583	0.951057	0.929776	0.904827	0.876307	0.844328	0.809017	0.770513	0.728969	0.684547	0.637424	0.587785	0.535827	0.481754	0.425779	0.368125	0.309017	0.24869	0.187381	0.125333	0.0627905	4.77923e-13	-0.0627905	-0.125333	-0.187381	-0.24869	-0.309017	-0.368125	-0.425779	-0.481754	-0.535827	-0.587785	-0.637424	-0.684547	-0.728969	-0.770513	-0.809017	-0.844328	-0.876307	-0.904827	-0.929777	-0.951057	-0.968583	-0.982287	-0.992115	-0.998027
0	0.998027	0.992115	0.982287	0.968583	0.951057	0.929776	0.904827	0.876307	0.844328	0.809017	0.770513	0.728969	0.684547	0.637424	0.587785	0.535827	0.481754	0.425779	0.368125	0.309017	0.24869	0.187381	0.125333	0.0627905	4.1514e-13	-0.0627905	-0.125333	-0.187381	-0.24869	-0.309017	-0.368125	-0.425779	-0.481754	-0.535827	-0.587785	-0.637424	-0.684547	-0.728969	-0.770513	-0.809017	-0.844328	-0.876307	-0.904827	-0.929777	-0.951057	-0.968583	-0.982287	-0.992115	-0.998027
0	0.998027	0.992115	0.982287	0.968583	0.951057	0.929776	0.904827	0.876307	0.844328	0.809017	0.770513	0.728969	0.684547	0.637424	0.587785	0.535827	0.481754	0.425779	0.368125	0.309017	0.24869	0.187381	0.125333	0.0627905	3.61294e-13	-0.0627905	-0.125333	-0.187381	-0.24869	-0.309017	-0.368125	-0.425779	-0.481754	-0.535827	-0.587785	-0.637424	-0.684547	-0.728969	-0.770513	-0.809017	-0.844328	-0.876307	-0.904827	-0.929777	-0.951057	-0.968583	-0.982287	-0.992115	-0.998027
0	0.998027	0.992115	0.982287	0.968583	0.951057	0.929776	0.904827	0.876307	0.844328	0.809017	0.770513	0.728969	0.684547	0.637424	0.587785	0.535827	0.481754	0.425779	0.368125	0.309017	0.24869	0.187381	0.125333	0.0627905	3.14249e-13	-0.0627905	-0.125333	-0.187381	-0.24869	-0.309017	-0.368125	-0.425779	-0.481754	-0.535827	-0.587785	-0.637424	-0.684547	-0.728969	-0.770513	-0.809017	-0.844328	-0.876307	-0.904827	-0.929777	-0.951057	-0.968583	-0.982287	-0.992115	-0.998027
0	0.998027	0.992115	0.982287	0.968583	0.951057	0.929776	0.904827	0.876307	0.844328	0.809017	0.770513	0.728969	0.684547	0.637424	0.587785	0.535827	0.481754	0.425779	0.368125	0.309017	0.24869	0.187381	0.125333	0.0627905	2.74836e-13	-0.0627905	-0.125333	-0.187381	-0.24869	-0.309017	-0.368125	-0.425779	-0.481754	-0.535827	-0.587785	-0.637424	-0.684547	-0.728969	-0.770513	-0.809017	-0.844328	-0.876307	-0.904827	-0.929777	-0.951057	-0.968583	-0.982287	-0.992115	-0.998027
0	0.998027	0.992115	0.982287	0.968583	0.951057	0.929776	0.904827	0.876307	0.844328	0.809017	0.770513	0.728969	0.684547	0.637424	0.587785	0.535827	0.481754	0.425779	0.368125	0.309017	0.24869	0.187381	0.125333	0.0627905	2.42001e-13	-0.0627905	-0.125333	-0.187381	-0.24869	-0.309017	-0.368125	-0.425779	-0.481754	-0.535827	-0.587785	-0.637424	-0.684547	-0.728969	-0.770513	-0.809017	-0.844328	-0.876307	-0.904827	-0.929777	-0.951057	-0.968583	-0.982287	-0.992115	-0.998027
0	0.998027	0.992115	0.982287	0.968583	0.951057	0.929776	0.904827	0.876307	0.844328	0.809017	0.770513	0.728969	0.684547	0.637424	0.587785	0.535827	0.481754	0.425779	0.368125	0.309017	0.24869	0.187381	0.125333	0.0627905	2.13801e-13	-0.0627905	-0.125333	-0.187381	-0.24869	-0.309017	-0.368125	-0.425779	-0.481754	-0.535827	-0.587785	-0.637424	-0.684547	-0.728969	-0.770513	-0.809017	-0.844328	-0.876307	-0.904827	-0.929777	-0.951057	-0.968583	-0.982287	-0.992115	-0.998027
0	0.998027	0.992115	0.982287	0.968583	0.951057	0.929776	0.904827	0.876307	0.844328	0.809017	0.770513	0.728969	0.684547	0.637424	0.587785	0.535827	0.481754	0.425779	0.368125	0.309017	0.24869	0.187381	0.125333	0.0627905	1.88599e-13	-0.0627905	-0.125333	-0.187381	-0.24869	-0.309017	-0.368125	-0.425779	-0.481754	-0.535827	-0.587785	-0.637424	-0.684547	-0.728969	-0.770513	-0.809017	-0.844328	-0.876307	-0.904827	-0.929777	-0.951057	-0.968583	-0.982287	-0.992115	-0.998027
0	0.998027	0.992115	0.982287	0.968583	0.951057	0.929776	0.904827	0.876307	0.844328	0.809017	0.770513	0.728969	0.684547	0.637424	0.587785	0.535827	0.481754	0.425779	0.368125	0.309017	0.24869	0.187381	0.125333	0.0627905	1.65201e-13	-0.0627905	-0.125333	-0.187381	-0.24869	-0.309017	-0.368125	-0.425779	-0.481754	-0.535827	-0.587785	-0.637424	-0.684547	-0.728969	-0.770513	-0.809017	-0.844328	-0.876307	-0.904827	-0.929777	-0.951057	-0.968583	-0.982287	-0.992115	-0.998027
0	0.998027	0.992115	0.982287	0.968583	0.951057	0.929776	0.904827	0.876307	0.844328	0.809017	0.770513	0.728969	0.684547	0.637424	0.587785	0.535827	0.481754	0.425779	0.368125	0.309017	0.24869	0.187381	0.125333	0.0627905	1.44468e-13	-0.0627905	-0.125333	-0.187381	-0.24869	-0.309017	-0.368125	-0.425779	-0.481754	-0.535827	-0.587785	-0.637424	-0.684547	-0.728969	-0.770513	-0.809017	-0.844328	-0.876307	-0.904827	-0.929777	-0.951057	-0.968583	-0.982287	-0.992115	-0.998027
0	0.998027	0.992115	0.982287	0.968583	0.951057	0.929776	0.904827	0.876307	0.844328	0.809017	0.770513	0.728969	0.684547	0.637424	0.587785	0.535827	0.481754	0.425779	0.368125	0.309017	0.24869	0.187381	0.125333	0.0627905	1.26565e-13	-0.0627905	-0.125333	-0.187381	-0.24869	-0.309017	-0.368125	-0.425779	-0.481754	-0.535827	-0.587785	-0.637424	-0.684547	-0.728969	-0.770513	-0.809017	-0.844328	-0.876307	-0.904827	-0.929777	-0.951057	-0.968583	-0.982287	-0.992115	-0.998027
0	0.998027	0.992115	0.982287	0.968583	0.951057	0.929776	0.904827	0.876307	0.844328	0.809017	0.770513	0.728969	0.684547	0.637424	0.587785	0.535827	0.481754	0.425779	0.368125	0.309017	0.24869	0.187381	0.125333	0.0627905	1.10828e-13	-0.0627905	-0.125333	-0.187381	-0.24869	-0.309017	-0.368125	-0.425779	-0.481754	-0.535827	-0.587785	-0.637424	-0.684547	-0.728969	-0.770513	-0.809017	-0.844328	-0.876307	-0.904827	-0.929777	-0.951057	-0.968583	-0.982287	-0.992115	-0.998027
0	0.998027	0.992115	0.982287	0.968583	0.951057	0.929776	0.904827	0.876307	0.844328	0.809017	0.770513	0.728969	0.684547	0.637424	0.587785	0.535827	0.481754	0.425779	0.368125	0.309017	0.24869	0.187381	0.125333	0.0627905	9.70057e-14	-0.0627905	-0.125333	-0.187381	-0.24869	-0.309017	-0.368125	-0.425779	-0.481754	-0.535827	-0.587785	-0.637424	-0.684547	-0.728969	-0.770513	-0.809017	-0.844328	-0.876307	-0.904827	-0.929777	-0.951057	-0.968583	-0.982287	-0.992115	-0.998027
0	0.998027	0.992115	0.982287	0.968583	0.951057	0.929776	0.904827	0.876307	0.844328	0.809017	0.770513	0.728969	0.684547	0.637424	0.587785	0.535827	0.481754	0.425779	0.368125	0.309017	0.24869	0.187381	0.125333	0.0627905	8.56815e-14	-0.0627905	-0.125333	-0.187381	-0.24869	-0.309017	-0.368125	-0.425779	-0.481754	-0.535827	-0.587785	-0.637424	-0.684547	-0.728969	-0.770513	-0.809017	-0.844328	-0.876307	-0.904827	-0.929777	-0.951057	-0.968583	-0.982287	-0.992115	-0.998027
0	0.998027	0.992115	0.982287	0.968583	0.951057	0.929776	0.904827	0.876307	0.844328	0.809017	0.770513	0.728969	0.684547	0.637424	0.587785	0.535827	0.481754	0.425779	0.368125	0.309017	0.24869	0.187381	0.125333	0.0627905	7.50233e-14	-0.0627905	-0.125333	-0.187381	-0.24869	-0.309017	-0.368125	-0.425779	-0.481754	-0.535827	-0.587785	-0.637424	-0.684547	-0.728969	-0.770513	-0.809017	-0.844328	-0.876307	-0.904827	-0.929777	-0.951057	-0.968583	-0.982287	-0.992115	-0.998027
0	0.998027	0.992115	0.982287	0.968583	0.951057	0.929776	0.904827	0.876307	0.844328	0.809017	0.770513	0.728969	0.684547	0.637424	0.587785	0.535827	0.481754	0.425779	0.368125	0.309017	0.24869	0.187381	0.125333	0.0627905	6.58917e-14	-0.0627905	-0.125333	-0.187381	-0.24869	-0.309017	-0.368125	-0.425779	-0.481754	-0.535827	-0.587785	-0.637424	-0.684547	-0.728969	-0.770513	-0.809017	-0.844328	-0.876307	-0.904827	-0.929777	-0.951057	-0.968583	-0.982287	-0.992115	-0.998027
0	0.998027	0.992115	0.982287	0.968583	0.951057	0.929776	0.904827	0.876307	0.844328	0.809017	0.770513	0.728969	0.684547	0.637424	0.587785	0.535827	0.481754	0.425779	0.368125	0.309017	0.24869	0.187381	0.125333	0.0627905	5.75928e-14	-0.0627905	-0.125333	-0.187381	-0.24869	-0.309017	-0.368125	-0.425779	-0.481754	-0.535827	-0.587785	-0.637424	-0.684547	-0.728969	-0.770513	-0.809017	-0.844328	-0.876307	-0.904827	-0.929777	-0.951057	-0.968583	-0.982287	-0.992115	-0.998027
0	0.998027	0.992115	0.982287	0.968583	0.951057	0.929776	0.904827	0.876307	0.844328	0.809017	0.770513	0.728969	0.684547	0.637424	0.587785	0.535827	0.481754	0.425779	0.368125	0.309017	0.24869	0.187381	0.125333	0.0627905	5.14033e-14	-0.0627905	-0.125333	-0.187381	-0.24869	-0.309017	-0.368125	-0.425779	-0.481754	-0.535827	-0.587785	-0.637424	-0.684547	-0.728969	-0.770513	-0.809017	-0.844328	-0.876307	-0.904827	-0.929777	-0.951057	-0.968583	-0.982287	-0.992115	-0.998027
0	0.998027	0.992115	0.982287	0.968583	0.951057	0.929776	0.904827	0.876307	0.844328	0.809017	0.770513	0.728969	0.684547	0.637424	0.587785	0.535827	0.481754	0.425779	0.368125	0.309017	0.24869	0.187381	0.125333	0.0627905	4.54081e-14	-0.0627905	-0.125333	-0.187381	-0.24869	-0.309017	-0.368125	-0.425779	-0.481754	-0.535827	-0.587785	-0.637424	-0.684547	-0.728969	-0.770513	-0.809017	-0.844328	-0.876307	-0.904827	-0.929776	-0.951057	-0.968583	-0.982287	-0.992115	-0.998027
0	0.998027	0.992115	0.982287	0.968583	0.951057	0.929776	0.904827	0.876307	0.844328	0.809017	0.770513	0.728969	0.684547	0.637424	0.587785	0.535827	0.481754	0.425779	0.368125	0.309017	0.24869	0.187381	0.125333	0.0627905	4.01623e-14	-0.0627905	-0.125333	-0.187381	-0.24869	-0.309017	-0.368125	-0.425779	-0.481754	-0.535827	-0.587785	-0.637424	-0.684547	-0.728969	-0.770513	-0.809017	-0.844328	-0.876307	-0.904827	-0.929776	-0.951057	-0.968583	-0.982287	-0.992115	-0.998027
0	0.998027	0.992115	0.982287	0.968583	0.951057	0.929776	0.904827	0.876307	0.844328	0.809017	0.770513	0.728969	0.684547	0.637424	0.587785	0.535827	0.481754	0.425779	0.368125	0.309017	0.24869	0.187381	0.125333	0.0627905	3.5888e-14	-0.0627905	-0.125333	-0.187381	-0.24869	-0.309017	-0.368125	-0.425779	-0.481754	-0.535827	-0.587785	-0.637424	-0.684547	-0.728969	-0.770513	-0.809017	-0.844328	-0.876307	-0.904827	-0.929776	-0.951057	-0.968583	-0.982287	-0.992115	-0.998027
0	0.998027	0.992115	0.982287	0.968583	0.951057	0.929776	0.904827	0.876307	0.844328	0.809017	0.770513	0.728969	0.684547	0.637424	0.587785	0.535827	0.481754	0.425779	0.368125	0.309017	0.24869	0.187381	0.125333	0.0627905	3.10862e-14	-0.0627905	-0.125333	-0.187381	-0.24869	-0.309017	-0.368125	-0.425779	-0.481754	-0.535827	-0.587785	-0.637424	-0.684547	-0.728969	-0.770513	-0.809017	-0.844328	-0.876307	-0.904827	-0.929776	-0.951057	-0.968583	-0.982287	-0.992115	-0.998027
0	0.998027	0.992115	0.982287	0.968583	0.951057	0.929776	0.904827	0.876307	0.844328	0.809017	0.770513	0.728969	0.684547	0.637424	0.587785	0.535827	0.481754	0.425779	0.368125	0.309017	0.24869	0.187381	0.125333	0.0627905	2.76446e-14	-0.0627905	-0.125333	-0.187381	-0.24869	-0.309017	-0.368125	-0.425779	-0.481754	-0.535827	-0.587785	-0.637424	-0.684547	-0.728969	-0.770513	-0.809017	-0.844328	-0.876307	-0.904827	-0.929776	-0.951057	-0.968583	-0.982287	-0.992115	-0.998027
0	0.998027	0.992115	0.982287	0.968583	0.951057	0.929776	0.904827	0.876307	0.844328	0.809017	0.770513	0.728969	0.684547	0.637424	0.587785	0.535827	0.481754	0.425779	0.368125	0.309017	0.24869	0.187381	0.125333	0.0627905	2.47302e-14	-0.0627905	-0.125333	-0.187381	-0.24869	-0.309017	-0.368125	-0.425779	-0.481754	-0.535827	-0.587785	-0.637424	-0.684547	-0.728969	-0.770513	-0.809017	-0.844328	-0.876307	-0.904827	-0.929776	-0.951057	-0.968583	-0.982287	-0.992115	-0.998027
0	0.998027	0.992115	0.982287	0.968583	0.951057	0.929776	0.904827	0.876307	0.844328	0.809017	0.770513	0.728969	0.684547	0.637424	0.587785	0.535827	0.481754	0.425779	0.368125	0.309017	0.24869	0.187381	0.125333	0.0627905	2.12608e-14	-0.0627905	-0.125333	-0.187381	-0.24869	-0.309017	-0.368125	-0.425779	-0.481754	-0.535827	-0.587785	-0.637424	-0.684547	-0.728969	-0.770513	-0.809017	-0.844328	-0.876307	-0.904827	-0.929776	-0.951057	-0.968583	-0.982287	-0.992115	-0.998027
0	0.998027	0.992115	0.982287	0.968583	0.951057	0.929776	0.904827	0.876307	0.844328	0.809017	0.770513	0.728969	0.684547	0.637424	0.587785	0.535827	0.481754	0.425779	0.368125	0.309017	0.24869	0.187381	0.125333	0.0627905	1.86795e-14	-0.0627905	-0.125333	-0.187381	-0.24869	-0.309017	-0.368125	-0.425779	-0.481754	-0.535827	-0.587785	-0.637424	-0.684547	-0.728969	-0.770513	-0.809017	-0.844328	-0.876307	-0.904827	-0.929776	-0.951057	-0.968583	-0.982287	-0.992115	-0.998027
0	0.998027	0.992115	0.982287	0.968583	0.951057	0.929776	0.904827	0.876307	0.844328	0.809017	0.770513	0.728969	0.684547	0.637424	0.587785	0.535827	0.481754	0.425779	0.368125	0.309017	0.24869	0.187381	0.125333	0.0627905	1.62093e-14	-0.0627905	-0.125333	-0.187381	-0.24869	-0.309017	-0.368125	-0.425779	-0.481754	-0.535827	-0.587785	-0.637424	-0.684547	-0.728969	-0.770513	-0.809017	-0.844328	-0.876307	-0.904827	-0.929776	-0.951057	-0.968583	-0.982287	-0.992115	-0.998027
0	0.998027	0.992115	0.982287	0.968583	0.951057	0.929776	0.904827	0.876307	0.844328	0.809017	0.770513	0.728969	0.684547	0.637424	0.587785	0.535827	0.481754	0.425779	0.368125	0.309017	0.24869	0.187381	0.125333	0.0627905	1.43774e-14	-0.0627905	-0.125333	-0.187381	-0.24869	-0.309017	-0.368125	-0.425779	-0.481754	-0.535827	-0.587785	-0.637424	-0.684547	-0.728969	-0.770513	-0.809017	-0.844328	-0.876307	-0.904827	-0.929776	-0.951057	-0.968583	-0.982287	-0.992115	-0.998027
0	0.998027	0.992115	0.982287	0.968583	0.951057	0.929776	0.904827	0.876307	0.844328	0.809017	0.770513	0.728969	0.684547	0.637424	0.587785	0.535827	0.481754	0.425779	0.368125	0.309017	0.24869	0.187381	0.125333	0.0627905	1.26843e-14	-0.0627905	-0.125333	-0.187381	-0.24869	-0.309017	-0.368125	-0.425779	-0.481754	-0.535827	-0.587785	-0.637424	-0.684547	-0.728969	-0.770513	-0.809017	-0.844328	-0.876307	-0.904827	-0.929776	-0.951057	-0.968583	-0.982287	-0.992115	-0.998027
0	0.998027	0.992115	0.982287	0.968583	0.951057	0.929776	0.904827	0.876307	0.844328	0.809017	0.770513	0.728969	0.684547	0.637424	0.587785	0.535827	0.481754	0.425779	0.368125	0.309017	0.24869	0.187381	0.125333	0.0627905	1.11022e-14	-0.0627905	-0.125333	-0.187381	-0.24869	-0.309017	-0.368125	-0.425779	-0.481754	-0.535827	-0.587785	-0.637424	-0.684547	-0.728969	-0.770513	-0.809017	-0.844328	-0.876307	-0.904827	-0.929776	-0.951057	-0.968583	-0.982287	-0.992115	-0.998027
0	0.998027	0.992115	0.982287	0.968583	0.951057	0.929776	0.904827	0.876307	0.844328	0.809017	0.770513	0.728969	0.684547	0.637424	0.587785	0.535827	0.481754	0.425779	0.368125	0.309017	0.24869	0.187381	0.125333	0.0627905	9.76996e-15	-0.0627905	-0.125333	-0.187381	-0.24869	-0.309017	-0.368125	-0.425779	-0.481754	-0.535827	-0.587785	-0.637424	-0.684547	-0.728969	-0.770513	-0.809017	-0.844328	-0.876307	-0.904827	-0.929776	-0.951057	-0.968583	-0.982287	-0.992115	-0.998027
0	0.998027	0.992115	0.982287	0.968583	0.951057	0.929776	0.904827	0.876307	0.844328	0.809017	0.770513	0.728969	0.684547	0.637424	0.587785	0.535827	0.481754	0.425779	0.368125	0.309017	0.24869	0.187381	0.125333	0.0627905	8.24341e-15	-0.0627905	-0.125333	-0.187381	-0.24869	-0.309017	-0.368125	-0.425779	-0.481754	-0.535827	-0.587785	-0.637424	-0.684547	-0.728969	-0.770513	-0.809017	-0.844328	-0.876307	-0.904827	-0.929776	-0.951057	-0.968583	-0.982287	-0.992115	-0.998027
0	0.998027	0.992115	0.982287	0.968583	0.951057	0.929776	0.904827	0.876307	0.844328	0.809017	0.770513	0.728969	0.684547	0.637424	0.587785	0.535827	0.481754	0.425779	0.368125	0.309017	0.24869	0.187381	0.125333	0.0627905	7.16094e-15	-0.0627905	-0.125333	-0.187381	-0.24869	-0.309017	-0.368125	-0.425779	-0.481754	-0.535827	-0.587785	-0.637424	-0.684547	-0.728969	-0.770513	-0.809017	-0.844328	-0.876307	-0.904827	-0.929776	-0.951057	-0.968583	-0.982287	-0.992115	-0.998027
0	0.998027	0.992115	0.982287	0.968583	0.951057	0.929776	0.904827	0.876307	0.844328	0.809017	0.770513	0.728969	0.684547	0.637424	0.587785	0.535827	0.481754	0.425779	0.368125	0.309017	0.24869	0.187381	0.125333	0.0627905	6.07847e-15	-0.0627905	-0.125333	-0.187381	-0.24869	-0.309017	-0.368125	-0.425779	-0.481754	-0.535827	-0.587785	-0.637424	-0.684547	-0.728969	-0.770513	-0.809017	-0.844328	-0.876307	-0.904827	-0.929776	-0.951057	-0.968583	-0.982287	-0.992115	-0.998027
0	0.998027	0.992115	0.982287	0.968583	0.951057	0.929776	0.904827	0.876307	0.844328	0.809017	0.770513	0.728969	0.684547	0.637424	0.587785	0.535827	0.481754	0.425779	0.368125	0.309017	0.24869	0.187381	0.125333	0.0627905	4.96825e-15	-0.0627905	-0.125333	-0.187381	-0.24869	-0.309017	-0.368125	-0.425779	-0.481754	-0.535827	-0.587785	-0.637424	-0.684547	-0.728969	-0.770513	-0.809017	-0.844328	-0.876307	-0.904827	-0.929776	-0.951057	-0.968583	-0.982287	-0.992115	-0.998027
0	0.998027	0.992115	0.982287	0.968583	0.951057	0.929776	0.904827	0.876307	0.844328	0.809017	0.770513	0.728969	0.684547	0.637424	0.587785	0.535827	0.481754	0.425779	0.368125	0.309017	0.24869	0.187381	0.125333	0.0627905	4.2466e-15	-0.0627905	-0.125333	-0.187381	-0.24869	-0.309017	-0.368125	-0.425779	-0.481754	-0.535827	-0.587785	-0.637424	-0.684547	-0.728969	-0.770513	-0.809017	-0.844328	-0.876307	-0.904827	-0.929776	-0.951057	-0.968583	-0.982287	-0.992115	-0.998027
0	0.998027	0.992115	0.982287	0.968583	0.951057	0.929776	0.904827	0.876307	0.844328	0.809017	0.770513	0.728969	0.684547	0.637424	0.587785	0.535827	0.481754	0.425779	0.368125	0.309017	0.24869	0.187381	0.125333	0.0627905	3.46945e-15	-0.0627905	-0.125333	-0.187381	-0.24869	-0.309017	-0.368125	-0.425779	-0.481754	-0.535827	-0.587785	-0.637424	-0.684547	-0.728969	-0.770513	-0.809017	-0.844328	-0.876307	-0.904827	-0.929776	-0.951057	-0.968583	-0.982287	-0.992115	-0.998027
0	0.998027	0.992115	0.982287	0.968583	0.951057	0.929776	0.904827	0.876307	0.844328	0.809017	0.770513	0.728969	0.684547	0.637424	0.587785	0.535827	0.481754	0.425779	0.368125	0.309017	0.24869	0.187381	0.125333	0.0627905	3.2474e-15	-0.0627905	-0.125333	-0.187381	-0.24869	-0.309017	-0.368125	-0.425779	-0.481754	-0.535827	-0.587785	-0.637424	-0.684547	-0.728969	-0.770513	-0.809017	-0.844328	-0.876307	-0.904827	-0.929776	-0.951057	-0.968583	-0.982287	-0.992115	-0.998027
0	0.998027	0.992115	0.982287	0.968583	0.951057	0.929776	0.904827	0.876307	0.844328	0.809017	0.770513	0.728969	0.684547	0.637424	0.587785	0.535827	0.481754	0.425779	0.368125	0.309017	0.24869	0.187381	0.125333	0.0627905	2.72005e-15	-0.0627905	-0.125333	-0.187381	-0.24869	-0.309017	-0.368125	-0.425779	-0.481754	-0.535827	-0.587785	-0.637424	-0.684547	-0.728969	-0.770513	-0.809017	-0.844328	-0.876307	-0.904827	-0.929776	-0.951057	-0.968583	-0.982287	-0.992115	-0.998027
0	0.998027	0.992115	0.982287	0.968583	0.951057	0.929776	0.904827	0.876307	0.844328	0.809017	0.770513	0.728969	0.684547	0.637424	0.587785	0.535827	0.481754	0.425779	0.368125	0.309017	0.24869	0.187381	0.125333	0.0627905	2.22045e-15	-0.0627905	-0.125333	-0.187381	-0.24869	-0.309017	-0.368125	-0.425779	-0.481754	-0.535827	-0.587785	-0.637424	-0.684547	-0.728969	-0.770513	-0.809017	-0.844328	-0.876307	-0.904827	-0.929776	-0.951057	-0.968583	-0.982287	-0.992115	-0.998027
0	0.998027	0.992115	0.982287	0.968583	0.951057	0.929776	0.904827	0.876307	0.844328	0.809017	0.770513	0.728969	0.684547	0.637424	0.587785	0.535827	0.481754	0.425779	0.368125	0.309017	0.24869	0.187381	0.125333	0.0627905	2.02616e-15	-0.0627905	-0.125333	-0.187381	-0.24869	-0.309017	-0.368125	-0.425779	-0.481754	-0.535827	-0.587785	-0.637424	-0.684547	-0.728969	-0.770513	-0.809017	-0.844328	-0.876307	-0.904827	-0.929776	-0.951057	-0.968583	-0.982287	-0.992115	-0.998027
0	0.998027	0.992115	0.982287	0.968583	0.951057	0.929776	0.904827	0.876307	0.844328	0.809017	0.770513	0.728969	0.684547	0.637424	0.587785	0.535827	0.481754	0.425779	0.368125	0.309017	0.24869	0.187381	0.125333	0.0627905	1.69309e-15	-0.0627905	-0.125333	-0.187381	-0.24869	-0.309017	-0.368125	-0.425779	-0.481754	-0.535827	-0.587785	-0.637424	-0.684547	-0.728969	-0.770513	-0.809017	-0.844328	-0.876307	-0.904827	-0.929776	-0.951057	-0.968583	-0.982287	-0.992115	-0.998027
0	0.998027	0.992115	0.982287	0.968583	0.951057	0.929776	0.904827	0.876307	0.844328	0.809017	0.770513	0.728969	0.684547	0.637424	0.587785	0.535827	0.481754	0.425779	0.368125	0.309017	0.24869	0.187381	0.125333	0.0627905	1.38778e-15	-0.0627905	-0.125333	-0.187381	-0.24869	-0.309017	-0.368125	-0.425779	-0.481754	-0.535827	-0.587785	-0.637424	-0.684547	-0.728969	-0.770513	-0.809017	-0.844328	-0.876307	-0.904827	-0.929776	-0.951057	-0.968583	-0.982287	-0.992115	-0.998027
0	0.998027	0.992115	0.982287	0.968583	0.951057	0.929776	0.904827	0.876307	0.844328	0.809017	0.770513	0.728969	0.684547	0.637424	0.587785	0.535827	0.481754	0.425779	0.368125	0.309017	0.24869	0.187381	0.125333	0.0627905	1.13798e-15	-0.0627905	-0.125333	-0.187381	-0.24869	-0.309017	-0.368125	-0.425779	-0.481754	-0.535827	-0.587785	-0.637424	-0.684547	-0.728969	-0.770513	-0.809017	-0.844328	-0.876307	-0.904827	-0.929776	-0.951057	-0.968583	-0.982287	-0.992115	-0.998027
0	0.998027	0.992115	0.982287	0.968583	0.951057	0.929776	0.904827	0.876307	0.844328	0.809017	0.770513	0.728969	0.684547	0.637424	0.587785	0.535827	0.481754	0.425779	0.368125	0.309017	0.24869	0.187381	0.125333	0.0627905	9.15934e-16	-0.0627905	-0.125333	-0.187381	-0.24869	-0.309017	-0.368125	-0.425779	-0.481754	-0.535827	-0.587785	-0.637424	-0.684547	-0.728969	-0.770513	-0.809017	-0.844328	-0.876307	-0.904827	-0.929776	-0.951057	-0.968583	-0.982287	-0.992115	-0.998027
0	0.998027	0.992115	0.982287	0.968583	0.951057	0.929776	0.904827	0.876307	0.844328	0.809017	0.770513	0.728969	0.684547	0.637424	0.587785	0.535827	0.481754	0.425779	0.368125	0.309017	0.24869	0.187381	0.125333	0.0627905	7.49401e-16	-0.0627905	-0.125333	-0.187381	-0.24869	-0.309017	-0.368125	-0.425779	-0.481754	-0.535827	-0.587785	-0.637424	-0.684547	-0.728969	-0.770513	-0.809017	-0.844328	-0.876307	-0.904827	-0.929776	-0.951057	-0.968583	-0.982287	-0.992115	-0.998027
0	0.998027	0.992115	0.982287	0.968583	0.951057	0.929776	0.904827	0.876307	0.844328	0.809017	0.770513	0.728969	0.684547	0.637424	0.587785	0.535827	0.481754	0.425779	0.368125	0.309017	0.24869	0.187381	0.125333	0.0627905	6.10623e-16	-0.0627905	-0.125333	-0.187381	-0.24869	-0.309017	-0.368125	-0.425779	-0.481754	-0.535827	-0.587785	-0.637424	-0.684547	-0.728969	-0.770513	-0.809017	-0.844328	-0.876307	-0.904827	-0.929776	-0.951057	-0.968583	-0.982287	-0.992115	-0.998027
0	0.998027	0.992115	0.982287	0.968583	0.951057	0.929776	0.904827	0.876307	0.844328	0.809017	0.770513	0.728969	0.684547	0.637424	0.587785	0.535827	0.481754	0.425779	0.368125	0.309017	0.24869	0.187381	0.125333	0.0627905	4.996e-16	-0.0627905	-0.125333	-0.187381	-0.24869	-0.309017	-0.368125	-0.425779	-0.481754	-0.535827	-0.587785	-0.637424	-0.684547	-0.728969	-0.770513	-0.809017	-0.844328	-0.876307	-0.904827	-0.929776	-0.951057	-0.968583	-0.982287	-0.992115	-0.998027
0	0.998027	0.992115	0.982287	0.968583	0.951057	0.929776	0.904827	0.876307	0.844328	0.809017	0.770513	0.728969	0.684547	0.637424	0.587785	0.535827	0.481754	0.425779	0.368125	0.309017	0.24869	0.187381	0.125333	0.0627905	4.16334e-16	-0.0627905	-0.125333	-0.187381	-0.24869	-0.309017	-0.368125	-0.425779	-0.481754	-0.535827	-0.587785	-0.637424	-0.684547	-0.728969	-0.770513	-0.809017	-0.844328	-0.876307	-0.904827	-0.929776	-0.951057	-0.968583	-0.982287	-0.992115	-0.998027
0	0.998027	0.992115	0.982287	0.968583	0.951057	0.929776	0.904827	0.876307	0.844328	0.809017	0.770513	0.728969	0.684547	0.637424	0.587785	0.535827	0.481754	0.425779	0.368125	0.309017	0.24869	0.187381	0.125333	0.0627905	3.60822e-16	-0.0627905	-0.125333	-0.187381	-0.24869	-0.309017	-0.368125	-0.425779	-0.481754	-0.535827	-0.587785	-0.637424	-0.684547	-0.728969	-0.770513	-0.809017	-0.844328	-0.876307	-0.904827	-0.929776	-0.951057	-0.968583	-0.982287	-0.992115	-0.998027
0	0.998027	0.992115	0.982287	0.968583	0.951057	0.929776	0.904827	0.876307	0.844328	0.809017	0.770513	0.728969	0.684547	0.637424	0.587785	0.535827	0.481754	0.425779	0.368125	0.309017	0.24869	0.187381	0.125333	0.0627905	3.05311e-16	-0.0627905	-0.125333	-0.187381	-0.24869	-0.309017	-0.368125	-0.425779	-0.481754	-0.535827	-0.587785	-0.637424	-0.684547	-0.728969	-0.770513	-0.809017	-0.844328	-0.876307	-0.904827	-0.929776	-0.951057	-0.968583	-0.982287	-0.992115	-0.998027
0	0.998027	0.992115	0.982287	0.968583	0.951057	0.929776	0.904827	0.876307	0.844328	0.809017	0.770513	0.728969	0.684547	0.637424	0.587785	0.535827	0.481754	0.425779	0.368125	0.309017	0.24869	0.187381	0.125333	0.0627905	2.498e-16	-0.0627905	-0.125333	-0.187381	-0.24869	-0.309017	-0.368125	-0.425779	-0.481754	-0.535827	-0.587785	-0.637424	-0.684547	-0.728969	-0.770513	-0.809017	-0.844328	-0.876307	-0.904827	-0.929776	-0.951057	-0.968583	-0.982287	-0.992115	-0.998027
0	0.998027	0.992115	0.982287	0.968583	0.951057	0.929776	0.904827	0.876307	0.844328	0.809017	0.770513	0.728969	0.684547	0.637424	0.587785	0.535827	0.481754	0.425779	0.368125	0.309017	0.24869	0.187381	0.125333	0.0627905	2.22045e-16	-0.0627905	-0.125333	-0.187381	-0.24869	-0.309017	-0.368125	-0.425779	-0.481754	-0.535827	-0.587785	-0.637424	-0.684547	-0.728969	-0.770513	-0.809017	-0.844328	-0.876307	-0.904827	-0.929776	-0.951057	-0.968583	-0.982287	-0.992115	-0.998027
0	0.998027	0.992115	0.982287	0.968583	0.951057	0.929776	0.904827	0.876307	0.844328	0.809017	0.770513	0.728969	0.684547	0.637424	0.587785	0.535827	0.481754	0.425779	0.368125	0.309017	0.24869	0.187381	0.125333	0.0627905	1.94289e-16	-0.0627905	-0.125333	-0.187381	-0.24869	-0.309017	-0.368125	-0.425779	-0.481754	-0.535827	-0.587785	-0.637424	-0.684547	-0.728969	-0.770513	-0.809017	-0.844328	-0.876307	-0.904827	-0.929776	-0.951057	-0.968583	-0.982287	-0.992115	-0.998027
0	0.998027	0.992115	0.982287	0.968583	0.951057	0.929776	0.904827	0.876307	0.844328	0.809017	0.770513	0.728969	0.684547	0.637424	0.587785	0.535827	0.481754	0.425779	0.368125	0.309017	0.24869	0.187381	0.125333	0.0627905	1.66533e-16	-0.0627905	-0.125333	-0.187381	-0.24869	-0.309017	-0.368125	-0.425779	-0.481754	-0.535827	-0.587785	-0.637424	-0.684547	-0.728969	-0.770513	-0.809017	-0.844328	-0.876307	-0.904827	-0.929776	-0.951057	-0.968583	-0.982287	-0.992115	-0.998027
0	0.998027	0.992115	0.982287	0.968583	0.951057	0.929776	0.904827	0.876307	0.844328	0.809017	0.770513	0.728969	0.684547	0.637424	0.587785	0.535827	0.481754	0.425779	0.368125	0.309017	0.24869	0.187381	0.125333	0.0627905	1.38778e-16	-0.0627905	-0.125333	-0.187381	-0.24869	-0.309017	-0.368125	-0.425779	-0.481754	-0.535827	-0.587785	-0.637424	-0.684547	-0.728969	-0.770513	-0.809017	-0.844328	-0.876307	-0.904827	-0.929776	-0.951057	-0.968583	-0.982287	-0.992115	-0.998027
0	0.998027	0.992115	0.982287	0.968583	0.951057	0.929776	0.904827	0.876307	0.844328	0.809017	0.770513	0.728969	0.684547	0.637424	0.587785	0.535827	0.481754	0.425779	0.368125	0.309017	0.24869	0.187381	0.125333	0.0627905	1.11022e-16	-0.0627905	-0.125333	-0.187381	-0.24869	-0.309017	-0.368125	-0.425779	-0.481754	-0.535827	-0.587785	-0.637424	-0.684547	-0.728969	-0.770513	-0.809017	-0.844328	-0.876307	-0.904827	-0.929776	-0.951057	-0.968583	-0.982287	-0.992115	-0.998027
0	0.998027	0.992115	0.982287	0.968583	0.951057	0.929776	0.904827	0.876307	0.844328	0.809017	0.770513	0.728969	0.684547	0.637424	0.587785	0.535827	0.481754	0.425779	0.368125	0.309017	0.24869	0.187381	0.125333	0.0627905	1.11022e-16	-0.0627905	-0.125333	-0.187381	-0.24869	-0.309017	-0.368125	-0.425779	-0.481754	-0.535827	-0.587785	-0.637424	-0.684547	-0.728969	-0.770513	-0.809017	-0.844328	-0.876307	-0.904827	-0.929776	-0.951057	-0.968583	-0.982287	-0.992115	-0.998027
0	0.998027	0.992115	0.982287	0.968583	0.951057	0.929776	0.904827	0.876307	0.844328	0.809017	0.770513	0.728969	0.684547	0.637424	0.587785	0.535827	0.481754	0.425779	0.368125	0.309017	0.24869	0.187381	0.125333	0.0627905	1.11022e-16	-0.0627905	-0.125333	-0.187381	-0.24869	-0.309017	-0.368125	-0.425779	-0.481754	-0.535827	-0.587785	-0.637424	-0.684547	-0.728969	-0.770513	-0.809017	-0.844328	-0.876307	-0.904827	-0.929776	-0.951057	-0.968583	-0.982287	-0.992115	-0.998027
0	0.998027	0.992115	0.982287	0.968583	0.951057	0.929776	0.904827	0.876307	0.844328	0.809017	0.770513	0.728969	0.684547	0.637424	0.587785	0.535827	0.481754	0.425779	0.368125	0.309017	0.24869	0.187381	0.125333	0.0627905	1.11022e-16	-0.0627905	-0.125333	-0.187381	-0.24869	-0.309017	-0.368125	-0.425779	-0.481754	-0.535827	-0.587785	-0.637424	-0.684547	-0.728969	-0.770513	-0.809017	-0.844328	-0.876307	-0.904827	-0.929776	-0.951057	-0.968583	-0.982287	-0.992115	-0.998027
0	0.998027	0.992115	0.982287	0.968583	0.951057	0.929776	0.904827	0.876307	0.844328	0.809017	0.770513	0.728969	0.684547	0.637424	0.587785	0.535827	0.481754	0.425779	0.368125	0.309017	0.24869	0.187381	0.125333	0.0627905	1.11022e-16	-0.0627905	-0.125333	-0.187381	-0.24869	-0.309017	-0.368125	-0.425779	-0.481754	-0.535827	-0.587785	-0.637424	-0.684547	-0.728969	-0.770513	-0.809017	-0.844328	-0.876307	-0.904827	-0.929776	-0.951057	-0.968583	-0.982287	-0.992115	-0.998027
0	0.998027	0.992115	0.982287	0.968583	0.951057	0.929776	0.904827	0.876307	0.844328	0.809017	0.770513	0.728969	0.684547	0.637424	0.587785	0.535827	0.481754	0.425779	0.368125	0.309017	0.24869	0.187381	0.125333	0.0627905	1.11022e-16	-0.0627905	-0.125333	-0.187381	-0.24869	-0.309017	-0.368125	-0.425779	-0.481754	-0.535827	-0.587785	-0.637424	-0.684547	-0.728969	-0.770513	-0.809017	-0.844328	-0.876307	-0.904827	-0.929776	-0.951057	-0.968583	-0.982287	-0.992115	-0.998027
0	0.998027	0.992115	0.982287	0.968583	0.951057	0.929776	0.904827	0.876307	0.844328	0.809017	0.770513	0.728969	0.684547	0.637424	0.587785	0.535827	0.481754	0.425779	0.368125	0.309017	0.24869	0.187381	0.125333	0.0627905	1.11022e-16	-0.0627905	-0.125333	-0.187381	-0.24869	-0.309017	-0.368125	-0.425779	-0.481754	-0.535827	-0.587785	-0.637424	-0.684547	-0.728969	-0.770513	-0.809017	-0.844328	-0.876307	-0.904827	-0.929776	-0.951057	-0.968583	-0.982287	-0.992115	-0.998027
0	0.998027	0.992115	0.982287	0.968583	0.951057	0.929776	0.904827	0.876307	0.844328	0.809017	0.770513	0.728969	0.684547	0.637424	0.587785	0.535827	0.481754	0.425779	0.368125	0.309017	0.24869	0.187381	0.125333	0.0627905	1.11022e-16	-0.0627905	-0.125333	-0.187381	-0.24869	-0.309017	-0.368125	-0.425779	-0.481754	-0.535827	-0.587785	-0.637424	-0.684547	-0.728969	-0.770513	-0.809017	-0.844328	-0.876307	-0.904827	-0.929776	-0.951057	-0.968583	-0.982287	-0.992115	-0.998027
0	0.998027	0.992115	0.982287	0.968583	0.951057	0.929776	0.904827	0.876307	0.844328	0.809017	0.770513	0.728969	0.684547	0.637424	0.587785	0.535827	0.481754	0.425779	0.368125	0.309017	0.24869	0.187381	0.125333	0.0627905	1.11022e-16	-0.0627905	-0.125333	-0.187381	-0.24869	-0.309017	-0.368125	-0.425779	-0.481754	-0.535827	-0.587785	-0.637424	-0.684547	-0.728969	-0.770513	-0.809017	-0.844328	-0.876307	-0.904827	-0.929776	-0.951057	-0.968583	-0.982287	-0.992115	-0.998027
0	0.998027	0.992115	0.982287	0.968583	0.951057	0.929776	0.904827	0.876307	0.844328	0.809017	0.770513	0.728969	0.684547	0.637424	0.587785	0.535827	0.481754	0.425779	0.368125	0.309017	0.24869	0.187381	0.125333	0.0627905	1.11022e-16	-0.0627905	-0.125333	-0.187381	-0.24869	-0.309017	-0.368125	-0.425779	-0.481754	-0.535827	-0.587785	-0.637424	-0.684547	-0.728969	-0.770513	-0.809017	-0.844328	-0.876307	-0.904827	-0.929776	-0.951057	-0.968583	-0.982287	-0.992115	-0.998027
0	0.998027	0.992115	0.982287	0.968583	0.951057	0.929776	0.904827	0.876307	0.844328	0.809017	0.770513	0.728969	0.684547	0.637424	0.587785	0.535827	0.481754	0.425779	0.368125	0.309017	0.24869	0.187381	0.125333	0.0627905	1.11022e-16	-0.0627905	-0.125333	-0.187381	-0.24869	-0.309017	-0.368125	-0.425779	-0.481754	-0.535827	-0.587785	-0.637424	-0.684547	-0.728969	-0.770513	-0.809017	-0.844328	-0.876307	-0.904827	-0.929776	-0.951057	-0.968583	-0.982287	-0.992115	-0.998027
0	0.998027	0.992115	0.982287	0.968583	0.951057	0.929776	0.904827	0.876307	0.844328	0.809017	0.770513	0.728969	0.684547	0.637424	0.587785	0.535827	0.481754	0.425779	0.368125	0.309017	0.24869	0.187381	0.125333	0.0627905	1.11022e-16	-0.0627905	-0.125333	-0.187381	-0.24869	-0.309017	-0.368125	-0.425779	-0.481754	-0.535827	-0.587785	-0.637424	-0.684547	-0.728969	-0.770513	-0.809017	-0.844328	-0.876307	-0.904827	-0.929776	-0.951057	-0.968583	-0.982287	-0.992115	-0.998027
0	0.998027	0.992115	0.982287	0.968583	0.951057	0.929776	0.904827	0.876307	0.844328	0.809017	0.770513	0.728969	0.684547	0.637424	0.587785	0.535827	0.481754	0.425779	0.368125	0.309017	0.24869	0.187381	0.125333	0.0627905	1.11022e-16	-0.0627905	-0.125333	-0.187381	-0.24869	-0.309017	-0.368125	-0.425779	-0.481754	-0.535827	-0.587785	-0.637424	-0.684547	-0.728969	-0.770513	-0.809017	-0.844328	-0.876307	-0.904827	-0.929776	-0.951057	-0.968583	-0.982287	-0.992115	-0.998027
0	0.998027	0.992115	0.982287	0.968583	0.951057	0.929776	0.904827	0.876307	0.844328	0.809017	0.770513	0.728969	0.684547	0.637424	0.587785	0.535827	0.481754	0.425779	0.368125	0.309017	0.24869	0.187381	0.125333	0.0627905	1.11022e-16	-0.0627905	-0.125333	-0.187381	-0.24869	-0.309017	-0.368125	-0.425779	-0.481754	-0.535827	-0.587785	-0.637424	-0.684547	-0.728969	-0.770513	-0.809017	-0.844328	-0.876307	-0.904827	-0.929776	-0.951057	-0.968583	-0.982287	-0.992115	-0.998027
0	0.998027	0.992115	0.982287	0.968583	0.951057	0.929776	0.904827	0.876307	0.844328	0.809017	0.770513	0.728969	0.684547	0.637424	0.587785	0.535827	0.481754	0.425779	0.368125	0.309017	0.24869	0.187381	0.125333	0.0627905	1.11022e-16	-0.0627905	-0.125333	-0.187381	-0.24869	-0.309017	-0.368125	-0.425779	-0.481754	-0.535827	-0.587785	-0.637424	-0.684547	-0.728969	-0.770513	-0.809017	-0.844328	-0.876307	-0.904827	-0.929776	-0.951057	-0.968583	-0.982287	-0.992115	-0.998027
0	0.998027	0.992115	0.982287	0.968583	0.951057	0.929776	0.904827	0.876307	0.844328	0.809017	0.770513	0.728969	0.684547	0.637424	0.587785	0.535827	0.481754	0.425779	0.368125	0.309017	0.24869	0.187381	0.125333	0.0627905	1.11022e-16	-0.0627905	-0.125333	-0.187381	-0.24869	-0.309017	-0.368125	-0.425779	-0.481754	-0.535827	-0.587785	-0.637424	-0.684547	-0.728969	-0.770513	-0.809017	-0.844328	-0.876307	-0.904827	-0.929776	-0.951057	-0.968583	-0.982287	-0.992115	-0.998027
0	0.998027	0.992115	0.982287	0.968583	0.951057	0.929776	0.904827	0.876307	0.844328	0.809017	0.770513	0.728969	0.684547	0.637424	0.587785	0.535827	0.481754	0.425779	0.368125	0.309017	0.24869	0.187381	0.125333	0.0627905	1.11022e-16	-0.0627905	-0.125333	-0.187381	-0.24869	-0.309017	-0.368125	-0.425779	-0.481754	-0.535827	-0.587785	-0.637424	-0.684547	-0.728969	-0.770513	-0.809017	-0.844328	-0.876307	-0.904827	-0.929776	-0.951057	-0.968583	-0.982287	-0.992115	-0.998027
0	0.998027	0.992115	0.982287	0.968583	0.951057	0.929776	0.904827	0.876307	0.844328	0.809017	0.770513	0.728969	0.684547	0.637424	0.587785	0.535827	0.481754	0.425779	0.368125	0.309017	0.24869	0.187381	0.125333	0.0627905	1.11022e-16	-0.0627905	-0.125333	-0.187381	-0.24869	-0.309017	-0.368125	-0.425779	-0.481754	-0.535827	-0.587785	-0.637424	-0.684547	-0.728969	-0.770513	-0.809017	-0.844328	-0.876307	-0.904827	-0.929776	-0.951057	-0.968583	-0.982287	-0.992115	-0.998027
0	0.998027	0.992115	0.982287	0.968583	0.951057	0.929776	0.904827	0.876307	0.844328	0.809017	0.770513	0.728969	0.684547	0.637424	0.587785	0.535827	0.481754	0.425779	0.368125	0.309017	0.24869	0.187381	0.125333	0.0627905	1.11022e-16	-0.0627905	-0.125333	-0.187381	-0.24869	-0.309017	-0.368125	-0.425779	-0.481754	-0.535827	-0.587785	-0.637424	-0.684547	-0.728969	-0.770513	-0.809017	-0.844328	-0.876307	-0.904827	-0.929776	-0.951057	-0.968583	-0.982287	-0.992115	-0.998027
0	0.998027	0.992115	0.982287	0.968583	0.951057	0.929776	0.904827	0.876307	0.844328	0.809017	0.770513	0.728969	0.684547	0.637424	0.587785	0.535827	0.481754	0.425779	0.368125	0.309017	0.24869	0.187381	0.125333	0.0627905	1.11022e-16	-0.0627905	-0.125333	-0.187381	-0.24869	-0.309017	-0.368125	-0.425779	-0.481754	-0.535827	-0.587785	-0.637424	-0.684547	-0.728969	-0.770513	-0.809017	-0.844328	-0.876307	-0.904827	-0.929776	-0.951057	-0.968583	-0.982287	-0.992115	-0.998027
0	0.998027	0.992115	0.982287	0.968583	0.951057	0.929776	0.904827	0.876307	0.844328	0.809017	0.770513	0.728969	0.684547	0.637424	0.587785	0.535827	0.481754	0.425779	0.368125	0.309017	0.24869	0.187381	0.125333	0.0627905	1.11022e-16	-0.0627905	-0.125333	-0.187381	-0.24869	-0.309017	-0.368125	-0.425779	-0.481754	-0.535827	-0.587785	-0.637424	-0.684547	-0.728969	-0.770513	-0.809017	-0.844328	-0.876307	-0.904827	-0.929776	-0.951057	-0.968583	-0.982287	-0.992115	-0.998027
0	0.998027	0.992115	0.982287	0.968583	0.951057	0.929776	0.904827	0.876307	0.844328	0.809017	0.770513	0.728969	0.684547	0.637424	0.587785	0.535827	0.481754	0.425779	0.368125	0.309017	0.24869	0.187381	0.125333	0.0627905	1.11022e-16	-0.0627905	-0.125333	-0.187381	-0.24869	-0.309017	-0.368125	-0.425779	-0.481754	-0.535827	-0.587785	-0.637424	-0.684547	-0.728969	-0.770513	-0.809017	-0.844328	-0.876307	-0.904827	-0.929776	-0.951057	-0.968583	-0.982287	-0.992115	-0.998027
0	0.998027	0.992115	0.982287	0.968583	0.951057	0.929776	0.904827	0.876307	0.844328	0.809017	0.770513	0.728969	0.684547	0.637424	0.587785	0.535827	0.481754	0.425779	0.368125	0.309017	0.24869	0.187381	0.125333	0.0627905	1.11022e-16	-0.0627905	-0.125333	-0.187381	-0.24869	-0.309017	-0.368125	-0.425779	-0.481754	-0.535827	-0.587785	-0.637424	-0.684547	-0.728969	-0.770513	-0.809017	-0.844328	-0.876307	-0.904827	-0.929776	-0.951057	-0.968583	-0.982287	-0.992115	-0.998027
0	0.998027	0.992115	0.982287	0.968583	0.951057	0.929776	0.904827	0.876307	0.844328	0.809017	0.770513	0.728969	0.684547	0.637424	0.587785	0.535827	0.481754	0.425779	0.368125	0.309017	0.24869	0.187381	0.125333	0.0627905	1.11022e-16	-0.0627905	-0.125333	-0.187381	-0.24869	-0.309017	-0.368125	-0.425779	-0.481754	-0.535827	-0.587785	-0.637424	-0.684547	-0.728969	-0.770513	-0.809017	-0.844328	-0.876307	-0.904827	-0.929776	-0.951057	-0.968583	-0.982287	-0.992115	-0.998027
0	0.998027	0.992115	0.982287	0.968583	0.951057	0.929776	0.904827	0.876307	0.844328	0.809017	0.770513	0.728969	0.684547	0.637424	0.587785	0.535827	0.481754	0.425779	0.368125	0.309017	0.24869	0.187381	0.125333	0.0627905	1.11022e-16	-0.0627905	-0.125333	-0.187381	-0.24869	-0.309017	-0.368125	-0.425779	-0.481754	-0.535827	-0.587785	-0.637424	-0.684547	-0.728969	-0.770513	-0.809017	-0.844328	-0.876307	-0.904827	-0.929776	-0.951057	-0.968583	-0.982287	-0.992115	-0.998027
0	0.998027	0.992115	0.982287	0.968583	0.951057	0.929776	0.904827	0.876307	0.844328	0.809017	0.770513	0.728969	0.684547	0.637424	0.587785	0.535827	0.481754	0.425779	0.368125	0.309017	0.24869	0.187381	0.125333	0.0627905	1.11022e-16	-0.0627905	-0.125333	-0.187381	-0.24869	-0.309017	-0.368125	-0.425779	-0.481754	-0.535827	-0.587785	-0.637424	-0.684547	-0.728969	-0.770513	-0.809017	-0.844328	-0.876307	-0.904827	-0.929776	-0.951057	-0.968583	-0.982287	-0.992115	-0.998027
0	0.998027	0.992115	0.982287	0.968583	0.951057	0.929776	0.904827	0.876307	0.844328	0.809017	0.770513	0.728969	0.684547	0.637424	0.587785	0.535827	0.481754	0.425779	0.368125	0.309017	0.24869	0.187381	0.125333	0.0627905	1.11022e-16	-0.0627905	-0.125333	-0.187381	-0.24869	-0.309017	-0.368125	-0.425779	-0.481754	-0.535827	-0.587785	-0.637424	-0.684547	-0.728969	-0.770513	-0.809017	-0.844328	-0.876307	-0.904827	-0.929776	-0.951057	-0.968583	-0.982287	-0.992115	-0.998027
0	0.998027	0.992115	0.982287	0.968583	0.951057	0.929776	0.904827	0.876307	0.844328	0.809017	0.770513	0.728969	0.684547	0.637424	0.587785	0.535827	0.481754	0.425779	0.368125	0.309017	0.24869	0.187381	0.125333	0.0627905	1.11022e-16	-0.0627905	-0.125333	-0.187381	-0.24869	-0.309017	-0.368125	-0.425779	-0.481754	-0.535827	-0.587785	-0.637424	-0.684547	-0.728969	-0.770513	-0.809017	-0.844328	-0.876307	-0.904827	-0.929776	-0.951057	-0.968583	-0.982287	-0.992115	-0.998027
0	0.998027	0.992115	0.982287	0.968583	0.951057	0.929776	0.904827	0.876307	0.844328	0.809017	0.770513	0.728969	0.684547	0.637424	0.587785	0.535827	0.481754	0.425779	0.368125	0.309017	0.24869	0.187381	0.125333	0.0627905	1.11022e-16	-0.0627905	-0.125333	-0.187381	-0.24869	-0.309017	-0.368125	-0.425779	-0.481754	-0.535827	-0.587785	-0.637424	-0.684547	-0.728969	-0.770513	-0.809017	-0.844328	-0.876307	-0.904827	-0.929776	-0.951057	-0.968583	-0.982287	-0.992115	-0.998027
0	0.998027	0.992115	0.982287	0.968583	0.951057	0.929776	0.904827	0.876307	0.844328	0.809017	0.770513	0.728969	0.684547	0.637424	0.587785	0.535827	0.481754	0.425779	0.368125	0.309017	0.24869	0.187381	0.125333	0.0627905	1.11022e-16	-0.0627905	-0.125333	-0.187381	-0.24869	-0.309017	-0.368125	-0.425779	-0.481754	-0.535827	-0.587785	-0.637424	-0.684547	-0.728969	-0.770513	-0.809017	-0.844328	-0.876307	-0.904827	-0.929776	-0.951057	-0.968583	-0.982287	-0.992115	-0.998027
0	0.998027	0.992115	0.982287	0.968583	0.951057	0.929776	0.904827	0.876307	0.844328	0.809017	0.770513	0.728969	0.684547	0.637424	0.587785	0.535827	0.481754	0.425779	0.368125	0.309017	0.24869	0.187381	0.125333	0.0627905	1.11022e-16	-0.0627905	-0.125333	-0.187381	-0.24869	-0.309017	-0.368125	-0.425779	-0.481754	-0.535827	-0.587785	-0.637424	-0.684547	-0.728969	-0.770513	-0.809017	-0.844328	-0.876307	-0.904827	-0.929776	-0.951057	-0.968583	-0.982287	-0.992115	-0.998027
0	0.998027	0.992115	0.982287	0.968583	0.951057	0.929776	0.904827	0.876307	0.844328	0.809017	0.770513	0.728969	0.684547	0.637424	0.587785	0.535827	0.481754	0.425779	0.368125	0.309017	0.24869	0.187381	0.125333	0.0627905	1.11022e-16	-0.0627905	-0.125333	-0.187381	-0.24869	-0.309017	-0.368125	-0.425779	-0.481754	-0.535827	-0.587785	-0.637424	-0.684547	-0.728969	-0.770513	-0.809017	-0.844328	-0.876307	-0.904827	-0.929776	-0.951057	-0.968583	-0.982287	-0.992115	-0.998027
0	0.998027	0.992115	0.982287	0.968583	0.951057	0.929776	0.904827	0.876307	0.844328	0.809017	0.770513	0.728969	0.684547	0.637424	0.587785	0.535827	0.481754	0.425779	0.368125	0.309017	0.24869	0.187381	0.125333	0.0627905	1.11022e-16	-0.0627905	-0.125333	-0.187381	-0.24869	-0.309017	-0.368125	-0.425779	-0.481754	-0.535827	-0.587785	-0.637424	-0.684547	-0.728969	-0.770513	-0.809017	-0.844328	-0.876307	-0.904827	-0.929776	-0.951057	-0.968583	-0.982287	-0.992115	-0.998027
0	0.998027	0.992115	0.982287	0.968583	0.951057	0.929776	0.904827	0.876307	0.844328	0.809017	0.770513	0.728969	0.684547	0.637424	0.587785	0.535827	0.481754	0.425779	0.368125	0.309017	0.24869	0.187381	0.125333	0.0627905	1.11022e-16	-0.0627905	-0.125333	-0.187381	-0.24869	-0.309017	-0.368125	-0.425779	-0.481754	-0.535827	-0.587785	-0.637424	-0.684547	-0.728969	-0.770513	-0.809017	-0.844328	-0.876307	-0.904827	-0.929776	-0.951057	-0.968583	-0.982287	-0.992115	-0.998027
0	0.998027	0.992115	0.982287	0.968583	0.951057	0.929776	0.904827	0.876307	0.844328	0.809017	0.770513	0.728969	0.684547	0.637424	0.587785	0.535827	0.481754	0.425779	0.368125	0.309017	0.24869	0.187381	0.125333	0.0627905	1.11022e-16	-0.0627905	-0.125333	-0.187381	-0.24869	-0.309017	-0.368125	-0.425779	-0.481754	-0.535827	-0.587785	-0.637424	-0.684547	-0.728969	-0.770513	-0.809017	-0.844328	-0.876307	-0.904827	-0.929776	-0.951057	-0.968583	-0.982287	-0.992115	-0.998027
0	0.998027	0.992115	0.982287	0.968583	0.951057	0.929776	0.904827	0.876307	0.844328	0.809017	0.770513	0.728969	0.684547	0.637424	0.587785	0.535827	0.481754	0.425779	0.368125	0.309017	0.24869	0.187381	0.125333	0.0627905	1.11022e-16	-0.0627905	-0.125333	-0.187381	-0.24869	-0.309017	-0.368125	-0.425779	-0.481754	-0.535827	-0.587785	-0.637424	-0.684547	-0.728969	-0.770513	-0.809017	-0.844328	-0.876307	-0.904827	-0.929776	-0.951057	-0.968583	-0.982287	-0.992115	-0.998027
0	0.998027	0.992115	0.982287	0.968583	0.951057	0.929776	0.904827	0.876307	0.844328	0.809017	0.770513	0.728969	0.684547	0.637424	0.587785	0.535827	0.481754	0.425779	0.368125	0.309017	0.24869	0.187381	0.125333	0.0627905	1.11022e-16	-0.0627905	-0.125333	-0.187381	-0.24869	-0.309017	-0.368125	-0.425779	-0.481754	-0.535827	-0.587785	-0.637424	-0.684547	-0.728969	-0.770513	-0.809017	-0.844328	-0.876307	-0.904827	-0.929776	-0.951057	-0.968583	-0.982287	-0.992115	-0.998027
0	0.998027	0.992115	0.982287	0.968583	0.951057	0.929776	0.904827	0.876307	0.844328	0.809017	0.770513	0.728969	0.684547	0.637424	0.587785	0.535827	0.481754	0.425779	0.368125	0.309017	0.24869	0.187381	0.125333	0.0627905	1.11022e-16	-0.0627905	-0.125333	-0.187381	-0.24869	-0.309017	-0.368125	-0.425779	-0.481754	-0.535827	-0.587785	-0.637424	-0.684547	-0.728969	-0.770513	-0.809017	-0.844328	-0.876307	-0.904827	-0.929776	-0.951057	-0.968583	-0.982287	-0.992115	-0.998027
0	0.998027	0.992115	0.982287	0.968583	0.951057	0.929776	0.904827	0.876307	0.844328	0.809017	0.770513	0.728969	0.684547	0.637424	0.587785	0.535827	0.481754	0.425779	0.368125	0.309017	0.24869	0.187381	0.125333	0.0627905	1.11022e-16	-0.0627905	-0.125333	-0.187381	-0.24869	-0.309017	-0.368125	-0.425779	-0.481754	-0.535827	-0.587785	-0.637424	-0.684547	-0.728969	-0.770513	-0.809017	-0.844328	-0.876307	-0.904827	-0.929776	-0.951057	-0.968583	-0.982287	-0.992115	-0.998027
0	0.998027	0.992115	0.982287	0.968583	0.951057	0.929776	0.904827	0.876307	0.844328	0.809017	0.770513	0.728969	0.684547	0.637424	0.587785	0.535827	0.481754	0.425779	0.368125	0.309017	0.24869	0.187381	0.125333	0.0627905	1.11022e-16	-0.0627905	-0.125333	-0.187381	-0.24869	-0.309017	-0.368125	-0.425779	-0.481754	-0.535827	-0.587785	-0.637424	-0.684547	-0.728969	-0.770513	-0.809017	-0.844328	-0.876307	-0.904827	-0.929776	-0.951057	-0.968583	-0.982287	-0.992115	-0.998027
0	0.998027	0.992115	0.982287	0.968583	0.951057	0.929776	0.904827	0.876307	0.844328	0.809017	0.770513	0.728969	0.684547	0.637424	0.587785	0.535827	0.481754	0.425779	0.368125	0.309017	0.24869	0.187381	0.125333	0.0627905	1.11022e-16	-0.0627905	-0.125333	-0.187381	-0.24869	-0.309017	-0.368125	-0.425779	-0.481754	-0.535827	-0.587785	-0.637424	-0.684547	-0.728969	-0.770513	-0.809017	-0.844328	-0.876307	-0.904827	-0.929776	-0.951057	-0.968583	-0.982287	-0.992115	-0.998027
0	0.998027	0.992115	0.982287	0.968583	0.951057	0.929776	0.904827	0.876307	0.844328	0.809017	0.770513	0.728969	0.684547	0.637424	0.587785	0.535827	0.481754	0.425779	0.368125	0.309017	0.24869	0.187381	0.125333	0.0627905	1.11022e-16	-0.0627905	-0.125333	-0.187381	-0.24869	-0.309017	-0.368125	-0.425779	-0.481754	-0.535827	-0.587785	-0.637424	-0.684547	-0.728969	-0.770513	-0.809017	-0.844328	-0.876307	-0.904827	-0.929776	-0.951057	-0.968583	-0.982287	-0.992115	-0.998027
0	0.998027	0.992115	0.982287	0.968583	0.951057	0.929776	0.904827	0.876307	0.844328	0.809017	0.770513	0.728969	0.684547	0.637424	0.587785	0.535827	0.481754	0.425779	0.368125	0.309017	0.24869	0.187381	0.125333	0.0627905	1.11022e-16	-0.0627905	-0.125333	-0.187381	-0.24869	-0.309017	-0.368125	-0.425779	-0.481754	-0.535827	-0.587785	-0.637424	-0.684547	-0.728969	-0.770513	-0.809017	-0.844328	-0.876307	-0.904827	-0.929776	-0.951057	-0.968583	-0.982287	-0.992115	-0.998027
0	0.998027	0.992115	0.982287	0.968583	0.951057	0.929776	0.904827	0.876307	0.844328	0.809017	0.770513	0.728969	0.684547	0.637424	0.587785	0.535827	0.481754	0.425779	0.368125	0.309017	0.24869	0.187381	0.125333	0.0627905	1.11022e-16	-0.0627905	-0.125333	-0.187381	-0.24869	-0.309017	-0.368125	-0.425779	-0.481754	-0.535827	-0.587785	-0.637424	-0.684547	-0.728969	-0.770513	-0.809017	-0.844328	-0.876307	-0.904827	-0.929776	-0.951057	-0.968583	-0.982287	-0.992115	-0.998027
0	0.998027	0.992115	0.982287	0.968583	0.951057	0.929776	0.904827	0.876307	0.844328	0.809017	0.770513	0.728969	0.684547	0.637424	0.587785	0.535827	0.481754	0.425779	0.368125	0.309017	0.24869	0.187381	0.125333	0.0627905	1.11022e-16	-0.0627905	-0.125333	-0.187381	-0.24869	-0.309017	-0.368125	-0.425779	-0.481754	-0.535827	-0.587785	-0.637424	-0.684547	-0.728969	-0.770513	-0.809017	-0.844328	-0.876307	-0.904827	-0.929776	-0.951057	-0.968583	-0.982287	-0.992115	-0.998027
0	0.998027	0.992115	0.982287	0.968583	0.951057	0.929776	0.904827	0.876307	0.844328	0.809017	0.770513	0.728969	0.684547	0.637424	0.587785	0.535827	0.481754	0.425779	0.368125	0.309017	0.24869	0.187381	0.125333	0.0627905	1.11022e-16	-0.0627905	-0.125333	-0.187381	-0.24869	-0.309017	-0.368125	-0.425779	-0.481754	-0.535827	-0.587785	-0.637424	-0.684547	-0.728969	-0.770513	-0.809017	-0.844328	-0.876307	-0.904827	-0.929776	-0.951057	-0.968583	-0.982287	-0.992115	-0.998027
0	0.998027	0.992115	0.982287	0.968583	0.951057	0.929776	0.904827	0.876307	0.844328	0.809017	0.770513	0.728969	0.684547	0.637424	0.587785	0.535827	0.481754	0.425779	0.368125	0.309017	0.24869	0.187381	0.125333	0.0627905	1.11022e-16	-0.0627905	-0.125333	-0.187381	-0.24869	-0.309017	-0.368125	-0.425779	-0.481754	-0.535827	-0.587785	-0.637424	-0.684547	-0.728969	-0.770513	-0.809017	-0.844328	-0.876307	-0.904827	-0.929776	-0.951057	-0.968583	-0.982287	-0.992115	-0.998027
0	0.998027	0.992115	0.982287	0.968583	0.951057	0.929776	0.904827	0.876307	0.844328	0.809017	0.770513	0.728969	0.684547	0.637424	0.587785	0.535827	0.481754	0.425779	0.368125	0.309017	0.24869	0.187381	0.125333	0.0627905	1.11022e-16	-0.0627905	-0.125333	-0.187381	-0.24869	-0.309017	-0.368125	-0.425779	-0.481754	-0.535827	-0.587785	-0.637424	-0.684547	-0.728969	-0.770513	-0.809017	-0.844328	-0.876307	-0.904827	-0.929776	-0.951057	-0.968583	-0.982287	-0.992115	-0.998027
0	0.998027	0.992115	0.982287	0.968583	0.951057	0.929776	0.904827	0.876307	0.844328	0.809017	0.770513	0.728969	0.684547	0.637424	0.587785	0.535827	0.481754	0.425779	0.368125	0.309017	0.24869	0.187381	0.125333	0.0627905	1.11022e-16	-0.0627905	-0.125333	-0.187381	-0.24869	-0.309017	-0.368125	-0.425779	-0.481754	-0.535827	-0.587785	-0.637424	-0.684547	-0.728969	-0.770513	-0.809017	-0.844328	-0.876307	-0.904827	-0.929776	-0.951057	-0.968583	-0.982287	-0.992115	-0.998027
0	0.998027	0.992115	0.982287	0.968583	0.951057	0.929776	0.904827	0.876307	0.844328	0.809017	0.770513	0.728969	0.684547	0.637424	0.587785	0.535827	0.481754	0.425779	0.368125	0.309017	0.24869	0.187381	0.125333	0.0627905	1.11022e-16	-0.0627905	-0.125333	-0.187381	-0.24869	-0.309017	-0.368125	-0.425779	-0.481754	-0.535827	-0.587785	-0.637424	-0.684547	-0.728969	-0.770513	-0.809017	-0.844328	-0.876307	-0.904827	-0.929776	-0.951057	-0.968583	-0.982287	-0.992115	-0.998027
0	0.998027	0.992115	0.982287	0.968583	0.951057	0.929776	0.904827	0.876307	0.844328	0.809017	0.770513	0.728969	0.684547	0.637424	0.587785	0.535827	0.481754	0.425779	0.368125	0.309017	0.24869	0.187381	0.125333	0.0627905	1.11022e-16	-0.0627905	-0.125333	-0.187381	-0.24869	-0.309017	-0.368125	-0.425779	-0.481754	-0.535827	-0.587785	-0.637424	-0.684547	-0.728969	-0.770513	-0.809017	-0.844328	-0.876307	-0.904827	-0.929776	-0.951057	-0.968583	-0.982287	-0.992115	-0.998027
0	0.998027	0.992115	0.982287	0.968583	0.951057	0.929776	0.904827	0.876307	0.844328	0.809017	0.770513	0.728969	0.684547	0.637424	0.587785	0.535827	0.481754	0.425779	0.368125	0.309017	0.24869	0.187381	0.125333	0.0627905	1.11022e-16	-0.0627905	-0.125333	-0.187381	-0.24869	-0.309017	-0.368125	-0.425779	-0.481754	-0.535827	-0.587785	-0.637424	-0.684547	-0.728969	-0.770513	-0.809017	-0.844328	-0.876307	-0.904827	-0.929776	-0.951057	-0.968583	-0.982287	-0.992115	-0.998027
0	0.998027	0.992115	0.982287	0.968583	0.951057	0.929776	0.904827	0.876307	0.844328	0.809017	0.770513	0.728969	0.684547	0.637424	0.587785	0.535827	0.481754	0.425779	0.368125	0.309017	0.24869	0.187381	0.125333	0.0627905	1.11022e-16	-0.0627905	-0.125333	-0.187381	-0.24869	-0.309017	-0.368125	-0.425779	-0.481754	-0.535827	-0.587785	-0.637424	-0.684547	-0.728969	-0.770513	-0.809017	-0.844328	-0.876307	-0.904827	-0.929776	-0.951057	-0.968583	-0.982287	-0.992115	-0.998027
0	0.998027	0.992115	0.982287	0.968583	0.951057	0.929776	0.904827	0.876307	0.844328	0.809017	0.770513	0.728969	0.684547	0.637424	0.587785	0.535827	0.481754	0.425779	0.368125	0.309017	0.24869	0.187381	0.125333	0.0627905	1.11022e-16	-0.0627905	-0.125333	-0.187381	-0.24869	-0.309017	-0.368125	-0.425779	-0.481754	-0.535827	-0.587785	-0.637424	-0.684547	-0.728969	-0.770513	-0.809017	-0.844328	-0.876307	-0.904827	-0.929776	-0.951057	-0.968583	-0.982287	-0.992115	-0.998027
0	0.998027	0.992115	0.982287	0.968583	0.951057	0.929776	0.904827	0.876307	0.844328	0.809017	0.770513	0.728969	0.684547	0.637424	0.587785	0.535827	0.481754	0.425779	0.368125	0.309017	0.24869	0.187381	0.125333	0.0627905	1.11022e-16	-0.0627905	-0.125333	-0.187381	-0.24869	-0.309017	-0.368125	-0.425779	-0.481754	-0.535827	-0.587785	-0.637424	-0.684547	-0.728969	-0.770513	-0.809017	-0.844328	-0.876307	-0.904827	-0.929776	-0.951057	-0.968583	-0.982287	-0.992115	-0.998027
0	0.998027	0.992115	0.982287	0.968583	0.951057	0.929776	0.904827	0.876307	0.844328	0.809017	0.770513	0.728969	0.684547	0.637424	0.587785	0.535827	0.481754	0.425779	0.368125	0.309017	0.24869	0.187381	0.125333	0.0627905	1.11022e-16	-0.0627905	-0.125333	-0.187381	-0.24869	-0.309017	-0.368125	-0.425779	-0.481754	-0.535827	-0.587785	-0.637424	-0.684547	-0.728969	-0.770513	-0.809017	-0.844328	-0.876307	-0.904827	-0.929776	-0.951057	-0.968583	-0.982287	-0.992115	-0.998027
0	0.998027	0.992115	0.982287	0.968583	0.951057	0.929776	0.904827	0.876307	0.844328	0.809017	0.770513	0.728969	0.684547	0.637424	0.587785	0.535827	0.481754	0.425779	0.368125	0.309017	0.24869	0.187381	0.125333	0.0627905	1.11022e-16	-0.0627905	-0.125333	-0.187381	-0.24869	-0.309017	-0.368125	-0.425779	-0.481754	-0.535827	-0.587785	-0.637424	-0.684547	-0.728969	-0.770513	-0.809017	-0.844328	-0.876307	-0.904827	-0.929776	-0.951057	-0.968583	-0.982287	-0.992115	-0.998027
0	0.998027	0.992115	0.982287	0.968583	0.951057	0.929776	0.904827	0.876307	0.844328	0.809017	0.770513	0.728969	0.684547	0.637424	0.587785	0.535827	0.481754	0.425779	0.368125	0.309017	0.24869	0.187381	0.125333	0.0627905	1.11022e-16	-0.0627905	-0.125333	-0.187381	-0.24869	-0.309017	-0.368125	-0.425779	-0.481754	-0.535827	-0.587785	-0.637424	-0.684547	-0.728969	-0.770513	-0.809017	-0.844328	-0.876307	-0.904827	-0.929776	-0.951057	-0.968583	-0.982287	-0.992115	-0.998027
0	0.998027	0.992115	0.982287	0.968583	0.951057	0.929776	0.904827	0.876307	0.844328	0.809017	0.770513	0.728969	0.684547	0.637424	0.587785	0.535827	0.481754	0.425779	0.368125	0.309017	0.24869	0.187381	0.125333	0.0627905	1.11022e-16	-0.0627905	-0.125333	-0.187381	-0.24869	-0.309017	-0.368125	-0.425779	-0.481754	-0.535827	-0.587785	-0.637424	-0.684547	-0.728969	-0.770513	-0.809017	-0.844328	-0.876307	-0.904827	-0.929776	-0.951057	-0.968583	-0.982287	-0.992115	-0.998027
0	0.998027	0.992115	0.982287	0.968583	0.951057	0.929776	0.904827	0.876307	0.844328	0.809017	0.770513	0.728969	0.684547	0.637424	0.587785	0.535827	0.481754	0.425779	0.368125	0.309017	0.24869	0.187381	0.125333	0.0627905	1.11022e-16	-0.0627905	-0.125333	-0.187381	-0.24869	-0.309017	-0.368125	-0.425779	-0.481754	-0.535827	-0.587785	-0.637424	-0.684547	-0.728969	-0.770513	-0.809017	-0.844328	-0.876307	-0.904827	-0.929776	-0.951057	-0.968583	-0.982287	-0.992115	-0.998027
0	0.998027	0.992115	0.982287	0.968583	0.951057	0.929776	0.904827	0.876307	0.844328	0.809017	0.770513	0.728969	0.684547	0.637424	0.587785	0.535827	0.481754	0.425779	0.368125	0.309017	0.24869	0.187381	0.125333	0.0627905	1.11022e-16	-0.0627905	-0.125333	-0.187381	-0.24869	-0.309017	-0.368125	-0.425779	-0.481754	-0.535827	-0.587785	-0.637424	-0.684547	-0.728969	-0.770513	-0.809017	-0.844328	-0.876307	-0.904827	-0.929776	-0.951057	-0.968583	-0.982287	-0.992115	-0.998027
0	0.998027	0.992115	0.982287	0.968583	0.951057	0.929776	0.904827	0.876307	0.844328	0.809017	0.770513	0.728969	0.684547	0.637424	0.587785	0.535827	0.481754	0.425779	0.368125	0.309017	0.24869	0.187381	0.125333	0.0627905	1.11022e-16	-0.0627905	-0.125333	-0.187381	-0.24869	-0.309017	-0.368125	-0.425779	-0.481754	-0.535827	-0.587785	-0.637424	-0.684547	-0.728969	-0.770513	-0.809017	-0.844328	-0.876307	-0.904827	-0.929776	-0.951057	-0.968583	-0.982287	-0.992115	-0.998027
0	0.998027	0.992115	0.982287	0.968583	0.951057	0.929776	0.904827	0.876307	0.844328	0.809017	0.770513	0.728969	0.684547	0.637424	0.587785	0.535827	0.481754	0.425779	0.368125	0.309017	0.24869	0.187381	0.125333	0.0627905	1.11022e-16	-0.0627905	-0.125333	-0.187381	-0.24869	-0.309017	-0.368125	-0.425779	-0.481754	-0.535827	-0.587785	-0.637424	-0.684547	-0.728969	-0.770513	-0.809017	-0.844328	-0.876307	-0.904827	-0.929776	-0.951057	-0.968583	-0.982287	-0.992115	-0.998027
0	0.998027	0.992115	0.982287	0.968583	0.951057	0.929776	0.904827	0.876307	0.844328	0.809017	0.770513	0.728969	0.684547	0.637424	0.587785	0.535827	0.481754	0.425779	0.368125	0.309017	0.24869	0.187381	0.125333	0.0627905	1.11022e-16	-0.0627905	-0.125333	-0.187381	-0.24869	-0.309017	-0.368125	-0.425779	-0.481754	-0.535827	-0.587785	-0.637424	-0.684547	-0.728969	-0.770513	-0.809017	-0.844328	-0.876307	-0.904827	-0.929776	-0.951057	-0.968583	-0.982287	-0.992115	-0.998027
0	0.998027	0.992115	0.982287	0.968583	0.951057	0.929776	0.904827	0.876307	0.844328	0.809017	0.770513	0.728969	0.684547	0.637424	0.587785	0.535827	0.481754	0.425779	0.368125	0.309017	0.24869	0.187381	0.125333	0.0627905	1.11022e-16	-0.0627905	-0.125333	-0.187381	-0.24869	-0.309017	-0.368125	-0.425779	-0.481754	-0.535827	-0.587785	-0.637424	-0.684547	-0.728969	-0.770513	-0.809017	-0.844328	-0.876307	-0.904827	-0.929776	-0.951057	-0.968583	-0.982287	-0.992115	-0.998027
0	0.998027	0.992115	0.982287	0.968583	0.951057	0.929776	0.904827	0.876307	0.844328	0.809017	0.770513	0.728969	0.684547	0.637424	0.587785	0.535827	0.481754	0.425779	0.368125	0.309017	0.24869	0.187381	0.125333	0.0627905	1.11022e-16	-0.0627905	-0.125333	-0.187381	-0.24869	-0.309017	-0.368125	-0.425779	-0.481754	-0.535827	-0.587785	-0.637424	-0.684547	-0.728969	-0.770513	-0.809017	-0.844328	-0.876307	-0.904827	-0.929776	-0.951057	-0.968583	-0.982287	-0.992115	-0.998027
0	0.998027	0.992115	0.982287	0.968583	0.951057	0.929776	0.904827	0.876307	0.844328	0.809017	0.770513	0.728969	0.684547	0.637424	0.587785	0.535827	0.481754	0.425779	0.368125	0.309017	0.24869	0.187381	0.125333	0.0627905	1.11022e-16	-0.0627905	-0.125333	-0.187381	-0.24869	-0.309017	-0.368125	-0.425779	-0.481754	-0.535827	-0.587785	-0.637424	-0.684547	-0.728969	-0.770513	-0.809017	-0.844328	-0.876307	-0.904827	-0.929776	-0.951057	-0.968583	-0.982287	-0.992115	-0.998027
0	0.998027	0.992115	0.982287	0.968583	0.951057	0.929776	0.904827	0.876307	0.844328	0.809017	0.770513	0.728969	0.684547	0.637424	0.587785	0.535827	0.481754	0.425779	0.368125	0.309017	0.24869	0.187381	0.125333	0.0627905	1.11022e-16	-0.0627905	-0.125333	-0.187381	-0.24869	-0.309017	-0.368125	-0.425779	-0.481754	-0.535827	-0.587785	-0.637424	-0.684547	-0.728969	-0.770513	-0.809017	-0.844328	-0.876307	-0.904827	-0.929776	-0.951057	-0.968583	-0.982287	-0.992115	-0.998027
0	0.998027	0.992115	0.982287	0.968583	0.951057	0.929776	0.904827	0.876307	0.844328	0.809017	0.770513	0.728969	0.684547	0.637424	0.587785	0.535827	0.481754	0.425779	0.368125	0.309017	0.24869	0.187381	0.125333	0.0627905	1.11022e-16	-0.0627905	-0.125333	-0.187381	-0.24869	-0.309017	-0.368125	-0.425779	-0.481754	-0.535827	-0.587785	-0.637424	-0.684547	-0.728969	-0.770513	-0.809017	-0.844328	-0.876307	-0.904827	-0.929776	-0.951057	-0.968583	-0.982287	-0.992115	-0.998027
0	0.998027	0.992115	0.982287	0.968583	0.951057	0.929776	0.904827	0.876307	0.844328	0.809017	0.770513	0.728969	0.684547	0.637424	0.587785	0.535827	0.481754	0.425779	0.368125	0.309017	0.24869	0.187381	0.125333	0.0627905	1.11022e-16	-0.0627905	-0.125333	-0.187381	-0.24869	-0.309017	-0.368125	-0.425779	-0.481754	-0.535827	-0.587785	-0.637424	-0.684547	-0.728969	-0.770513	-0.809017	-0.844328	-0.876307	-0.904827	-0.929776	-0.951057	-0.968583	-0.982287	-0.992115	-0.998027
0	0.998027	0.992115	0.982287	0.968583	0.951057	0.929776	0.904827	0.876307	0.844328	0.809017	0.770513	0.728969	0.684547	0.637424	0.587785	0.535827	0.481754	0.425779	0.368125	0.309017	0.24869	0.187381	0.125333	0.0627905	1.11022e-16	-0.0627905	-0.125333	-0.187381	-0.24869	-0.309017	-0.368125	-0.425779	-0.481754	-0.535827	-0.587785	-0.637424	-0.684547	-0.728969	-0.770513	-0.809017	-0.844328	-0.876307	-0.904827	-0.929776	-0.951057	-0.968583	-0.982287	-0.992115	-0.998027
0	0.998027	0.992115	0.982287	0.968583	0.951057	0.929776	0.904827	0.876307	0.844328	0.809017	0.770513	0.728969	0.684547	0.637424	0.587785	0.535827	0.481754	0.425779	0.368125	0.309017	0.24869	0.187381	0.125333	0.0627905	1.11022e-16	-0.0627905	-0.125333	-0.187381	-0.24869	-0.309017	-0.368125	-0.425779	-0.481754	-0.535827	-0.587785	-0.637424	-0.684547	-0.728969	-0.770513	-0.809017	-0.844328	-0.876307	-0.904827	-0.929776	-0.951057	-0.968583	-0.982287	-0.992115	-0.998027
0	0.998027	0.992115	0.982287	0.968583	0.951057	0.929776	0.904827	0.876307	0.844328	0.809017	0.770513	0.728969	0.684547	0.637424	0.587785	0.535827	0.481754	0.425779	0.368125	0.309017	0.24869	0.187381	0.125333	0.0627905	1.11022e-16	-0.0627905	-0.125333	-0.187381	-0.24869	-0.309017	-0.368125	-0.425779	-0.481754	-0.535827	-0.587785	-0.637424	-0.684547	-0.728969	-0.770513	-0.809017	-0.844328	-0.876307	-0.904827	-0.929776	-0.951057	-0.968583	-0.982287	-0.992115	-0.998027
0	0.998027	0.992115	0.982287	0.968583	0.951057	0.929776	0.904827	0.876307	0.844328	0.809017	0.770513	0.728969	0.684547	0.637424	0.587785	0.535827	0.481754	0.425779	0.368125	0.309017	0.24869	0.187381	0.125333	0.0627905	1.11022e-16	-0.0627905	-0.125333	-0.187381	-0.24869	-0.309017	-0.368125	-0.425779	-0.481754	-0.535827	-0.587785	-0.637424	-0.684547	-0.728969	-0.770513	-0.809017	-0.844328	-0.876307	-0.904827	-0.929776	-0.951057	-0.968583	-0.982287	-0.992115	-0.998027
0	0.998027	0.992115	0.982287	0.968583	0.951057	0.929776	0.904827	0.876307	0.844328	0.809017	0.770513	0.728969	0.684547	0.637424	0.587785	0.535827	0.481754	0.425779	0.368125	0.309017	0.24869	0.187381	0.125333	0.0627905	1.11022e-16	-0.0627905	-0.125333	-0.187381	-0.24869	-0.309017	-0.368125	-0.425779	-0.481754	-0.535827	-0.587785	-0.637424	-0.684547	-0.728969	-0.770513	-0.809017	-0.844328	-0.876307	-0.904827	-0.929776	-0.951057	-0.968583	-0.982287	-0.992115	-0.998027
0	0.998027	0.992115	0.982287	0.968583	0.951057	0.929776	0.904827	0.876307	0.844328	0.809017	0.770513	0.728969	0.684547	0.637424	0.587785	0.535827	0.481754	0.425779	0.368125	0.309017	0.24869	0.187381	0.125333	0.0627905	1.11022e-16	-0.0627905	-0.125333	-0.187381	-0.24869	-0.309017	-0.368125	-0.425779	-0.481754	-0.535827	-0.587785	-0.637424	-0.684547	-0.728969	-0.770513	-0.809017	-0.844328	-0.876307	-0.904827	-0.929776	-0.951057	-0.968583	-0.982287	-0.992115	-0.998027
0	0.998027	0.992115	0.982287	0.968583	0.951057	0.929776	0.904827	0.876307	0.844328	0.809017	0.770513	0.728969	0.684547	0.637424	0.587785	0.535827	0.481754	0.425779	0.368125	0.309017	0.24869	0.187381	0.125333	0.0627905	1.11022e-16	-0.0627905	-0.125333	-0.187381	-0.24869	-0.309017	-0.368125	-0.425779	-0.481754	-0.535827	-0.587785	-0.637424	-0.684547	-0.728969	-0.770513	-0.809017	-0.844328	-0.876307	-0.904827	-0.929776	-0.951057	-0.968583	-0.982287	-0.992115	-0.998027
0	0.998027	0.992115	0.982287	0.968583	0.951057	0.929776	0.904827	0.876307	0.844328	0.809017	0.770513	0.728969	0.684547	0.637424	0.587785	0.535827	0.481754	0.425779	0.368125	0.309017	0.24869	0.187381	0.125333	0.0627905	1.11022e-16	-0.0627905	-0.125333	-0.187381	-0.24869	-0.309017	-0.368125	-0.425779	-0.481754	-0.535827	-0.587785	-0.637424	-0.684547	-0.728969	-0.770513	-0.809017	-0.844328	-0.876307	-0.904827	-0.929776	-0.951057	-0.968583	-0.982287	-0.992115	-0.998027
0	0.998027	0.992115	0.982287	0.968583	0.951057	0.929776	0.904827	0.876307	0.844328	0.809017	0.770513	0.728969	0.684547	0.637424	0.587785	0.535827	0.481754	0.425779	0.368125	0.309017	0.24869	0.187381	0.125333	0.0627905	1.11022e-16	-0.0627905	-0.125333	-0.187381	-0.24869	-0.309017	-0.368125	-0.425779	-0.481754	-0.535827	-0.587785	-0.637424	-0.684547	-0.728969	-0.770513	-0.809017	-0.844328	-0.876307	-0.904827	-0.929776	-0.951057	-0.968583	-0.982287	-0.992115	-0.998027
0	0.998027	0.992115	0.982287	0.968583	0.951057	0.929776	0.904827	0.876307	0.844328	0.809017	0.770513	0.728969	0.684547	0.637424	0.587785	0.535827	0.481754	0.425779	0.368125	0.309017	0.24869	0.187381	0.125333	0.0627905	1.11022e-16	-0.0627905	-0.125333	-0.187381	-0.24869	-0.309017	-0.368125	-0.425779	-0.481754	-0.535827	-0.587785	-0.637424	-0.684547	-0.728969	-0.770513	-0.809017	-0.844328	-0.876307	-0.904827	-0.929776	-0.951057	-0.968583	-0.982287	-0.992115	-0.998027
0	0.998027	0.992115	0.982287	0.968583	0.951057	0.929776	0.904827	0.876307	0.844328	0.809017	0.770513	0.728969	0.684547	0.637424	0.587785	0.535827	0.481754	0.425779	0.368125	0.309017	0.24869	0.187381	0.125333	0.0627905	1.11022e-16	-0.0627905	-0.125333	-0.187381	-0.24869	-0.309017	-0.368125	-0.425779	-0.481754	-0.535827	-0.587785	-0.637424	-0.684547	-0.728969	-0.770513	-0.809017	-0.844328	-0.876307	-0.904827	-0.929776	-0.951057	-0.968583	-0.982287	-0.992115	-0.998027
0	0.998027	0.992115	0.982287	0.968583	0.951057	0.929776	0.904827	0.876307	0.844328	0.809017	0.770513	0.728969	0.684547	0.637424	0.587785	0.535827	0.481754	0.425779	0.368125	0.309017	0.24869	0.187381	0.125333	0.0627905	1.11022e-16	-0.0627905	-0.125333	-0.187381	-0.24869	-0.309017	-0.368125	-0.425779	-0.481754	-0.535827	-0.587785	-0.637424	-0.684547	-0.728969	-0.770513	-0.809017	-0.844328	-0.876307	-0.904827	-0.929776	-0.951057	-0.968583	-0.982287	-0.992115	-0.998027
0	0.998027	0.992115	0.982287	0.968583	0.951057	0.929776	0.904827	0.876307	0.844328	0.809017	0.770513	0.728969	0.684547	0.637424	0.587785	0.535827	0.481754	0.425779	0.368125	0.309017	0.24869	0.187381	0.125333	0.0627905	1.11022e-16	-0.0627905	-0.125333	-0.187381	-0.24869	-0.309017	-0.368125	-0.425779	-0.481754	-0.535827	-0.587785	-0.637424	-0.684547	-0.728969	-0.770513	-0.809017	-0.844328	-0.876307	-0.904827	-0.929776	-0.951057	-0.968583	-0.982287	-0.992115	-0.998027
0	0.998027	0.992115	0.982287	0.968583	0.951057	0.929776	0.904827	0.876307	0.844328	0.809017	0.770513	0.728969	0.684547	0.637424	0.587785	0.535827	0.481754	0.425779	0.368125	0.309017	0.24869	0.187381	0.125333	0.0627905	1.11022e-16	-0.0627905	-0.125333	-0.187381	-0.24869	-0.309017	-0.368125	-0.425779	-0.481754	-0.535827	-0.587785	-0.637424	-0.684547	-0.728969	-0.770513	-0.809017	-0.844328	-0.876307	-0.904827	-0.929776	-0.951057	-0.968583	-0.982287	-0.992115	-0.998027
0	0.998027	0.992115	0.982287	0.968583	0.951057	0.929776	0.904827	0.876307	0.844328	0.809017	0.770513	0.728969	0.684547	0.637424	0.587785	0.535827	0.481754	0.425779	0.368125	0.309017	0.24869	0.187381	0.125333	0.0627905	1.11022e-16	-0.0627905	-0.125333	-0.187381	-0.24869	-0.309017	-0.368125	-0.425779	-0.481754	-0.535827	-0.587785	-0.637424	-0.684547	-0.728969	-0.770513	-0.809017	-0.844328	-0.876307	-0.904827	-0.929776	-0.951057	-0.968583	-0.982287	-0.992115	-0.998027
0	0.998027	0.992115	0.982287	0.968583	0.951057	0.929776	0.904827	0.876307	0.844328	0.809017	0.770513	0.728969	0.684547	0.637424	0.587785	0.535827	0.481754	0.425779	0.368125	0.309017	0.24869	0.187381	0.125333	0.0627905	1.11022e-16	-0.0627905	-0.125333	-0.187381	-0.24869	-0.309017	-0.368125	-0.425779	-0.481754	-0.535827	-0.587785	-0.637424	-0.684547	-0.728969	-0.770513	-0.809017	-0.844328	-0.876307	-0.904827	-0.929776	-0.951057	-0.968583	-0.982287	-0.992115	-0.998027
0	0.998027	0.992115	0.982287	0.968583	0.951057	0.929776	0.904827	0.876307	0.844328	0.809017	0.770513	0.728969	0.684547	0.637424	0.587785	0.535827	0.481754	0.425779	0.368125	0.309017	0.24869	0.187381	0.125333	0.0627905	1.11022e-16	-0.0627905	-0.125333	-0.187381	-0.24869	-0.309017	-0.368125	-0.425779	-0.481754	-0.535827	-0.587785	-0.637424	-0.684547	-0.728969	-0.770513	-0.809017	-0.844328	-0.876307	-0.904827	-0.929776	-0.951057	-0.968583	-0.982287	-0.992115	-0.998027
0	0.998027	0.992115	0.982287	0.968583	0.951057	0.929776	0.904827	0.876307	0.844328	0.809017	0.770513	0.728969	0.684547	0.637424	0.587785	0.535827	0.481754	0.425779	0.368125	0.309017	0.24869	0.187381	0.125333	0.0627905	1.11022e-16	-0.0627905	-0.125333	-0.187381	-0.24869	-0.309017	-0.368125	-0.425779	-0.481754	-0.535827	-0.587785	-0.637424	-0.684547	-0.728969	-0.770513	-0.809017	-0.844328	-0.876307	-0.904827	-0.929776	-0.951057	-0.968583	-0.982287	-0.992115	-0.998027
0	0.998027	0.992115	0.982287	0.968583	0.951057	0.929776	0.904827	0.876307	0.844328	0.809017	0.770513	0.728969	0.684547	0.637424	0.587785	0.535827	0.481754	0.425779	0.368125	0.309017	0.24869	0.187381	0.125333	0.0627905	1.11022e-16	-0.0627905	-0.125333	-0.187381	-0.24869	-0.309017	-0.368125	-0.425779	-0.481754	-0.535827	-0.587785	-0.637424	-0.684547	-0.728969	-0.770513	-0.809017	-0.844328	-0.876307	-0.904827	-0.929776	-0.951057	-0.968583	-0.982287	-0.992115	-0.998027
0	0.998027	0.992115	0.982287	0.968583	0.951057	0.929776	0.904827	0.876307	0.844328	0.809017	0.770513	0.728969	0.684547	0.637424	0.587785	0.535827	0.481754	0.425779	0.368125	0.309017	0.24869	0.187381	0.125333	0.0627905	1.11022e-16	-0.0627905	-0.125333	-0.187381	-0.24869	-0.309017	-0.368125	-0.425779	-0.481754	-0.535827	-0.587785	-0.637424	-0.684547	-0.728969	-0.770513	-0.809017	-0.844328	-0.876307	-0.904827	-0.929776	-0.951057	-0.968583	-0.982287	-0.992115	-0.998027
0	0.998027	0.992115	0.982287	0.968583	0.951057	0.929776	0.904827	0.876307	0.844328	0.809017	0.770513	0.728969	0.684547	0.637424	0.587785	0.535827	0.481754	0.425779	0.368125	0.309017	0.24869	0.187381	0.125333	0.0627905	1.11022e-16	-0.0627905	-0.125333	-0.187381	-0.24869	-0.309017	-0.368125	-0.425779	-0.481754	-0.535827	-0.587785	-0.637424	-0.684547	-0.728969	-0.770513	-0.809017	-0.844328	-0.876307	-0.904827	-0.929776	-0.951057	-0.968583	-0.982287	-0.992115	-0.998027
0	0.998027	0.992115	0.982287	0.968583	0.951057	0.929776	0.904827	0.876307	0.844328	0.809017	0.770513	0.728969	0.684547	0.637424	0.587785	0.535827	0.481754	0.425779	0.368125	0.309017	0.24869	0.187381	0.125333	0.0627905	1.11022e-16	-0.0627905	-0.125333	-0.187381	-0.24869	-0.309017	-0.368125	-0.425779	-0.481754	-0.535827	-0.587785	-0.637424	-0.684547	-0.728969	-0.770513	-0.809017	-0.844328	-0.876307	-0.904827	-0.929776	-0.951057	-0.968583	-0.982287	-0.992115	-0.998027
0	0.998027	0.992115	0.982287	0.968583	0.951057	0.929776	0.904827	0.876307	0.844328	0.809017	0.770513	0.728969	0.684547	0.637424	0.587785	0.535827	0.481754	0.425779	0.368125	0.309017	0.24869	0.187381	0.125333	0.0627905	1.11022e-16	-0.0627905	-0.125333	-0.187381	-0.24869	-0.309017	-0.368125	-0.425779	-0.481754	-0.535827	-0.587785	-0.637424	-0.684547	-0.728969	-0.770513	-0.809017	-0.844328	-0.876307	-0.904827	-0.929776	-0.951057	-0.968583	-0.982287	-0.992115	-0.998027
0	0.998027	0.992115	0.982287	0.968583	0.951057	0.929776	0.904827	0.876307	0.844328	0.809017	0.770513	0.728969	0.684547	0.637424	0.587785	0.535827	0.481754	0.425779	0.368125	0.309017	0.24869	0.187381	0.125333	0.0627905	1.11022e-16	-0.0627905	-0.125333	-0.187381	-0.24869	-0.309017	-0.368125	-0.425779	-0.481754	-0.535827	-0.587785	-0.637424	-0.684547	-0.728969	-0.770513	-0.809017	-0.844328	-0.876307	-0.904827	-0.929776	-0.951057	-0.968583	-0.982287	-0.992115	-0.998027
0	0.998027	0.992115	0.982287	0.968583	0.951057	0.929776	0.904827	0.876307	0.844328	0.809017	0.770513	0.728969	0.684547	0.637424	0.587785	0.535827	0.481754	0.425779	0.368125	0.309017	0.24869	0.187381	0.125333	0.0627905	1.11022e-16	-0.0627905	-0.125333	-0.187381	-0.24869	-0.309017	-0.368125	-0.425779	-0.481754	-0.535827	-0.587785	-0.637424	-0.684547	-0.728969	-0.770513	-0.809017	-0.844328	-0.876307	-0.904827	-0.929776	-0.951057	-0.968583	-0.982287	-0.992115	-0.998027
0	0.998027	0.992115	0.982287	0.968583	0.951057	0.929776	0.904827	0.876307	0.844328	0.809017	0.770513	0.728969	0.684547	0.637424	0.587785	0.535827	0.481754	0.425779	0.368125	0.309017	0.24869	0.187381	0.125333	0.0627905	1.11022e-16	-0.0627905	-0.125333	-0.187381	-0.24869	-0.309017	-0.368125	-0.425779	-0.481754	-0.535827	-0.587785	-0.637424	-0.684547	-0.728969	-0.770513	-0.809017	-0.844328	-0.876307	-0.904827	-0.929776	-0.951057	-0.968583	-0.982287	-0.992115	-0.998027
0	0.998027	0.992115	0.982287	0.968583	0.951057	0.929776	0.904827	0.876307	0.844328	0.809017	0.770513	0.728969	0.684547	0.637424	0.587785	0.535827	0.481754	0.425779	0.368125	0.309017	0.24869	0.187381	0.125333	0.0627905	1.11022e-16	-0.0627905	-0.125333	-0.187381	-0.24869	-0.309017	-0.368125	-0.425779	-0.481754	-0.535827	-0.587785	-0.637424	-0.684547	-0.728969	-0.770513	-0.809017	-0.844328	-0.876307	-0.904827	-0.929776	-0.951057	-0.968583	-0.982287	-0.992115	-0.998027
0	0.998027	0.992115	0.982287	0.968583	0.951057	0.929776	0.904827	0.876307	0.844328	0.809017	0.770513	0.728969	0.684547	0.637424	0.587785	0.535827	0.481754	0.425779	0.368125	0.309017	0.24869	0.187381	0.125333	0.0627905	1.11022e-16	-0.0627905	-0.125333	-0.187381	-0.24869	-0.309017	-0.368125	-0.425779	-0.481754	-0.535827	-0.587785	-0.637424	-0.684547	-0.728969	-0.770513	-0.809017	-0.844328	-0.876307	-0.904827	-0.929776	-0.951057	-0.968583	-0.982287	-0.992115	-0.998027
0	0.998027	0.992115	0.982287	0.968583	0.951057	0.929776	0.904827	0.876307	0.844328	0.809017	0.770513	0.728969	0.684547	0.637424	0.587785	0.535827	0.481754	0.425779	0.368125	0.309017	0.24869	0.187381	0.125333	0.0627905	1.11022e-16	-0.0627905	-0.125333	-0.187381	-0.24869	-0.309017	-0.368125	-0.425779	-0.481754	-0.535827	-0.587785	-0.637424	-0.684547	-0.728969	-0.770513	-0.809017	-0.844328	-0.876307	-0.904827	-0.929776	-0.951057	-0.968583	-0.982287	-0.992115	-0.998027
0	0.998027	0.992115	0.982287	0.968583	0.951057	0.929776	0.904827	0.876307	0.844328	0.809017	0.770513	0.728969	0.684547	0.637424	0.587785	0.535827	0.481754	0.425779	0.368125	0.309017	0.24869	0.187381	0.125333	0.0627905	1.11022e-16	-0.0627905	-0.125333	-0.187381	-0.24869	-0.309017	-0.368125	-0.425779	-0.481754	-0.535827	-0.587785	-0.637424	-0.684547	-0.728969	-0.770513	-0.809017	-0.844328	-0.876307	-0.904827	-0.929776	-0.951057	-0.968583	-0.982287	-0.992115	-0.998027
[truncated: 2 more columns]
