# Supplementary material for: Event-triggered iterative learning control for output constrained multi-agent systems
Source: PLoS One. 2025 Mar 21;20(3):e0315209. doi: 10.1371/journal.pone.0315209 (PMC11927920; doi:10.1371/journal.pone.0315209)
Supplement: S1 Data — (ZIP) [file pone.0315209.s001.zip › S1 data/data - matlab/Figure 6 data/Fig 6 data.xlsx]

## Sheet: Sheet1
agent 1 errors
1.6371	3.19417	1.01711	2.59137	0.943645	2.61264	0.810291	2.52159	2.13343	2.05538	1.53031	2.66898	1.79234	1.74161	2.69536	1.60056	1.80258	2.84881	1.93439	2.69411	0.825092	2.58377	3.35786	3.90777	4.15019	4.17139	1.61368	2.59098	1.02466	2.31262	2.59514	2.25964	1.6899	2.58719	2.20366	1.79052	1.71134	2.46615	1.4293	2.66347	1.30293	1.92942	1.4941	2.50838	3.12318	2.03812	2.0135	2.78414	1.55321	1.36197
agent 2 errors
1.5	3.48941	1.12913	2.63301	0.668845	2.80495	0.862115	2.75943	1.39098	1.43067	0.926267	2.84619	1.28392	0.853985	2.89259	2.97437	0.961353	2.84111	2.34168	2.72353	0.825045	1.86174	2.85621	2.13399	2.32005	1.00071	2.79282	2.86758	2.56725	2.37067	2.80716	1.13135	2.39881	2.77506	2.4695	2.95555	2.68703	1.54725	2.78573	2.26096	1.59471	1.97838	2.82945	1.24827	2.33428	2.27314	2.73584	1.11526	2.35008	1.75852
agent 3 errors
1.42	3.21603	1.02418	2.61723	0.758341	2.63063	0.81587	2.69961	2.10392	1.85797	1.65629	2.6875	2.13757	1.65369	2.70618	1.90351	1.77663	2.8184	2.5817	2.70932	0.847374	2.19319	1.97076	2.68751	2.63509	1.93857	1.51832	2.25001	1.98411	2.22112	2.40236	2.78059	2.90539	3.60244	2.75225	1.54592	2.6692	1.79977	2.23562	1.67852	1.90025	3.02068	2.44238	2.74515	1.59616	2.1938	1.45153	0.644335	1.30444	0.770347
agent 4 errors
1.4	1.5376	0.758459	2.74646	0.854553	0.731824	0.470225	2.59811	1.99807	1.52498	1.62388	2.5981	2.19453	2.66377	2.47274	1.76883	1.35467	2.64391	2.48812	2.6494	1.45309	1.26511	1.82159	2.62081	1.79708	2.23255	0.64091	2.54479	2.00363	2.28802	2.28359	2.24478	2.71447	2.60216	1.52458	2.74504	2.30794	2.72384	0.835398	2.61729	2.56011	1.37915	2.6451	1.43067	1.25887	2.18441	2.60625	1.7475	2.64873	1.74444
agent 5 errors
1.41	3.19417	1.01711	2.61508	0.790304	2.60641	1.02634	2.68026	1.88681	1.24201	1.9015	2.66898	1.90548	2.64068	2.4151	2.07091	1.30093	2.66225	2.46926	2.66732	0.931639	1.03935	1.90325	2.63895	1.70629	2.24848	0.996439	2.5053	2.17918	2.26198	2.67583	2.60289	2.03721	2.62484	1.00622	1.52275	2.04929	1.65634	2.36808	2.63935	1.66954	1.14361	1.54223	2.0219	1.42085	2.92005	1.90453	1.59117	2.61284	1.51542
[truncated: 451 more columns]
