# Supplementary material for: Event-triggered iterative learning control for output constrained multi-agent systems
Source: PLoS One. 2025 Mar 21;20(3):e0315209. doi: 10.1371/journal.pone.0315209 (PMC11927920; doi:10.1371/journal.pone.0315209)
Supplement: S1 Data — (ZIP) [file pone.0315209.s001.zip › S1 data/data - matlab/Figure 7 data/7(a).xlsx]

## Sheet: Sheet1
agent 1 errors
3.45286	3.6849	3.6849	3.19898	3.20679	3.5549	3.85072	3.56229	3.67242	3.24651	3.19028	3.30219	3.05278	3.82514	3.73108	3.80192	3.36845	3.51628	3.52354	3.12503	3.36464	2.98641	3.54486	3.39692	3.57184	3.44014	2.89343	3.31624	3.38715	3.38582	3.36146	3.57996	3.12219	3.41214	3.23112	3.13205	3.17161	3.17173	2.79084	2.75005	3.07369	3.75049	3.42869	3.58729	3.09258	3.80735	3.6233	3.89075	3.83962	3.32612
agent 2 errors
3.45295	3.50013	3.50013	3.3383	3.27514	3.85541	4.01162	3.30593	3.67519	3.52258	3.6076	3.91824	3.41124	4.20953	3.91636	3.78962	4.17641	3.29749	3.40207	3.28458	3.37051	3.43357	3.59317	3.69911	3.53562	3.06728	3.14165	3.28216	3.28081	3.2542	3.49338	3.46926	3.5868	3.37067	3.14868	3.28206	3.14722	3.19639	2.94376	2.90386	3.02181	3.51554	3.34411	2.83227	2.50752	3.14143	2.82553	3.29628	3.19176	3.33067
agent 3 errors
3.45275	3.82672	3.82672	3.15419	3.27071	3.48445	4.0268	3.28546	3.72191	3.59867	3.3985	3.67958	3.37403	2.66509	3.35479	3.83026	3.44853	3.7001	3.58497	3.76141	3.65419	3.58336	4.09634	4.22523	3.56115	3.64036	2.84538	2.93452	3.23979	3.24249	3.34242	3.48317	3.21973	3.45732	3.33007	2.69051	3.31478	3.36378	2.72809	3.36774	3.31803	3.37533	3.88747	4.0416	3.8225	3.81753	3.60257	3.53408	4.00636	3.91904
agent 4 errors
3.45285	3.68263	3.68263	3.20182	3.21863	3.35747	3.86018	3.63013	3.66221	3.2457	3.20374	3.27914	3.30566	3.89277	3.72208	3.79572	3.36377	3.25215	3.64707	3.10792	3.41046	2.90916	3.53756	3.74202	3.40964	3.49839	3.40886	3.35847	3.37539	3.37545	3.20432	3.36727	3.0929	3.42163	3.18389	3.11943	3.36816	3.36817	2.8112	3.01962	3.17059	3.75952	3.76868	3.34304	3.30948	3.85368	3.47066	3.82843	3.91593	3.78662
agent 5 errors
3.45271	3.79188	3.79188	3.24028	3.39646	3.29147	3.72361	3.29023	3.6054	3.6261	3.50231	3.60533	3.49993	3.63526	4.00004	3.83229	3.01128	3.81653	3.094	3.04639	3.28961	3.31893	3.78291	3.55977	3.7748	3.60206	2.92332	3.10725	3.41425	3.28895	3.11581	3.48388	2.99249	3.39339	3.46678	2.53153	2.85927	3.05352	3.32751	3.28978	2.99153	3.38383	3.61592	3.57133	3.6513	3.66133	3.58572	3.63955	3.86207	3.68345
[truncated: 451 more columns]
