# Supplementary material for: Event-triggered iterative learning control for output constrained multi-agent systems
Source: PLoS One. 2025 Mar 21;20(3):e0315209. doi: 10.1371/journal.pone.0315209 (PMC11927920; doi:10.1371/journal.pone.0315209)
Supplement: S1 Data — (ZIP) [file pone.0315209.s001.zip › S1 data/data - matlab/Figure 7 data/7(b).xlsx]

## Sheet: Sheet1
agent 1 errors
2.5733	2.5733	2.46607	2.46453	2.36726	2.10627	1.93021	1.73117	1.55171	1.45355	1.38187	1.32042	1.26638	1.23093	1.21857	1.19931	1.17119	1.15059	1.12894	1.09871	1.06203	1.02328	0.985696	0.951164	0.92043	0.894131	0.870046	0.846964	0.82548	0.805836	0.787946	0.771585	0.756512	0.742531	0.729501	0.717335	0.705984	0.694063	0.681116	0.666935	0.651672	0.635779	0.61987	0.604854	0.590921	0.577678	0.569183	0.564787	0.56016	0.554419
agent 2 errors
2.56153	2.5275	2.53839	2.54832	2.53432	2.50313	2.46453	2.46453	2.46453	2.46453	2.46453	2.46453	2.46453	2.41709	2.38673	2.23882	2.11678	2.02988	1.9347	1.86386	1.81854	1.78415	1.7485	1.7096	1.67424	1.64459	1.61121	1.5785	1.54688	1.51645	1.48746	1.4602	1.43491	1.41172	1.39064	1.37162	1.34321	1.31034	1.27479	1.23873	1.20383	1.17044	1.14165	1.13067	1.12021	1.11016	1.10066	1.08581	1.06446	1.03982
agent 3 errors
2.5733	2.45386	2.38453	2.38453	2.33709	2.11733	1.94988	1.76282	1.57534	1.46766	1.4154	1.3628	1.3111	1.2609	1.21245	1.17821	1.17747	1.16694	1.14185	1.1328	1.11164	1.08288	1.05007	1.0163	0.984932	0.965965	0.958381	0.940983	0.91696	0.88833	0.856556	0.822758	0.787793	0.75231	0.716792	0.68561	0.671732	0.647096	0.639371	0.625097	0.606378	0.585699	0.56923	0.546463	0.525234	0.507038	0.489973	0.489224	0.480936	0.464569
agent 4 errors
2.4733	2.4733	2.4733	2.4733	2.4733	2.4733	2.4733	2.4733	2.4733	2.45432	2.36453	2.36453	2.36453	2.36453	2.36453	2.36453	2.31709	2.31709	2.18194	2.05425	1.94361	1.92988	1.92988	1.92988	1.83506	1.71333	1.62638	1.62638	1.47903	1.47903	1.43168	1.36948	1.33312	1.33312	1.33312	1.2945	1.2945	1.21673	1.15621	1.15621	1.13589	1.02479	0.969892	0.969892	0.969892	0.969892	0.969892	0.896358	0.875882	0.875882
agent 5 errors
2.4833	2.4833	2.4833	2.4833	2.4833	2.4833	2.4833	2.4833	2.4833	2.4833	2.4833	2.4833	2.4833	2.4833	2.4833	2.4833	2.4833	2.4833	2.4833	2.4833	2.4833	2.45518	2.4012	2.37453	2.37453	2.37453	2.37453	2.37453	2.37453	2.37453	2.37453	2.35367	2.32709	2.32709	2.32709	2.2327	2.14662	2.06662	1.99123	1.93988	1.93988	1.93988	1.93988	1.93988	1.93988	1.93988	1.8893	1.81028	1.73728	1.66876
[truncated: 451 more columns]
