# Supplementary material for: Event-triggered iterative learning control for output constrained multi-agent systems
Source: PLoS One. 2025 Mar 21;20(3):e0315209. doi: 10.1371/journal.pone.0315209 (PMC11927920; doi:10.1371/journal.pone.0315209)
Supplement: S1 Data — (ZIP) [file pone.0315209.s001.zip › S1 data/data - matlab/Figure 7 data/7(c).xlsx]

## Sheet: Sheet1
agent 1 errors
2.4833	1.93412	1.93412	2.39393	2.42433	2.68917	2.39393	2.11738	2.37453	2.32709	2.32709	2.18731	2.21689	2.07443	2.13855	2.01553	1.93412	1.91399	1.88639	1.91735	1.93184	1.79712	1.75186	1.93988	1.86214	1.68348	1.68348	1.63638	1.73583	1.7402	1.75186	1.72803	1.66188	1.77394	1.87945	1.72803	1.72803	1.72803	1.65379	1.84011	1.73875	1.84011	1.68348	1.72103	1.69205	1.75186	1.75186	1.75186	1.72803	1.72803
agent 2 errors
2.71442	2.48393	2.48393	2.48393	2.48393	2.28965	2.36771	2.41709	2.46453	2.41709	2.41709	2.46453	2.46453	2.02412	2.26323	2.14929	2.09059	2.00399	1.94122	1.88712	1.97365	1.88712	2.02696	2.02988	1.81803	1.77348	1.93011	1.88809	1.96945	1.75222	2.00703	1.84186	1.61584	1.77348	1.94489	1.81103	1.81103	1.81103	1.64996	1.64996	1.6459	1.6459	1.72638	1.72638	1.84186	1.81803	1.81803	1.77348	1.6459	1.56688
agent 3 errors
2.71442	1.94412	1.94412	2.40393	2.40393	2.40393	2.40393	2.12738	2.38453	2.33709	2.33709	2.28051	2.26465	1.98283	2.04166	2.10638	1.94412	1.92399	1.92399	1.91505	1.91505	1.80712	1.64638	1.94988	1.89192	1.86489	1.86489	1.91505	1.76186	1.5659	1.80712	2.03235	1.78807	1.80809	1.73803	1.66379	1.80612	1.73688	1.67285	1.85011	1.74057	1.73103	1.56996	1.81522	1.73103	1.76186	1.76186	1.76186	1.73803	1.6912
agent 4 errors
2.71442	2.04648	2.04648	2.38393	2.38393	2.38393	2.38393	1.86945	2.36453	2.31709	2.31709	2.20199	2.19458	1.92412	2.04025	2.18638	1.92412	1.92412	1.90399	1.79818	1.91625	1.7964	1.71803	1.92988	1.92988	1.83888	1.55768	1.85214	1.85214	1.74186	1.71803	1.98737	1.85214	1.64061	1.67907	1.71803	1.71803	1.63342	1.51584	1.83888	1.8269	1.62638	1.62638	1.78809	1.62638	1.74186	1.74186	1.74186	1.71803	1.71803
agent 5 errors
2.71442	1.93412	1.93412	2.39393	2.39393	2.39393	2.39393	2.11738	2.37453	2.32709	2.31584	2.25673	2.10726	1.86214	2.1866	2.16607	1.93412	1.93412	1.91399	1.79809	1.93298	1.79712	1.72803	1.93988	1.93988	1.52584	1.55996	1.85489	1.85489	1.86214	1.72803	2.01735	1.72803	1.63769	1.72103	1.65379	1.68265	1.79809	1.87625	1.79809	1.55996	1.84888	1.60389	1.68348	1.63638	1.75186	1.80799	1.75186	1.72803	1.63827
[truncated: 451 more columns]
