# Supplementary material for: Event-triggered iterative learning control for output constrained multi-agent systems
Source: PLoS One. 2025 Mar 21;20(3):e0315209. doi: 10.1371/journal.pone.0315209 (PMC11927920; doi:10.1371/journal.pone.0315209)
Supplement: S1 Data — (ZIP) [file pone.0315209.s001.zip › S1 data/data - matlab/Figure 9 data/agent 1-5 errors.xlsx]

## Sheet: Sheet1
agent 1 errors
2.4833	1.93412	1.93412	2.39393	2.42433	2.39393	2.39393	2.05201	2.37453	2.32709	2.32709	2.32709	2.33336	2.36614	1.93412	2.20859	1.84451	1.93412	1.93412	1.88426	1.94705	1.84888	1.84888	1.93988	1.90561	1.85489	1.72103	1.85489	1.77785	1.75186	1.85539	1.92102	1.87945	1.79809	1.72803	1.87945	1.79809	1.65379	1.74047	1.76395	1.64847	1.55996	1.85489	1.72103	1.72103	1.63494	1.75186	1.75186	1.72803	1.72803
agent 2 errors
2.71442	2.48393	2.48393	2.48393	2.48393	2.36499	2.32876	2.46453	2.46453	2.41709	2.41709	2.24203	2.37697	2.02412	2.26275	2.38415	1.93888	2.1529	2.07475	1.99505	1.99505	1.99505	1.88607	2.02988	1.79442	1.77348	1.77348	1.7004	1.88712	1.66232	1.81803	2.0033	1.82501	1.74046	1.74379	1.93011	1.80092	1.84714	1.67869	1.79546	1.71003	1.64863	1.64863	1.84186	1.77348	1.99429	1.81803	1.81803	1.81803	1.81803
agent 3 errors
2.71442	1.94412	1.94412	2.40393	2.40393	2.40393	2.40393	2.10916	2.38453	2.33709	2.33709	2.33709	2.29705	2.25905	2.1332	2.22107	1.84217	1.94412	1.88945	1.88274	1.96903	1.80809	1.77344	1.94988	1.87214	1.87214	1.73103	1.79741	1.76186	1.80134	1.80315	2.00159	1.73803	1.73803	1.73803	1.80809	1.79054	1.85011	1.85011	1.85011	1.66379	1.64638	1.49903	1.69348	1.87214	1.73103	1.72786	1.73803	1.73803	1.73803
agent 4 errors
2.71442	2.04648	2.04648	2.38393	2.38393	2.38393	2.38393	2.34231	2.36453	2.31709	2.31709	2.31709	2.22702	2.02679	2.07754	2.37414	1.86643	1.90399	1.93654	1.86945	1.97041	1.78712	1.78712	1.92988	1.91241	1.60517	1.60517	1.78712	1.78712	1.74186	1.71803	1.92008	1.71803	1.71803	1.63396	1.67348	1.67348	1.83011	1.80897	1.75274	1.78712	1.54996	1.60296	1.54863	1.74186	1.74186	1.74186	1.65022	1.71803	1.6849
agent 5 errors
2.71442	1.93412	1.93412	2.39393	2.39393	2.39393	2.39393	2.24256	2.37453	2.32709	2.32709	2.32709	2.28463	2.14315	2.1526	2.31596	1.84451	1.93412	1.87945	1.79809	1.97014	1.87945	1.69927	1.93988	1.87898	1.86214	1.85489	1.85489	1.72103	1.85489	1.90505	1.96966	1.75186	1.72803	1.79712	1.87945	1.65618	1.79755	1.6666	1.79809	1.63638	1.56175	1.71252	1.63638	1.75186	1.55863	1.68348	1.7062	1.72803	1.72803
[truncated: 451 more columns]
